# Supplementary material for: Candidate Genomic Features Associated with Persistence in Enterococcus spp
Source: Microorganisms. 2026 Apr 19;14(4):921. doi: 10.3390/microorganisms14040921 (PMC13119490; doi:10.3390/microorganisms14040921)
Supplement: Supplementary file 1 [file microorganisms-14-00921-s001.zip]

Archive with 428 entries (370 files):
- Supplementary File S1/
- Supplementary File S1/QUAST/
- Supplementary File S1/QUAST/EH1.1/
- Supplementary File S1/QUAST/EH1.1/aligned_stats/
- Supplementary File S1/QUAST/EH1.1/aligned_stats/cumulative_plot.pdf
- Supplementary File S1/QUAST/EH1.1/aligned_stats/NAx_plot.pdf
- Supplementary File S1/QUAST/EH1.1/aligned_stats/NGAx_plot.pdf
- Supplementary File S1/QUAST/EH1.1/basic_stats/
- Supplementary File S1/QUAST/EH1.1/basic_stats/cumulative_plot.pdf
- Supplementary File S1/QUAST/EH1.1/basic_stats/EH1.1_final_GC_content_plot.pdf
- Supplementary File S1/QUAST/EH1.1/basic_stats/gc.icarus.txt
- Supplementary File S1/QUAST/EH1.1/basic_stats/GC_content_plot.pdf
- Supplementary File S1/QUAST/EH1.1/basic_stats/NGx_plot.pdf
- Supplementary File S1/QUAST/EH1.1/basic_stats/Nx_plot.pdf
- Supplementary File S1/QUAST/EH1.1/contigs_reports/
- Supplementary File S1/QUAST/EH1.1/contigs_reports/all_alignments_EH1-1_final.tsv
- Supplementary File S1/QUAST/EH1.1/contigs_reports/contigs_report_EH1-1_final.mis_contigs.info
- Supplementary File S1/QUAST/EH1.1/contigs_reports/contigs_report_EH1-1_final.stderr
- Supplementary File S1/QUAST/EH1.1/contigs_reports/contigs_report_EH1-1_final.stdout
- Supplementary File S1/QUAST/EH1.1/contigs_reports/contigs_report_EH1-1_final.unaligned.info
- Supplementary File S1/QUAST/EH1.1/contigs_reports/EH1-1_final.mis_contigs.fa
- Supplementary File S1/QUAST/EH1.1/contigs_reports/minimap_output/
- Supplementary File S1/QUAST/EH1.1/contigs_reports/minimap_output/EH1-1_final.coords
- Supplementary File S1/QUAST/EH1.1/contigs_reports/minimap_output/EH1-1_final.coords.filtered
- Supplementary File S1/QUAST/EH1.1/contigs_reports/minimap_output/EH1-1_final.coords_tmp
- Supplementary File S1/QUAST/EH1.1/contigs_reports/minimap_output/EH1-1_final.sf
- Supplementary File S1/QUAST/EH1.1/contigs_reports/minimap_output/EH1-1_final.unaligned
- Supplementary File S1/QUAST/EH1.1/contigs_reports/minimap_output/EH1-1_final.used_snps
- Supplementary File S1/QUAST/EH1.1/contigs_reports/misassemblies_frcurve_plot.pdf
- Supplementary File S1/QUAST/EH1.1/contigs_reports/misassemblies_plot.pdf
- Supplementary File S1/QUAST/EH1.1/contigs_reports/misassemblies_report.tex
- Supplementary File S1/QUAST/EH1.1/contigs_reports/misassemblies_report.tsv
- Supplementary File S1/QUAST/EH1.1/contigs_reports/misassemblies_report.txt
- Supplementary File S1/QUAST/EH1.1/contigs_reports/transposed_report_misassemblies.tex
- Supplementary File S1/QUAST/EH1.1/contigs_reports/transposed_report_misassemblies.tsv
- Supplementary File S1/QUAST/EH1.1/contigs_reports/transposed_report_misassemblies.txt
- Supplementary File S1/QUAST/EH1.1/contigs_reports/unaligned_report.tex
- Supplementary File S1/QUAST/EH1.1/contigs_reports/unaligned_report.tsv
- Supplementary File S1/QUAST/EH1.1/contigs_reports/unaligned_report.txt
- Supplementary File S1/QUAST/EH1.1/genome_stats/
- Supplementary File S1/QUAST/EH1.1/genome_stats/EH1-1_final_gaps.txt
- Supplementary File S1/QUAST/EH1.1/genome_stats/genome_info.txt
- Supplementary File S1/QUAST/EH1.1/icarus.html
- Supplementary File S1/QUAST/EH1.1/icarus_viewers/
- Supplementary File S1/QUAST/EH1.1/icarus_viewers/alignment_viewer.html
- Supplementary File S1/QUAST/EH1.1/icarus_viewers/contig_size_viewer.html
- Supplementary File S1/QUAST/EH1.1/quast.log
- Supplementary File S1/QUAST/EH1.1/report.html
- Supplementary File S1/QUAST/EH1.1/report.pdf
- Supplementary File S1/QUAST/EH1.1/report.tex
- Supplementary File S1/QUAST/EH1.1/report.tsv
- Supplementary File S1/QUAST/EH1.1/report.txt
- Supplementary File S1/QUAST/EH1.1/transposed_report.tex
- Supplementary File S1/QUAST/EH1.1/transposed_report.tsv
- Supplementary File S1/QUAST/EH1.1/transposed_report.txt
- Supplementary File S1/QUAST/EH1.2/
- Supplementary File S1/QUAST/EH1.2/aligned_stats/
- Supplementary File S1/QUAST/EH1.2/aligned_stats/cumulative_plot.pdf
- Supplementary File S1/QUAST/EH1.2/aligned_stats/NAx_plot.pdf
- Supplementary File S1/QUAST/EH1.2/aligned_stats/NGAx_plot.pdf
- Supplementary File S1/QUAST/EH1.2/basic_stats/
- Supplementary File S1/QUAST/EH1.2/basic_stats/cumulative_plot.pdf
- Supplementary File S1/QUAST/EH1.2/basic_stats/EH1.2_final_GC_content_plot.pdf
- Supplementary File S1/QUAST/EH1.2/basic_stats/gc.icarus.txt
- Supplementary File S1/QUAST/EH1.2/basic_stats/GC_content_plot.pdf
- Supplementary File S1/QUAST/EH1.2/basic_stats/NGx_plot.pdf
- Supplementary File S1/QUAST/EH1.2/basic_stats/Nx_plot.pdf
- Supplementary File S1/QUAST/EH1.2/contigs_reports/
- Supplementary File S1/QUAST/EH1.2/contigs_reports/all_alignments_EH1-2_final.tsv
- Supplementary File S1/QUAST/EH1.2/contigs_reports/contigs_report_EH1-2_final.mis_contigs.info
- Supplementary File S1/QUAST/EH1.2/contigs_reports/contigs_report_EH1-2_final.stderr
- Supplementary File S1/QUAST/EH1.2/contigs_reports/contigs_report_EH1-2_final.stdout
- Supplementary File S1/QUAST/EH1.2/contigs_reports/contigs_report_EH1-2_final.unaligned.info
- Supplementary File S1/QUAST/EH1.2/contigs_reports/EH1-2_final.mis_contigs.fa
- Supplementary File S1/QUAST/EH1.2/contigs_reports/minimap_output/
- Supplementary File S1/QUAST/EH1.2/contigs_reports/minimap_output/EH1-2_final.coords
- Supplementary File S1/QUAST/EH1.2/contigs_reports/minimap_output/EH1-2_final.coords.filtered
- Supplementary File S1/QUAST/EH1.2/contigs_reports/minimap_output/EH1-2_final.coords_tmp
- Supplementary File S1/QUAST/EH1.2/contigs_reports/minimap_output/EH1-2_final.sf
- Supplementary File S1/QUAST/EH1.2/contigs_reports/minimap_output/EH1-2_final.unaligned
- Supplementary File S1/QUAST/EH1.2/contigs_reports/minimap_output/EH1-2_final.used_snps
- Supplementary File S1/QUAST/EH1.2/contigs_reports/misassemblies_frcurve_plot.pdf
- Supplementary File S1/QUAST/EH1.2/contigs_reports/misassemblies_plot.pdf
- Supplementary File S1/QUAST/EH1.2/contigs_reports/misassemblies_report.tex
- Supplementary File S1/QUAST/EH1.2/contigs_reports/misassemblies_report.tsv
- Supplementary File S1/QUAST/EH1.2/contigs_reports/misassemblies_report.txt
- Supplementary File S1/QUAST/EH1.2/contigs_reports/transposed_report_misassemblies.tex
- Supplementary File S1/QUAST/EH1.2/contigs_reports/transposed_report_misassemblies.tsv
- Supplementary File S1/QUAST/EH1.2/contigs_reports/transposed_report_misassemblies.txt
- Supplementary File S1/QUAST/EH1.2/contigs_reports/unaligned_report.tex
- Supplementary File S1/QUAST/EH1.2/contigs_reports/unaligned_report.tsv
- Supplementary File S1/QUAST/EH1.2/contigs_reports/unaligned_report.txt
- Supplementary File S1/QUAST/EH1.2/genome_stats/
- Supplementary File S1/QUAST/EH1.2/genome_stats/EH1-2_final_gaps.txt
- Supplementary File S1/QUAST/EH1.2/genome_stats/genome_info.txt
- Supplementary File S1/QUAST/EH1.2/icarus.html
- Supplementary File S1/QUAST/EH1.2/icarus_viewers/
- Supplementary File S1/QUAST/EH1.2/icarus_viewers/alignment_viewer.html
- Supplementary File S1/QUAST/EH1.2/icarus_viewers/contig_size_viewer.html
- Supplementary File S1/QUAST/EH1.2/quast.log
- Supplementary File S1/QUAST/EH1.2/report.html
- Supplementary File S1/QUAST/EH1.2/report.pdf
- Supplementary File S1/QUAST/EH1.2/report.tex
- Supplementary File S1/QUAST/EH1.2/report.tsv
- Supplementary File S1/QUAST/EH1.2/report.txt
- Supplementary File S1/QUAST/EH1.2/transposed_report.tex
- Supplementary File S1/QUAST/EH1.2/transposed_report.tsv
- Supplementary File S1/QUAST/EH1.2/transposed_report.txt
- Supplementary File S1/QUAST/EH1.3/
- Supplementary File S1/QUAST/EH1.3/aligned_stats/
- Supplementary File S1/QUAST/EH1.3/aligned_stats/cumulative_plot.pdf
- Supplementary File S1/QUAST/EH1.3/aligned_stats/NAx_plot.pdf
- Supplementary File S1/QUAST/EH1.3/aligned_stats/NGAx_plot.pdf
- Supplementary File S1/QUAST/EH1.3/basic_stats/
- Supplementary File S1/QUAST/EH1.3/basic_stats/cumulative_plot.pdf
- Supplementary File S1/QUAST/EH1.3/basic_stats/EH1.3_final_GC_content_plot.pdf
- Supplementary File S1/QUAST/EH1.3/basic_stats/gc.icarus.txt
- Supplementary File S1/QUAST/EH1.3/basic_stats/GC_content_plot.pdf
- Supplementary File S1/QUAST/EH1.3/basic_stats/NGx_plot.pdf
- Supplementary File S1/QUAST/EH1.3/basic_stats/Nx_plot.pdf
- Supplementary File S1/QUAST/EH1.3/contigs_reports/
- Supplementary File S1/QUAST/EH1.3/contigs_reports/all_alignments_EH1-3_final.tsv
- Supplementary File S1/QUAST/EH1.3/contigs_reports/contigs_report_EH1-3_final.mis_contigs.info
- Supplementary File S1/QUAST/EH1.3/contigs_reports/contigs_report_EH1-3_final.stderr
- Supplementary File S1/QUAST/EH1.3/contigs_reports/contigs_report_EH1-3_final.stdout
- Supplementary File S1/QUAST/EH1.3/contigs_reports/contigs_report_EH1-3_final.unaligned.info
- Supplementary File S1/QUAST/EH1.3/contigs_reports/EH1-3_final.mis_contigs.fa
- Supplementary File S1/QUAST/EH1.3/contigs_reports/minimap_output/
- Supplementary File S1/QUAST/EH1.3/contigs_reports/minimap_output/EH1-3_final.coords
- Supplementary File S1/QUAST/EH1.3/contigs_reports/minimap_output/EH1-3_final.coords.filtered
- Supplementary File S1/QUAST/EH1.3/contigs_reports/minimap_output/EH1-3_final.coords_tmp
- Supplementary File S1/QUAST/EH1.3/contigs_reports/minimap_output/EH1-3_final.sf
- Supplementary File S1/QUAST/EH1.3/contigs_reports/minimap_output/EH1-3_final.unaligned
- Supplementary File S1/QUAST/EH1.3/contigs_reports/minimap_output/EH1-3_final.used_snps
- Supplementary File S1/QUAST/EH1.3/contigs_reports/misassemblies_frcurve_plot.pdf
- Supplementary File S1/QUAST/EH1.3/contigs_reports/misassemblies_plot.pdf
- Supplementary File S1/QUAST/EH1.3/contigs_reports/misassemblies_report.tex
- Supplementary File S1/QUAST/EH1.3/contigs_reports/misassemblies_report.tsv
- Supplementary File S1/QUAST/EH1.3/contigs_reports/misassemblies_report.txt
- Supplementary File S1/QUAST/EH1.3/contigs_reports/transposed_report_misassemblies.tex
- Supplementary File S1/QUAST/EH1.3/contigs_reports/transposed_report_misassemblies.tsv
- Supplementary File S1/QUAST/EH1.3/contigs_reports/transposed_report_misassemblies.txt
- Supplementary File S1/QUAST/EH1.3/contigs_reports/unaligned_report.tex
- Supplementary File S1/QUAST/EH1.3/contigs_reports/unaligned_report.tsv
- Supplementary File S1/QUAST/EH1.3/contigs_reports/unaligned_report.txt
- Supplementary File S1/QUAST/EH1.3/genome_stats/
- Supplementary File S1/QUAST/EH1.3/genome_stats/EH1-3_final_gaps.txt
- Supplementary File S1/QUAST/EH1.3/genome_stats/genome_info.txt
- Supplementary File S1/QUAST/EH1.3/icarus.html
- Supplementary File S1/QUAST/EH1.3/icarus_viewers/
- Supplementary File S1/QUAST/EH1.3/icarus_viewers/alignment_viewer.html
- Supplementary File S1/QUAST/EH1.3/icarus_viewers/contig_size_viewer.html
- Supplementary File S1/QUAST/EH1.3/quast.log
- Supplementary File S1/QUAST/EH1.3/report.html
- Supplementary File S1/QUAST/EH1.3/report.pdf
- Supplementary File S1/QUAST/EH1.3/report.tex
- Supplementary File S1/QUAST/EH1.3/report.tsv
- Supplementary File S1/QUAST/EH1.3/report.txt
- Supplementary File S1/QUAST/EH1.3/transposed_report.tex
- Supplementary File S1/QUAST/EH1.3/transposed_report.tsv
- Supplementary File S1/QUAST/EH1.3/transposed_report.txt
- Supplementary File S1/QUAST/EH1_negative/
- Supplementary File S1/QUAST/EH1_negative/aligned_stats/
- Supplementary File S1/QUAST/EH1_negative/aligned_stats/cumulative_plot.pdf
- Supplementary File S1/QUAST/EH1_negative/aligned_stats/NAx_plot.pdf
- Supplementary File S1/QUAST/EH1_negative/aligned_stats/NGAx_plot.pdf
- Supplementary File S1/QUAST/EH1_negative/basic_stats/
- Supplementary File S1/QUAST/EH1_negative/basic_stats/cumulative_plot.pdf
- Supplementary File S1/QUAST/EH1_negative/basic_stats/EH1_negative_final_GC_content_plot.pdf
- Supplementary File S1/QUAST/EH1_negative/basic_stats/gc.icarus.txt
- Supplementary File S1/QUAST/EH1_negative/basic_stats/GC_content_plot.pdf
- Supplementary File S1/QUAST/EH1_negative/basic_stats/NGx_plot.pdf
- Supplementary File S1/QUAST/EH1_negative/basic_stats/Nx_plot.pdf
- Supplementary File S1/QUAST/EH1_negative/contigs_reports/
- Supplementary File S1/QUAST/EH1_negative/contigs_reports/all_alignments_EH1_negative_final.tsv
- Supplementary File S1/QUAST/EH1_negative/contigs_reports/contigs_report_EH1_negative_final.mis_contigs.info
- Supplementary File S1/QUAST/EH1_negative/contigs_reports/contigs_report_EH1_negative_final.stderr
- Supplementary File S1/QUAST/EH1_negative/contigs_reports/contigs_report_EH1_negative_final.stdout
- Supplementary File S1/QUAST/EH1_negative/contigs_reports/contigs_report_EH1_negative_final.unaligned.info
- Supplementary File S1/QUAST/EH1_negative/contigs_reports/EH1_negative_final.mis_contigs.fa
- Supplementary File S1/QUAST/EH1_negative/contigs_reports/minimap_output/
- Supplementary File S1/QUAST/EH1_negative/contigs_reports/minimap_output/EH1_negative_final.coords
- Supplementary File S1/QUAST/EH1_negative/contigs_reports/minimap_output/EH1_negative_final.coords.filtered
- Supplementary File S1/QUAST/EH1_negative/contigs_reports/minimap_output/EH1_negative_final.coords_tmp
- Supplementary File S1/QUAST/EH1_negative/contigs_reports/minimap_output/EH1_negative_final.sf
- Supplementary File S1/QUAST/EH1_negative/contigs_reports/minimap_output/EH1_negative_final.unaligned
- Supplementary File S1/QUAST/EH1_negative/contigs_reports/minimap_output/EH1_negative_final.used_snps
- Supplementary File S1/QUAST/EH1_negative/contigs_reports/misassemblies_frcurve_plot.pdf
- Supplementary File S1/QUAST/EH1_negative/contigs_reports/misassemblies_plot.pdf
- Supplementary File S1/QUAST/EH1_negative/contigs_reports/misassemblies_report.tex
- Supplementary File S1/QUAST/EH1_negative/contigs_reports/misassemblies_report.tsv
- Supplementary File S1/QUAST/EH1_negative/contigs_reports/misassemblies_report.txt
- Supplementary File S1/QUAST/EH1_negative/contigs_reports/transposed_report_misassemblies.tex
- Supplementary File S1/QUAST/EH1_negative/contigs_reports/transposed_report_misassemblies.tsv
- Supplementary File S1/QUAST/EH1_negative/contigs_reports/transposed_report_misassemblies.txt
- Supplementary File S1/QUAST/EH1_negative/contigs_reports/unaligned_report.tex
- Supplementary File S1/QUAST/EH1_negative/contigs_reports/unaligned_report.tsv
- Supplementary File S1/QUAST/EH1_negative/contigs_reports/unaligned_report.txt
- Supplementary File S1/QUAST/EH1_negative/genome_stats/
- Supplementary File S1/QUAST/EH1_negative/genome_stats/EH1_negative_final_gaps.txt
- Supplementary File S1/QUAST/EH1_negative/genome_stats/genome_info.txt
- Supplementary File S1/QUAST/EH1_negative/icarus.html
- Supplementary File S1/QUAST/EH1_negative/icarus_viewers/
- Supplementary File S1/QUAST/EH1_negative/icarus_viewers/alignment_viewer.html
- Supplementary File S1/QUAST/EH1_negative/icarus_viewers/contig_size_viewer.html
- Supplementary File S1/QUAST/EH1_negative/quast.log
- Supplementary File S1/QUAST/EH1_negative/report.html
- Supplementary File S1/QUAST/EH1_negative/report.pdf
- Supplementary File S1/QUAST/EH1_negative/report.tex
- Supplementary File S1/QUAST/EH1_negative/report.tsv
- Supplementary File S1/QUAST/EH1_negative/report.txt
- Supplementary File S1/QUAST/EH1_negative/transposed_report.tex
- Supplementary File S1/QUAST/EH1_negative/transposed_report.tsv
- Supplementary File S1/QUAST/EH1_negative/transposed_report.txt
- Supplementary File S1/QUAST/EH4.1/
- Supplementary File S1/QUAST/EH4.1/aligned_stats/
- Supplementary File S1/QUAST/EH4.1/aligned_stats/cumulative_plot.pdf
- Supplementary File S1/QUAST/EH4.1/aligned_stats/NAx_plot.pdf
- Supplementary File S1/QUAST/EH4.1/aligned_stats/NGAx_plot.pdf
- Supplementary File S1/QUAST/EH4.1/basic_stats/
- Supplementary File S1/QUAST/EH4.1/basic_stats/cumulative_plot.pdf
- Supplementary File S1/QUAST/EH4.1/basic_stats/EH4.1_final_GC_content_plot.pdf
- Supplementary File S1/QUAST/EH4.1/basic_stats/gc.icarus.txt
- Supplementary File S1/QUAST/EH4.1/basic_stats/GC_content_plot.pdf
- Supplementary File S1/QUAST/EH4.1/basic_stats/NGx_plot.pdf
- Supplementary File S1/QUAST/EH4.1/basic_stats/Nx_plot.pdf
- Supplementary File S1/QUAST/EH4.1/contigs_reports/
- Supplementary File S1/QUAST/EH4.1/contigs_reports/all_alignments_EH4-1_final.tsv
- Supplementary File S1/QUAST/EH4.1/contigs_reports/contigs_report_EH4-1_final.mis_contigs.info
- Supplementary File S1/QUAST/EH4.1/contigs_reports/contigs_report_EH4-1_final.stderr
- Supplementary File S1/QUAST/EH4.1/contigs_reports/contigs_report_EH4-1_final.stdout
- Supplementary File S1/QUAST/EH4.1/contigs_reports/contigs_report_EH4-1_final.unaligned.info
- Supplementary File S1/QUAST/EH4.1/contigs_reports/EH4-1_final.mis_contigs.fa
- Supplementary File S1/QUAST/EH4.1/contigs_reports/minimap_output/
- Supplementary File S1/QUAST/EH4.1/contigs_reports/minimap_output/EH4-1_final.coords
- Supplementary File S1/QUAST/EH4.1/contigs_reports/minimap_output/EH4-1_final.coords.filtered
- Supplementary File S1/QUAST/EH4.1/contigs_reports/minimap_output/EH4-1_final.coords_tmp
- Supplementary File S1/QUAST/EH4.1/contigs_reports/minimap_output/EH4-1_final.sf
- Supplementary File S1/QUAST/EH4.1/contigs_reports/minimap_output/EH4-1_final.unaligned
- Supplementary File S1/QUAST/EH4.1/contigs_reports/minimap_output/EH4-1_final.used_snps
- Supplementary File S1/QUAST/EH4.1/contigs_reports/misassemblies_frcurve_plot.pdf
- Supplementary File S1/QUAST/EH4.1/contigs_reports/misassemblies_plot.pdf
- Supplementary File S1/QUAST/EH4.1/contigs_reports/misassemblies_report.tex
- Supplementary File S1/QUAST/EH4.1/contigs_reports/misassemblies_report.tsv
- Supplementary File S1/QUAST/EH4.1/contigs_reports/misassemblies_report.txt
- Supplementary File S1/QUAST/EH4.1/contigs_reports/transposed_report_misassemblies.tex
- Supplementary File S1/QUAST/EH4.1/contigs_reports/transposed_report_misassemblies.tsv
- Supplementary File S1/QUAST/EH4.1/contigs_reports/transposed_report_misassemblies.txt
- Supplementary File S1/QUAST/EH4.1/contigs_reports/unaligned_report.tex
- Supplementary File S1/QUAST/EH4.1/contigs_reports/unaligned_report.tsv
- Supplementary File S1/QUAST/EH4.1/contigs_reports/unaligned_report.txt
- Supplementary File S1/QUAST/EH4.1/genome_stats/
- Supplementary File S1/QUAST/EH4.1/genome_stats/EH4-1_final_gaps.txt
- Supplementary File S1/QUAST/EH4.1/genome_stats/genome_info.txt
- Supplementary File S1/QUAST/EH4.1/icarus.html
- Supplementary File S1/QUAST/EH4.1/icarus_viewers/
- Supplementary File S1/QUAST/EH4.1/icarus_viewers/alignment_viewer.html
- Supplementary File S1/QUAST/EH4.1/icarus_viewers/contig_size_viewer.html
- Supplementary File S1/QUAST/EH4.1/quast.log
- Supplementary File S1/QUAST/EH4.1/report.html
- Supplementary File S1/QUAST/EH4.1/report.pdf
- Supplementary File S1/QUAST/EH4.1/report.tex
- Supplementary File S1/QUAST/EH4.1/report.tsv
- Supplementary File S1/QUAST/EH4.1/report.txt
- Supplementary File S1/QUAST/EH4.1/transposed_report.tex
- Supplementary File S1/QUAST/EH4.1/transposed_report.tsv
- Supplementary File S1/QUAST/EH4.1/transposed_report.txt
- Supplementary File S1/QUAST/EH4.2/
- Supplementary File S1/QUAST/EH4.2/aligned_stats/
- Supplementary File S1/QUAST/EH4.2/aligned_stats/cumulative_plot.pdf
- Supplementary File S1/QUAST/EH4.2/aligned_stats/NAx_plot.pdf
- Supplementary File S1/QUAST/EH4.2/aligned_stats/NGAx_plot.pdf
- Supplementary File S1/QUAST/EH4.2/basic_stats/
- Supplementary File S1/QUAST/EH4.2/basic_stats/cumulative_plot.pdf
- Supplementary File S1/QUAST/EH4.2/basic_stats/EH4.2_final_GC_content_plot.pdf
- Supplementary File S1/QUAST/EH4.2/basic_stats/gc.icarus.txt
- Supplementary File S1/QUAST/EH4.2/basic_stats/GC_content_plot.pdf
- Supplementary File S1/QUAST/EH4.2/basic_stats/NGx_plot.pdf
- Supplementary File S1/QUAST/EH4.2/basic_stats/Nx_plot.pdf
- Supplementary File S1/QUAST/EH4.2/contigs_reports/
- Supplementary File S1/QUAST/EH4.2/contigs_reports/all_alignments_EH4-2_final.tsv
- Supplementary File S1/QUAST/EH4.2/contigs_reports/contigs_report_EH4-2_final.mis_contigs.info
- Supplementary File S1/QUAST/EH4.2/contigs_reports/contigs_report_EH4-2_final.stderr
- Supplementary File S1/QUAST/EH4.2/contigs_reports/contigs_report_EH4-2_final.stdout
- Supplementary File S1/QUAST/EH4.2/contigs_reports/contigs_report_EH4-2_final.unaligned.info
- Supplementary File S1/QUAST/EH4.2/contigs_reports/EH4-2_final.mis_contigs.fa
- Supplementary File S1/QUAST/EH4.2/contigs_reports/minimap_output/
- Supplementary File S1/QUAST/EH4.2/contigs_reports/minimap_output/EH4-2_final.coords
- Supplementary File S1/QUAST/EH4.2/contigs_reports/minimap_output/EH4-2_final.coords.filtered
- Supplementary File S1/QUAST/EH4.2/contigs_reports/minimap_output/EH4-2_final.coords_tmp
- Supplementary File S1/QUAST/EH4.2/contigs_reports/minimap_output/EH4-2_final.sf
- Supplementary File S1/QUAST/EH4.2/contigs_reports/minimap_output/EH4-2_final.unaligned
- Supplementary File S1/QUAST/EH4.2/contigs_reports/minimap_output/EH4-2_final.used_snps
- Supplementary File S1/QUAST/EH4.2/contigs_reports/misassemblies_frcurve_plot.pdf
- Supplementary File S1/QUAST/EH4.2/contigs_reports/misassemblies_plot.pdf
- Supplementary File S1/QUAST/EH4.2/contigs_reports/misassemblies_report.tex
- Supplementary File S1/QUAST/EH4.2/contigs_reports/misassemblies_report.tsv
- Supplementary File S1/QUAST/EH4.2/contigs_reports/misassemblies_report.txt
- Supplementary File S1/QUAST/EH4.2/contigs_reports/transposed_report_misassemblies.tex
- Supplementary File S1/QUAST/EH4.2/contigs_reports/transposed_report_misassemblies.tsv
[truncated: 128 more entries]
