# Supplementary material for: Candidate Genomic Features Associated with Persistence in Enterococcus spp
Source: Microorganisms. 2026 Apr 19;14(4):921. doi: 10.3390/microorganisms14040921 (PMC13119490; doi:10.3390/microorganisms14040921)
Supplement: Supplementary file 1 [file microorganisms-14-00921-s001.zip › Supplementary File S1/QUAST/EH1.1/basic_stats/gc.icarus.txt]

#NZ_KB944666.1 0
0 41
0 42
0 44
0 41
0 27
0 34
0 38
0 28
0 42
0 42
0 42
0 42
0 44
0 34
0 33
0 44
0 44
0 40
0 45
0 52
0 45
0 48
0 57
0 50
0 30
0 26
0 33
0 30
0 33
0 41
0 41
0 37
0 48
0 42
0 38
0 39
0 38
0 49
0 36
0 43
0 37
0 42
0 42
0 42
0 37
0 31
0 45
0 49
0 55
0 42
0 38
0 48
0 43
0 33
0 37
0 42
0 37
0 36
0 43
0 38
0 40
0 39
0 37
0 40
0 44
0 34
0 46
0 50
0 35
0 43
0 33
0 45
0 45
0 33
0 30
0 39
0 33
0 40
0 38
0 43
0 31
0 36
0 32
0 45
0 38
0 29
0 31
0 40
0 36
0 42
0 40
0 37
0 44
0 35
0 40
0 40
0 39
0 44
0 33
0 26
0 42
0 38
0 32
0 44
0 36
0 42
0 37
0 31
0 41
0 40
0 42
0 42
0 27
0 34
0 45
0 44
0 32
0 41
0 36
0 36
0 35
0 38
0 46
0 28
0 43
0 42
0 42
0 33
0 51
0 36
0 39
0 44
0 36
0 33
0 38
0 38
0 39
0 33
0 41
0 38
0 45
0 34
0 37
0 36
0 41
0 39
0 33
0 34
0 37
0 47
0 42
0 39
0 41
0 45
0 35
0 38
0 34
0 33
0 38
0 41
0 36
0 37
0 30
0 37
0 48
0 36
0 36
0 46
0 41
0 35
0 38
0 31
0 35
0 48
0 41
0 42
0 38
0 40
0 35
0 39
0 45
0 35
0 57
0 52
0 39
0 32
0 37
0 37
0 46
0 41
0 49
0 33
0 41
0 45
0 36
0 34
0 38
0 43
0 38
0 35
0 42
0 45
0 36
0 46
0 48
0 32
0 44
0 40
0 35
0 49
0 43
0 48
0 40
0 33
0 41
0 37
0 47
0 40
0 56
0 47
0 42
0 42
0 40
0 42
0 36
0 41
0 40
0 39
0 40
0 40
0 38
0 37
0 33
0 43
0 46
0 35
0 46
0 39
0 35
0 45
0 41
0 29
0 33
0 27
0 29
0 45
0 44
0 43
0 33
0 46
0 32
0 48
0 40
0 45
0 38
0 38
0 35
0 39
0 37
0 37
0 38
0 41
0 37
0 46
0 42
0 36
0 43
0 30
0 43
0 30
0 41
0 41
0 35
0 38
0 35
0 35
0 32
0 44
0 45
0 35
0 47
0 40
0 47
0 33
0 40
0 37
0 36
0 36
0 52
0 34
0 37
0 35
0 36
0 35
0 42
0 39
0 45
0 40
0 54
0 40
0 35
0 38
0 32
0 28
0 20
0 24
0 32
0 32
0 35
0 30
0 44
0 47
0 39
0 43
0 42
0 37
0 52
0 46
0 29
0 44
0 31
0 46
0 52
0 44
0 47
0 40
0 33
0 41
0 49
0 38
0 43
0 43
0 57
0 45
0 32
0 47
0 38
0 36
0 34
0 45
0 40
0 36
0 36
0 38
0 39
0 40
0 37
0 37
0 44
0 38
0 40
0 42
0 43
0 40
0 42
0 47
0 39
0 43
0 48
0 45
0 33
0 40
0 37
0 43
0 32
0 36
0 34
0 31
0 32
0 34
0 38
0 29
0 32
0 37
0 35
0 32
0 32
0 35
0 25
0 30
0 29
0 30
0 27
0 27
0 24
0 30
0 23
0 34
0 23
0 30
0 41
0 34
0 35
0 42
0 35
0 32
0 30
0 34
0 39
0 32
0 32
0 27
0 24
0 30
0 32
0 39
0 29
0 42
0 43
0 29
0 27
0 31
0 34
0 37
0 38
0 36
0 38
0 45
0 46
0 43
0 41
0 47
0 45
0 40
0 36
0 46
0 40
0 39
0 33
0 43
0 46
0 46
0 40
0 40
0 33
0 42
0 39
0 35
0 37
0 37
0 39
0 47
0 40
0 43
0 37
0 53
0 43
0 34
0 35
0 41
0 45
0 41
0 48
0 46
0 42
0 40
0 48
0 39
0 41
0 44
0 44
0 48
0 42
0 33
0 45
0 38
0 40
0 45
0 43
0 36
0 37
0 38
0 36
0 53
0 38
0 49
0 42
0 46
0 43
0 49
0 29
0 37
0 39
0 38
0 48
0 50
0 44
0 36
0 42
0 42
0 33
0 47
0 36
0 36
0 43
0 34
0 42
0 37
0 36
0 41
0 42
0 39
0 51
0 40
0 45
0 39
0 44
0 39
0 51
0 50
0 50
0 47
0 37
0 42
0 42
0 41
0 41
0 42
0 34
0 35
0 47
0 36
0 39
0 34
0 46
0 41
0 28
0 46
0 43
0 41
0 38
0 39
0 42
0 28
0 30
0 41
0 46
0 47
0 32
0 44
0 42
0 37
0 41
0 43
0 44
0 41
0 42
0 43
0 39
0 40
0 43
0 34
0 41
0 31
0 32
0 38
0 36
0 40
0 44
0 37
0 37
0 41
0 31
0 42
0 34
0 33
0 36
0 44
0 39
0 38
0 44
0 30
0 29
0 39
0 35
0 45
0 35
0 53
0 46
0 43
0 33
0 39
0 51
0 42
0 47
0 37
0 40
0 46
0 37
0 45
0 39
0 46
0 40
0 46
0 44
0 45
0 47
0 34
0 30
0 37
0 38
0 38
0 35
0 38
0 37
0 44
0 49
0 43
0 52
0 32
0 41
0 39
0 43
0 36
0 44
0 34
0 40
0 57
0 45
0 44
0 37
0 40
0 37
0 48
0 47
0 47
0 45
0 47
0 51
0 36
0 50
0 43
0 46
0 46
0 47
0 38
0 45
0 43
0 46
0 35
0 40
0 36
0 43
0 44
0 45
0 42
0 52
0 33
0 38
0 48
0 34
0 22
0 34
0 23
0 31
0 35
0 35
0 38
0 42
0 38
0 36
0 46
0 31
0 40
0 37
0 38
0 33
0 30
0 36
0 42
0 43
0 39
0 36
0 37
0 33
0 38
0 38
0 34
0 44
0 36
0 37
0 32
0 34
0 30
0 33
0 45
0 38
0 25
0 37
0 31
0 33
0 15
0 26
0 34
0 34
0 37
0 38
0 51
0 48
0 26
0 34
0 28
0 30
0 31
0 40
0 50
0 43
0 47
0 46
0 43
0 46
0 33
0 36
0 36
0 36
0 42
0 31
0 38
0 32
0 45
0 48
0 40
0 41
0 37
0 43
0 41
0 37
0 36
0 48
0 32
0 45
0 36
0 45
0 44
0 48
0 39
0 48
0 37
0 40
0 34
0 34
0 34
0 40
0 46
0 40
0 42
0 43
0 46
0 47
0 32
0 43
0 36
0 45
0 53
0 35
0 39
0 40
0 33
0 48
0 38
0 42
0 54
0 36
0 29
0 30
0 30
0 43
0 47
0 47
0 51
0 42
0 33
0 37
0 39
0 54
0 37
0 40
0 49
0 52
0 50
0 47
0 48
0 43
0 38
0 46
0 45
0 44
0 55
0 46
0 54
0 34
0 53
0 45
0 41
0 47
0 44
0 39
0 44
0 32
0 42
0 49
0 48
0 43
0 38
0 41
0 43
0 48
0 49
0 54
0 52
0 41
0 34
0 38
0 29
0 24
0 29
0 30
0 36
0 27
0 37
0 40
0 45
0 41
0 48
0 38
0 46
0 33
0 43
0 30
0 27
0 38
0 50
0 44
0 43
0 35
0 34
0 44
0 49
0 47
0 54
0 45
0 41
0 41
0 45
0 48
0 38
0 41
0 44
0 47
0 40
0 53
0 56
0 43
0 35
0 43
0 38
0 36
0 48
0 41
0 45
0 46
0 35
0 45
0 38
0 31
0 44
0 44
0 36
0 52
0 42
0 44
0 43
0 38
0 36
0 38
0 38
0 41
0 43
0 45
0 41
0 43
0 35
0 31
0 36
0 42
0 45
0 45
0 41
0 32
0 48
0 44
0 38
0 31
0 34
0 49
0 43
0 43
0 52
0 42
0 40
0 39
0 35
0 33
0 37
0 39
0 39
0 43
0 39
0 43
0 40
0 40
0 39
0 45
0 42
0 30
0 39
0 34
0 38
0 38
0 23
0 39
0 39
0 35
0 48
0 43
0 39
0 49
0 32
0 52
0 42
0 46
0 45
0 33
0 30
0 37
0 48
0 48
0 39
0 49
0 38
0 42
0 41
0 45
0 44
0 38
0 47
0 38
0 25
0 28
0 42
0 51
0 40
0 37
0 37
0 34
0 41
0 39
0 39
0 59
0 43
0 39
0 31
0 22
0 29
0 34
0 31
0 37
0 31
0 37
0 32
0 23
0 26
0 24
0 36
0 27
0 23
0 32
0 33
0 30
0 28
0 25
0 23
0 29
0 33
0 29
0 22
0 16
0 25
0 24
0 30
0 22
0 23
0 25
0 21
0 30
0 26
0 31
0 28
0 32
0 31
0 29
0 28
0 27
0 29
0 21
0 23
0 32
0 26
0 22
0 33
0 27
0 23
0 30
0 30
0 23
0 28
0 22
0 29
0 24
0 24
0 36
0 30
0 27
0 27
0 20
0 29
0 22
0 22
0 25
0 30
0 30
0 25
0 29
0 20
0 38
0 31
0 38
0 35
0 28
0 24
0 31
0 28
0 19
0 23
0 23
0 24
0 23
0 28
0 29
0 20
0 28
0 32
0 37
0 30
0 33
0 28
0 29
0 38
0 39
0 37
0 41
0 27
0 48
0 42
0 49
0 35
0 39
0 33
0 27
0 35
0 36
0 43
0 33
0 36
0 40
0 44
0 38
0 31
0 38
0 33
0 37
0 41
0 39
0 44
0 45
0 40
0 36
0 28
0 40
0 41
0 28
0 45
0 35
0 42
0 44
0 38
0 49
0 35
0 29
0 40
0 39
0 37
0 28
0 43
0 42
0 40
0 38
0 45
0 36
0 38
0 23
0 38
0 42
0 33
0 29
0 41
0 40
0 46
0 24
0 39
0 36
0 31
0 36
0 35
0 38
0 35
0 32
0 31
0 33
0 33
0 31
0 34
0 40
0 36
0 49
0 32
0 34
0 34
0 34
0 45
0 40
0 42
0 34
0 42
0 39
0 35
0 41
0 39
0 39
0 36
0 49
0 48
0 45
0 31
0 53
0 47
0 32
0 45
0 55
0 52
0 38
0 39
0 50
0 53
0 38
0 42
0 46
0 47
0 39
0 47
0 39
0 39
0 41
0 55
0 39
0 38
0 46
0 38
0 45
0 29
0 44
0 45
0 41
0 37
0 49
0 37
0 49
0 47
0 50
0 40
0 40
0 39
0 40
0 41
0 36
0 39
0 41
0 37
0 39
0 49
0 45
0 44
0 42
0 38
0 45
0 40
0 41
0 41
0 41
0 45
0 42
0 46
0 40
0 44
0 31
0 45
0 44
0 47
0 47
0 36
0 35
0 42
0 44
0 37
0 33
0 15
0 24
0 30
0 35
0 41
0 41
0 48
0 43
0 40
0 46
0 34
0 43
0 37
0 25
0 36
0 46
0 47
0 41
0 38
0 41
0 44
0 39
0 43
0 48
0 45
0 39
0 33
0 38
0 36
0 46
0 29
0 38
0 37
0 31
0 34
0 36
0 44
0 42
0 32
0 42
0 44
0 43
0 43
0 46
0 44
0 41
0 45
0 37
0 40
0 43
0 48
0 38
0 44
0 43
0 44
0 45
0 45
0 27
0 34
0 32
0 32
0 37
0 40
0 40
0 39
0 38
0 40
0 43
0 34
0 46
0 45
0 39
0 40
0 39
0 41
0 37
0 41
0 39
0 44
0 31
0 40
0 44
0 30
0 27
0 23
0 38
0 43
0 38
0 46
0 40
0 29
0 34
0 35
0 49
0 44
0 44
0 41
0 38
0 39
0 39
0 41
0 47
0 40
0 44
0 50
0 50
0 34
0 35
0 32
0 46
0 39
0 41
0 51
0 46
0 33
0 37
0 37
0 39
0 36
0 43
0 41
0 35
0 50
0 42
0 38
0 43
0 44
0 41
0 48
0 42
0 52
0 50
0 48
0 40
0 35
0 36
0 43
0 36
0 44
0 36
0 46
0 39
0 40
0 41
0 41
0 43
0 36
0 42
0 41
0 44
0 49
0 42
0 48
0 32
0 31
0 33
0 38
0 42
0 35
0 36
0 36
0 39
0 37
0 40
0 44
0 37
0 42
0 38
0 39
0 40
0 42
0 37
0 48
0 40
0 51
0 45
0 42
0 49
0 38
0 36
0 43
0 34
0 37
0 47
0 35
0 48
0 44
0 37
0 42
0 43
0 46
0 39
0 49
0 36
0 28
0 34
0 41
0 46
0 43
0 48
0 38
0 30
0 32
0 40
0 38
0 32
0 47
0 31
0 44
0 33
0 34
0 38
0 39
0 38
0 32
0 36
0 36
0 36
0 35
0 34
0 36
0 34
0 44
0 47
0 29
0 34
0 34
0 43
0 37
0 36
0 36
0 35
0 34
0 35
0 39
0 38
0 38
0 38
0 29
0 26
0 34
0 28
0 35
0 33
0 27
0 28
0 33
0 25
0 30
0 28
0 39
0 33
0 32
0 34
0 34
0 40
0 47
0 31
0 28
0 29
0 40
0 35
0 30
0 39
0 29
0 28
0 34
0 36
0 37
0 39
0 42
0 35
0 42
0 38
0 31
0 33
0 37
0 43
0 40
0 49
0 28
0 31
0 39
0 43
0 33
0 35
0 39
0 36
0 27
0 33
0 44
0 38
0 38
0 34
0 30
0 31
0 26
0 42
0 38
0 33
0 29
0 39
0 24
0 28
0 32
0 33
0 35
0 31
0 31
0 35
0 30
0 26
0 27
0 31
0 31
0 30
0 23
0 28
0 27
0 21
0 30
0 22
0 22
0 34
0 29
0 35
0 23
0 33
0 35
0 32
0 27
0 26
0 34
0 35
0 37
0 24
0 36
0 33
0 24
0 33
0 27
0 30
0 31
0 29
0 37
0 32
0 28
0 34
0 36
0 27
0 25
0 24
0 39
0 26
0 22
0 29
0 41
0 48
0 39
0 44
0 38
0 40
0 34
0 41
0 39
0 35
0 41
0 39
0 42
0 37
0 37
0 25
0 23
0 44
0 47
0 45
0 40
0 44
0 41
0 47
0 34
0 41
0 52
0 53
0 40
0 53
0 45
0 44
0 53
0 47
0 42
0 50
0 46
0 46
0 47
0 48
0 25
0 48
0 46
0 45
0 39
0 44
0 42
0 36
0 39
0 42
0 41
0 44
0 42
0 37
0 48
0 39
0 48
0 50
0 38
0 40
0 46
0 46
0 49
0 44
0 35
0 42
0 35
0 37
0 37
0 48
0 41
0 48
0 42
0 35
0 39
0 48
0 38
0 43
0 48
0 39
0 40
0 41
0 42
0 39
0 38
0 41
0 45
0 41
0 41
0 43
0 47
0 40
0 45
0 45
0 44
0 42
0 51
0 43
0 42
0 40
0 44
0 43
0 46
0 49
0 42
0 41
0 42
0 51
0 39
0 41
0 41
0 43
0 39
0 41
0 32
0 45
0 39
0 42
0 43
0 39
0 39
0 31
0 44
0 24
0 38
0 29
0 24
0 38
0 40
0 33
0 41
0 38
0 33
0 31
0 41
0 38
0 40
0 39
0 40
0 47
0 47
0 50
0 46
0 41
0 48
0 38
0 51
0 43
0 41
0 44
0 34
0 39
0 38
0 39
0 45
0 47
0 31
0 29
0 25
0 34
0 33
0 37
0 47
0 35
0 41
0 35
0 51
0 40
0 38
0 48
0 38
0 41
0 41
0 45
0 45
0 51
0 39
0 41
0 43
0 45
0 36
0 34
0 45
0 42
0 36
0 42
0 45
0 52
0 57
0 51
0 41
0 41
0 48
0 52
0 45
0 40
0 42
0 43
0 35
0 48
0 38
0 38
0 40
0 33
0 35
0 36
0 39
0 29
0 42
0 36
0 37
0 43
0 34
0 40
0 38
0 35
0 43
0 42
0 32
0 44
0 34
0 45
0 42
0 27
0 45
0 40
0 42
0 45
0 36
0 51
0 47
0 43
0 38
0 25
0 35
0 30
0 44
0 45
0 50
0 44
0 44
0 43
0 45
0 43
0 39
0 51
0 36
0 38
0 30
0 36
0 39
0 43
0 49
0 42
0 43
0 43
0 31
0 39
0 40
0 44
0 40
0 38
0 47
0 48
0 30
0 33
0 31
0 46
0 42
0 47
0 51
0 48
0 47
0 55
0 58
0 57
0 43
0 39
0 50
0 31
0 37
0 37
0 39
0 43
0 41
0 41
0 43
0 47
0 41
0 27
0 34
0 44
0 27
0 39
0 35
0 40
0 46
0 40
0 28
0 35
0 33
0 27
0 33
0 37
0 42
0 48
0 52
0 50
0 52
0 37
0 48
0 36
0 45
0 47
0 43
0 42
0 51
0 43
0 49
0 46
0 45
0 39
0 38
0 31
0 46
0 35
0 43
0 40
0 36
0 43
0 38
0 35
0 36
0 40
0 30
0 29
0 20
0 37
0 45
0 34
0 44
0 42
0 43
0 35
0 36
0 47
0 36
0 48
0 33
0 40
0 43
0 43
0 62
0 35
0 35
0 45
0 45
0 38
0 33
0 37
0 37
0 48
0 46
0 34
0 42
0 40
0 50
0 45
0 35
0 36
0 43
0 52
0 43
0 37
0 41
0 40
0 41
0 41
0 34
0 46
0 34
0 39
0 36
0 39
0 42
0 52
0 41
0 29
0 45
0 44
0 51
0 44
0 44
0 46
0 48
0 44
0 40
0 37
0 37
0 41
0 42
0 27
0 45
0 44
0 40
0 39
0 39
0 41
0 45
0 27
0 46
0 33
0 35
0 32
0 39
0 43
0 41
0 43
0 46
0 50
0 36
0 45
0 47
0 46
0 37
0 39
0 50
0 38
0 36
0 37
0 33
0 51
0 37
0 43
0 48
0 50
0 47
0 50
0 52
0 53
0 48
0 35
0 41
0 39
0 47
0 52
0 45
0 38
0 37
0 47
0 42
0 38
0 40
0 39
0 41
0 51
0 43
0 51
0 48
0 40
0 40
0 49
0 45
0 46
0 39
0 49
0 42
0 41
0 32
0 45
0 33
0 46
0 29
0 29
0 42
0 44
0 35
0 41
0 46
0 38
0 36
0 34
0 43
0 39
0 43
0 37
0 34
0 36
0 44
0 32
0 37
0 45
0 46
0 35
0 40
0 32
0 42
0 44
0 41
0 38
0 47
0 52
0 54
0 32
0 46
0 42
0 37
0 38
0 46
0 38
0 32
0 43
0 40
0 31
0 34
0 49
0 37
0 35
0 36
0 43
0 36
0 50
0 37
0 29
0 39
0 35
0 39
0 43
0 45
0 35
0 33
0 39
0 36
0 48
0 48
0 47
0 49
0 32
0 35
0 37
0 46
0 37
0 44
0 44
0 49
0 42
0 45
0 33
0 43
0 41
0 44
0 38
0 33
0 36
0 34
0 32
0 30
0 37
0 40
0 47
0 49
0 32
0 47
0 44
0 45
0 40
0 36
0 35
0 41
0 35
0 38
0 35
0 45
0 41
0 39
0 49
0 36
0 44
0 47
0 36
0 38
0 41
0 42
0 36
0 34
0 35
0 35
0 39
0 40
0 36
0 31
0 46
0 42
0 32
0 39
0 36
0 42
0 56
0 57
0 53
0 50
0 52
0 47
0 45
0 39
0 43
0 54
0 58
0 61
0 56
0 53
0 55
0 50
0 50
0 51
0 51
0 54
0 46
0 45
0 54
0 53
0 52
0 45
0 47
0 49
0 52
0 53
0 48
0 51
0 54
0 45
0 44
0 42
0 49
0 29
0 39
0 52
0 60
0 50
0 54
0 53
0 53
0 53
0 57
0 50
0 56
0 47
0 58
0 59
0 50
0 54
0 41
0 38
0 28
0 24
0 34
0 31
0 22
0 29
0 36
0 34
0 39
0 36
0 39
0 39
0 26
0 42
0 38
0 37
0 39
0 35
0 35
0 34
0 40
0 45
0 43
0 36
0 40
0 49
0 28
0 35
0 36
0 42
0 43
0 42
0 38
0 39
0 40
0 38
0 43
0 46
0 44
0 41
0 42
0 31
0 46
0 40
0 45
0 44
0 39
0 44
0 44
0 50
0 29
0 39
0 38
0 39
0 41
0 35
0 25
0 34
0 34
0 44
0 40
0 31
0 42
0 46
0 44
0 43
0 33
0 44
0 38
0 43
0 39
0 41
0 35
0 37
0 41
0 47
0 41
0 48
0 39
0 45
0 41
0 42
0 30
0 46
0 39
0 46
0 46
0 40
0 42
0 34
0 38
0 33
0 41
0 41
0 46
0 39
0 36
0 43
0 28
0 31
0 34
0 36
0 42
0 39
0 36
0 43
0 38
0 41
0 43
0 41
0 34
0 36
0 41
0 40
0 43
0 40
0 37
0 33
0 41
0 33
0 40
0 27
0 38
0 31
0 43
0 39
0 36
0 38
0 34
0 50
0 33
0 46
0 45
0 47
0 51
0 39
0 42
0 33
0 22
0 44
0 29
0 34
0 41
0 44
0 39
0 37
0 33
0 35
0 39
0 43
0 39
0 33
0 43
0 30
0 38
0 40
0 44
0 46
0 36
0 25
0 34
0 53
0 35
0 38
0 40
0 43
0 39
0 31
0 32
0 42
0 35
0 35
0 47
0 43
0 39
0 38
0 35
0 40
0 37
0 39
0 44
0 37
0 40
0 39
0 38
0 36
0 37
0 34
0 37
0 41
0 42
0 36
0 43
0 42
0 36
0 33
0 33
0 33
0 46
0 43
0 38
0 29
0 35
0 37
0 32
0 31
0 48
0 32
0 35
0 36
0 37
0 39
0 45
0 52
0 45
0 38
0 47
0 41
0 37
0 29
0 41
0 43
0 37
0 43
0 43
0 41
0 39
0 44
0 41
0 38
0 42
0 42
0 43
0 39
0 45
0 37
0 49
0 46
0 44
0 25
0 44
0 42
0 39
0 38
0 42
0 39
0 41
0 32
0 33
0 42
0 46
0 43
0 43
0 41
0 29
0 36
0 49
0 48
0 48
0 52
0 53
0 37
0 43
0 43
0 43
0 45
0 53
0 49
0 42
0 52
0 45
0 52
0 49
0 49
0 47
0 47
0 41
0 47
0 48
0 53
0 47
0 49
0 46
0 49
0 44
0 51
0 53
0 55
0 51
0 52
0 53
0 54
0 45
0 32
0 47
0 48
0 40
0 38
0 35
0 47
0 48
0 40
0 29
0 36
0 27
0 23
0 21
0 19
0 29
0 30
0 33
0 32
0 36
0 33
0 50
0 41
0 37
0 44
0 43
0 46
0 35
0 45
0 43
0 44
0 39
0 48
0 37
0 28
0 43
0 49
0 38
0 36
0 45
0 40
0 38
0 41
0 41
0 34
0 36
0 47
0 36
0 39
0 38
0 37
0 39
0 47
0 34
0 51
0 35
0 40
0 41
0 42
0 40
0 34
0 45
0 42
0 38
0 38
0 43
0 35
0 35
0 45
0 50
0 40
0 42
0 39
0 40
0 40
0 45
0 39
0 44
0 51
0 44
0 43
0 35
0 42
0 40
0 41
0 34
0 39
0 46
0 41
0 39
0 38
0 43
0 42
0 28
0 43
0 36
0 26
0 39
0 42
0 36
0 42
0 32
0 41
0 48
0 45
0 36
0 31
0 48
0 40
0 35
0 37
0 61
0 52
0 33
0 40
0 41
0 40
0 27
0 22
0 28
0 28
0 26
0 48
0 29
0 47
0 32
0 40
0 41
0 35
0 35
0 46
0 38
0 44
0 34
0 36
0 25
0 38
0 39
0 33
0 39
0 25
0 41
0 34
0 44
0 39
0 33
0 31
0 41
0 34
0 28
0 45
0 28
0 46
0 39
0 36
0 37
0 51
0 37
0 41
0 36
0 44
0 34
0 38
0 47
0 43
0 34
0 45
0 39
0 38
0 38
0 45
0 31
0 43
0 41
0 28
0 32
0 34
0 41
0 26
0 34
0 30
0 40
0 24
0 47
0 39
0 44
0 37
0 50
0 34
0 34
0 32
0 46
0 42
0 34
0 34
0 42
0 29
0 26
0 29
0 33
0 36
0 31
0 31
0 37
0 37
0 31
0 37
0 36
0 37
0 37
0 36
0 27
0 35
0 42
0 22
0 27
0 41
0 44
0 37
0 39
0 40
0 45
0 34
0 38
0 40
0 35
0 41
0 32
0 33
0 40
0 47
0 40
0 53
0 40
0 38
0 36
0 38
0 35
0 31
0 42
0 36
0 50
0 48
0 40
0 40
0 41
0 43
0 42
0 43
0 33
0 45
0 47
0 53
0 33
0 43
0 41
0 43
0 30
0 45
0 34
0 42
0 41
0 37
0 40
0 39
0 52
0 37
0 40
0 39
0 42
0 44
0 40
0 41
0 40
0 33
0 39
0 35
0 39
0 38
0 31
0 44
0 40
0 42
0 35
0 39
0 42
0 36
0 35
0 36
0 39
0 34
0 34
0 42
0 33
0 29
0 36
0 34
0 42
0 47
0 45
0 41
0 36
0 40
0 40
0 40
0 39
0 37
0 46
0 37
0 31
0 36
0 39
0 38
0 38
0 30
0 16
0 30
0 38
0 40
0 41
0 36
0 35
0 38
0 45
0 44
0 35
0 39
0 39
0 41
0 48
0 29
0 25
0 34
0 43
0 36
0 27
0 39
0 42
0 26
0 39
0 43
0 46
0 44
0 34
0 40
0 41
0 26
0 36
0 34
0 40
0 36
0 39
0 41
0 48
0 36
0 34
0 43
0 39
0 39
0 36
0 35
0 36
0 40
0 37
0 41
0 36
0 35
0 37
0 35
0 38
0 35
0 33
0 46
0 31
0 40
0 38
0 32
0 26
0 27
0 40
0 44
0 38
0 42
0 39
0 40
0 43
0 43
0 37
0 42
0 44
0 38
0 40
0 24
0 31
0 31
0 29
0 47
0 38
0 42
0 43
0 42
0 36
0 36
0 37
0 33
0 41
0 37
0 27
0 30
0 31
0 39
0 42
0 44
0 37
0 37
0 36
0 27
0 39
0 39
0 39
0 38
0 46
0 38
0 38
0 36
0 38
0 35
0 34
0 37
0 53
0 47
0 39
0 44
0 39
0 41
0 35
0 40
0 39
0 53
0 43
0 35
0 39
0 47
0 32
0 38
0 31
0 33
0 41
0 42
0 38
0 26
0 32
0 32
0 31
0 34
0 28
0 32
0 28
0 41
0 39
0 34
0 37
0 29
0 42
0 43
0 40
0 39
0 43
0 46
0 41
0 35
0 33
0 38
0 39
0 40
0 50
0 40
0 43
0 43
0 42
0 46
0 36
0 41
0 36
0 42
0 37
0 39
0 38
0 50
0 42
0 39
0 34
0 43
0 33
0 36
0 40
0 38
0 49
0 41
0 37
0 32
0 39
0 34
0 41
0 28
0 36
0 29
0 46
0 40
0 45
0 40
0 36
0 41
0 44
0 37
0 33
0 40
0 30
0 36
0 35
0 46
0 34
0 35
0 44
0 33
0 45
0 40
0 48
0 31
0 43
0 32
0 42
0 37
0 43
0 38
0 46
0 36
0 43
0 41
0 32
0 37
0 38
0 41
0 37
0 39
0 34
0 35
0 40
0 40
0 33
0 32
0 39
0 31
0 37
0 39
0 40
0 34
0 35
0 30
0 30
0 36
0 34
0 26
0 27
0 38
0 41
0 40
0 45
0 33
0 38
0 38
0 42
0 36
0 42
0 33
0 33
0 42
0 34
0 38
0 33
0 40
0 36
0 37
0 32
0 33
0 42
0 45
0 32
0 44
0 42
0 43
0 45
0 38
0 45
0 49
0 46
0 42
0 34
0 41
0 41
0 37
0 30
0 32
0 47
0 32
0 34
0 36
0 28
0 33
0 49
0 33
0 39
0 35
0 40
0 34
0 43
0 45
0 44
0 43
0 41
0 42
0 45
0 36
0 50
0 45
0 39
0 41
0 38
0 41
0 41
0 29
0 30
0 36
0 41
0 37
0 33
0 35
0 33
0 47
0 50
0 38
0 40
0 44
0 40
0 45
0 37
0 46
0 43
0 38
0 48
0 43
0 42
0 37
0 32
0 38
0 36
0 36
0 34
0 41
0 42
0 29
0 47
0 37
0 45
0 44
0 50
0 48
0 47
0 35
0 47
0 32
0 53
0 38
0 37
0 48
0 43
0 38
0 43
0 39
0 35
0 40
0 44
0 38
0 39
0 47
0 41
0 31
0 49
0 44
0 45
0 30
0 48
0 42
0 48
0 46
0 36
0 43
0 40
0 45
0 42
0 30
0 37
0 33
0 33
0 47
0 36
0 38
0 29
0 41
0 41
0 41
0 36
0 40
0 33
0 36
0 47
0 50
0 37
0 42
0 55
0 32
0 40
0 37
0 41
0 49
0 34
0 46
0 43
0 40
0 48
0 35
0 39
0 31
0 38
0 40
0 42
0 47
0 39
0 37
0 35
0 33
0 42
0 38
0 36
0 38
0 30
0 40
0 44
0 34
0 29
0 32
0 38
0 40
0 40
0 40
0 43
0 38
0 45
0 38
0 27
0 25
0 38
0 40
0 45
0 35
0 48
0 35
0 37
0 35
0 45
0 48
0 43
0 35
0 51
0 40
0 37
0 23
0 24
0 34
0 40
0 39
0 48
0 37
0 41
0 36
0 32
0 40
0 43
0 44
0 48
0 43
0 46
0 30
0 42
0 39
0 35
0 44
0 33
0 39
0 46
0 45
0 45
0 35
0 43
0 41
0 45
0 43
0 41
0 39
0 45
0 40
0 40
0 44
0 38
0 42
0 43
0 45
0 45
0 42
0 35
0 24
0 40
0 43
0 39
0 42
0 42
0 35
0 42
0 31
0 48
0 33
0 48
0 32
0 36
0 50
0 40
0 41
0 47
0 31
0 39
0 29
0 44
0 41
0 44
0 45
0 43
0 32
0 49
0 44
0 45
0 33
0 36
0 28
0 30
0 33
0 30
0 24
0 34
0 28
0 36
0 26
0 34
0 35
0 35
0 30
0 28
0 32
0 37
0 37
0 38
0 37
0 54
0 39
0 40
0 34
0 53
0 40
0 47
0 43
0 46
0 49
0 39
0 39
0 34
0 20
0 31
0 36
0 28
0 40
0 32
0 34
0 43
0 41
0 42
0 40
0 43
0 40
0 37
0 30
0 34
0 44
0 37
0 43
0 40
0 38
0 44
0 35
0 34
0 42
0 36
0 47
0 37
0 47
0 32
0 38
0 52
0 32
0 29
0 40
0 44
0 41
0 37
0 41
0 29
0 9
0 30
0 27
0 17
0 21
0 35
0 33
0 32
0 34
0 37
0 32
0 36
0 37
0 41
0 33
0 38
0 37
0 36
0 32
0 34
0 31
0 29
0 18
0 28
0 42
0 51
0 46
0 44
0 44
0 43
0 49
0 47
0 35
0 49
0 37
0 42
0 43
0 40
0 43
0 40
0 30
0 37
0 44
0 38
0 42
0 29
0 40
0 35
0 37
0 30
0 39
0 34
0 41
0 49
0 32
0 27
0 25
0 31
0 25
0 47
0 39
0 45
0 36
0 28
0 28
0 38
0 40
0 42
0 41
0 35
0 37
0 41
0 37
0 29
0 35
0 34
0 33
0 35
0 30
0 31
0 39
0 35
0 31
0 40
0 30
0 32
0 39
0 31
0 41
0 34
0 34
0 24
0 33
0 37
0 40
0 39
0 29
0 31
0 31
0 25
0 40
0 33
0 29
0 28
0 31
0 25
0 21
0 32
0 32
0 39
0 35
0 46
0 42
0 42
0 43
0 50
0 51
0 36
0 41
0 38
0 45
0 41
0 42
0 37
0 52
0 39
0 36
0 36
0 36
0 46
0 32
0 46
0 38
0 45
0 36
0 40
0 43
0 35
0 42
0 44
0 40
0 35
0 47
0 50
0 51
0 41
0 32
0 50
0 46
0 35
0 45
0 49
0 37
0 41
0 43
0 37
0 40
0 41
0 39
0 41
0 30
0 46
0 37
0 46
0 40
0 47
0 44
0 41
0 43
0 48
0 39
0 39
0 41
0 39
0 31
0 43
0 42
0 39
0 44
0 29
0 51
0 28
0 40
0 39
0 32
0 29
0 42
0 37
0 41
0 37
0 42
0 41
0 33
0 38
0 29
0 27
0 35
0 35
0 34
0 26
0 24
0 27
0 33
0 36
0 28
0 35
0 46
0 39
0 40
0 31
0 37
0 39
0 39
0 33
0 48
0 35
0 39
0 37
0 42
0 40
0 48
0 39
0 45
0 45
0 39
0 40
0 43
0 38
0 48
0 48
0 50
0 51
0 47
0 47
0 40
0 39
0 35
0 26
0 28
0 45
0 41
0 46
0 37
0 45
0 44
0 31
0 29
0 27
0 38
0 45
0 33
0 44
0 44
0 40
0 45
0 38
0 30
0 26
0 32
0 31
0 35
0 40
0 36
0 22
0 32
0 34
0 47
0 46
0 34
0 37
0 44
0 45
0 43
0 40
0 40
0 41
0 32
0 48
0 40
0 37
0 41
0 33
0 40
0 28
0 39
0 52
0 47
0 37
0 56
0 48
0 40
0 50
0 25
0 37
0 37
0 40
0 52
0 42
0 37
0 37
0 45
0 31
0 47
0 43
0 42
0 33
0 39
0 40
0 39
0 37
0 43
0 48
0 41
0 35
0 43
0 32
0 29
0 40
0 38
0 35
0 33
0 36
0 31
0 37
0 31
0 38
0 40
0 38
0 38
0 21
0 31
0 34
0 32
0 39
0 37
0 33
0 37
0 40
0 39
0 28
0 35
0 36
0 45
0 43
0 32
0 33
0 40
0 39
0 38
0 43
0 37
0 34
0 39
0 37
0 36
0 41
0 40
0 43
0 41
0 40
0 39
0 42
0 38
0 42
0 34
0 31
0 32
0 41
0 37
0 36
0 43
0 29
0 29
0 43
0 29
0 33
0 45
0 52
0 38
0 36
0 36
0 45
0 39
0 38
0 37
0 39
0 32
0 37
0 42
0 37
0 39
0 44
0 45
0 51
0 49
0 34
0 50
0 30
0 37
0 26
0 44
0 32
0 46
0 40
0 50
0 35
0 41
0 42
0 41
0 43
0 36
0 30
0 43
0 38
0 41
0 42
0 42
0 33
0 39
0 44
0 41
0 36
0 44
0 42
0 41
0 44
0 38
0 38
0 38
0 45
0 41
0 40
0 43
0 42
0 39
0 35
0 38
0 36
0 36
0 31
0 43
0 45
0 44
0 49
0 40
0 40
0 31
0 49
0 46
0 43
0 37
0 51
0 48
0 32
0 40
0 40
0 39
0 41
0 44
0 45
0 35
0 41
0 44
0 37
0 39
0 42
0 57
0 41
0 42
0 41
0 36
0 38
0 35
0 42
0 31
0 48
0 47
0 43
0 41
0 41
0 42
0 44
0 36
0 43
0 45
0 38
0 38
0 39
0 46
0 42
0 42
0 36
0 39
0 40
0 44
0 39
0 39
0 41
0 37
0 32
0 28
0 39
0 38
0 50
0 50
0 40
0 43
0 40
0 39
0 36
0 42
0 42
0 42
0 44
0 45
0 36
0 47
0 35
0 30
0 40
0 29
0 38
0 40
0 37
0 36
0 37
0 38
0 50
0 29
0 39
0 37
0 31
0 41
0 37
0 40
0 47
0 40
0 36
0 40
0 43
0 56
0 45
0 43
0 33
0 34
0 34
0 45
0 40
0 45
0 40
0 42
0 48
0 46
0 43
0 33
0 35
0 39
0 41
0 33
0 44
0 41
0 46
0 50
0 37
0 43
0 39
0 28
0 37
0 33
0 39
0 50
0 39
0 44
0 47
0 46
0 43
0 39
0 43
0 46
0 38
0 36
0 39
0 47
0 39
0 36
0 45
0 53
0 40
0 48
0 39
0 47
0 34
0 33
0 45
0 48
0 34
0 41
0 43
0 40
0 48
0 40
0 32
0 43
0 33
0 40
0 50
0 38
0 34
0 40
0 45
0 40
0 47
0 45
0 41
0 32
0 41
0 33
0 38
0 43
0 38
0 41
0 38
0 31
0 47
0 35
0 47
0 40
0 41
0 38
0 46
0 27
0 44
0 36
0 43
0 42
0 52
0 44
0 31
0 40
0 41
0 46
0 45
0 33
0 41
0 46
0 44
0 41
0 37
0 34
0 44
0 48
0 46
0 37
0 42
0 35
0 32
0 36
0 31
0 40
0 37
0 36
0 41
0 34
0 32
0 34
0 40
0 42
0 40
0 40
0 40
0 36
0 41
0 40
0 43
0 43
0 38
0 39
0 37
0 39
0 43
0 35
0 44
0 44
0 46
0 39
0 41
0 39
0 43
0 41
0 38
0 35
0 44
0 27
0 34
0 38
0 44
0 45
0 35
0 34
0 41
0 38
0 41
0 30
0 29
0 32
0 40
0 38
0 44
0 41
0 38
0 36
0 39
0 44
0 40
0 56
0 53
0 42
0 37
0 44
0 43
0 50
0 52
0 38
0 42
0 51
0 43
0 52
0 36
0 50
0 41
0 41
0 46
0 37
0 33
0 35
0 43
0 40
0 45
0 42
0 37
0 40
0 44
0 40
0 39
0 42
0 35
0 28
0 37
0 42
0 47
0 34
0 36
0 45
0 32
0 31
0 40
0 48
0 39
0 31
0 43
0 28
0 40
0 36
0 45
0 38
0 45
0 42
0 42
0 27
0 41
0 38
0 37
0 39
0 39
0 49
0 33
0 39
0 35
0 43
0 47
0 46
0 32
0 43
0 45
0 46
0 37
0 36
0 33
0 39
0 39
0 40
0 39
0 45
0 38
0 42
0 40
0 46
0 43
0 41
0 37
0 46
0 39
0 32
0 26
0 36
0 43
0 48
0 38
0 35
0 40
0 47
0 38
0 46
0 39
0 43
0 36
0 37
0 40
0 40
0 42
0 34
0 42
0 48
0 40
0 46
0 43
0 29
0 41
0 33
0 41
0 38
0 32
0 32
0 38
0 38
0 40
0 43
0 42
0 37
0 35
0 26
0 25
0 50
0 38
0 42
0 38
0 37
0 39
0 37
0 36
0 50
0 53
0 32
0 38
0 37
0 53
0 44
0 34
0 34
0 39
0 39
0 35
0 37
0 40
0 46
0 43
0 42
0 42
0 43
0 49
0 43
0 37
0 39
0 38
0 40
0 41
0 37
0 43
0 36
0 41
0 39
0 38
0 38
0 49
0 45
0 38
0 46
0 42
0 47
0 39
0 33
0 40
0 38
0 33
0 35
0 46
0 41
0 47
0 42
0 35
0 44
0 37
0 33
0 34
0 35
0 43
0 32
0 41
0 41
0 41
0 37
0 39
0 34
0 38
0 42
0 36
0 40
0 42
0 41
0 42
0 38
0 29
0 45
0 46
0 49
0 40
0 43
0 44
0 54
0 39
0 36
0 36
0 32
0 52
0 42
0 38
0 39
0 28
0 45
0 38
0 41
0 39
0 40
0 32
0 39
0 39
0 36
0 39
0 40
0 36
0 39
0 39
0 42
0 40
0 35
0 45
0 39
0 36
0 32
0 46
0 41
0 37
0 38
0 41
0 33
0 40
0 46
0 37
0 36
0 43
0 44
0 45
0 33
0 36
0 34
0 43
0 43
0 41
0 38
0 32
0 33
0 39
0 41
0 40
0 40
0 49
0 37
0 36
0 34
0 30
0 35
0 41
0 39
0 33
0 48
0 39
0 39
0 33
0 39
0 42
0 35
0 35
0 43
0 46
0 40
0 44
0 51
0 43
0 47
0 48
0 46
0 40
0 36
0 31
0 33
0 37
0 43
0 43
0 46
0 45
0 34
0 42
0 40
0 35
0 43
0 31
0 40
0 44
0 42
0 42
0 39
0 41
0 28
0 42
0 42
0 35
0 35
0 37
0 49
0 34
0 40
0 48
0 48
0 38
0 41
0 38
0 50
0 33
0 45
0 42
0 38
0 35
0 38
0 42
0 36
0 37
0 37
0 44
0 38
0 36
0 37
0 35
0 41
0 34
0 42
0 33
0 25
0 31
0 46
0 46
0 40
0 38
0 31
0 39
0 49
0 42
0 43
0 35
0 37
0 33
0 45
0 40
0 44
0 34
0 30
0 33
0 30
0 40
0 41
0 36
0 45
0 41
0 34
0 42
0 34
0 39
0 38
0 39
0 33
0 37
0 43
0 50
0 39
0 33
0 32
0 45
0 39
0 34
0 35
0 29
0 38
0 37
0 25
0 42
0 45
0 39
0 37
0 43
0 48
0 32
0 33
0 38
0 36
0 41
0 47
0 45
0 45
0 36
0 42
0 38
0 46
0 42
0 34
0 38
0 30
0 21
0 28
0 45
0 44
0 46
0 45
0 56
0 44
0 38
0 32
0 31
0 33
0 32
0 43
0 53
0 37
0 30
0 35
0 33
0 30
0 38
0 32
0 47
0 40
0 46
0 37
0 52
0 40
0 39
0 40
0 44
0 39
0 54
0 31
0 26
0 36
0 29
0 40
0 36
0 42
0 43
0 44
0 38
0 38
0 36
0 40
0 41
0 32
0 25
0 42
0 31
0 38
0 41
0 37
0 40
0 36
0 42
0 31
0 51
0 45
0 47
0 40
0 39
0 37
0 33
0 42
0 36
0 44
0 43
0 38
0 40
0 32
0 42
0 40
0 41
0 40
0 36
0 33
0 42
0 44
0 42
0 34
0 35
0 43
0 47
0 38
0 31
0 44
0 41
0 40
0 38
0 43
0 40
0 41
0 38
0 42
0 53
0 35
0 34
0 41
0 35
0 37
0 40
0 43
0 36
0 42
0 31
0 36
0 37
0 38
0 34
0 27
0 42
0 38
0 40
0 38
0 37
0 33
0 33
0 48
0 41
0 33
0 48
0 45
0 45
0 43
0 44
0 44
0 36
0 36
0 42
0 35
0 46
0 42
0 48
0 40
0 30
0 41
0 33
0 41
0 33
0 44
0 31
0 33
0 38
0 41
0 48
0 34
0 50
0 42
0 53
0 48
0 45
0 46
0 44
0 40
0 45
0 47
0 33
0 46
0 40
0 34
0 38
0 33
0 33
0 30
0 34
0 44
0 43
0 38
0 38
0 44
0 39
0 34
0 38
0 37
0 48
0 26
0 40
0 47
0 50
0 39
0 48
0 36
0 43
0 33
0 37
0 43
0 35
0 44
0 38
0 37
0 41
0 42
0 38
0 36
0 45
0 36
0 43
0 30
0 45
0 34
0 22
0 25
0 34
0 32
0 28
0 35
0 46
0 55
0 52
0 62
0 49
0 55
0 55
0 51
0 55
0 56
0 50
0 50
0 55
0 52
0 58
0 52
0 44
0 43
0 37
0 52
0 37
0 48
0 43
0 55
0 49
0 54
0 51
0 50
0 47
0 48
0 47
0 54
0 55
0 51
0 42
0 47
0 57
0 50
0 53
0 50
0 49
0 54
0 54
0 55
0 64
0 57
0 51
0 43
0 34
0 48
0 53
0 51
0 53
0 47
0 62
0 47
0 47
0 56
0 54
0 54
0 44
0 55
0 52
0 30
0 34
0 29
0 35
0 30
0 29
0 32
0 42
0 26
0 38
0 35
0 32
0 35
0 40
0 39
0 45
0 38
0 50
0 45
0 33
0 39
0 39
0 38
0 36
0 37
0 39
0 32
0 44
0 38
0 33
0 34
0 49
0 38
0 37
0 37
0 39
0 31
0 41
0 41
0 39
0 37
0 35
0 42
0 42
0 36
0 36
0 40
0 43
0 50
0 42
0 37
0 34
0 26
0 40
0 42
0 38
0 38
0 43
0 43
0 41
0 36
0 36
0 39
0 43
0 46
0 33
0 44
0 39
0 35
0 38
0 32
0 34
0 33
0 41
0 46
0 42
0 38
0 41
0 44
0 40
0 43
0 44
0 45
0 34
0 34
0 31
0 42
0 39
0 43
0 48
0 37
0 40
0 46
0 33
0 35
0 37
0 39
0 29
0 41
0 41
0 45
0 33
0 36
0 31
0 37
0 44
0 44
0 38
0 30
0 41
0 33
0 36
0 36
0 31
0 44
0 40
0 30
0 24
0 28
0 42
0 41
0 38
0 35
0 45
0 37
0 39
0 23
0 25
0 28
0 40
0 41
0 40
0 49
0 41
0 48
0 40
0 48
0 57
0 52
0 44
0 42
0 36
0 27
0 36
0 38
0 44
0 27
0 31
0 43
0 46
0 32
0 34
0 26
0 32
0 49
0 38
0 37
0 32
0 45
0 42
0 38
0 39
0 43
0 36
0 36
0 31
0 31
0 35
0 39
0 37
0 22
0 41
0 36
0 34
0 38
0 38
0 37
0 36
0 39
0 47
0 45
0 40
0 44
0 55
0 42
0 58
0 29
0 42
0 45
0 38
0 37
0 45
0 43
0 46
0 43
0 38
0 41
0 37
0 40
0 43
0 43
0 37
0 43
0 31
0 41
0 47
0 39
0 32
0 41
0 41
0 35
0 56
0 35
0 36
0 47
0 42
0 41
0 40
0 39
0 41
0 38
0 36
0 42
0 47
0 42
0 38
0 24
0 33
0 36
0 46
0 38
0 40
0 37
0 32
0 45
0 25
0 22
0 37
0 42
0 36
0 39
0 44
0 39
0 35
0 32
0 33
0 46
0 40
0 34
0 40
0 38
0 34
0 42
0 40
0 42
0 38
0 34
0 39
0 28
0 43
0 33
0 40
0 39
0 42
0 35
0 40
0 40
0 40
0 43
0 32
0 31
0 36
0 40
0 44
0 41
0 41
0 47
0 41
0 46
0 41
0 45
0 45
0 36
0 35
0 29
0 46
0 44
0 41
0 44
0 45
0 44
0 38
0 49
0 43
0 48
0 49
0 37
0 51
0 37
0 40
0 34
0 37
0 46
0 35
0 35
0 42
0 31
0 45
0 41
0 31
0 37
0 36
0 36
0 35
0 32
0 36
0 31
0 33
0 44
0 39
0 41
0 29
0 30
0 38
0 42
0 23
0 42
0 33
0 31
0 36
0 30
0 37
0 37
0 38
0 43
0 41
0 52
0 34
0 45
0 40
0 41
0 49
0 31
0 41
0 37
0 44
0 48
0 36
0 41
0 33
0 46
0 27
0 30
0 20
0 37
0 36
0 42
0 42
0 31
0 29
0 42
0 30
0 32
0 46
0 45
0 42
0 38
0 38
0 46
0 44
0 48
0 43
0 46
0 29
0 40
0 33
0 42
0 45
0 48
0 33
0 12
0 27
0 38
0 44
0 32
0 33
0 33
0 31
0 32
0 39
0 40
0 46
0 38
0 32
0 28
0 46
0 42
0 40
0 33
0 46
0 33
0 40
0 32
0 35
0 33
0 41
0 42
0 39
0 37
0 46
0 49
0 44
0 36
0 46
0 33
0 33
0 47
0 40
0 27
0 29
0 41
0 32
0 34
0 43
0 43
0 43
0 34
0 37
0 28
0 33
0 42
0 37
0 37
0 33
0 45
0 33
0 40
0 35
0 36
0 36
0 29
0 37
0 36
0 37
0 41
0 29
0 36
0 39
0 43
0 37
0 39
0 38
0 39
0 44
0 51
0 30
0 45
0 41
0 29
0 41
0 41
0 31
0 41
0 40
0 34
0 29
0 38
0 41
0 32
0 39
0 31
0 35
0 31
0 41
0 43
0 37
0 35
0 32
0 31
0 43
0 35
0 23
0 31
0 50
0 31
0 35
0 35
0 39
0 38
0 27
0 37
0 31
0 39
0 25
0 33
0 44
0 37
0 43
0 35
0 37
0 35
0 36
0 42
0 39
0 21
0 28
0 47
0 37
0 32
0 37
0 33
0 50
0 40
0 36
0 43
0 35
0 31
0 31
0 43
0 42
0 40
0 47
0 40
0 40
0 38
0 34
0 35
0 40
0 33
0 43
0 44
0 44
0 41
0 39
0 36
0 41
0 36
0 47
0 44
0 34
0 43
0 44
0 43
0 27
0 41
0 41
0 42
0 38
0 36
0 32
0 36
0 39
0 37
0 40
0 35
0 27
0 32
0 39
0 41
0 29
0 35
0 32
0 31
0 28
0 29
0 41
0 36
0 45
0 37
0 40
0 51
0 42
0 38
0 32
0 36
0 41
0 41
0 47
0 44
0 38
0 35
0 36
0 34
0 48
0 42
0 37
0 37
0 34
0 36
0 48
0 43
0 48
0 38
0 47
0 39
0 31
0 34
0 42
0 37
0 42
0 43
0 36
0 34
0 40
0 37
0 35
0 49
0 42
0 39
0 29
0 41
0 37
0 32
0 45
0 35
0 28
0 36
0 44
0 41
0 36
0 42
0 47
0 50
0 34
0 41
0 37
0 42
0 38
0 50
0 30
0 34
0 33
0 33
0 36
0 36
0 33
0 51
0 32
0 32
0 39
0 46
0 44
0 42
0 44
0 47
0 46
0 45
0 34
0 40
0 38
0 34
0 42
0 42
0 41
0 43
0 45
0 37
0 34
0 34
0 29
0 40
0 44
0 39
0 30
0 32
0 42
0 37
0 47
0 36
0 40
0 30
0 49
0 46
0 42
0 52
0 34
0 27
0 27
0 27
0 35
0 32
0 33
0 38
0 34
0 45
0 44
0 31
0 36
0 36
0 45
0 38
0 33
0 36
0 33
0 37
0 32
0 45
0 41
0 40
0 41
0 39
0 37
0 34
0 33
0 31
0 21
0 31
0 28
0 30
0 34
0 32
0 33
0 44
0 32
0 29
0 48
0 47
0 38
0 52
0 46
0 47
0 47
0 36
0 33
0 39
0 37
0 36
0 46
0 40
0 38
0 49
0 38
0 37
0 43
0 39
0 35
0 40
0 35
0 31
0 36
0 37
0 35
0 34
0 35
0 46
0 37
0 39
0 36
0 28
0 36
0 32
0 40
0 34
0 31
0 50
0 32
0 23
0 35
0 40
0 39
0 45
0 36
0 43
0 31
0 32
0 41
0 33
0 40
0 37
0 41
0 41
0 45
0 38
0 32
0 39
0 46
0 46
0 34
0 35
0 35
0 32
0 37
0 36
0 34
0 32
0 36
0 35
0 34
0 41
0 41
0 34
0 38
0 34
0 41
0 39
0 30
0 48
0 43
0 35
0 30
0 34
0 41
0 37
0 36
0 38
0 40
0 34
0 46
0 37
0 39
0 40
0 47
0 44
0 38
0 41
0 32
0 25
0 48
0 43
0 31
0 22
0 35
0 44
0 42
0 45
0 37
0 40
0 37
0 47
0 41
0 48
0 37
0 44
0 45
0 34
0 40
0 45
0 41
0 33
0 43
0 50
0 40
0 37
0 33
0 31
0 37
0 35
0 31
0 34
0 38
0 39
0 42
0 32
0 44
0 34
0 48
0 39
0 40
0 30
0 38
0 45
0 37
0 40
0 25
0 22
0 43
0 41
0 27
0 39
0 32
0 49
0 46
0 44
0 33
0 40
0 39
0 41
0 41
0 44
0 40
0 36
0 46
0 43
0 44
0 38
0 29
0 38
0 32
0 39
0 40
0 39
0 36
0 37
0 35
0 43
0 37
0 41
0 39
0 45
0 33
0 39
0 35
0 39
0 37
0 35
0 51
0 46
0 37
0 39
0 38
0 51
0 45
0 50
0 50
0 42
0 40
0 40
0 29
0 41
0 34
0 51
0 45
0 36
0 20
0 33
0 39
0 43
0 40
0 39
0 37
0 37
0 36
0 36
0 52
0 38
0 44
0 42
0 42
0 38
0 35
0 30
0 36
0 46
0 33
0 35
0 43
0 40
0 36
0 40
0 38
0 36
0 39
0 39
0 45
0 43
0 44
0 36
0 33
0 42
0 37
0 42
0 37
0 36
0 37
0 33
0 49
0 41
0 41
0 35
0 44
0 40
0 31
0 47
0 32
0 47
0 47
0 33
0 39
0 38
0 29
0 28
0 39
0 40
0 41
0 30
0 31
0 31
0 37
0 39
0 26
0 43
0 33
0 40
0 37
0 24
0 27
0 49
0 46
0 39
0 40
0 51
0 46
0 47
0 45
0 47
0 44
0 42
0 42
0 41
0 34
0 48
0 41
0 34
0 37
0 35
0 32
0 37
0 39
0 38
0 37
0 36
0 37
0 41
0 35
0 40
0 41
0 38
0 50
0 33
0 25
0 33
0 27
0 39
0 39
0 39
0 40
0 27
0 46
0 37
0 33
0 34
0 37
0 31
0 45
0 34
0 30
0 29
0 38
0 39
0 40
0 38
0 37
0 36
0 38
0 40
0 33
0 35
0 30
0 36
0 33
0 42
0 44
0 41
0 38
0 40
0 29
0 42
0 31
0 33
0 42
0 30
0 26
0 33
0 26
0 28
0 32
0 32
0 38
0 38
0 37
0 42
0 27
0 37
0 34
0 36
0 41
0 37
0 42
0 41
0 44
0 39
0 41
0 34
0 41
0 36
0 41
0 36
0 34
0 43
0 38
0 41
0 45
0 38
0 45
0 36
0 42
0 35
0 44
0 38
0 36
0 31
0 36
0 32
0 41
0 37
0 37
0 40
0 43
0 39
0 39
0 33
0 32
0 31
0 30
0 30
0 36
0 28
0 36
0 35
0 33
0 29
0 30
0 25
0 40
0 36
0 31
0 34
0 36
0 32
0 29
0 43
0 26
0 28
0 41
0 33
0 34
0 47
0 40
0 39
0 37
0 44
0 39
0 35
0 35
0 39
0 40
0 44
0 42
0 41
0 43
0 23
0 25
0 23
0 23
0 25
0 29
0 27
0 47
0 30
0 35
0 30
0 44
0 49
0 47
0 25
0 40
0 46
0 48
0 37
0 23
0 29
0 42
0 44
0 42
0 43
0 40
0 40
0 44
0 37
0 40
0 39
0 36
0 40
0 40
0 41
0 40
0 49
0 48
0 38
0 44
0 40
0 50
0 38
0 40
0 41
0 36
0 50
0 38
0 47
0 45
0 35
0 44
0 44
0 40
0 51
0 53
0 40
0 40
0 42
0 42
0 39
0 49
0 37
0 46
0 41
0 44
0 38
0 43
0 39
0 44
0 40
0 36
0 42
0 37
0 43
0 48
0 41
0 43
0 46
0 48
0 47
0 42
0 39
0 43
0 43
0 40
0 38
0 43
0 41
0 36
0 42
0 44
0 42
0 35
0 41
0 44
0 48
0 43
0 45
0 35
0 34
0 35
0 45
0 31
0 42
0 39
0 41
0 46
0 40
0 42
0 37
0 47
0 33
0 41
0 41
0 32
0 36
0 35
0 36
0 26
0 34
0 41
0 36
0 43
0 29
0 26
0 41
0 40
0 41
0 38
0 43
0 34
0 42
0 25
0 29
0 32
0 48
0 46
0 43
0 36
0 40
0 43
0 40
0 40
0 42
0 45
0 47
0 40
0 37
0 31
0 32
0 35
0 39
0 34
0 39
0 38
0 34
0 42
0 45
0 35
0 38
0 35
0 38
0 42
0 39
0 35
0 47
0 45
0 42
0 45
0 45
0 32
0 47
0 37
0 43
0 39
0 40
0 38
0 36
0 45
0 44
0 43
0 45
0 39
0 42
0 47
0 49
0 38
0 37
0 45
0 33
0 30
0 42
0 43
0 40
0 36
0 37
0 33
0 37
0 29
0 37
0 36
0 49
0 44
0 39
0 33
0 38
0 31
0 47
0 51
0 37
0 40
0 45
0 29
0 39
0 42
0 32
0 25
0 29
0 44
0 43
0 37
0 40
0 38
0 50
0 40
0 34
0 31
0 37
0 51
0 42
0 27
0 39
0 34
0 33
0 35
0 40
0 39
0 41
0 27
0 39
0 43
0 48
0 51
0 31
0 23
0 30
0 31
0 22
0 31
0 36
0 36
0 34
0 29
0 32
0 27
0 40
0 33
0 31
0 40
0 41
0 30
0 31
0 27
0 26
0 35
0 31
0 51
0 35
0 39
0 35
0 32
0 33
0 29
0 30
0 42
0 40
0 40
0 44
0 34
0 31
0 39
0 42
0 32
0 45
0 28
0 31
0 43
0 38
0 31
0 29
0 35
0 32
0 35
0 40
0 47
0 43
0 39
0 32
0 27
0 36
0 36
0 46
0 30
0 36
0 44
0 36
0 26
0 33
0 24
0 29
0 33
0 41
0 34
0 46
0 46
0 40
0 44
0 46
0 37
0 34
0 46
0 36
0 28
0 34
0 43
0 43
0 45
0 39
0 48
0 48
0 42
0 38
0 43
0 36
0 47
0 43
0 37
0 35
0 37
0 39
0 52
0 39
0 30
0 37
0 42
0 47
0 30
0 35
0 32
0 39
0 37
0 42
0 36
0 38
0 27
0 44
0 42
0 32
0 33
0 36
0 32
0 35
0 38
0 37
0 38
0 39
0 43
0 42
0 37
0 42
0 31
0 32
0 30
0 31
0 14
0 24
0 35
0 32
0 38
0 31
0 37
0 37
0 47
0 34
0 33
0 32
0 39
0 41
0 32
0 38
0 39
0 45
0 29
0 35
0 26
0 29
0 37
0 40
0 41
0 38
0 41
0 33
0 36
0 37
0 43
0 37
0 34
0 35
0 41
0 43
0 34
0 29
0 35
0 41
0 32
0 40
0 28
0 41
0 44
0 42
0 33
0 39
0 33
0 24
0 31
0 36
0 36
0 31
0 32
0 35
0 36
0 33
0 42
0 39
0 34
0 46
0 42
0 37
0 43
0 46
0 34
0 41
0 32
0 36
0 42
0 35
0 29
0 33
0 38
0 35
0 46
0 45
0 45
0 37
0 39
0 40
0 40
0 47
0 39
0 36
0 32
0 37
0 40
0 29
0 35
0 43
0 36
0 39
0 33
0 34
0 33
0 30
0 41
0 35
0 38
0 43
0 43
0 33
0 45
0 39
0 36
0 26
0 36
0 36
0 37
0 33
0 41
0 36
0 33
0 35
0 30
0 38
0 37
0 34
0 35
0 39
0 32
0 33
0 36
0 21
0 26
0 40
0 30
0 36
0 31
0 30
0 39
0 29
0 36
0 29
0 33
0 35
0 42
0 36
0 46
0 44
0 43
0 40
0 35
0 31
0 40
0 46
0 48
0 38
0 31
0 46
0 34
0 46
0 36
0 41
0 42
0 35
0 41
0 36
0 37
0 45
0 40
0 33
0 39
0 37
0 41
0 34
0 32
0 36
0 41
0 31
0 40
0 42
0 40
0 33
0 36
0 31
0 32
0 35
0 23
0 39
0 37
0 31
0 32
0 36
0 39
0 43
0 39
0 38
0 36
0 35
0 39
0 41
0 38
0 51
0 32
0 33
0 24
0 25
0 33
0 40
0 38
0 41
0 45
0 37
0 33
0 41
0 47
0 39
0 44
0 36
0 45
0 38
0 37
0 30
0 36
0 40
0 38
0 47
0 42
0 41
0 29
0 38
0 36
0 36
0 40
0 41
0 41
0 49
0 41
0 43
0 44
0 43
0 45
0 40
0 39
0 38
0 36
0 45
0 43
0 37
0 44
0 43
0 37
0 29
0 37
0 32
0 49
0 36
0 42
0 31
0 41
0 38
0 32
0 44
0 35
0 43
0 35
0 39
0 34
0 37
0 38
0 40
0 34
0 37
0 44
0 44
0 37
0 36
0 32
0 40
0 49
0 34
0 41
0 35
0 27
0 41
0 34
0 38
0 27
0 35
0 33
0 42
0 38
0 38
0 44
0 45
0 42
0 53
0 40
0 43
0 39
0 35
0 38
0 55
0 45
0 41
0 36
0 39
0 33
0 37
0 33
0 43
0 32
0 47
0 36
0 40
0 42
0 45
0 36
0 31
0 28
0 43
0 48
0 37
0 40
0 38
0 30
0 44
0 42
0 43
0 47
0 48
0 46
0 45
0 36
0 34
0 41
0 37
0 30
0 42
0 31
0 39
0 29
0 32
0 38
0 48
0 44
0 38
0 44
0 31
0 43
0 31
0 39
0 41
0 36
0 35
0 36
0 40
0 33
0 42
0 33
0 35
0 38
0 32
0 46
0 37
0 43
0 43
0 43
0 32
0 34
0 45
0 43
0 44
0 36
0 47
0 39
0 46
0 45
0 32
0 35
0 44
0 42
0 49
0 35
0 32
0 30
0 37
0 30
0 42
0 34
0 37
0 43
0 44
0 35
0 43
0 43
0 37
0 34
0 35
0 32
0 38
0 29
0 39
0 41
0 41
0 45
0 44
0 41
0 35
0 44
0 35
0 38
0 39
0 45
0 35
0 42
0 34
0 39
0 30
0 37
0 42
0 39
0 29
0 40
0 38
0 35
0 22
0 30
0 37
0 39
0 39
0 44
0 33
0 49
0 48
0 43
0 36
0 47
0 48
0 40
0 43
0 32
0 37
0 39
0 41
0 44
0 42
0 30
0 32
0 37
0 37
0 36
0 34
0 41
0 43
0 41
0 43
0 50
0 36
0 38
0 34
0 46
0 37
0 35
0 32
0 33
0 37
0 36
0 34
0 40
0 41
0 44
0 28
0 54
0 39
0 36
0 29
0 45
0 50
0 42
0 36
0 41
0 36
0 46
0 43
0 46
0 48
0 40
0 36
0 34
0 39
0 39
0 34
0 27
0 45
0 42
0 39
0 28
0 41
0 36
0 44
0 42
0 48
0 42
0 37
0 36
0 42
0 37
0 46
0 32
0 36
0 39
0 37
0 46
0 36
0 41
0 38
0 48
0 39
0 44
0 44
0 42
0 40
0 35
0 39
0 36
0 48
0 40
0 37
0 44
0 38
0 39
0 34
0 34
0 33
0 39
0 43
0 34
0 47
0 38
0 40
0 44
0 45
0 32
0 38
0 34
0 34
0 40
0 36
0 36
0 37
0 33
0 33
0 42
0 26
0 26
0 39
0 42
0 44
0 42
0 31
0 37
0 36
0 34
0 28
0 35
0 42
0 35
0 38
0 29
0 39
0 39
0 40
0 30
0 42
0 41
0 39
0 38
0 43
0 31
0 37
0 40
0 33
0 46
0 33
0 34
0 42
0 46
0 43
0 36
0 31
0 39
0 36
0 31
0 40
0 39
0 27
0 38
0 30
0 32
0 35
0 28
0 41
0 38
0 30
0 36
0 34
0 33
0 34
0 24
0 29
0 36
0 40
0 30
0 33
0 32
0 33
0 35
0 41
0 35
0 47
0 44
0 46
0 45
0 39
0 38
0 51
0 29
0 38
0 42
0 44
0 42
0 44
0 38
0 28
0 36
0 47
0 48
0 41
0 34
0 40
0 43
0 48
0 35
0 32
0 35
0 41
0 47
0 37
0 28
0 31
0 40
0 45
0 35
0 30
0 36
0 40
0 35
0 52
0 43
0 44
0 34
0 35
0 33
0 35
0 33
0 32
0 33
0 34
0 33
0 43
0 38
0 34
0 41
0 30
0 36
0 43
0 42
0 39
0 42
0 48
0 37
0 41
0 28
0 35
0 35
0 34
0 33
0 40
0 37
0 38
0 31
0 45
0 38
0 47
0 35
0 38
0 37
0 41
0 43
0 40
0 37
0 49
0 32
0 35
0 39
0 46
0 31
0 27
0 24
0 32
0 21
0 27
0 31
0 29
0 29
0 30
0 25
0 35
0 24
0 24
0 25
0 23
0 35
0 30
0 26
0 27
0 28
0 37
0 38
0 40
0 35
0 33
0 40
0 41
0 26
0 37
0 39
0 30
0 34
0 41
0 40
0 42
0 36
0 41
0 34
0 30
0 36
0 33
0 23
0 34
0 29
0 33
0 29
0 26
0 29
0 24
0 37
0 37
0 31
0 25
0 27
0 26
0 30
0 23
0 28
0 26
0 27
0 28
0 22
0 30
0 30
0 32
0 30
0 23
0 27
0 28
0 34
0 33
0 28
0 30
0 27
0 30
0 22
0 26
0 31
0 32
0 35
0 32
0 40
0 29
0 27
0 26
0 31
0 33
0 31
0 24
0 34
0 25
0 28
0 33
0 32
0 35
0 25
0 30
0 31
0 27
0 18
0 29
0 30
0 24
0 28
0 28
0 33
0 32
0 25
0 30
0 28
0 32
0 33
0 26
0 29
0 28
0 24
0 37
0 28
0 25
0 27
0 25
0 34
0 27
0 30
0 24
0 21
0 28
0 29
0 27
0 22
0 20
0 20
0 21
0 24
0 33
0 26
0 19
0 34
0 35
0 20
0 24
0 23
0 25
0 38
0 25
0 36
0 28
0 33
0 42
0 39
0 37
0 38
0 38
0 33
0 28
0 36
0 39
0 33
0 31
0 28
0 30
0 28
0 37
0 26
0 32
0 36
0 27
0 36
0 25
0 34
0 29
0 37
0 37
0 36
0 28
0 32
0 34
0 39
0 32
0 40
0 36
0 33
0 41
0 40
0 38
0 41
0 39
0 34
0 31
0 37
0 36
0 34
0 33
0 22
0 36
0 29
0 28
0 25
0 26
0 34
0 34
0 29
0 25
0 22
0 30
0 36
0 36
0 33
0 26
0 22
0 38
0 30
0 22
0 42
0 29
0 34
0 37
0 41
0 30
0 23
0 48
0 45
0 44
0 37
0 41
0 41
0 39
0 35
0 32
0 35
0 35
0 33
0 43
0 31
0 30
0 32
0 37
0 42
0 32
0 43
0 45
0 32
0 40
0 39
0 47
0 34
0 36
0 32
0 36
0 42
0 38
0 36
0 40
0 44
0 48
0 52
0 39
0 30
0 32
0 33
0 29
0 31
0 42
0 33
0 29
0 33
0 43
0 42
0 40
0 45
0 35
0 40
0 47
0 39
0 38
0 40
0 41
0 44
0 44
0 35
0 36
0 41
0 42
0 41
0 35
0 35
0 42
0 29
0 37
0 38
0 40
0 40
0 36
0 41
0 32
0 35
0 33
0 53
0 48
0 40
0 40
0 45
0 45
0 29
0 38
0 36
0 39
0 44
0 47
0 33
0 46
0 43
0 44
0 52
0 36
0 45
0 45
0 48
0 43
0 33
0 47
0 43
0 40
0 35
0 43
0 41
0 39
0 28
0 30
0 26
0 30
0 34
0 39
0 39
0 39
0 45
0 36
0 36
0 32
0 41
0 36
0 40
0 36
0 31
0 26
0 37
0 27
0 38
0 42
0 42
0 41
0 33
0 36
0 47
0 32
0 50
0 45
0 28
0 41
0 51
0 40
0 36
0 49
0 40
0 35
0 43
0 40
0 47
0 40
0 42
0 30
0 35
0 42
0 41
0 33
0 35
0 39
0 38
0 38
0 38
0 36
0 35
0 40
0 43
0 39
0 35
0 47
0 31
0 30
0 32
0 42
0 37
0 36
0 32
0 43
0 38
0 29
0 36
0 39
0 45
0 41
0 44
0 40
0 41
0 34
0 26
0 38
0 43
0 39
0 36
0 28
0 35
0 31
0 39
0 39
0 40
0 41
0 43
0 32
0 39
0 37
0 37
0 35
0 44
0 48
0 42
0 46
0 49
0 40
0 25
0 42
0 32
0 42
0 37
0 50
0 45
0 40
0 44
0 40
0 44
0 56
0 34
0 44
0 46
0 31
0 44
0 45
0 38
0 37
0 44
0 30
0 34
0 43
0 39
0 33
0 32
0 31
0 33
0 41
0 37
0 31
0 35
0 38
0 44
0 55
0 38
0 43
0 37
0 40
0 36
0 39
0 40
0 42
0 41
0 40
0 45
0 32
0 38
0 44
0 35
0 34
0 43
0 45
0 40
0 39
0 39
0 36
0 41
0 36
0 36
0 51
0 49
0 36
0 44
0 46
0 28
0 33
0 38
0 40
0 35
0 35
0 31
0 38
0 40
0 43
0 41
0 34
0 42
0 34
0 32
0 39
0 35
0 43
0 44
0 37
0 31
0 36
0 40
0 31
0 34
0 30
0 31
0 35
0 28
0 39
0 42
0 29
0 38
0 33
0 32
0 29
0 25
0 23
0 32
0 32
0 32
0 30
0 41
0 40
0 35
0 38
0 40
0 36
0 42
0 30
0 35
0 45
0 32
0 42
0 33
0 40
0 38
0 35
0 45
0 39
0 36
0 39
0 36
0 29
0 31
0 43
0 40
0 45
0 45
0 37
0 31
0 41
0 38
0 40
0 35
0 44
0 35
0 47
0 41
0 41
0 49
0 46
0 39
0 37
0 45
0 33
0 32
0 31
0 36
0 43
0 39
0 40
0 41
0 41
0 52
0 50
0 40
0 47
0 34
0 32
0 37
0 44
0 36
0 36
0 31
0 43
0 33
0 20
0 33
0 38
0 38
0 45
0 37
0 39
0 34
0 32
0 34
0 26
0 35
0 35
0 38
0 34
0 31
0 31
0 35
0 32
0 45
0 35
0 36
0 39
0 34
0 36
0 32
0 35
0 35
0 30
0 43
0 34
0 45
0 32
0 31
0 38
0 38
0 35
0 28
0 50
0 39
0 49
0 31
0 32
0 30
0 40
0 36
0 50
0 42
0 33
0 27
0 32
0 38
0 43
0 36
0 24
0 41
0 38
0 32
0 35
0 33
0 33
0 28
0 31
0 41
0 37
0 41
0 31
0 37
0 29
0 34
0 32
0 45
0 34
0 28
0 30
0 42
0 42
0 45
0 39
0 30
0 37
0 41
0 41
0 41
0 41
0 39
0 35
0 36
0 36
0 17
0 24
0 37
0 35
0 41
0 29
0 42
0 50
0 35
0 40
0 42
0 37
0 36
0 41
0 42
0 43
0 32
0 40
0 49
0 43
0 41
0 40
0 45
0 42
0 51
0 34
0 32
0 48
0 37
0 47
0 39
0 43
0 43
0 36
0 31
0 31
0 36
0 35
0 39
0 39
0 36
0 37
0 30
0 43
0 43
0 43
0 41
0 42
0 43
0 38
0 27
0 33
0 36
0 34
0 35
0 37
0 30
0 35
0 42
0 24
0 27
0 26
0 26
0 27
0 40
0 33
0 37
0 42
0 31
0 27
0 32
0 37
0 32
0 38
0 37
0 33
0 35
0 29
0 22
0 32
0 31
0 34
0 35
0 32
0 32
0 34
0 41
0 37
0 50
0 37
0 33
0 37
0 44
0 39
0 39
0 36
0 40
0 35
0 42
0 51
0 38
0 30
0 34
0 38
0 38
0 45
0 38
0 37
0 41
0 41
0 34
0 43
0 40
0 43
0 38
0 34
0 40
0 31
0 28
0 32
0 35
0 41
0 38
0 38
0 42
0 33
0 47
0 26
0 33
0 48
0 33
0 37
0 31
0 39
0 36
0 31
0 38
0 37
0 37
0 30
0 27
0 36
0 36
0 47
0 31
0 34
0 36
0 39
0 50
0 42
0 41
0 43
0 45
0 45
0 37
0 43
0 31
0 37
0 51
0 41
0 28
0 34
0 34
0 35
0 37
0 46
0 38
0 42
0 38
0 37
0 42
0 44
0 42
0 41
0 33
0 38
0 39
0 33
0 42
0 39
0 52
0 42
0 41
0 33
0 38
0 46
0 36
0 31
0 45
0 44
0 47
0 33
0 17
0 27
0 34
0 44
0 39
0 39
0 40
0 35
0 30
0 25
0 33
0 40
0 32
0 33
0 45
0 46
0 43
0 35
0 44
0 39
0 35
0 48
0 29
0 40
0 45
0 48
0 35
0 39
0 35
0 32
0 41
0 39
0 28
0 36
0 36
0 34
0 36
0 35
0 41
0 31
0 34
0 34
0 38
0 40
0 42
0 42
0 41
0 38
0 47
0 35
0 39
0 30
0 35
0 38
0 36
0 42
0 42
0 32
0 36
0 40
0 43
0 44
0 39
0 33
0 33
0 26
0 48
0 21
0 28
0 42
0 28
0 35
0 29
0 32
0 33
0 39
0 27
0 27
0 36
0 36
0 44
0 45
0 42
0 38
0 40
0 37
0 35
0 36
0 34
0 36
0 44
0 42
0 42
0 41
0 27
0 47
0 39
0 29
0 26
0 28
0 32
0 34
0 26
0 28
0 32
0 37
0 22
0 29
0 29
0 29
0 36
0 30
0 38
0 32
0 38
0 40
0 31
0 32
0 36
0 40
0 31
0 45
0 31
0 31
0 34
0 38
0 34
0 28
0 44
0 35
0 36
0 34
0 22
0 33
0 34
0 43
0 38
0 37
0 37
0 28
0 39
0 32
0 41
0 26
0 24
0 25
0 25
0 20
0 15
0 21
0 29
0 57
0 36
0 23
0 22
0 23
0 27
0 19
0 32
0 25
0 24
0 28
0 30
0 28
0 21
0 24
0 30
0 28
0 32
0 22
0 30
0 30
0 23
0 35
0 22
0 31
0 22
0 25
0 26
0 37
0 31
0 25
0 29
0 31
0 30
0 25
0 32
0 23
0 29
0 29
0 28
0 24
0 23
0 21
0 22
0 20
0 25
0 28
0 34
0 23
0 25
0 19
0 30
0 25
0 27
0 33
0 26
0 30
0 36
0 27
0 33
0 45
0 46
0 44
0 35
0 40
0 37
0 30
0 38
0 28
0 37
0 40
0 42
0 35
0 41
0 46
0 40
0 38
0 28
0 32
0 35
0 39
0 47
0 28
0 32
0 30
0 37
0 36
0 24
0 24
0 20
0 29
0 41
0 43
0 38
0 36
0 42
0 43
0 34
0 38
0 34
0 32
0 25
0 33
0 38
0 39
0 27
0 35
0 30
0 20
0 23
0 19
0 19
0 28
0 19
0 38
0 35
0 44
0 42
0 42
0 41
0 37
0 32
0 26
0 21
0 21
0 23
0 22
0 21
0 26
0 19
0 22
0 21
0 20
0 28
0 26
0 25
0 26
0 15
0 26
0 20
0 29
0 21
0 15
0 19
0 17
0 35
0 40
0 40
0 41
0 34
0 30
0 35
0 37
0 35
0 35
0 23
0 22
0 36
0 28
0 33
0 32
0 21
0 29
0 28
0 27
0 34
0 22
0 16
0 26
0 31
0 30
0 31
0 27
0 40
0 24
0 35
0 25
0 30
0 32
0 22
0 39
0 37
0 33
0 38
0 33
0 39
0 44
0 33
0 31
0 24
0 35
0 27
0 23
0 28
0 31
0 26
0 27
0 35
0 29
0 31
0 29
0 29
0 26
0 27
0 28
0 41
0 25
0 24
0 28
0 33
0 25
0 31
0 23
0 25
0 26
0 33
0 35
0 29
0 26
0 32
0 46
0 34
0 38
0 22
0 21
0 31
0 29
0 28
0 24
0 39
0 36
0 28
0 38
0 36
0 37
0 28
0 27
0 28
0 26
0 29
0 34
0 32
0 30
0 39
0 21
0 23
0 32
0 38
0 33
0 34
0 36
0 32
0 31
0 28
0 30
0 33
0 34
0 28
0 32
0 32
0 33
0 39
0 29
0 34
0 36
0 28
0 40
0 26
0 35
0 30
0 31
0 26
0 27
0 31
0 31
0 24
0 24
0 32
0 33
0 51
0 37
0 32
0 34
0 34
0 34
0 32
0 35
0 25
0 30
0 33
0 34
0 27
0 29
0 37
0 27
0 22
0 29
0 23
0 22
0 26
0 25
0 39
0 34
0 28
0 26
0 43
0 38
0 46
0 35
0 37
0 36
0 30
0 40
0 32
0 34
0 43
0 35
0 31
0 41
0 38
0 35
0 33
0 34
0 38
0 27
0 32
0 33
0 39
0 29
0 34
0 30
0 34
0 26
0 33
0 35
0 30
0 33
0 31
0 29
0 36
0 31
0 27
0 37
0 36
0 35
0 31
0 30
0 32
0 25
0 33
0 33
0 25
0 37
0 29
0 44
0 28
0 35
0 30
0 31
0 31
0 38
0 33
0 35
0 28
0 33
0 36
0 48
0 32
0 30
0 35
0 35
0 26
0 37
0 27
0 41
0 34
0 34
0 35
0 35
0 33
0 34
0 33
0 33
0 38
0 30
0 35
0 32
0 38
0 32
0 29
0 37
0 29
0 28
0 32
0 26
0 39
0 39
0 35
0 31
0 31
0 29
0 37
0 28
0 32
0 26
0 48
0 35
0 33
0 33
0 39
0 41
0 38
0 38
0 37
0 29
0 24
0 25
0 31
0 28
0 27
0 37
0 32
0 31
0 31
0 34
0 25
0 29
0 26
0 28
0 25
0 27
0 19
0 26
0 30
0 19
0 26
0 24
0 29
0 34
0 35
0 38
0 32
0 30
0 34
0 33
0 18
0 24
0 24
0 24
0 19
0 29
0 22
0 30
0 30
0 25
0 28
0 27
0 29
0 28
0 32
0 28
0 30
0 31
0 36
0 34
0 44
0 40
0 39
0 38
0 26
0 36
0 46
0 37
0 38
0 37
0 40
0 38
0 40
0 32
0 43
0 28
0 28
0 38
0 43
0 36
0 31
0 36
0 46
0 39
0 31
0 47
0 35
0 34
0 46
0 34
0 46
0 33
0 36
0 36
0 32
0 42
0 28
0 34
0 38
0 41
0 39
0 47
0 45
0 40
0 28
0 50
0 49
0 36
0 37
0 29
0 23
0 33
0 44
0 33
0 45
0 41
0 34
0 45
0 37
0 33
0 44
0 38
0 44
0 40
0 40
0 42
0 35
0 38
0 52
0 37
0 45
0 41
0 38
0 46
0 38
0 42
0 38
0 40
0 43
0 38
0 43
0 34
0 29
0 32
0 38
0 40
0 40
0 36
0 32
0 38
0 29
0 42
0 36
0 41
0 40
0 44
0 39
0 48
0 43
0 44
0 40
0 32
0 36
0 35
0 37
0 34
0 41
0 37
0 40
0 36
0 39
0 37
0 38
0 43
0 37
0 40
0 35
0 40
0 41
0 26
0 37
0 42
0 41
0 38
0 38
0 33
0 32
0 34
0 32
0 28
0 24
0 35
0 36
0 45
0 30
0 30
0 39
0 39
0 35
0 45
0 36
0 35
0 37
0 41
0 33
0 32
0 47
0 39
0 39
0 35
0 42
0 34
0 32
0 47
0 33
0 44
0 40
0 35
0 48
0 41
0 41
0 36
0 52
0 39
0 33
0 38
0 36
0 37
0 34
0 35
0 26
0 28
0 39
0 39
0 34
0 39
0 38
0 38
0 33
0 35
0 33
0 38
0 40
0 31
0 37
0 35
0 43
0 37
0 39
0 26
0 36
0 24
0 29
0 42
0 50
0 46
0 48
0 50
0 42
0 40
0 35
0 49
0 35
0 44
0 42
0 42
0 42
0 42
0 38
0 41
0 41
0 43
0 43
0 44
0 26
0 36
0 42
0 36
0 32
0 30
0 48
0 43
0 33
0 35
0 44
0 40
0 42
0 34
0 47
0 44
0 35
0 46
0 44
0 43
0 34
0 33
0 41
0 39
0 35
0 37
0 42
0 38
0 30
0 29
0 39
0 27
0 25
0 46
0 34
0 36
0 31
0 31
0 26
0 34
0 37
0 40
0 44
0 39
0 34
0 42
0 37
0 41
0 44
0 46
0 30
0 46
0 41
0 26
0 37
0 38
0 38
0 39
0 34
0 43
0 35
0 37
0 33
0 36
0 39
0 45
0 41
0 25
0 36
0 47
0 41
0 45
0 44
0 40
0 38
0 35
0 33
0 42
0 33
0 34
0 37
0 37
0 34
0 34
0 34
0 26
0 42
0 47
0 31
0 22
0 28
0 31
0 30
0 40
0 39
0 36
0 31
0 44
0 28
0 47
0 44
0 36
0 47
0 40
0 46
0 32
0 35
0 40
0 39
0 36
0 47
0 34
0 41
0 34
0 39
0 49
0 41
0 41
0 39
0 39
0 29
0 35
0 49
0 33
0 48
0 37
0 36
0 43
0 39
0 42
0 38
0 41
0 30
0 41
0 35
0 45
0 37
0 44
0 44
0 43
0 39
0 40
0 42
0 46
0 31
0 41
0 35
0 33
0 46
0 32
0 23
0 35
0 40
0 42
0 32
0 38
0 32
0 30
0 23
0 35
0 46
0 39
0 39
0 33
0 37
0 42
0 34
0 38
0 39
0 24
0 33
0 47
0 44
0 40
0 41
0 40
0 41
0 35
0 32
0 35
0 42
0 51
0 42
0 36
0 29
0 33
0 33
0 43
0 43
0 40
0 43
0 31
0 36
0 38
0 42
0 45
0 39
0 36
0 39
0 40
0 35
0 39
0 43
0 27
0 35
0 42
0 42
0 42
0 36
0 38
0 32
0 29
0 38
0 33
0 36
0 35
0 27
0 31
0 40
0 32
0 37
0 28
0 34
0 41
0 32
0 43
0 33
0 32
0 41
0 29
0 36
0 29
0 38
0 38
0 37
0 46
0 34
0 41
0 40
0 33
0 34
0 34
0 36
0 36
0 29
0 34
0 43
0 32
0 37
0 41
0 47
0 36
0 31
0 29
0 39
0 29
0 38
0 35
0 41
0 33
0 31
0 30
0 38
0 49
0 37
0 30
0 46
0 43
0 38
0 42
0 42
0 43
0 41
0 34
0 33
0 32
0 41
0 40
0 31
0 35
0 38
0 34
0 39
0 42
0 31
0 36
0 37
0 38
0 32
0 34
0 30
0 40
0 40
0 33
0 43
0 26
0 32
0 30
0 42
0 42
0 40
0 31
0 50
0 50
0 40
0 38
0 33
0 34
0 39
0 40
0 51
0 50
0 41
0 42
0 46
0 46
0 35
0 34
0 44
0 44
0 41
0 41
0 47
0 44
0 31
0 27
0 36
0 35
0 41
0 38
0 35
0 35
0 40
0 40
0 35
0 36
0 41
0 36
0 34
0 31
0 38
0 41
0 34
0 29
0 35
0 36
0 37
0 42
0 34
0 32
0 36
0 37
0 30
0 34
0 39
0 37
0 37
0 42
0 39
0 38
0 44
0 44
0 37
0 36
0 40
0 46
0 53
0 56
0 44
0 55
0 51
0 45
0 50
0 46
0 36
0 33
0 43
0 46
0 53
0 52
0 42
0 37
0 38
0 39
0 44
0 41
0 39
0 37
0 41
0 40
0 37
0 46
0 34
0 34
0 39
0 35
0 33
0 34
0 34
0 28
0 38
0 45
0 34
0 36
0 41
0 33
0 32
0 42
0 40
0 25
0 34
0 39
0 38
0 38
0 35
0 43
0 42
0 38
0 35
0 34
0 35
0 45
0 34
0 49
0 34
0 32
0 44
0 43
0 40
0 40
0 41
0 42
0 44
0 29
0 40
0 29
0 33
0 35
0 41
0 45
0 45
0 51
0 32
0 40
0 30
0 51
0 40
0 45
0 42
0 35
0 38
0 48
0 43
0 42
0 27
0 33
0 32
0 29
0 23
0 29
0 35
0 38
0 43
0 41
0 43
0 50
0 37
0 46
0 38
0 42
0 49
0 49
0 52
0 38
0 37
0 46
0 42
0 35
0 42
0 36
0 17
0 30
0 32
0 23
0 35
0 41
0 40
0 32
0 42
0 31
0 39
0 26
0 39
0 35
0 36
0 35
0 37
0 39
0 38
0 33
0 35
0 36
0 36
0 45
0 36
0 30
0 40
0 38
0 37
0 48
0 43
0 48
0 45
0 32
0 30
0 37
0 31
0 37
0 27
0 40
0 33
0 37
0 33
0 26
0 35
0 28
0 39
0 27
0 27
0 21
0 41
0 37
0 42
0 42
0 36
0 34
0 40
0 38
0 31
0 33
0 29
0 29
0 26
0 34
0 34
0 33
0 31
0 29
0 38
0 38
0 37
0 38
0 41
0 38
0 33
0 25
0 38
0 35
0 35
0 39
0 40
0 35
0 31
0 41
0 38
0 41
0 43
0 46
0 42
0 32
0 32
0 30
0 38
0 39
0 38
0 35
0 35
0 31
0 34
0 42
0 29
0 38
0 33
0 32
0 30
0 33
0 37
0 44
0 38
0 49
0 42
0 36
0 47
0 44
0 32
0 38
0 39
0 38
0 40
0 37
0 43
0 40
0 36
0 37
0 28
0 34
0 42
0 48
0 44
0 28
0 44
0 46
0 38
0 38
0 43
0 35
0 29
0 35
0 39
0 43
0 41
0 32
0 38
0 38
0 43
0 38
0 34
0 42
0 42
0 38
0 37
0 36
0 42
0 42
0 35
0 36
0 35
0 36
0 33
0 44
0 39
0 40
0 36
0 35
0 24
0 26
0 37
0 43
0 28
0 34
0 40
0 48
0 37
0 43
0 40
0 38
0 33
0 38
0 35
0 32
0 33
0 32
0 42
0 40
0 44
0 34
0 40
0 36
0 47
0 40
0 37
0 29
0 34
0 35
0 39
0 42
0 42
0 28
0 34
0 39
0 34
0 33
0 20
0 23
0 30
0 30
0 41
0 31
0 34
0 42
0 43
0 41
0 43
0 36
0 46
0 41
0 49
0 40
0 33
0 44
0 41
0 42
0 37
0 33
0 53
0 47
0 36
0 41
0 40
0 36
0 37
0 31
0 29
0 39
0 28
0 29
0 45
0 37
0 29
0 58
0 32
0 37
0 32
0 36
0 37
0 37
0 36
0 35
0 42
0 44
0 38
0 34
0 31
0 39
0 35
0 38
0 29
0 36
0 31
0 38
0 35
0 33
0 30
0 40
0 23
0 36
0 38
0 35
0 35
0 38
0 36
0 44
0 41
0 41
0 39
0 39
0 35
0 33
0 36
0 37
0 39
0 41
0 39
0 50
0 37
0 44
0 24
0 31
0 38
0 33
0 32
0 31
0 33
0 37
0 30
0 34
0 22
0 40
0 36
0 32
0 33
0 35
0 33
0 39
0 41
0 39
0 37
0 34
0 34
0 32
0 45
0 40
0 33
0 32
0 29
0 36
0 32
0 40
0 34
0 46
0 30
0 35
0 30
0 44
0 37
0 37
0 41
0 25
0 39
0 32
0 34
0 35
0 38
0 36
0 44
0 38
0 37
0 42
0 28
0 42
0 36
0 33
0 34
0 37
0 39
0 39
0 44
0 49
0 46
0 38
0 50
0 30
0 31
0 43
0 38
0 28
0 30
0 46
0 37
0 41
0 39
0 35
0 34
0 39
0 35
0 31
0 41
0 32
0 40
0 31
0 42
0 29
0 37
0 37
0 37
0 42
0 40
0 34
0 32
0 45
0 40
0 40
0 37
0 40
0 42
0 36
0 35
0 34
0 34
0 44
0 39
0 39
0 24
0 31
0 27
0 38
0 39
0 34
0 36
0 38
0 33
0 31
0 31
0 33
0 37
0 38
0 43
0 44
0 30
0 46
0 28
0 32
0 28
0 38
0 42
0 44
0 42
0 35
0 39
0 37
0 40
0 33
0 41
0 43
0 37
0 35
0 37
0 35
0 31
0 31
0 38
0 37
0 32
0 46
0 42
0 38
0 42
0 46
0 29
0 36
0 29
0 33
0 42
0 32
0 31
0 36
0 34
0 32
0 47
0 36
0 39
0 31
0 43
0 34
0 35
0 32
0 29
0 30
0 34
0 39
0 41
0 30
0 36
0 38
0 26
0 36
0 33
0 40
0 36
0 45
0 33
0 35
0 38
0 44
0 38
0 36
0 35
0 43
0 40
0 38
0 39
0 38
0 38
0 47
0 38
0 42
0 34
0 42
0 46
0 53
0 36
0 30
0 36
0 29
0 36
0 34
0 38
0 37
0 39
0 40
0 27
0 38
0 32
0 42
0 31
0 45
0 34
0 39
0 26
0 22
0 32
0 38
0 41
0 49
0 48
0 45
0 37
0 39
0 45
0 37
0 37
0 31
0 31
0 39
0 37
0 42
0 33
0 34
0 48
0 39
0 42
0 42
0 34
0 31
0 26
0 37
0 36
0 40
0 38
0 39
0 36
0 36
0 27
0 39
0 28
0 21
0 31
0 41
0 31
0 46
0 36
0 43
0 50
0 32
0 35
0 42
0 33
0 37
0 35
0 33
0 29
0 34
0 45
0 38
0 37
0 44
0 33
0 41
0 36
0 39
0 40
0 35
0 37
0 36
0 42
0 43
0 47
0 48
0 42
0 41
0 41
0 42
0 37
0 42
0 46
0 36
0 36
0 40
0 44
0 36
0 39
0 33
0 42
0 44
0 33
0 44
0 51
0 34
0 38
0 46
0 46
0 33
0 30
0 33
0 37
0 55
0 36
0 43
0 43
0 34
0 47
0 39
0 48
0 39
0 29
0 29
0 39
0 38
0 35
0 38
0 37
0 33
0 38
0 37
0 38
0 34
0 40
0 35
0 44
0 40
0 41
0 39
0 31
0 27
0 21
0 25
0 55
0 30
0 35
0 45
0 31
0 34
0 40
0 43
0 35
0 40
0 39
0 31
0 43
0 40
0 41
0 45
0 39
0 41
0 37
0 30
0 33
0 29
0 36
0 33
0 43
0 41
0 34
0 48
0 38
0 32
0 34
0 39
0 31
0 38
0 36
0 37
0 40
0 42
0 38
0 41
0 36
0 34
0 42
0 34
0 43
0 31
0 38
0 30
0 49
0 42
0 38
0 47
0 34
0 38
0 38
0 37
0 43
0 40
0 37
0 37
0 48
0 36
0 33
0 32
0 39
0 34
0 36
0 41
0 31
0 27
0 42
0 32
0 37
0 38
0 31
0 45
0 33
0 45
0 42
0 37
0 41
0 48
0 39
0 46
0 42
0 39
0 31
0 44
0 41
0 34
0 32
0 42
0 38
0 30
0 35
0 32
0 35
0 34
0 34
0 31
0 32
0 33
0 34
0 39
0 38
0 31
0 39
0 39
0 30
0 31
0 39
0 38
0 44
0 44
0 44
0 27
0 39
0 34
0 53
0 43
0 30
0 40
0 40
0 37
0 42
0 44
0 38
0 47
0 36
0 37
0 41
0 37
0 49
0 21
0 24
0 34
0 40
0 37
0 33
0 42
0 36
0 37
0 30
0 39
0 37
0 36
0 38
0 37
0 42
0 36
0 43
0 28
0 38
0 41
0 25
0 26
0 30
0 28
0 33
0 34
0 36
0 36
0 32
0 34
0 42
0 35
0 30
0 36
0 44
0 31
0 32
0 36
0 37
0 45
0 40
0 28
0 31
0 40
0 37
0 39
0 39
0 38
0 40
0 35
0 31
0 31
0 41
0 47
0 45
0 46
0 35
0 33
0 47
0 32
0 41
0 43
0 39
0 40
0 40
0 35
0 29
0 33
0 42
0 31
0 38
0 37
0 39
0 35
0 35
0 39
0 33
0 40
0 33
0 37
0 39
0 40
0 36
0 34
0 30
0 37
0 36
0 34
0 36
0 39
0 33
0 26
0 42
0 38
0 28
0 44
0 41
0 32
0 35
0 43
0 30
0 35
0 44
0 37
0 33
0 39
0 35
0 37
0 32
0 33
0 33
0 45
0 30
0 36
0 41
0 28
0 41
0 39
0 33
0 39
0 38
0 37
0 28
0 41
0 40
0 42
0 35
0 37
0 50
0 41
0 40
0 38
0 37
0 40
0 35
0 35
0 34
0 37
0 43
0 38
0 35
0 42
0 45
0 34
0 35
0 31
0 34
0 42
0 40
0 32
0 43
0 35
0 40
0 34
0 33
0 38
0 38
0 34
0 45
0 44
0 39
0 39
0 40
0 30
0 34
0 34
0 31
0 49
0 38
0 49
0 31
0 38
0 42
0 37
0 47
0 36
0 34
0 30
0 26
0 38
0 39
0 39
0 37
0 41
0 42
0 42
0 45
0 39
0 37
0 38
0 37
0 43
0 43
0 40
0 37
0 36
0 41
0 43
0 36
0 50
0 37
0 44
0 47
0 38
0 44
0 34
0 30
0 42
0 29
0 41
0 34
0 42
0 41
0 36
0 34
0 31
0 38
0 38
0 43
0 37
0 41
0 27
0 26
0 31
0 27
0 38
0 36
0 32
0 38
0 37
0 26
0 41
0 56
0 44
0 50
0 38
0 42
0 29
0 37
0 39
0 38
0 42
0 43
0 32
0 25
0 44
0 33
0 35
0 47
0 37
0 34
0 44
0 46
0 38
0 41
0 27
0 45
0 49
0 33
0 36
0 32
0 32
0 46
0 45
0 42
0 44
0 47
0 28
0 30
0 40
0 34
0 35
0 45
0 40
0 33
0 35
0 38
0 35
0 39
0 33
0 43
0 42
0 43
0 34
0 45
0 43
0 44
0 40
0 43
0 33
0 19
0 33
0 32
0 26
0 36
0 36
0 35
0 39
0 32
0 31
0 34
0 36
0 38
0 40
0 39
0 38
0 38
0 42
0 39
0 37
0 45
0 41
0 41
0 37
0 31
0 53
0 42
0 46
0 35
0 40
0 35
0 33
0 41
0 45
0 38
0 40
0 32
0 36
0 36
0 36
0 45
0 35
0 43
0 44
0 39
0 46
0 47
0 45
0 36
0 35
0 41
0 30
0 45
0 35
0 34
0 28
0 35
0 36
0 42
0 46
0 38
0 39
0 37
0 37
0 36
0 43
0 43
0 34
0 40
0 36
0 39
0 42
0 50
0 41
0 39
0 50
0 35
0 39
0 39
0 34
0 37
0 37
0 41
0 42
0 42
0 43
0 38
0 35
0 41
0 47
0 40
0 44
0 53
0 38
0 46
0 38
0 31
0 34
0 37
0 40
0 41
0 36
0 34
0 41
0 35
0 34
0 37
0 37
0 38
0 35
0 39
0 37
0 35
0 34
0 34
0 33
0 29
0 28
0 32
0 23
0 30
0 28
0 23
0 23
0 24
0 33
0 30
0 27
0 31
0 26
0 26
0 23
0 29
0 38
0 26
0 35
0 28
0 41
0 32
0 38
0 39
0 31
0 23
0 37
0 28
0 29
0 35
0 33
0 31
0 36
0 30
0 41
0 33
0 35
0 41
0 28
0 35
0 33
0 31
0 22
0 35
0 52
0 43
0 48
0 29
0 36
0 41
0 39
0 43
0 40
0 51
0 44
0 28
0 31
0 44
0 47
0 33
0 29
0 36
0 29
0 26
0 25
0 34
0 19
0 31
0 28
0 32
0 33
0 32
0 21
0 34
0 31
0 31
0 34
0 21
0 39
0 38
0 29
0 27
0 34
0 36
0 28
0 31
0 27
0 32
0 24
0 32
0 33
0 26
0 29
0 27
0 31
0 37
0 31
0 35
0 32
0 30
0 34
0 32
0 28
0 25
0 37
0 39
0 25
0 33
0 29
0 34
0 26
0 28
0 33
0 34
0 31
0 42
0 37
0 34
0 34
0 32
0 34
0 31
0 27
0 40
0 29
0 32
0 28
0 34
0 33
0 36
0 45
0 33
0 35
0 28
0 37
0 28
0 32
0 33
0 25
0 39
0 35
0 37
0 31
0 37
0 38
0 32
0 24
0 38
0 26
0 33
0 30
0 31
0 34
0 25
0 29
0 41
0 38
0 31
0 37
0 37
0 35
0 46
0 34
0 43
0 34
0 40
0 37
0 36
0 37
0 34
0 38
0 33
0 30
0 31
0 37
0 37
0 36
0 39
0 28
0 34
0 31
0 35
0 34
0 31
0 39
0 30
0 38
0 36
0 29
0 26
0 31
0 40
0 37
0 35
0 38
0 35
0 34
0 36
0 42
0 35
0 44
0 41
0 30
0 35
0 34
0 39
0 30
0 38
0 36
0 31
0 36
0 36
0 44
0 43
0 33
0 35
0 30
0 38
0 37
0 28
0 34
0 33
0 42
0 35
0 36
0 26
0 29
0 30
0 26
0 33
0 27
0 27
0 26
0 39
0 29
0 41
0 41
0 31
0 35
0 33
0 32
0 35
0 34
0 35
0 41
0 25
0 43
0 39
0 31
0 35
0 33
0 29
0 33
0 31
0 39
0 32
0 32
0 38
0 36
0 37
0 38
0 36
0 41
0 43
0 35
0 32
0 32
0 34
0 38
0 40
0 34
0 43
0 27
0 41
0 42
0 40
0 43
0 35
0 43
0 37
0 35
0 39
0 44
0 52
0 43
0 33
0 28
0 48
0 33
0 38
0 46
0 39
0 33
0 33
0 38
0 47
0 34
0 34
0 35
0 37
0 39
0 32
0 38
0 37
0 40
0 37
0 44
0 31
0 31
0 36
0 37
0 42
0 37
0 41
0 48
0 37
0 39
0 39
0 29
0 38
0 37
0 37
0 38
0 36
0 33
0 38
0 43
0 38
0 39
0 48
0 32
0 45
0 41
0 42
0 48
0 47
0 39
0 39
0 33
0 39
0 34
0 33
0 38
0 32
0 35
0 36
0 47
0 43
0 38
0 34
0 37
0 31
0 38
0 34
0 33
0 37
0 32
0 33
0 40
0 35
0 35
0 41
0 41
0 32
0 36
0 42
0 45
0 48
0 38
0 37
0 38
0 35
0 40
0 41
0 36
0 35
0 39
0 34
0 34
0 33
0 27
0 34
0 33
0 38
0 37
0 35
0 35
0 35
0 34
0 28
0 31
0 34
0 35
0 37
0 42
0 33
0 36
0 31
0 43
0 32
0 29
0 38
0 49
0 40
0 27
0 38
0 30
0 48
0 27
0 28
0 37
0 34
0 37
0 24
0 40
0 37
0 47
0 35
0 42
0 41
0 38
0 36
0 43
0 44
0 34
0 29
0 22
0 35
0 24
0 31
0 33
0 27
0 35
0 37
0 39
0 36
0 47
0 48
0 43
0 42
0 29
0 29
0 28
0 27
0 33
0 32
0 38
0 31
0 38
0 44
0 41
0 33
0 51
0 39
0 37
0 37
0 46
0 32
0 29
0 28
0 32
0 29
0 46
0 37
0 35
0 36
0 38
0 47
0 30
0 38
0 31
0 35
0 37
0 37
0 34
0 40
0 39
0 40
0 41
0 39
0 35
0 38
0 39
0 41
0 45
0 53
0 49
0 49
0 34
0 39
0 42
0 37
0 41
0 33
0 44
0 34
0 39
0 42
0 39
0 41
0 46
0 43
0 38
0 45
0 36
0 38
0 41
0 42
0 41
0 40
0 45
0 37
0 42
0 30
0 20
0 15
0 26
0 42
0 33
0 42
0 38
0 32
0 32
0 25
0 33
0 38
0 40
0 39
0 33
0 44
0 33
0 35
0 32
0 40
0 36
0 45
0 36
0 41
0 42
0 34
0 32
0 38
0 38
0 37
0 33
0 40
0 36
0 47
0 34
0 44
0 43
0 38
0 44
0 43
0 34
0 34
0 28
0 40
0 25
0 28
0 35
0 40
0 42
0 42
0 41
0 30
0 33
0 30
0 35
0 42
0 33
0 33
0 44
0 25
0 34
0 41
0 39
0 40
0 41
0 34
0 46
0 37
0 40
0 49
0 35
0 48
0 39
0 36
0 34
0 43
0 34
0 36
0 33
0 27
0 40
0 37
0 30
0 32
0 36
0 41
0 40
0 34
0 41
0 41
0 39
0 30
0 43
0 35
0 40
0 43
0 40
0 42
0 46
0 33
0 44
0 36
0 38
0 50
0 27
0 36
0 35
0 34
0 40
0 34
0 30
0 32
0 42
0 40
0 38
0 51
0 44
0 36
0 40
0 35
0 35
0 42
0 47
0 33
0 42
0 39
0 41
0 24
0 40
0 29
0 44
0 43
0 32
0 44
0 40
0 45
0 35
0 40
0 41
0 40
0 38
0 31
0 34
0 37
0 28
0 35
0 41
0 35
0 32
0 40
0 40
0 41
0 43
0 50
0 37
0 40
0 37
0 39
0 36
0 46
0 38
0 43
0 40
0 43
0 37
0 40
0 49
0 37
0 36
0 47
0 37
0 41
0 41
0 40
0 34
0 35
0 46
0 32
0 26
0 38
0 40
0 39
0 37
0 47
0 44
0 43
0 31
0 42
0 38
0 38
0 38
0 36
0 43
0 37
0 31
0 41
0 37
0 45
0 40
0 30
0 30
0 33
0 30
0 33
0 40
0 43
0 36
0 36
0 33
0 41
0 37
0 35
0 36
0 33
0 43
0 37
0 35
0 33
0 43
0 39
0 44
0 45
0 32
0 42
0 39
0 44
0 41
0 39
0 38
0 41
0 43
0 37
0 27
0 32
0 38
0 37
0 34
0 41
0 44
0 41
0 46
0 44
0 39
0 33
0 36
0 38
0 45
0 36
0 45
0 33
0 33
0 36
0 32
0 45
0 35
0 38
0 28
0 42
0 39
0 37
0 35
0 34
0 31
0 44
0 37
0 40
0 42
0 30
0 28
0 39
0 39
0 32
0 39
0 47
0 43
0 43
0 34
0 32
0 42
0 33
0 36
0 28
0 38
0 38
0 37
0 42
0 39
0 35
0 43
0 37
0 46
0 34
0 37
0 45
0 38
0 40
0 46
0 49
0 36
0 36
0 36
0 41
0 35
0 41
0 37
0 34
0 45
0 40
0 44
0 41
0 36
0 33
0 39
0 27
0 42
0 35
0 28
0 40
0 37
0 32
0 39
0 41
0 32
0 35
0 35
0 33
0 35
0 39
0 25
0 31
0 29
0 41
0 33
0 31
0 32
0 40
0 44
0 38
0 41
0 39
0 35
0 40
0 35
0 40
0 37
0 43
0 35
0 43
0 51
0 39
0 33
0 40
0 29
0 36
0 35
0 32
0 35
0 33
0 32
0 37
0 35
0 30
0 41
0 38
0 39
0 41
0 36
0 36
0 37
0 49
0 31
0 39
0 42
0 39
0 25
0 41
0 34
0 35
0 32
0 47
0 38
0 41
0 42
0 32
0 36
0 33
0 43
0 37
0 38
0 44
0 38
0 40
0 32
0 41
0 41
0 41
0 32
0 40
0 44
0 41
0 34
0 45
0 42
0 39
0 39
0 32
0 43
0 44
0 34
0 30
0 32
0 33
0 44
0 26
0 35
0 40
0 43
0 32
0 34
0 46
0 45
0 39
0 34
0 42
0 34
0 43
0 39
0 44
0 47
0 46
0 41
0 49
0 46
0 44
0 40
0 33
0 32
0 49
0 42
0 44
0 38
0 41
0 39
0 34
0 49
0 31
0 26
0 38
0 38
0 37
0 36
0 39
0 32
0 30
0 35
0 33
0 37
0 40
0 40
0 41
0 38
0 35
0 29
0 38
0 35
0 32
0 39
0 36
0 38
0 44
0 38
0 35
0 34
0 40
0 41
0 21
0 33
0 40
0 36
0 32
0 36
0 30
0 32
0 33
0 34
0 35
0 33
0 30
0 32
0 45
0 39
0 35
0 34
0 37
0 30
0 31
0 35
0 38
0 41
0 22
0 48
0 32
0 32
0 35
0 39
0 39
0 37
0 40
0 43
0 40
0 40
0 43
0 38
0 37
0 41
0 35
0 33
0 38
0 35
0 42
0 36
0 37
0 37
0 48
0 39
0 39
0 39
0 36
0 34
0 46
0 32
0 44
0 39
0 39
0 34
0 39
0 29
0 26
0 33
0 43
0 42
0 39
0 38
0 42
0 42
0 44
0 54
0 37
0 46
0 43
0 43
0 40
0 41
0 38
0 37
0 39
0 43
0 36
0 36
0 40
0 33
0 45
0 23
0 38
0 43
0 35
0 32
0 35
0 38
0 36
0 30
0 38
0 37
0 39
0 38
0 49
0 32
0 25
0 35
0 35
0 39
0 44
0 29
0 30
0 34
0 39
0 41
0 40
0 35
0 36
0 37
0 37
0 37
0 42
0 39
0 47
0 36
0 37
0 32
0 35
0 35
0 31
0 42
0 41
0 40
0 38
0 43
0 40
0 44
0 40
0 35
0 37
0 34
0 24
0 38
0 39
0 40
0 37
0 31
0 43
0 43
0 31
0 33
0 30
0 35
0 31
0 38
0 36
0 27
0 33
0 20
0 37
0 35
0 47
0 30
0 40
0 38
0 44
0 41
0 37
0 37
0 46
0 39
0 37
0 35
0 34
0 36
0 36
0 43
0 47
0 43
0 52
0 31
0 30
0 32
0 40
0 36
0 34
0 43
0 25
0 36
0 43
0 33
0 37
0 41
0 36
0 38
0 39
0 42
0 38
0 39
0 36
0 32
0 43
0 40
0 51
0 40
0 41
0 34
0 37
0 37
0 42
0 45
0 38
0 40
0 34
0 35
0 37
0 43
0 40
0 38
0 39
0 40
0 36
0 39
0 37
0 23
0 31
0 44
0 47
0 37
0 43
0 39
0 44
0 43
0 49
0 34
0 23
0 34
0 42
0 38
0 29
0 40
0 42
0 32
0 38
0 37
0 45
0 35
0 46
0 40
0 36
0 39
0 37
0 39
0 35
0 42
0 20
0 29
0 33
0 36
0 40
0 33
0 39
0 41
0 38
0 38
0 39
0 26
0 36
0 38
0 38
0 40
0 45
0 41
0 34
0 41
0 41
0 41
0 34
0 38
0 35
0 40
0 47
0 35
0 28
0 44
0 40
0 38
0 31
0 37
0 41
0 36
0 32
0 34
0 34
0 26
0 26
0 37
0 39
0 40
0 38
0 35
0 29
0 36
0 36
0 36
0 27
0 27
0 21
0 23
0 34
0 35
0 43
0 54
0 51
0 61
0 53
0 50
0 58
0 51
0 52
0 59
0 49
0 51
0 55
0 51
0 59
0 54
0 39
0 54
0 29
0 51
0 39
0 47
0 43
0 58
0 50
0 50
0 50
0 52
0 49
0 46
0 50
0 49
0 53
0 53
0 44
0 47
0 55
0 51
0 51
0 51
0 47
0 56
0 54
0 55
0 63
0 58
0 52
0 44
0 37
0 44
0 52
0 41
0 48
0 47
0 57
0 60
0 50
0 42
0 48
0 43
0 51
0 54
0 28
0 34
0 30
0 38
0 35
0 31
0 40
0 33
0 43
0 31
0 38
0 36
0 22
0 31
0 38
0 38
0 42
0 34
0 36
0 43
0 38
0 33
0 26
0 29
0 36
0 45
0 36
0 44
0 31
0 36
0 42
0 33
0 34
0 41
0 27
0 33
0 31
0 34
0 32
0 30
0 33
0 26
0 34
0 36
0 38
0 37
0 35
0 34
0 33
0 31
0 29
0 42
0 33
0 40
0 34
0 28
0 38
0 44
0 32
0 39
0 32
0 40
0 33
0 36
0 37
0 41
0 36
0 28
0 36
0 30
0 38
0 29
0 28
0 33
0 33
0 29
0 41
0 31
0 32
0 39
0 32
0 36
0 37
0 34
0 38
0 38
0 34
0 45
0 21
0 37
0 25
0 31
0 46
0 40
0 43
0 36
0 41
0 30
0 34
0 38
0 37
0 35
0 42
0 34
0 34
0 43
0 39
0 37
0 31
0 45
0 40
0 38
0 33
0 44
0 44
0 30
0 40
0 48
0 37
0 49
0 41
0 37
0 42
0 40
0 42
0 35
0 42
0 36
0 42
0 45
0 30
0 45
0 39
0 42
0 36
0 38
0 35
0 42
0 36
0 34
0 28
0 32
0 36
0 36
0 33
0 31
0 40
0 46
0 44
0 34
0 34
0 33
0 30
0 31
0 35
0 28
0 45
0 39
0 34
0 37
0 36
0 36
0 42
0 44
0 42
0 41
0 21
0 24
0 32
0 42
0 33
0 38
0 39
0 39
0 34
0 38
0 39
0 38
0 52
0 37
0 37
0 38
0 39
0 43
0 38
0 40
0 39
0 40
0 48
0 46
0 34
0 46
0 39
0 34
0 34
0 34
0 41
0 39
0 36
0 40
0 45
0 37
0 36
0 41
0 39
0 37
0 29
0 40
0 35
0 48
0 41
0 38
0 47
0 33
0 42
0 33
0 37
0 36
0 33
0 33
0 41
0 34
0 34
0 41
0 35
0 41
0 38
0 32
0 41
0 39
0 33
0 36
0 37
0 41
0 34
0 23
0 36
0 31
0 40
0 37
0 51
0 43
0 31
0 31
0 35
0 31
0 37
0 33
0 21
0 35
0 36
0 39
0 34
0 33
0 43
0 44
0 41
0 41
0 41
0 43
0 37
0 29
0 46
0 40
0 42
0 34
0 35
0 30
0 44
0 36
0 37
0 35
0 34
0 35
0 36
0 34
0 40
0 38
0 31
0 41
0 32
0 39
0 30
0 32
0 26
0 36
0 46
0 38
0 38
0 32
0 26
0 43
0 40
0 38
0 30
0 48
0 32
0 37
0 35
0 35
0 34
0 34
0 33
0 33
0 28
0 35
0 35
0 25
0 39
0 32
0 44
0 34
0 24
0 27
0 41
0 38
0 33
0 30
0 29
0 32
0 30
0 35
0 32
0 41
0 35
0 37
0 46
0 48
0 44
0 40
0 37
0 39
0 38
0 47
0 38
0 37
0 42
0 37
0 34
0 41
0 44
0 33
0 41
0 37
0 34
0 40
0 39
0 36
0 38
0 35
0 39
0 34
0 41
0 36
0 39
0 44
0 44
0 44
0 39
0 42
0 35
0 38
0 37
0 38
0 44
0 39
0 38
0 36
0 35
0 36
0 41
0 46
0 43
0 41
0 35
0 39
0 33
0 32
0 29
0 34
0 36
0 48
0 35
0 51
0 35
0 37
0 36
0 40
0 39
0 32
0 34
0 34
0 33
0 44
0 33
0 40
0 36
0 34
0 33
0 36
0 28
0 37
0 33
0 34
0 18
0 28
0 32
0 31
0 34
0 32
0 26
0 34
0 42
0 30
0 33
0 42
0 33
0 26
0 32
0 41
0 41
0 51
0 42
0 29
0 37
0 32
0 38
0 30
0 24
0 24
0 27
0 42
0 29
0 34
0 33
0 47
0 35
0 32
0 34
0 40
0 37
0 43
0 43
0 45
0 44
0 44
0 33
0 39
0 38
0 41
0 30
0 33
0 27
0 45
0 26
0 31
0 25
0 38
0 32
0 33
0 36
0 29
0 29
0 40
0 38
0 31
0 37
0 38
0 44
0 39
0 40
0 37
0 33
0 29
0 31
0 38
0 36
0 30
0 35
0 33
0 30
0 39
0 40
0 34
0 32
0 41
0 38
0 37
0 31
0 38
0 45
0 45
0 29
0 18
0 26
0 29
0 27
0 36
0 29
0 39
0 44
0 46
0 35
0 24
0 33
0 27
0 31
0 41
0 45
0 49
0 34
0 44
0 38
0 38
0 41
0 39
0 53
0 44
0 35
0 40
0 42
0 38
0 40
0 42
0 46
0 46
0 40
0 41
0 40
0 38
0 38
0 40
0 42
0 43
0 44
0 38
0 42
0 31
0 27
0 31
0 38
0 34
0 37
0 33
0 33
0 39
0 45
0 37
0 39
0 34
0 36
0 34
0 39
0 41
0 36
0 44
0 37
0 42
0 37
0 40
0 44
0 43
0 42
0 38
0 44
0 36
0 41
0 32
0 37
0 40
0 35
0 39
0 38
0 42
0 37
0 37
0 44
0 33
0 41
0 39
0 37
0 39
0 49
0 49
0 40
0 32
0 32
0 40
0 45
0 30
0 44
0 35
0 42
0 39
0 39
0 37
0 38
0 36
0 34
0 26
0 32
0 36
0 36
0 50
0 47
0 42
0 33
0 34
0 48
0 42
0 41
0 42
0 40
0 35
0 43
0 37
0 37
0 30
0 48
0 25
0 32
0 29
0 42
0 40
0 35
0 38
0 34
0 35
0 42
0 34
0 40
0 39
0 38
0 41
0 36
0 43
0 43
0 22
0 42
0 39
0 38
0 38
0 40
0 41
0 40
0 31
0 36
0 47
0 37
0 55
0 36
0 39
0 43
0 41
0 36
0 35
0 32
0 48
0 40
0 33
0 35
0 30
0 37
0 32
0 37
0 36
0 41
0 38
0 33
0 34
0 33
0 42
0 38
0 48
0 43
0 32
0 38
0 35
0 28
0 34
0 31
0 37
0 31
0 49
0 35
0 41
0 30
0 40
0 38
0 49
0 46
0 35
0 39
0 33
0 32
0 21
0 34
0 36
0 40
0 47
0 38
0 36
0 39
0 49
0 37
0 39
0 51
0 45
0 45
0 46
0 44
0 41
0 41
0 33
0 39
0 42
0 48
0 43
0 38
0 39
0 30
0 50
0 39
0 35
0 33
0 32
0 32
0 46
0 36
0 33
0 32
0 37
0 31
0 28
0 38
0 43
0 41
0 32
0 44
0 39
0 39
0 39
0 32
0 29
0 31
0 39
0 39
0 42
0 38
0 33
0 37
0 37
0 42
0 27
0 35
0 44
0 30
0 31
0 33
0 48
0 43
0 38
0 42
0 40
0 27
0 43
0 38
0 30
0 35
0 35
0 50
0 37
0 42
0 43
0 35
0 39
0 32
0 38
0 42
0 30
0 44
0 36
0 36
0 42
0 37
0 44
0 54
0 34
0 40
0 32
0 30
0 31
0 31
0 41
0 35
0 35
0 35
0 27
0 43
0 34
0 34
0 48
0 49
0 55
0 43
0 36
0 35
0 38
0 46
0 36
0 42
0 44
0 47
0 47
0 37
0 36
0 50
0 32
0 40
0 37
0 38
0 38
0 34
0 44
0 29
0 24
0 43
0 27
0 24
0 41
0 33
0 46
0 30
0 42
0 47
0 35
0 35
0 34
0 41
0 35
0 29
0 36
0 43
0 44
0 41
0 36
0 41
0 45
0 42
0 32
0 36
0 42
0 34
0 34
0 29
0 39
0 35
0 43
0 39
0 47
0 28
0 44
0 38
0 30
0 36
0 39
0 35
0 40
0 41
0 27
0 46
0 33
0 40
0 40
0 37
0 41
0 42
0 40
0 42
0 43
0 39
0 39
0 36
0 37
0 40
0 46
0 44
0 41
0 38
0 42
0 34
0 30
0 27
0 28
0 36
0 34
0 41
0 33
0 26
0 35
0 31
0 39
0 40
0 34
0 37
0 34
0 31
0 34
0 31
0 33
0 43
0 33
0 40
0 41
0 37
0 34
0 42
0 30
0 36
0 41
0 42
0 32
0 37
0 34
0 39
0 39
0 53
0 49
0 43
0 39
0 42
0 46
0 39
0 39
0 36
0 46
0 43
0 43
0 39
0 31
0 39
0 47
0 35
0 35
0 37
0 37
0 36
0 39
0 48
0 38
0 35
0 32
0 37
0 40
0 35
0 36
0 39
0 34
0 33
0 37
0 40
0 29
0 25
0 32
0 43
0 36
0 35
0 37
0 43
0 51
0 45
0 34
0 37
0 36
0 47
0 40
0 31
0 46
0 42
0 44
0 41
0 47
0 37
0 42
0 38
0 37
0 39
0 37
0 28
0 41
0 39
0 43
0 40
0 35
0 41
0 34
0 34
0 40
0 37
0 36
0 29
0 27
0 39
0 33
0 36
0 41
0 35
0 33
0 34
0 39
0 39
0 45
0 44
0 46
0 43
0 32
0 31
0 36
0 41
0 47
0 43
0 43
0 40
0 45
0 36
0 46
0 48
0 34
0 42
0 38
0 44
0 39
0 44
0 44
0 43
0 46
0 32
0 32
0 44
0 39
0 46
0 35
0 38
0 48
0 44
0 44
0 47
0 40
0 31
0 40
0 35
0 38
0 41
0 40
0 40
0 31
0 39
0 42
0 36
0 39
0 41
0 33
0 32
0 46
0 34
0 31
0 46
0 35
0 48
0 40
0 33
0 37
0 45
0 38
0 42
0 37
0 40
0 39
0 43
0 45
0 34
0 38
0 38
0 39
0 29
0 37
0 36
0 36
0 40
0 33
0 32
0 36
0 42
0 45
0 45
0 31
0 42
0 33
0 32
0 41
0 42
0 42
0 48
0 42
0 46
0 29
0 40
0 47
0 29
0 41
0 35
0 32
0 33
0 37
0 35
0 32
0 29
0 34
0 31
0 37
0 38
0 30
0 33
0 47
0 34
0 39
0 47
0 43
0 35
0 38
0 31
0 35
0 39
0 38
0 36
0 45
0 37
0 41
0 33
0 38
0 31
0 24
0 44
0 32
0 39
0 45
0 44
0 37
0 45
0 37
0 43
0 38
0 45
0 46
0 42
0 30
0 38
0 45
0 46
0 40
0 37
0 42
0 44
0 45
0 44
0 40
0 35
0 28
0 37
0 38
0 44
0 41
0 22
0 21
0 27
0 28
0 30
0 30
0 38
0 32
0 32
0 31
0 32
0 32
0 24
0 37
0 32
0 41
0 35
0 35
0 34
0 36
0 33
0 29
0 22
0 29
0 35
0 25
0 27
0 28
0 32
0 27
0 36
0 31
0 35
0 28
0 35
0 29
0 43
0 46
0 43
0 40
0 39
0 36
0 41
0 39
0 32
0 31
0 36
0 29
0 44
0 34
0 36
0 43
0 48
0 43
0 40
0 38
0 33
0 31
0 40
0 37
0 34
0 41
0 31
0 38
0 43
0 38
0 37
0 38
0 32
0 34
0 36
0 40
0 42
0 30
0 25
0 41
0 43
0 39
0 46
0 42
0 42
0 39
0 39
0 40
0 44
0 41
0 42
0 36
0 39
0 40
0 38
0 39
0 51
0 43
0 46
0 37
0 35
0 40
0 35
0 43
0 35
0 49
0 48
0 37
0 34
0 44
0 46
0 41
0 46
0 39
0 25
0 39
0 42
0 33
0 43
0 40
0 33
0 37
0 42
0 34
0 42
0 41
0 48
0 42
0 42
0 44
0 38
0 35
0 33
0 35
0 43
0 39
0 44
0 38
0 36
0 35
0 38
0 38
0 40
0 43
0 35
0 41
0 35
0 28
0 29
0 35
0 31
0 35
0 24
0 31
0 33
0 39
0 36
0 40
0 33
0 38
0 33
0 40
0 41
0 37
0 32
0 41
0 51
0 33
0 25
0 32
0 44
0 39
0 40
0 34
0 46
0 40
0 33
0 27
0 34
0 40
0 34
0 44
0 36
0 39
0 38
0 29
0 36
0 35
0 24
0 37
0 40
0 46
0 34
0 39
0 41
0 41
0 43
0 38
0 32
0 31
0 45
0 45
0 40
0 31
0 39
0 30
0 38
0 26
0 39
0 36
0 35
0 33
0 34
0 48
0 40
0 37
0 32
0 42
0 32
0 28
0 35
0 34
0 33
0 31
0 36
0 36
0 36
0 42
0 41
0 40
0 36
0 39
0 39
0 37
0 28
0 33
0 34
0 36
0 37
0 36
0 45
0 36
0 39
0 31
0 36
0 26
0 39
0 38
0 36
0 35
0 28
0 40
0 40
0 34
0 34
0 41
0 39
0 46
0 38
0 38
0 44
0 30
0 45
0 38
0 39
0 45
0 34
0 30
0 30
0 21
0 29
0 36
0 39
0 41
0 43
0 39
0 39
0 32
0 39
0 31
0 39
0 33
0 33
0 22
0 40
0 25
0 34
0 32
0 31
0 25
0 27
0 28
0 27
0 30
0 18
0 40
0 42
0 44
0 42
0 49
0 47
0 38
0 42
0 39
0 45
0 43
0 37
0 27
0 48
0 42
0 35
0 40
0 35
0 36
0 38
0 45
0 43
0 27
0 33
0 39
0 38
0 22
0 32
0 42
0 34
0 44
0 41
0 34
0 39
0 25
0 39
0 38
0 33
0 38
0 30
0 40
0 40
0 36
0 31
0 35
0 34
0 41
0 27
0 30
0 29
0 23
0 34
0 36
0 38
0 36
0 34
0 40
0 37
0 43
0 42
0 43
0 39
0 35
0 32
0 37
0 30
0 38
0 31
0 42
0 37
0 32
0 41
0 40
0 34
0 27
0 20
0 23
0 36
0 38
0 51
0 37
0 38
0 52
0 43
0 42
0 39
0 29
0 28
0 40
0 42
0 39
0 32
0 45
0 31
0 44
0 37
0 36
0 41
0 43
0 45
0 35
0 34
0 32
0 33
0 34
0 37
0 38
0 31
0 27
0 41
0 35
0 35
0 31
0 37
0 37
0 47
0 41
0 44
0 49
0 35
0 47
0 35
0 28
0 31
0 36
0 34
0 31
0 32
0 22
0 31
0 34
0 32
0 40
0 33
0 30
0 44
0 40
0 34
0 38
0 36
0 40
0 45
0 30
0 35
0 40
0 27
0 38
0 30
0 39
0 39
0 45
0 38
0 35
0 34
0 42
0 41
0 36
0 32
0 38
0 39
0 33
0 40
0 42
0 36
0 41
0 38
0 33
0 39
0 35
0 31
0 45
0 42
0 43
0 38
0 31
0 33
0 38
0 39
0 37
0 31
0 36
0 39
0 44
0 41
0 40
0 32
0 40
0 46
0 35
0 35
0 49
0 43
0 35
0 48
0 42
0 43
0 40
0 40
0 34
0 31
0 25
0 41
0 38
0 30
0 28
0 38
0 33
0 41
0 39
0 15
0 27
0 35
0 33
0 40
0 45
0 31
0 40
0 43
0 47
0 43
0 37
0 37
0 36
0 47
0 43
0 34
0 32
0 33
0 27
0 42
0 34
0 45
0 32
0 45
0 40
0 33
0 39
0 39
0 36
0 49
0 34
0 28
0 29
0 26
0 27
0 28
0 30
0 35
0 32
0 32
0 32
0 38
0 25
0 32
0 45
0 29
0 32
0 36
0 46
0 37
0 49
0 36
0 45
0 46
0 34
0 35
0 29
0 28
0 29
0 38
0 33
0 30
0 46
0 39
0 43
0 37
0 39
0 25
0 25
0 30
0 35
0 35
0 30
0 38
0 37
0 44
0 35
0 38
0 32
0 26
0 38
0 46
0 39
0 32
0 36
0 28
0 47
0 35
0 46
0 37
0 38
0 37
0 32
0 33
0 44
0 26
0 35
0 44
0 40
0 29
0 33
0 36
0 42
0 28
0 37
0 33
0 34
0 31
0 34
0 28
0 34
0 42
0 39
0 42
0 46
0 46
0 35
0 44
0 42
0 37
0 37
0 44
0 43
0 37
0 36
0 29
0 40
0 29
0 46
0 29
0 44
0 50
0 48
0 41
0 42
0 41
0 34
0 38
0 39
0 45
0 48
0 42
0 52
0 41
0 35
0 33
0 42
0 37
0 39
0 37
0 31
0 47
0 40
0 39
0 38
0 36
0 35
0 41
0 39
0 35
0 38
0 41
0 37
0 38
0 41
0 32
0 39
0 49
0 44
0 35
0 28
0 39
0 32
0 35
0 36
0 45
0 41
0 36
0 39
0 33
0 39
0 32
0 44
0 41
0 39
0 40
0 43
0 39
0 41
0 37
0 43
0 32
0 41
0 35
0 31
0 40
0 47
0 30
0 19
0 28
0 36
0 37
0 38
0 38
0 43
0 40
0 34
0 22
0 27
0 43
0 48
0 36
0 38
0 37
0 38
0 41
0 43
0 45
0 40
0 42
0 36
0 39
0 39
0 31
0 34
0 36
0 38
0 43
0 36
0 43
0 29
0 42
0 38
0 37
0 42
0 25
0 30
0 25
0 33
0 36
0 34
0 41
0 40
0 37
0 34
0 39
0 40
0 41
0 33
0 39
0 41
0 32
0 34
0 40
0 41
0 37
0 32
0 37
0 32
0 44
0 32
0 39
0 38
0 41
0 44
0 33
0 35
0 36
0 35
0 36
0 37
0 28
0 29
0 42
0 35
0 39
0 37
0 51
0 34
0 32
0 31
0 32
0 29
0 38
0 45
0 37
0 32
0 30
0 39
0 38
0 47
0 42
0 45
0 35
0 44
0 45
0 34
0 34
0 49
0 30
0 29
0 36
0 41
0 43
0 30
0 36
0 32
0 38
0 45
0 41
0 43
0 39
0 32
0 30
0 48
0 43
0 36
0 41
0 32
0 53
0 44
0 36
0 39
0 41
0 46
0 31
0 31
0 23
0 36
0 34
0 32
0 34
0 42
0 38
0 39
0 44
0 35
0 45
0 31
0 30
0 26
0 40
0 39
0 41
0 47
0 27
0 42
0 39
0 37
0 35
0 44
0 29
0 39
0 38
0 36
0 36
0 40
0 36
0 41
0 33
0 36
0 37
0 37
0 39
0 29
0 34
0 39
0 39
0 34
0 39
0 38
0 33
0 34
0 36
0 33
0 35
0 26
0 29
0 40
0 38
0 33
0 48
0 38
0 34
0 36
0 29
0 30
0 44
0 38
0 27
0 33
0 42
0 36
0 37
0 45
0 31
0 36
0 33
0 23
0 34
0 29
0 44
0 35
0 46
0 42
0 39
0 37
0 46
0 35
0 37
0 36
0 36
0 34
0 46
0 50
0 33
0 41
0 31
0 39
0 46
0 49
0 32
0 31
0 32
0 41
0 45
0 26
0 30
0 43
0 40
0 39
0 39
0 48
0 44
0 36
0 38
0 40
0 40
0 38
0 44
0 36
0 44
0 36
0 36
0 39
0 39
0 35
0 38
0 28
0 27
0 40
0 48
0 39
0 43
0 31
0 39
0 39
0 37
0 40
0 37
0 44
0 35
0 38
0 34
0 34
0 47
0 43
0 35
0 30
0 38
0 42
0 30
0 40
0 39
0 34
0 31
0 41
0 34
0 34
0 35
0 37
0 34
0 39
0 38
0 45
0 33
0 38
0 36
0 36
0 37
0 46
0 31
0 39
0 34
0 46
0 34
0 42
0 32
0 39
0 42
0 36
0 42
0 36
0 38
0 43
0 46
0 51
0 38
0 32
0 41
0 45
0 41
0 47
0 38
0 47
0 39
0 37
0 39
0 36
0 35
0 44
0 37
0 33
0 31
0 33
0 41
0 29
0 33
0 39
0 36
0 32
0 32
0 33
0 46
0 42
0 42
0 37
0 32
0 32
0 34
0 36
0 40
0 32
0 32
0 47
0 30
0 41
0 36
0 32
0 42
0 35
0 43
0 39
0 35
0 28
0 33
0 33
0 31
0 30
0 36
0 42
0 22
0 39
0 41
0 36
0 38
0 35
0 38
0 45
0 30
0 38
0 30
0 41
0 40
0 36
0 35
0 42
0 32
0 41
0 38
0 36
0 46
0 39
0 35
0 50
0 43
0 40
0 46
0 43
0 52
0 43
0 38
0 42
0 42
0 36
0 38
0 48
0 42
0 42
0 35
0 40
0 37
0 38
0 36
0 43
0 44
0 41
0 43
0 41
0 41
0 40
0 46
0 41
0 42
0 37
0 37
0 42
0 36
0 42
0 43
0 44
0 39
0 32
0 43
0 34
0 37
0 36
0 29
0 41
0 39
0 46
0 40
0 39
0 40
0 42
0 40
0 36
0 43
0 35
0 41
0 47
0 32
0 39
0 43
0 40
0 45
0 43
0 37
0 34
0 46
0 49
0 42
0 45
0 31
0 42
0 37
0 35
0 37
0 43
0 38
0 32
0 39
0 37
0 42
0 41
0 37
0 44
0 43
0 38
0 41
0 47
0 39
0 46
0 39
0 41
0 39
0 39
0 38
0 44
0 43
0 46
0 40
0 33
0 31
0 42
0 37
0 32
0 36
0 44
0 45
0 50
0 43
0 40
0 39
0 43
0 35
0 54
0 39
0 41
0 38
0 37
0 30
0 34
0 42
0 37
0 35
0 38
0 25
0 38
0 31
0 28
0 28
0 31
0 42
0 35
0 36
0 40
0 41
0 33
0 43
0 36
0 44
0 41
0 27
0 34
0 37
0 34
0 33
0 36
0 39
0 30
0 41
0 48
0 44
0 43
0 39
0 29
0 38
0 34
0 31
0 36
0 28
0 39
0 35
0 29
0 40
0 42
0 35
0 35
0 30
0 35
0 43
0 40
0 34
0 28
0 23
0 46
0 35
0 41
0 35
0 36
0 39
0 36
0 44
0 36
0 34
0 43
0 42
0 37
0 32
0 35
0 33
0 47
0 39
0 42
0 38
0 33
0 45
0 35
0 35
0 32
0 37
0 41
0 41
0 38
0 30
0 33
0 40
0 27
0 40
0 42
0 47
0 29
0 38
0 38
0 45
0 36
0 30
0 31
0 26
0 39
0 32
0 44
0 43
0 31
0 39
0 36
0 44
0 35
0 35
0 43
0 37
0 35
0 43
0 34
0 38
0 39
0 37
0 27
0 48
0 38
0 29
0 44
0 38
0 36
0 37
0 36
0 40
0 44
0 37
0 40
0 41
0 35
0 38
0 38
0 34
0 36
0 36
0 38
0 39
0 38
0 37
0 52
0 45
0 44
0 42
0 46
0 43
0 43
0 47
0 39
0 39
0 34
0 24
0 41
0 40
0 44
0 35
0 43
0 43
0 43
0 29
0 33
0 35
0 29
0 39
0 43
0 39
0 42
0 36
0 40
0 32
0 43
0 44
0 48
0 42
0 46
0 36
0 36
0 39
0 36
0 45
0 38
0 46
0 36
0 40
0 35
0 46
0 44
0 35
0 46
0 41
0 28
0 36
0 42
0 29
0 41
0 37
0 31
0 38
0 43
0 43
0 34
0 30
0 34
0 29
0 36
0 26
0 30
0 30
0 39
0 29
0 24
0 28
0 34
0 25
0 24
0 30
0 28
0 37
0 41
0 36
0 37
0 42
0 46
0 41
0 50
0 40
0 37
0 44
0 33
0 39
0 38
0 39
0 29
0 46
0 41
0 45
0 41
0 41
0 39
0 30
0 33
0 45
0 35
0 37
0 45
0 42
0 40
0 37
0 36
0 36
0 41
0 34
0 31
0 44
0 32
0 55
0 44
0 37
0 41
0 36
0 34
0 45
0 45
0 45
0 36
0 36
0 33
0 33
0 39
0 40
0 31
0 39
0 33
0 34
0 33
0 29
0 37
0 45
0 32
0 49
0 42
0 29
0 41
0 36
0 44
0 32
0 34
0 38
0 36
0 45
0 33
0 51
0 52
0 40
0 46
0 38
0 37
0 34
0 28
0 32
0 30
0 48
0 41
0 28
0 30
0 34
0 33
0 40
0 36
0 34
0 37
0 38
0 34
0 26
0 32
0 42
0 48
0 37
0 41
0 46
0 41
0 39
0 44
0 46
0 38
0 37
0 41
0 41
0 37
0 40
0 45
0 48
0 41
0 35
0 43
0 44
0 41
0 40
0 36
0 35
0 45
0 43
0 43
0 51
0 34
0 41
0 39
0 45
0 37
0 42
0 33
0 40
0 30
0 34
0 39
0 47
0 33
0 31
0 33
0 36
0 41
0 40
0 34
0 40
0 46
0 34
0 29
0 29
0 24
0 29
0 18
0 37
0 27
0 36
0 28
0 43
0 31
0 30
0 43
0 30
0 39
0 40
0 37
0 38
0 27
0 37
0 25
0 42
0 31
0 27
0 22
0 32
0 37
0 39
0 30
0 43
0 34
0 24
0 31
0 30
0 25
0 30
0 42
0 45
0 31
0 35
0 31
0 28
0 19
0 37
0 31
0 23
0 38
0 30
0 33
0 23
0 30
0 38
0 34
0 25
0 26
0 29
0 29
0 33
0 24
0 25
0 34
0 27
0 21
0 24
0 24
0 31
0 33
0 30
0 28
0 32
0 26
0 35
0 22
0 37
0 33
0 27
0 26
0 25
0 24
0 36
0 30
0 23
0 37
0 33
0 34
0 36
0 33
0 36
0 41
0 45
0 38
0 38
0 45
0 37
0 39
0 40
0 46
0 25
0 36
0 40
0 36
0 49
0 32
0 35
0 31
0 33
0 42
0 36
0 35
0 27
0 23
0 41
0 43
0 44
0 40
0 26
0 36
0 40
0 32
0 33
0 33
0 38
0 43
0 36
0 34
0 39
0 38
0 37
0 38
0 43
0 44
0 31
0 45
0 38
0 28
0 32
0 28
0 45
0 38
0 38
0 36
0 35
0 36
0 39
0 46
0 30
0 45
0 31
0 42
0 40
0 35
0 43
0 35
0 37
0 38
0 33
0 46
0 35
0 42
0 28
0 38
0 41
0 37
0 32
0 39
0 38
0 36
0 46
0 41
0 36
0 38
0 36
0 41
0 39
0 36
0 44
0 30
0 20
0 33
0 40
0 37
0 41
0 35
0 45
0 37
0 40
0 42
0 39
0 36
0 39
0 42
0 36
0 40
0 39
0 44
0 36
0 31
0 35
0 37
0 40
0 43
0 40
0 37
0 46
0 40
0 41
0 35
0 41
0 35
0 46
0 32
0 42
0 39
0 40
0 35
0 37
0 39
0 44
0 41
0 35
0 46
0 36
0 35
0 45
0 42
0 46
0 41
0 38
0 41
0 43
0 29
0 31
0 24
0 43
0 44
0 39
0 24
0 38
0 40
0 35
0 37
0 36
0 39
0 36
0 38
0 41
0 41
0 44
0 33
0 34
0 44
0 39
0 33
0 28
0 48
0 44
0 33
0 47
0 38
0 36
0 35
0 30
0 37
0 41
0 40
0 43
0 41
0 28
0 29
0 29
0 36
0 36
0 28
0 30
0 37
0 47
0 38
0 43
0 42
0 38
0 41
0 41
0 36
0 30
0 31
0 43
0 47
0 41
0 44
0 35
0 46
0 42
0 41
0 43
0 33
0 41
0 40
0 37
0 52
0 46
0 30
0 53
0 53
0 44
0 52
0 40
0 32
0 31
0 37
0 43
0 43
0 37
0 47
0 40
0 37
0 36
0 41
0 44
0 33
0 38
0 48
0 47
0 41
0 42
0 43
0 41
0 38
0 35
0 36
0 35
0 36
0 31
0 35
0 36
0 45
0 47
0 35
0 19
0 30
0 33
0 44
0 44
0 38
0 43
0 47
0 42
0 39
0 40
0 38
0 37
0 30
0 38
0 38
0 42
0 34
0 46
0 42
0 42
0 50
0 42
0 43
0 38
0 39
0 41
0 28
0 42
0 40
0 43
0 38
0 43
0 32
0 28
0 40
0 37
0 34
0 45
0 41
0 45
0 37
0 42
0 27
0 35
0 39
0 42
0 37
0 46
0 46
0 43
0 46
0 49
0 44
0 28
0 26
0 30
0 35
0 40
0 42
0 39
0 38
0 47
0 42
0 41
0 39
0 47
0 36
0 40
0 37
0 41
0 39
0 38
0 45
0 40
0 41
0 48
0 49
0 47
0 44
0 30
0 38
0 32
0 35
0 42
0 35
0 30
0 34
0 31
0 36
0 31
0 32
0 41
0 42
0 31
0 44
0 43
0 27
0 35
0 40
0 33
0 38
0 39
0 27
0 29
0 37
0 42
0 29
0 30
0 36
0 39
0 33
0 36
0 39
0 32
0 34
0 44
0 34
0 44
0 35
0 34
0 28
0 25
0 38
0 34
0 35
0 38
0 44
0 36
0 32
0 36
0 34
0 32
0 42
0 51
0 31
0 41
0 32
0 24
0 45
0 37
0 39
0 41
0 45
0 30
0 26
0 36
0 40
0 46
0 44
0 40
0 42
0 36
0 37
0 42
0 39
0 41
0 44
0 37
0 35
0 36
0 44
0 40
0 46
0 31
0 35
0 39
0 42
0 39
0 37
0 32
0 51
0 34
0 38
0 40
0 50
0 28
0 38
0 45
0 36
0 31
0 41
0 42
0 31
0 36
0 29
0 32
0 36
0 38
0 28
0 33
0 40
0 45
0 36
0 38
0 31
0 26
0 36
0 38
0 35
0 39
0 36
0 44
0 37
0 29
0 28
0 40
0 42
0 44
0 37
0 28
0 28
0 26
0 23
0 26
0 21
0 37
0 29
0 30
0 40
0 42
0 40
0 38
0 34
0 30
0 41
0 44
0 26
0 36
0 36
0 35
0 39
0 39
0 36
0 37
0 40
0 46
0 34
0 35
0 36
0 48
0 27
0 39
0 47
0 39
0 47
0 39
0 39
0 39
0 32
0 39
0 35
0 48
0 47
0 30
0 32
0 40
0 38
0 41
0 40
0 37
0 33
0 41
0 49
0 39
0 35
0 32
0 43
0 41
0 41
0 39
0 42
0 39
0 38
0 26
0 38
0 39
0 34
0 35
0 43
0 40
0 37
0 43
0 32
0 30
0 42
0 30
0 35
0 31
0 48
0 34
0 28
0 38
0 34
0 32
0 28
0 30
0 41
0 25
0 38
0 38
0 30
0 27
0 42
0 31
0 41
0 37
0 36
0 32
0 40
0 43
0 43
0 40
0 43
0 37
0 38
0 43
0 39
0 41
0 35
0 39
0 31
0 32
0 35
0 40
0 45
0 33
0 36
0 34
0 43
0 38
0 37
0 34
0 38
0 43
0 45
0 42
0 46
0 42
0 45
0 38
0 45
0 54
0 30
0 40
0 45
0 43
0 41
0 36
0 39
0 41
0 48
0 42
0 45
0 36
0 38
0 42
0 42
0 39
0 36
0 42
0 45
0 37
0 46
0 44
0 41
0 41
0 33
0 46
0 52
0 35
0 47
0 32
0 40
0 42
0 37
0 38
0 31
0 35
0 39
0 38
0 47
0 42
0 36
0 45
0 33
0 38
0 30
0 35
0 43
0 41
0 46
0 36
0 33
0 35
0 36
0 45
0 40
0 36
0 38
0 40
0 45
0 36
0 35
0 42
0 38
0 46
0 39
0 42
0 49
0 48
0 35
0 41
0 32
0 39
0 33
0 42
0 40
0 40
0 44
0 40
0 28
0 36
0 39
0 36
0 33
0 39
0 47
0 44
0 29
0 34
0 27
0 37
0 46
0 49
0 47
0 31
0 33
0 34
0 39
0 41
0 47
0 28
0 35
0 41
0 42
0 34
0 32
0 34
0 43
0 31
0 31
0 42
0 42
0 36
0 42
0 30
0 38
0 37
0 38
0 34
0 41
0 39
0 34
0 38
0 39
0 49
0 32
0 39
0 31
0 31
0 36
0 33
0 33
0 35
0 35
0 31
0 36
0 38
0 34
0 39
0 38
0 34
0 36
0 36
0 37
0 35
0 44
0 42
0 32
0 45
0 36
0 39
0 43
0 35
0 43
0 41
0 39
0 36
0 40
0 35
0 37
0 40
0 40
0 46
0 44
0 38
0 35
0 42
0 38
0 35
0 33
0 33
0 35
0 26
0 29
0 35
0 38
0 39
0 39
0 36
0 32
0 36
0 40
0 32
0 37
0 44
0 35
0 36
0 33
0 41
0 34
0 43
0 42
0 46
0 40
0 28
0 31
0 37
0 41
0 36
0 39
0 32
0 30
0 27
0 32
0 34
0 40
0 42
0 34
0 40
0 40
0 35
0 38
0 34
0 33
0 38
0 24
0 41
0 39
0 38
0 30
0 41
0 32
0 36
0 43
0 40
0 32
0 45
0 29
0 41
0 34
0 34
0 36
0 31
0 39
0 42
0 39
0 42
0 37
0 40
0 33
0 41
0 39
0 39
0 49
0 43
0 32
0 37
0 30
0 33
0 33
0 39
0 37
0 27
0 36
0 30
0 33
0 32
0 36
0 34
0 33
0 32
0 41
0 24
0 39
0 36
0 35
0 31
0 35
0 28
0 44
0 39
0 38
0 35
0 40
0 37
0 43
0 42
0 35
0 37
0 32
0 47
0 36
0 26
0 25
0 25
0 30
0 24
0 30
0 25
0 26
0 29
0 32
0 31
0 21
0 20
0 24
0 33
0 40
0 42
0 38
0 45
0 44
0 37
0 44
0 30
0 40
0 45
0 37
0 44
0 26
0 29
0 37
0 41
0 35
0 35
0 35
0 42
0 47
0 39
0 35
0 38
0 39
0 40
0 42
0 33
0 32
0 33
0 32
0 40
0 40
0 35
0 34
0 24
0 24
0 42
0 38
0 44
0 38
0 38
0 39
0 35
0 33
0 31
0 39
0 38
0 37
0 34
0 39
0 36
0 39
0 39
0 38
0 32
0 32
0 36
0 41
0 47
0 35
0 32
0 40
0 43
0 31
0 48
0 36
0 42
0 34
0 30
0 42
0 38
0 34
0 36
0 34
0 39
0 33
0 41
0 39
0 40
0 27
0 44
0 34
0 34
0 39
0 32
0 35
0 44
0 37
0 46
0 43
0 44
0 51
0 50
0 37
0 45
0 45
0 50
0 35
0 45
0 39
0 38
0 38
0 32
0 41
0 35
0 40
0 43
0 36
0 42
0 43
0 47
0 45
0 41
0 49
0 40
0 38
0 34
0 40
0 39
0 34
0 35
0 35
0 26
0 41
0 44
0 37
0 39
0 33
0 35
0 33
0 36
0 33
0 34
0 39
0 48
0 33
0 38
0 38
0 38
0 40
0 35
0 43
0 35
0 37
0 42
0 35
0 36
0 37
0 42
0 35
0 39
0 41
0 32
0 35
0 42
0 31
0 31
0 29
0 31
0 33
0 47
0 26
0 44
0 31
0 38
0 48
0 40
0 39
0 51
0 43
0 37
0 46
0 38
0 28
0 33
0 30
0 37
0 42
0 46
0 48
0 30
0 33
0 40
0 32
0 35
0 34
0 29
0 29
0 28
0 30
0 38
0 28
0 37
0 36
0 35
0 41
0 31
0 37
0 33
0 33
0 31
0 31
0 30
0 37
0 36
0 42
0 38
0 41
0 28
0 41
0 33
0 33
0 37
0 26
0 18
0 30
0 45
0 38
0 42
0 37
0 35
0 43
0 37
0 33
0 49
0 45
0 35
0 32
0 33
0 39
0 37
0 46
0 40
0 31
0 39
0 30
0 46
0 50
0 41
0 49
0 36
0 33
0 38
0 40
0 37
0 39
0 34
0 38
0 36
0 36
0 29
0 39
0 41
0 37
0 36
0 40
0 36
0 27
0 33
0 30
0 40
0 40
0 35
0 26
0 39
0 31
0 31
0 26
0 30
0 47
0 38
0 42
0 43
0 37
0 40
0 38
0 41
0 39
0 41
0 41
0 45
0 38
0 41
0 40
0 37
0 43
0 36
0 31
0 38
0 32
0 35
0 34
0 33
0 38
0 28
0 37
0 29
0 28
0 35
0 26
0 27
0 30
0 34
0 31
0 28
0 33
0 38
0 35
0 27
0 24
0 42
0 37
0 37
0 30
0 28
0 45
0 34
0 37
0 24
0 30
0 48
0 43
0 40
0 35
0 33
0 38
0 30
0 44
0 45
0 31
0 30
0 30
0 35
0 36
0 39
0 39
0 30
0 33
0 29
0 30
0 26
0 29
0 30
0 35
0 50
0 39
0 35
0 28
0 36
0 30
0 35
0 32
0 35
0 40
0 43
0 34
0 37
0 36
0 36
0 39
0 44
0 39
0 36
0 49
0 51
0 41
0 36
0 42
0 39
0 35
0 31
0 38
0 34
0 33
0 34
0 43
0 38
0 38
0 44
0 36
0 37
0 40
0 37
0 36
0 48
0 40
0 36
0 34
0 39
0 39
0 35
0 32
0 39
0 42
0 29
0 37
0 37
0 46
0 36
0 41
0 33
0 43
0 39
0 42
0 34
0 42
0 34
0 37
0 45
0 31
0 36
0 50
0 38
0 39
0 40
0 44
0 49
0 48
0 48
0 31
0 40
0 37
0 39
0 38
0 47
0 52
0 48
0 30
0 37
0 32
0 36
0 47
0 37
0 41
0 39
0 47
0 34
0 31
0 17
0 31
0 33
0 35
0 42
0 29
0 30
0 45
0 31
0 41
0 49
0 42
0 42
0 37
0 52
0 38
0 33
0 31
0 34
0 41
0 50
0 41
0 47
0 44
0 44
0 47
0 47
0 36
0 42
0 39
0 35
0 48
0 26
0 24
0 39
0 34
0 26
0 41
0 37
0 38
0 39
0 45
0 38
0 41
0 45
0 49
0 30
0 38
0 51
0 31
0 35
0 21
0 28
0 30
0 35
0 33
0 31
0 21
0 37
0 37
0 36
0 39
0 38
0 28
0 40
0 32
0 40
0 44
0 36
0 43
0 38
0 31
0 28
0 34
0 37
0 37
0 34
0 29
0 46
0 39
0 39
0 41
0 38
0 23
0 32
0 31
0 36
0 44
0 41
0 49
0 42
0 37
0 39
0 39
0 25
0 31
0 36
0 39
0 36
0 40
0 43
0 35
0 41
0 41
0 36
0 36
0 30
0 38
0 38
0 31
0 34
0 41
0 37
0 34
0 38
0 30
0 37
0 43
0 37
0 37
0 44
0 31
0 41
0 33
0 42
0 37
0 37
0 29
0 32
0 41
0 35
0 40
0 39
0 42
0 33
0 35
0 36
0 30
0 30
0 42
0 39
0 39
0 32
0 30
0 51
0 45
0 28
0 42
0 38
0 37
0 39
0 27
0 36
0 35
0 41
0 35
0 31
0 37
0 35
0 36
0 39
0 45
0 42
0 40
0 38
0 47
0 36
0 40
0 40
0 33
0 39
0 43
0 32
0 38
0 42
0 43
0 37
0 39
0 41
0 30
0 31
0 37
0 34
0 37
0 40
0 45
0 45
0 38
0 43
0 30
0 36
0 49
0 46
0 43
0 40
0 43
0 32
0 30
0 39
0 44
0 37
0 37
0 36
0 30
0 43
0 39
0 42
0 44
0 37
0 39
0 32
0 34
0 47
0 38
0 39
0 31
0 42
0 35
0 37
0 44
0 45
0 34
0 36
0 34
0 40
0 20
0 34
0 33
0 37
0 45
0 34
0 48
0 35
0 36
0 42
0 35
0 41
0 37
0 36
0 35
0 41
0 33
0 42
0 34
0 31
0 38
0 31
0 40
0 39
0 40
0 31
0 44
0 39
0 36
0 40
0 40
0 33
0 35
0 42
0 40
0 39
0 30
0 37
0 41
0 35
0 38
0 48
0 45
0 37
0 37
0 28
0 32
0 36
0 39
0 33
0 38
0 40
0 44
0 45
0 46
0 39
0 53
0 48
0 38
0 44
0 40
0 42
0 41
0 44
0 32
0 39
0 37
0 43
0 35
0 44
0 32
0 44
0 49
0 42
0 23
0 32
0 33
0 37
0 33
0 32
0 33
0 30
0 29
0 28
0 35
0 41
0 45
0 46
0 38
0 42
0 38
0 33
0 48
0 32
0 36
0 37
0 46
0 48
0 38
0 41
0 43
0 37
0 56
0 30
0 40
0 47
0 42
0 46
0 41
0 36
0 40
0 42
0 47
0 40
0 32
0 45
0 46
0 44
0 46
0 50
0 39
0 44
0 45
0 43
0 39
0 52
0 32
0 40
0 39
0 38
0 39
0 36
0 44
0 43
0 36
0 38
0 35
0 30
0 40
0 40
0 43
0 47
0 49
0 45
0 39
0 40
0 38
0 42
0 41
0 39
0 38
0 38
0 38
0 40
0 33
0 34
0 41
0 43
0 38
0 38
0 43
0 33
0 40
0 38
0 32
0 29
0 39
0 47
0 41
0 34
0 42
0 40
0 35
0 32
0 48
0 39
0 40
0 34
0 31
0 36
0 36
0 43
0 34
0 41
0 32
0 41
0 41
0 30
0 27
0 33
0 25
0 32
0 33
0 41
0 36
0 36
0 28
0 35
0 34
0 28
0 30
0 40
0 35
0 49
0 45
0 51
0 36
0 37
0 34
0 36
0 35
0 38
0 36
0 33
0 45
0 38
0 32
0 30
0 37
0 37
0 28
0 33
0 27
0 42
0 41
0 41
0 35
0 40
0 39
0 39
0 45
0 40
0 35
0 42
0 43
0 39
0 38
0 33
0 34
0 30
0 40
0 37
0 37
0 40
0 38
0 36
0 44
0 36
0 41
0 36
0 47
0 36
0 44
0 47
0 47
0 38
0 34
0 37
0 43
0 44
0 42
0 46
0 39
0 35
0 38
0 46
0 41
0 33
0 39
0 43
0 39
0 46
0 43
0 40
0 27
0 32
0 41
0 36
0 31
0 45
0 44
0 42
0 44
0 37
0 37
0 37
0 51
0 45
0 36
0 43
0 41
0 46
0 45
0 42
0 37
0 46
0 36
0 45
0 31
0 38
0 37
0 37
0 45
0 33
0 33
0 35
0 47
0 45
0 46
0 43
0 39
0 28
0 25
0 22
0 32
0 53
0 38
0 35
0 43
0 44
0 37
0 48
0 38
0 33
0 25
0 32
0 40
0 49
0 43
0 41
0 43
0 42
0 44
0 50
0 39
0 32
0 35
0 35
0 35
0 34
0 32
0 26
0 34
0 39
0 43
0 37
0 38
0 36
0 33
0 35
0 35
0 37
0 37
0 40
0 37
0 34
0 32
0 37
0 32
0 31
0 37
0 34
0 43
0 37
0 27
0 25
0 42
0 32
0 31
0 39
0 36
0 38
0 30
0 36
0 38
0 38
0 28
0 38
0 38
0 28
0 30
0 32
0 45
0 35
0 29
0 32
0 26
0 43
0 28
0 43
0 37
0 42
0 29
0 39
0 47
0 43
0 38
0 34
0 34
0 47
0 42
0 34
0 40
0 37
0 31
0 36
0 32
0 29
0 32
0 30
0 37
0 40
0 33
0 44
0 41
0 38
0 39
0 45
0 34
0 34
0 33
0 30
0 36
0 46
0 44
0 35
0 25
0 30
0 43
0 42
0 35
0 43
0 34
0 39
0 26
0 32
0 26
0 42
0 31
0 18
0 31
0 37
0 44
0 44
0 33
0 39
0 40
0 35
0 32
0 36
0 49
0 38
0 32
0 35
0 36
0 26
0 28
0 28
0 34
0 34
0 43
0 37
0 40
0 38
0 38
0 40
0 39
0 37
0 44
0 37
0 30
0 36
0 28
0 40
0 30
0 28
0 34
0 37
0 32
0 29
0 35
0 30
0 38
0 32
0 32
0 36
0 42
0 48
0 42
0 36
0 33
0 34
0 40
0 35
0 41
0 32
0 41
0 39
0 39
0 36
0 33
0 32
0 36
0 34
0 35
0 33
0 29
0 42
0 40
0 39
0 37
0 38
0 41
0 34
0 37
0 39
0 38
0 29
0 41
0 34
0 37
0 18
0 27
0 41
0 38
0 42
0 36
0 39
0 30
0 42
0 35
0 46
0 45
0 34
0 34
0 34
0 36
0 35
0 40
0 39
0 33
0 38
0 46
0 37
0 32
0 27
0 45
0 32
0 35
0 38
0 41
0 28
0 43
0 39
0 34
0 37
0 39
0 39
0 47
0 35
0 49
0 31
0 39
0 39
0 43
0 34
0 43
0 36
0 41
0 46
0 33
0 58
0 45
0 50
0 48
0 36
0 30
0 36
0 35
0 35
0 38
0 43
0 36
0 38
0 38
0 29
0 35
0 38
0 32
0 36
0 42
0 38
0 32
0 42
0 43
0 45
0 35
0 35
0 33
0 35
0 30
0 27
0 32
0 26
0 37
0 40
0 43
0 37
0 32
0 35
0 39
0 44
0 42
0 41
0 35
0 40
0 32
0 36
0 37
0 39
0 38
0 38
0 39
0 35
0 39
0 37
0 38
0 33
0 26
0 36
0 36
0 37
0 29
0 39
0 51
0 43
0 36
0 35
0 33
0 36
0 33
0 48
0 38
0 38
0 39
0 31
0 43
0 45
0 35
0 40
0 33
0 38
0 41
0 34
0 42
0 33
0 36
0 35
0 39
0 40
0 25
0 28
0 36
0 41
0 36
0 47
0 39
0 33
0 39
0 32
0 40
0 41
0 43
0 29
0 36
0 35
0 39
0 33
0 37
0 39
0 41
0 34
0 40
0 44
0 42
0 40
0 40
0 39
0 37
0 46
0 42
0 41
0 37
0 34
0 51
0 37
0 42
0 44
0 39
0 43
0 33
0 37
0 37
0 39
0 50
0 41
0 46
0 35
0 36
0 32
0 35
0 46
0 44
0 33
0 32
0 43
0 31
0 44
0 40
0 36
0 40
0 35
0 36
0 43
0 40
0 36
0 39
0 48
0 44
0 45
0 32
0 46
0 36
0 39
0 35
0 41
0 36
0 43
0 39
0 36
0 47
0 40
0 49
0 42
0 36
0 33
0 38
0 31
0 36
0 34
0 47
0 38
0 38
0 49
0 44
0 29
0 37
0 41
0 44
0 43
0 42
0 36
0 42
0 39
0 43
0 39
0 45
0 39
0 43
0 32
0 39
0 35
0 36
0 40
0 44
0 46
0 37
0 48
0 45
0 37
0 47
0 41
0 39
0 28
0 48
0 45
0 32
0 40
0 30
0 55
0 33
0 45
0 33
0 37
0 37
0 40
0 36
0 46
0 39
0 50
0 39
0 43
0 37
0 31
0 44
0 43
0 36
0 41
0 40
0 44
0 40
0 45
0 38
0 43
0 38
0 36
0 43
0 47
0 40
0 34
0 44
0 33
0 29
0 33
0 37
0 38
0 47
0 33
0 32
0 25
0 42
0 37
0 40
0 39
0 41
0 31
0 38
0 28
0 33
0 34
0 42
0 41
0 37
0 42
0 39
0 32
0 39
0 40
0 38
0 43
0 48
0 42
0 38
0 39
0 42
0 43
0 38
0 41
0 33
0 34
0 40
0 38
0 35
0 31
0 34
0 51
0 40
0 32
0 41
0 32
0 34
0 40
0 39
0 44
0 32
0 35
0 41
0 28
0 35
0 38
0 41
0 34
0 37
0 52
0 46
0 41
0 39
0 34
0 32
0 47
0 55
0 34
0 34
0 35
0 41
0 33
0 30
0 41
0 37
0 32
0 37
0 37
0 30
0 34
0 43
0 35
0 32
0 27
0 39
0 40
0 46
0 32
0 34
0 38
0 28
0 54
0 36
0 40
0 33
0 31
0 32
0 44
0 31
0 31
0 35
0 46
0 40
0 44
0 38
0 29
0 37
0 29
0 36
0 36
0 35
0 37
0 41
0 31
0 41
0 38
0 40
0 36
0 39
0 39
0 41
0 27
0 39
0 42
0 39
0 42
0 42
0 35
0 38
0 32
0 37
0 44
0 39
0 32
0 37
0 29
0 34
0 20
0 36
0 40
0 46
0 43
0 38
0 37
0 44
0 44
0 30
0 36
0 40
0 34
0 46
0 36
0 31
0 44
0 43
0 40
0 36
0 40
0 40
0 47
0 35
0 41
0 35
0 48
0 47
0 40
0 33
0 36
0 35
0 41
0 43
0 33
0 38
0 36
0 30
0 35
0 39
0 40
0 37
0 33
0 38
0 37
0 30
0 49
0 41
0 34
0 48
0 44
0 28
0 32
0 35
0 22
0 39
0 39
0 34
0 38
0 37
0 41
0 47
0 44
0 33
0 38
0 34
0 43
0 46
0 40
0 37
0 41
0 37
0 29
0 38
0 33
0 38
0 36
0 32
0 38
0 37
0 31
0 40
0 39
0 30
0 27
0 39
0 34
0 35
0 30
0 31
0 32
0 38
0 30
0 34
0 32
0 54
0 28
0 47
0 42
0 36
0 39
0 42
0 39
0 38
0 28
0 35
0 33
0 41
0 43
0 44
0 30
0 38
0 40
0 47
0 38
0 45
0 45
0 38
0 41
0 28
0 46
0 39
0 47
0 35
0 41
0 52
0 42
0 48
0 36
0 39
0 34
0 33
0 42
0 38
0 43
0 40
0 46
0 37
0 40
0 38
0 45
0 33
0 37
0 42
0 32
0 46
0 32
0 37
0 36
0 43
0 31
0 40
0 43
0 38
0 38
0 45
0 38
0 45
0 50
0 45
0 40
0 44
0 42
0 45
0 33
0 41
0 47
0 38
0 47
0 41
0 37
0 38
0 33
0 27
0 27
0 30
0 39
0 34
0 41
0 36
0 37
0 42
0 34
0 35
0 47
0 35
0 31
0 28
0 38
0 35
0 32
0 36
0 43
0 31
0 31
0 29
0 27
0 28
0 30
0 28
0 30
0 31
0 32
0 37
0 33
0 42
0 38
0 41
0 44
0 42
0 38
0 45
0 28
0 33
0 38
0 37
0 38
0 27
0 35
0 38
0 38
0 37
0 43
0 43
0 46
0 37
0 43
0 35
0 42
0 40
0 35
0 43
0 46
0 37
0 35
0 34
0 37
0 32
0 45
0 45
0 39
0 45
0 36
0 37
0 28
0 31
0 31
0 39
0 40
0 35
0 36
0 36
0 39
0 43
0 33
0 33
0 37
0 32
0 36
0 36
0 36
0 32
0 28
0 36
0 30
0 34
0 26
0 41
0 41
0 41
0 33
0 31
0 40
0 31
0 40
0 44
0 31
0 35
0 38
0 29
0 40
0 31
0 33
0 39
0 34
0 41
0 29
0 31
0 30
0 35
0 40
0 36
0 30
0 35
0 36
0 30
0 44
0 36
0 36
0 36
0 42
0 35
0 34
0 42
0 42
0 39
0 31
0 37
0 37
0 50
0 38
0 31
0 33
0 30
0 32
0 36
0 32
0 37
0 39
0 39
0 46
0 39
0 30
0 33
0 33
0 25
0 42
0 35
0 40
0 37
0 42
0 35
0 41
0 38
0 35
0 38
0 43
0 31
0 36
0 39
0 35
0 34
0 39
0 43
0 40
0 38
0 29
0 27
0 37
0 36
0 33
0 40
0 34
0 46
0 38
0 24
0 33
0 37
0 37
0 33
0 38
0 39
0 49
0 40
0 40
0 33
0 26
0 36
0 37
0 30
0 31
0 44
0 43
0 40
0 35
0 44
0 49
0 49
0 37
0 43
0 38
0 40
0 48
0 36
0 44
0 49
0 36
0 32
0 23
0 37
0 46
0 28
0 36
0 32
0 36
0 46
0 45
0 37
0 41
0 35
0 42
0 45
0 36
0 41
0 39
0 44
0 45
0 32
0 42
0 33
0 39
0 35
0 22
0 33
0 43
0 37
0 42
0 33
0 37
0 33
0 34
0 39
0 37
0 35
0 36
0 35
0 27
0 33
0 40
0 37
0 52
0 38
0 42
0 39
0 29
0 35
0 26
0 34
0 39
0 43
0 38
0 37
0 33
0 37
0 40
0 32
0 37
0 31
0 32
0 39
0 42
0 34
0 41
0 37
0 47
0 37
0 35
0 42
0 49
0 39
0 39
0 42
0 38
0 33
0 44
0 41
0 27
0 32
0 31
0 40
0 32
0 39
0 42
0 44
0 39
0 29
0 29
0 31
0 38
0 37
0 46
0 39
0 46
0 43
0 33
0 47
0 42
0 40
0 32
0 35
0 38
0 40
0 36
0 38
0 37
0 45
0 31
0 41
0 31
0 45
0 41
0 30
0 38
0 35
0 38
0 44
0 41
0 49
0 49
0 44
0 37
0 36
0 41
0 34
0 40
0 44
0 41
0 33
0 43
0 45
0 38
0 37
0 35
0 33
0 27
0 39
0 37
0 48
0 36
0 46
0 42
0 46
0 35
0 40
0 34
0 32
0 36
0 39
0 39
0 40
0 39
0 46
0 41
0 44
0 33
0 45
0 40
0 46
0 44
0 33
0 32
0 33
0 32
0 36
0 43
0 37
0 40
0 31
0 44
0 41
0 31
0 37
0 43
0 37
0 39
0 28
0 22
0 43
0 42
0 35
0 43
0 38
0 45
0 35
0 45
0 40
0 37
0 41
0 33
0 38
0 41
0 38
0 33
0 27
0 34
0 41
0 36
0 37
0 37
0 37
0 46
0 39
0 38
0 29
0 43
0 31
0 37
0 33
0 34
0 51
0 40
0 47
0 44
0 32
0 47
0 46
0 42
0 47
0 42
0 39
0 41
0 37
0 51
0 44
0 47
0 39
0 44
0 37
0 44
0 39
0 38
0 41
0 53
0 36
0 43
0 43
0 46
0 41
0 37
0 36
0 44
0 46
0 39
0 38
0 36
0 45
0 29
0 43
0 41
0 40
0 44
0 41
0 33
0 41
0 40
0 48
0 42
0 31
0 37
0 43
0 39
0 43
0 33
0 40
0 33
0 47
0 39
0 42
0 34
0 41
0 40
0 45
0 45
0 42
0 38
0 42
0 43
0 44
0 44
0 45
0 35
0 43
0 41
0 43
0 39
0 42
0 44
0 41
0 41
0 45
0 43
0 40
0 46
0 46
0 32
0 48
0 38
0 42
0 38
0 44
0 32
0 35
0 35
0 41
0 39
0 29
0 40
0 47
0 44
0 30
0 38
0 33
0 40
0 39
0 40
0 41
0 40
0 34
0 46
0 43
0 37
0 35
0 41
0 36
0 41
0 25
0 34
0 40
0 41
0 47
0 35
0 52
0 39
0 36
0 38
0 28
0 42
0 26
0 39
0 36
0 42
0 42
0 33
0 34
0 40
0 40
0 38
0 39
0 48
0 42
0 40
0 42
0 48
0 33
0 45
0 41
0 37
0 45
0 42
0 43
0 38
0 41
0 44
0 35
0 34
0 32
0 36
0 43
0 30
0 41
0 31
0 32
0 34
0 30
0 23
0 50
0 38
0 27
0 37
0 30
0 40
0 41
0 35
0 37
0 37
0 34
0 51
0 41
0 49
0 35
0 38
0 38
0 46
0 32
0 36
0 46
0 38
0 42
0 35
0 37
0 40
0 34
0 40
0 39
0 31
0 33
0 27
0 34
0 36
0 30
0 29
0 39
0 40
0 44
0 41
0 44
0 40
0 40
0 40
0 39
0 33
0 45
0 30
0 27
0 43
0 43
0 36
0 47
0 39
0 33
0 35
0 35
0 38
0 40
0 32
0 27
0 29
0 35
0 31
0 35
0 43
0 49
0 35
0 40
0 44
0 33
0 44
0 41
0 42
0 39
0 42
0 45
0 38
0 35
0 35
0 43
0 32
0 33
0 30
0 38
0 40
0 44
0 35
0 36
0 40
0 31
0 34
0 36
0 44
0 35
0 36
0 29
0 27
0 34
0 43
0 36
0 36
0 45
0 33
0 44
0 42
0 33
0 35
0 40
0 39
0 39
0 45
0 36
0 34
0 39
0 42
0 45
0 45
0 42
0 37
0 44
0 28
0 30
0 32
0 37
0 44
0 32
0 34
0 41
0 30
0 37
0 43
0 33
0 28
0 27
0 34
0 41
0 39
0 35
0 37
0 37
0 44
0 39
0 44
0 43
0 36
0 40
0 34
0 44
0 35
0 41
0 29
0 41
0 35
0 43
0 41
0 27
0 37
0 24
0 24
0 37
0 36
0 36
0 35
0 39
0 30
0 36
0 42
0 36
0 37
0 39
0 38
0 48
0 36
0 44
0 38
0 41
0 35
0 43
0 30
0 41
0 32
0 32
0 47
0 42
0 42
0 37
0 39
0 44
0 41
0 45
0 40
0 38
0 43
0 41
0 34
0 34
0 30
0 26
0 34
0 30
0 42
0 35
0 36
0 38
0 43
0 39
0 34
0 34
0 39
0 37
0 40
0 34
0 37
0 44
0 39
0 31
0 37
0 36
0 44
0 33
0 31
0 36
0 36
0 36
0 33
0 43
0 34
0 35
0 39
0 36
0 31
0 32
0 31
0 28
0 36
0 36
0 33
0 37
0 33
0 32
0 32
0 25
0 34
0 43
0 42
0 35
0 34
0 37
0 37
0 38
0 37
0 43
0 35
0 39
0 40
0 41
0 31
0 49
0 39
0 45
0 41
0 31
0 38
0 32
0 36
0 37
0 34
0 46
0 50
0 40
0 39
0 40
0 43
0 31
0 32
0 21
0 37
0 27
0 38
0 53
0 30
0 39
0 43
0 45
0 27
0 19
0 35
0 31
0 46
0 35
0 41
0 45
0 24
0 33
0 34
0 41
0 42
0 45
0 43
0 29
0 39
0 38
0 27
0 43
0 45
0 38
0 40
0 43
0 38
0 46
0 36
0 34
0 40
0 36
0 37
0 44
0 43
0 37
0 39
0 33
0 40
0 41
0 39
0 32
0 49
0 43
0 29
0 41
0 37
0 42
0 40
0 34
0 30
0 40
0 34
0 32
0 42
0 45
0 40
0 31
0 29
0 24
0 36
0 34
0 40
0 30
0 38
0 39
0 30
0 31
0 35
0 36
0 42
0 38
0 39
0 45
0 40
0 43
0 37
0 44
0 30
0 48
0 39
0 33
0 41
0 51
0 41
0 42
0 42
0 33
0 34
0 21
0 31
0 26
0 30
0 34
0 44
0 34
0 29
0 27
0 24
0 37
0 27
0 42
0 38
0 33
0 23
0 32
0 45
0 35
0 32
0 34
0 38
0 48
0 37
0 38
0 35
0 39
0 36
0 38
0 40
0 42
0 48
0 36
0 33
0 50
0 45
0 56
0 36
0 42
0 43
0 41
0 49
0 36
0 48
0 33
0 33
0 38
0 30
0 33
0 44
0 46
0 56
0 34
0 39
0 43
0 33
0 32
0 34
0 49
0 41
0 43
0 42
0 57
0 35
0 48
0 45
0 38
0 41
0 42
0 38
0 41
0 45
0 42
0 43
0 37
0 41
0 41
0 46
0 44
0 47
0 39
0 36
0 40
0 45
0 43
0 35
0 38
0 39
0 37
0 45
0 38
0 44
0 31
0 45
0 36
0 32
0 45
0 50
0 42
0 41
0 45
0 34
0 45
0 37
0 39
0 45
0 45
0 37
0 44
0 53
0 38
0 36
0 37
0 42
0 54
0 37
0 39
0 42
0 49
0 39
0 40
0 53
0 41
0 43
0 39
0 37
0 49
0 44
0 46
0 35
0 45
0 41
0 45
0 46
0 46
0 47
0 38
0 37
0 43
0 37
0 35
0 37
0 42
0 45
0 28
0 44
0 38
0 34
0 40
0 37
0 34
0 37
0 31
0 36
0 35
0 29
0 43
0 44
0 42
0 38
0 38
0 38
0 39
0 33
0 40
0 46
0 44
0 39
0 45
0 50
0 40
0 40
0 25
0 35
0 36
0 40
0 42
0 38
0 39
0 35
0 33
0 30
0 34
0 41
0 43
0 47
0 43
0 38
0 42
0 52
0 43
0 32
0 40
0 41
0 36
0 47
0 34
0 43
0 39
0 39
0 36
0 39
0 39
0 40
0 36
0 42
0 39
0 29
0 32
0 45
0 43
0 29
0 26
0 40
0 41
0 49
0 35
0 40
0 48
0 42
0 45
0 38
0 45
0 25
0 33
0 35
0 40
0 40
0 49
0 36
0 30
0 29
0 39
0 42
0 40
0 33
0 34
0 36
0 28
0 39
0 32
0 49
0 38
0 33
0 28
0 29
0 31
0 42
0 36
0 28
0 30
0 34
0 32
0 30
0 29
0 38
0 38
0 30
0 34
0 34
0 38
0 42
0 32
0 40
0 40
0 37
0 38
0 38
0 31
0 36
0 45
0 38
0 38
0 40
0 36
0 38
0 41
0 37
0 44
0 35
0 44
0 37
0 48
0 44
0 44
0 31
0 40
0 41
0 37
0 43
0 37
0 43
0 40
0 43
0 34
0 39
0 38
0 44
0 43
0 35
0 26
0 36
0 34
0 35
0 41
0 32
0 39
0 43
0 44
0 43
0 39
0 35
0 36
0 31
0 42
0 38
0 44
0 39
0 39
0 38
0 42
0 36
0 34
0 36
0 37
0 40
0 37
0 34
0 38
0 33
0 38
0 36
0 43
0 38
0 39
0 45
0 40
0 40
0 37
0 50
0 39
0 39
0 42
0 33
0 35
0 33
0 45
0 46
0 36
0 37
0 33
0 37
0 39
0 43
0 45
0 44
0 46
0 37
0 39
0 29
0 36
0 36
0 48
0 41
0 43
0 36
0 40
0 44
0 27
0 41
0 32
0 41
0 36
0 38
0 43
0 40
0 43
0 38
0 38
0 36
0 38
0 37
0 37
0 49
0 35
0 24
0 21
0 31
0 28
0 40
0 35
0 43
0 30
0 41
0 43
0 30
0 35
0 31
0 39
0 39
0 36
0 42
0 32
0 35
0 37
0 34
0 23
0 18
0 24
0 37
0 36
0 31
0 34
0 34
0 35
0 42
0 42
0 30
0 41
0 38
0 35
0 44
0 38
0 30
0 40
0 36
0 36
0 39
0 29
0 19
0 43
0 24
0 38
0 37
0 46
0 26
0 49
0 32
0 32
0 34
0 40
0 44
0 43
0 47
0 38
0 33
0 36
0 26
0 31
0 30
0 33
0 40
0 38
0 28
0 33
0 34
0 33
0 29
0 35
0 32
0 26
0 36
0 37
0 35
0 36
0 41
0 35
0 33
0 26
0 41
0 31
0 35
0 31
0 36
0 36
0 40
0 45
0 33
0 50
0 37
0 30
0 45
0 40
0 34
0 45
0 35
0 42
0 43
0 36
0 37
0 33
0 35
0 32
0 33
0 44
0 33
0 33
0 39
0 27
0 34
0 29
0 32
0 33
0 24
0 28
0 25
0 34
0 24
0 27
0 30
0 37
0 28
0 35
0 22
0 37
0 38
0 32
0 40
0 29
0 32
0 39
0 27
0 26
0 25
0 29
0 37
0 28
0 28
0 23
0 33
0 31
0 40
0 37
0 45
0 45
0 41
0 29
0 41
0 44
0 41
0 38
0 37
0 39
0 41
0 37
0 42
0 37
0 45
0 41
0 37
0 47
0 32
0 26
0 46
0 50
0 41
0 37
0 36
0 42
0 40
0 44
0 39
0 40
0 43
0 37
0 37
0 43
0 39
0 43
0 26
0 32
0 35
0 40
0 34
0 38
0 38
0 42
0 41
0 31
0 41
0 40
0 41
0 39
0 28
0 50
0 39
0 38
0 46
0 38
0 39
0 36
0 41
0 41
0 53
0 47
0 43
0 45
0 36
0 41
0 40
0 36
0 44
0 33
0 32
0 39
0 33
0 41
0 39
0 34
0 34
0 23
0 29
0 26
0 36
0 37
0 36
0 36
0 42
0 35
0 43
0 51
0 39
0 37
0 43
0 49
0 43
0 43
0 37
0 31
0 33
0 33
0 37
0 38
0 31
0 37
0 45
0 35
0 33
0 30
0 38
0 37
0 42
0 39
0 39
0 42
0 44
0 28
0 38
0 45
0 40
0 30
0 31
0 44
0 34
0 27
0 42
0 51
0 39
0 37
0 29
0 34
0 39
0 41
0 45
0 43
0 39
0 41
0 41
0 38
0 31
0 38
0 41
0 31
0 35
0 46
0 36
0 26
0 36
0 30
0 28
0 28
0 33
0 19
0 31
0 34
0 28
0 29
0 25
0 33
0 34
0 33
0 31
0 31
0 26
0 25
0 35
0 39
0 31
0 37
0 35
0 35
0 42
0 35
0 32
0 37
0 37
0 32
0 38
0 28
0 42
0 31
0 37
0 32
0 26
0 35
0 34
0 27
0 37
0 38
0 38
0 33
0 40
0 33
0 33
0 23
0 36
0 28
0 38
0 34
0 32
0 35
0 38
0 33
0 31
0 40
0 25
0 28
0 35
0 32
0 31
0 35
0 33
0 40
0 32
0 40
0 37
0 40
0 55
0 29
0 48
0 24
0 39
0 32
0 40
0 33
0 37
0 33
0 31
0 33
0 36
0 39
0 40
0 42
0 38
0 42
0 36
0 37
0 49
0 37
0 32
0 40
0 31
0 39
0 33
0 39
0 42
0 55
0 47
0 33
0 37
0 36
0 30
0 31
0 36
0 42
0 36
0 38
0 34
0 32
0 37
0 27
0 31
0 45
0 42
0 45
0 28
0 47
0 36
0 30
0 19
0 36
0 35
0 30
0 46
0 33
0 44
0 42
0 30
0 35
0 34
0 29
0 38
0 42
0 31
0 54
0 48
0 43
0 35
0 37
0 41
0 31
0 35
0 35
0 35
0 31
0 39
0 40
0 34
0 31
0 28
0 23
0 34
0 29
0 31
0 23
0 31
0 27
0 30
0 32
0 34
0 41
0 44
0 39
0 31
0 35
0 48
0 37
0 30
0 36
0 20
0 21
0 25
0 45
0 29
0 35
0 32
0 35
0 43
0 31
0 23
0 39
0 34
0 38
0 30
0 29
0 30
0 41
0 41
0 40
0 43
0 39
0 38
0 41
0 33
0 28
0 28
0 25
0 33
0 35
0 33
0 37
0 29
0 26
0 38
0 37
0 39
0 49
0 37
0 38
0 37
0 42
0 39
0 39
0 46
0 32
0 30
0 28
0 33
0 30
0 31
0 32
0 33
0 25
0 29
0 32
0 33
0 31
0 35
0 37
0 43
0 46
0 32
0 33
0 38
0 44
0 43
0 49
0 32
0 34
0 39
0 41
0 44
0 38
0 40
0 43
0 38
0 38
0 39
0 36
0 35
0 39
0 34
0 30
0 34
0 40
0 40
0 37
0 28
0 39
0 39
0 35
0 32
0 49
0 39
0 47
0 34
0 30
0 30
0 43
0 39
0 40
0 39
0 31
0 28
0 32
0 38
0 46
0 31
0 38
0 30
0 33
0 34
0 36
0 33
0 36
0 29
0 33
0 36
0 43
0 37
0 46
0 44
0 36
0 33
0 32
0 38
0 39
0 40
0 34
0 33
0 43
0 32
0 48
0 41
0 37
0 33
0 39
0 37
0 38
0 34
0 40
0 29
0 38
0 36
0 36
0 40
0 42
0 34
0 38
0 40
0 38
0 37
0 44
0 45
0 38
0 40
0 27
0 24
0 33
0 42
0 40
0 39
0 39
0 43
0 34
0 41
0 37
0 34
0 27
0 37
0 34
0 30
0 43
0 36
0 33
0 31
0 31
0 40
0 31
0 34
0 33
0 33
0 36
0 37
0 35
0 40
0 39
0 43
0 36
0 45
0 43
0 44
0 32
0 40
0 38
0 39
0 41
0 39
0 35
0 32
0 34
0 29
0 40
0 35
0 42
0 28
0 45
0 40
0 31
0 44
0 30
0 33
0 33
0 45
0 36
0 33
0 41
0 33
0 36
0 29
0 40
0 29
0 35
0 40
0 41
0 43
0 43
0 41
0 40
0 38
0 39
0 38
0 30
0 31
0 32
0 42
0 35
0 37
0 31
0 44
0 37
0 47
0 42
0 33
0 30
0 36
0 37
0 48
0 32
0 34
0 37
0 37
0 34
0 42
0 38
0 43
0 41
0 40
0 40
0 43
0 38
0 35
0 30
0 33
0 31
0 33
0 35
0 33
0 29
0 30
0 46
0 33
0 34
0 28
0 45
0 35
0 40
0 39
0 34
0 36
0 48
0 38
0 36
0 28
0 30
0 30
0 28
0 27
0 37
0 34
0 32
0 33
0 37
0 22
0 23
0 35
0 33
0 30
0 30
0 40
0 43
0 34
0 29
0 35
0 31
0 35
0 32
0 37
0 30
0 36
0 29
0 35
0 29
0 33
0 29
0 35
0 30
0 28
0 26
0 42
0 47
0 42
0 40
0 42
0 46
0 37
0 34
0 44
0 35
0 42
0 37
0 45
0 35
0 43
0 35
0 40
0 37
0 41
0 42
0 42
0 34
0 49
0 44
0 47
0 34
0 42
0 40
0 41
0 50
0 46
0 40
0 42
0 42
0 33
0 43
0 37
0 45
0 37
0 34
0 31
0 21
0 29
0 36
0 40
0 29
0 35
0 35
0 35
0 38
0 32
0 33
0 35
0 35
0 22
0 32
0 35
0 41
0 33
0 32
0 45
0 42
0 43
0 35
0 37
0 32
0 43
0 36
0 38
0 39
0 36
0 31
0 31
0 34
0 38
0 27
0 36
0 29
0 21
0 30
0 18
0 41
0 33
0 30
0 33
0 35
0 38
0 39
0 41
0 47
0 35
0 29
0 40
0 35
0 35
0 42
0 47
0 42
0 32
0 40
0 47
0 44
0 46
0 40
0 33
0 37
0 39
0 34
0 39
0 37
0 42
0 37
0 45
0 40
0 39
0 45
0 40
0 40
0 38
0 30
0 40
0 25
0 39
0 35
0 34
0 28
0 37
0 35
0 31
0 31
0 27
0 29
0 43
0 39
0 40
0 37
0 38
0 38
0 49
0 40
0 37
0 28
0 40
0 38
0 38
0 39
0 48
0 35
0 45
0 37
0 38
0 31
0 32
0 30
0 27
0 35
0 42
0 40
0 37
0 34
0 38
0 27
0 34
0 43
0 34
0 40
0 30
0 29
0 32
0 35
0 35
0 30
0 33
0 29
0 30
0 29
0 32
0 36
0 38
0 44
0 37
0 38
0 35
0 37
0 37
0 38
0 39
0 40
0 43
0 44
0 33
0 38
0 44
0 34
0 40
0 33
0 26
0 40
0 39
0 42
0 35
0 32
0 43
0 39
0 45
0 38
0 36
0 29
0 45
0 38
0 40
0 36
0 39
0 31
0 31
0 36
0 42
0 41
0 46
0 40
0 49
0 41
0 36
0 32
0 33
0 39
0 41
0 27
0 27
0 33
0 35
0 37
0 35
0 38
0 34
0 31
0 35
0 40
0 32
0 36
0 36
0 30
0 40
0 42
0 33
0 34
0 30
0 39
0 40
0 34
0 36
0 34
0 44
0 38
0 41
0 33
0 46
0 32
0 31
0 29
0 24
0 34
0 43
0 40
0 31
0 39
0 37
0 35
0 30
0 29
0 30
0 31
0 36
0 35
0 36
0 38
0 35
0 30
0 30
0 32
0 36
0 39
0 37
0 30
0 32
0 36
0 31
0 35
0 22
0 20
0 33
0 27
0 38
0 41
0 33
0 37
0 41
0 42
0 43
0 43
0 43
0 40
0 39
0 52
0 31
0 30
0 44
0 38
0 41
0 35
0 46
0 41
0 38
0 29
0 46
0 38
0 36
0 42
0 37
0 41
0 42
0 41
0 37
0 37
0 40
0 27
0 34
0 35
0 36
0 38
0 52
0 40
0 39
0 38
0 42
0 38
0 38
0 33
0 44
0 35
0 47
0 43
0 44
0 38
0 39
0 40
0 37
0 37
0 25
0 30
0 32
0 30
0 40
0 44
0 36
0 38
0 42
0 33
0 35
0 36
0 28
0 27
0 43
0 42
0 43
0 40
0 44
0 33
0 39
0 42
0 41
0 49
0 38
0 41
0 41
0 45
0 35
0 40
0 45
0 38
0 36
0 33
0 32
0 45
0 44
0 41
0 47
0 38
0 38
0 37
0 44
0 46
0 32
0 43
0 45
0 29
0 34
0 40
0 39
0 39
0 33
0 32
0 43
0 42
0 47
0 33
0 34
0 43
0 37
0 47
0 44
0 33
0 35
0 31
0 40
0 49
0 31
0 47
0 37
0 33
0 47
0 36
0 38
0 37
0 46
0 45
0 42
0 40
0 33
0 33
0 40
0 44
0 35
0 49
0 39
0 39
0 30
0 39
0 39
0 40
0 35
0 43
0 40
0 43
0 28
0 34
0 46
0 47
0 37
0 47
0 45
0 32
0 32
0 35
0 38
0 36
0 42
0 42
0 49
0 39
0 34
0 40
0 43
0 35
0 35
0 34
0 36
0 37
0 42
0 40
0 41
0 41
0 47
0 40
0 36
0 36
0 48
0 42
0 34
0 38
0 44
0 41
0 43
0 41
0 58
0 45
0 41
0 37
0 30
0 38
0 45
0 39
0 34
0 33
0 21
0 25
0 36
0 42
0 42
0 34
0 34
0 36
0 38
0 38
0 36
0 29
0 45
0 40
0 42
0 37
0 33
0 37
0 28
0 33
0 27
0 37
0 32
0 46
0 37
0 41
0 30
0 43
0 32
0 35
0 28
0 31
0 29
0 32
0 38
0 29
0 32
0 34
0 30
0 36
0 40
0 35
0 28
0 25
0 33
0 24
0 24
0 27
0 30
0 34
0 19
0 33
0 33
0 28
0 30
0 29
0 34
0 28
0 28
0 29
0 42
0 26
0 23
0 31
0 24
0 32
0 23
0 27
0 23
0 31
0 30
0 36
0 37
0 28
0 30
0 27
0 28
0 28
0 37
0 33
0 29
0 35
0 33
0 38
0 40
0 45
0 33
0 37
0 35
0 47
0 38
0 34
0 37
0 35
0 25
0 30
0 34
0 34
0 31
0 34
0 34
0 43
0 33
0 36
0 34
0 39
0 41
0 33
0 38
0 50
0 39
0 43
0 35
0 49
0 43
0 36
0 36
0 41
0 30
0 42
0 37
0 40
0 35
0 29
0 39
0 33
0 44
0 45
0 39
0 48
0 41
0 37
0 39
0 53
0 45
0 47
0 31
0 35
0 40
0 27
0 37
0 35
0 28
0 32
0 30
0 31
0 36
0 32
0 44
0 32
0 35
0 29
0 39
0 35
0 33
0 29
0 30
0 33
0 28
0 40
0 35
0 29
0 34
0 37
0 32
0 28
0 31
0 35
0 31
0 28
0 30
0 35
0 34
0 31
0 31
0 35
0 45
0 34
0 34
0 44
0 37
0 41
0 43
0 32
0 45
0 39
0 40
0 41
0 43
0 35
0 30
0 35
0 31
0 34
0 38
0 24
0 36
0 41
0 36
0 42
0 36
0 45
0 36
0 45
0 37
0 34
0 32
0 38
0 28
0 31
0 33
0 35
0 31
0 24
0 36
0 34
0 37
0 30
0 31
0 29
0 30
0 33
0 37
0 33
0 32
0 37
0 32
0 35
0 37
0 40
0 25
0 35
0 31
0 30
0 30
0 31
0 35
0 47
0 29
0 36
0 25
0 34
0 33
0 36
0 33
0 35
0 27
0 35
0 36
0 40
0 30
0 33
0 34
0 39
0 37
0 35
0 33
0 41
0 38
0 38
0 39
0 42
0 31
0 34
0 38
0 37
0 41
0 35
0 40
0 33
0 38
0 35
0 42
0 33
0 33
0 39
0 48
0 36
0 43
0 33
0 36
0 26
0 39
0 39
0 40
0 38
0 33
0 37
0 34
0 41
0 32
0 42
0 31
0 35
0 36
0 34
0 39
0 39
0 38
0 50
0 29
0 43
0 29
0 37
0 36
0 37
0 36
0 34
0 44
0 40
0 34
0 33
0 35
0 34
0 40
0 35
0 29
0 29
0 34
0 26
0 23
0 30
0 40
0 29
0 19
0 38
0 38
0 38
0 34
0 47
0 35
0 42
0 36
0 34
0 38
0 35
0 36
0 41
0 34
0 29
0 23
0 35
0 29
0 35
0 41
0 27
0 31
0 33
0 38
0 28
0 35
0 36
0 34
0 31
0 33
0 36
0 32
0 34
0 36
0 40
0 33
0 31
0 38
0 30
0 41
0 31
0 34
0 38
0 29
0 36
0 40
0 34
0 23
0 29
0 30
0 32
0 35
0 32
0 30
0 34
0 37
0 31
0 36
0 34
0 24
0 33
0 35
0 20
0 28
0 23
0 35
0 27
0 32
0 26
0 31
0 27
0 31
0 29
0 31
0 22
0 27
0 23
0 26
0 43
0 28
0 27
0 26
0 37
0 28
0 36
0 36
0 27
0 36
0 31
0 38
0 30
0 29
0 36
0 34
0 29
0 36
0 42
0 36
0 38
0 35
0 33
0 25
0 36
0 32
0 36
0 44
0 41
0 31
0 37
0 43
0 38
0 29
0 36
0 37
0 48
0 39
0 38
0 42
0 41
0 40
0 43
0 32
0 39
0 25
0 33
0 38
0 28
0 37
0 42
0 36
0 41
0 42
0 35
0 30
0 35
0 50
0 49
0 27
0 27
0 25
0 34
0 36
0 34
0 29
0 38
0 38
0 46
0 35
0 33
0 30
0 43
0 33
0 27
0 41
0 29
0 37
0 37
0 41
0 31
0 31
0 33
0 43
0 34
0 31
0 36
0 34
0 30
0 32
0 37
0 35
0 31
0 38
0 38
0 43
0 33
0 27
0 36
0 27
0 28
0 36
0 35
0 36
0 37
0 32
0 39
0 36
0 32
0 36
0 42
0 48
0 43
0 46
0 45
0 42
0 40
0 41
0 37
0 43
0 36
0 48
0 35
0 36
0 48
0 51
0 51
0 41
0 40
0 45
0 33
0 35
0 34
0 31
0 29
0 41
0 37
0 34
0 36
0 46
0 49
0 40
0 35
0 36
0 35
0 35
0 35
0 40
0 38
0 38
0 41
0 30
0 32
0 37
0 35
0 31
0 27
0 35
0 30
0 34
0 43
0 34
0 43
0 34
0 47
0 35
0 47
0 49
0 36
0 28
0 42
0 37
0 44
0 40
0 43
0 44
0 35
0 42
0 42
0 46
0 40
0 36
0 34
0 37
0 35
0 39
0 35
0 42
0 38
0 41
0 53
0 43
0 33
0 38
0 38
0 43
0 37
0 32
0 39
0 32
0 31
0 36
0 33
0 38
0 30
0 37
0 37
0 40
0 33
0 38
0 38
0 44
0 32
0 48
0 41
0 40
0 30
0 41
0 38
0 39
0 32
0 48
0 42
0 44
0 41
0 37
0 45
0 37
0 36
0 38
0 26
0 36
0 27
0 32
0 37
0 33
0 39
0 47
0 40
0 42
0 43
0 33
0 35
0 42
0 33
0 37
0 42
0 28
0 39
0 32
0 38
0 42
0 40
0 47
0 36
0 34
0 39
0 35
0 40
0 37
0 33
0 49
0 41
0 45
0 34
0 40
0 35
0 29
0 30
0 42
0 34
0 36
0 34
0 36
0 33
0 34
0 39
0 34
0 36
0 24
0 39
0 39
0 43
0 46
0 33
0 30
0 40
0 46
0 39
0 49
0 42
0 36
0 33
0 51
0 41
0 45
0 44
0 30
0 28
0 41
0 44
0 42
0 32
0 48
0 33
0 38
0 43
0 33
0 35
0 41
0 43
0 32
0 34
0 28
0 39
0 33
0 40
0 37
0 49
0 33
0 34
0 46
0 32
0 37
0 35
0 39
0 46
0 43
0 40
0 26
0 36
0 42
0 45
0 44
0 41
0 37
0 41
0 35
0 40
0 35
0 30
0 30
0 40
0 33
0 41
0 44
0 44
0 29
0 39
0 33
0 45
0 33
0 29
0 35
0 35
0 40
0 40
0 32
0 37
0 41
0 39
0 35
0 31
0 31
0 32
0 37
0 40
0 30
0 39
0 35
0 39
0 39
0 35
0 46
0 45
0 28
0 33
0 36
0 41
0 33
0 35
0 41
0 37
0 41
0 39
0 30
0 40
0 40
0 43
0 41
0 44
0 41
0 45
0 47
0 42
0 50
0 45
0 33
0 31
0 35
0 40
0 45
0 41
0 38
0 30
0 33
0 42
0 22
0 48
0 36
0 48
0 43
0 40
0 34
0 31
0 42
0 36
0 31
0 38
0 33
0 45
0 36
0 26
0 37
0 33
0 37
0 43
0 52
0 25
0 44
0 46
0 40
0 39
0 34
0 26
0 42
0 56
0 32
0 26
0 29
0 46
0 37
0 41
0 30
0 35
0 43
0 36
0 29
0 33
0 30
0 29
0 32
0 35
0 27
0 26
0 32
0 33
0 30
0 40
0 38
0 36
0 41
0 36
0 34
0 32
0 36
0 40
0 34
0 42
0 40
0 39
0 41
0 36
0 29
0 37
0 28
0 40
0 36
0 34
0 39
0 37
0 37
0 29
0 34
0 45
0 28
0 27
0 24
0 34
0 39
0 44
0 46
0 42
0 46
0 42
0 41
0 38
0 38
0 36
0 35
0 36
0 37
0 33
0 33
0 48
0 45
0 32
0 33
0 53
0 28
0 24
0 34
0 40
0 44
0 35
0 27
0 37
0 21
0 39
0 42
0 36
0 37
0 29
0 42
0 33
0 38
0 37
0 43
0 37
0 41
0 35
0 40
0 42
0 40
0 37
0 42
0 32
0 31
0 40
0 38
0 38
0 40
0 39
0 36
0 31
0 36
0 43
0 38
0 36
0 38
0 31
0 41
0 40
0 45
0 41
0 41
0 39
0 43
0 36
0 35
0 42
0 41
0 38
0 45
0 41
0 36
0 33
0 46
0 33
0 36
0 39
0 32
0 46
0 34
0 33
0 43
0 44
0 35
0 34
0 30
0 28
0 48
0 42
0 34
0 34
0 42
0 38
0 41
0 42
0 44
0 42
0 43
0 47
0 43
0 39
0 40
0 48
0 43
0 49
0 41
0 34
0 40
0 31
0 38
0 39
0 43
0 32
0 44
0 42
0 38
0 39
0 35
0 38
0 43
0 47
0 39
0 49
0 42
0 29
0 23
0 30
0 39
0 34
0 41
0 41
0 47
0 40
0 38
0 33
0 40
0 31
0 43
0 42
0 29
0 40
0 43
0 41
0 34
0 44
0 25
0 27
0 35
0 43
0 33
0 43
0 44
0 38
0 41
0 49
0 46
0 40
0 37
0 38
0 44
0 47
0 41
0 40
0 36
0 36
0 38
0 37
0 38
0 39
0 42
0 47
0 26
0 32
0 34
0 35
0 43
0 37
0 26
0 22
0 29
0 37
0 23
0 35
0 25
0 31
0 33
0 30
0 27
0 43
0 39
0 27
0 37
0 23
0 34
0 27
0 23
0 41
0 35
0 37
0 41
0 31
0 36
0 44
0 34
0 40
0 22
0 23
0 27
0 29
0 37
0 25
0 37
0 33
0 31
0 27
0 32
0 36
0 34
0 29
0 27
0 32
0 36
0 25
0 33
0 30
0 33
0 32
0 23
0 30
0 29
0 30
0 28
0 28
0 34
0 23
0 30
0 33
0 40
0 24
0 28
0 26
0 35
0 26
0 26
0 33
0 32
0 23
0 29
0 28
0 39
0 29
0 23
0 32
0 32
0 41
0 41
0 27
0 38
0 43
0 35
0 35
0 39
0 32
0 38
0 37
0 38
0 38
0 33
0 32
0 37
0 31
0 33
0 37
0 36
0 32
0 28
0 21
0 25
0 28
0 35
0 32
0 36
0 39
0 31
0 28
0 24
0 41
0 33
0 35
0 34
0 29
0 34
0 29
0 37
0 32
0 43
0 46
0 41
0 44
0 40
0 32
0 43
0 40
0 35
0 44
0 29
0 26
0 23
0 29
0 41
0 36
0 39
0 34
0 32
0 32
0 39
0 35
0 24
0 31
0 37
0 31
0 27
0 33
0 30
0 33
0 29
0 32
0 27
0 41
0 46
0 38
0 43
0 26
0 22
0 26
0 30
0 39
0 28
0 29
0 30
0 32
0 49
0 44
0 31
0 29
0 43
0 39
0 37
0 35
0 37
0 33
0 46
0 24
0 39
0 34
0 33
0 38
0 45
0 36
0 38
0 40
0 41
0 26
0 27
0 37
0 46
0 25
0 32
0 45
0 30
0 42
0 44
0 40
0 43
0 33
0 32
0 42
0 37
0 43
0 34
0 37
0 32
0 34
0 52
0 36
0 41
0 37
0 38
0 41
0 36
0 38
0 34
0 37
0 35
0 37
0 33
0 37
0 36
0 35
0 51
0 36
0 39
0 30
0 41
0 43
0 40
0 34
0 37
0 37
0 33
0 42
0 47
0 46
0 36
0 40
0 32
0 29
0 39
0 44
0 35
0 42
0 39
0 34
0 31
0 36
0 33
0 43
0 37
0 27
0 39
0 32
0 41
0 41
0 28
0 44
0 41
0 39
0 39
0 38
0 36
0 37
0 31
0 30
0 32
0 31
0 40
0 33
0 20
0 26
0 30
0 35
0 24
0 37
0 24
0 23
0 27
0 26
0 22
0 31
0 25
0 31
0 26
0 22
0 32
0 30
0 35
0 27
0 34
0 47
0 39
0 35
0 39
0 44
0 33
0 34
0 35
0 37
0 33
0 45
0 36
0 36
0 45
0 37
0 36
0 39
0 41
0 43
0 34
0 39
0 32
0 44
0 39
0 44
0 40
0 33
0 29
0 46
0 38
0 38
0 39
0 31
0 41
0 29
0 39
0 40
0 44
0 41
0 42
0 34
0 38
0 26
0 28
0 46
0 45
0 35
0 38
0 41
0 30
0 34
0 35
0 32
0 41
0 42
0 44
0 36
0 35
0 35
0 38
0 34
0 34
0 37
0 33
0 33
0 30
0 32
0 33
0 39
0 29
0 40
0 39
0 42
0 32
0 34
0 34
0 36
0 44
0 29
0 38
0 29
0 35
0 33
0 40
0 31
0 34
0 44
0 39
0 39
0 38
0 44
0 45
0 43
0 45
0 35
0 41
0 35
0 26
0 36
0 40
0 41
0 39
0 41
0 32
0 35
0 25
0 24
0 44
0 39
0 35
0 26
0 42
0 38
0 33
0 27
0 40
0 29
0 41
0 33
0 46
0 42
0 46
0 47
0 36
0 38
0 42
0 42
0 38
0 34
0 46
0 39
0 35
0 27
0 27
0 29
0 34
0 31
0 35
0 49
0 26
0 39
0 48
0 46
0 49
0 34
0 32
0 37
0 39
0 29
0 30
0 37
0 37
0 38
0 26
0 37
0 41
0 41
0 38
0 44
0 27
0 37
0 39
0 31
0 32
0 32
0 30
0 35
0 32
0 45
0 35
0 40
0 53
0 29
0 43
0 34
0 30
0 33
0 34
0 37
0 33
0 33
0 29
0 38
0 41
0 36
0 32
0 31
0 36
0 41
0 36
0 27
0 30
0 35
0 48
0 42
0 37
0 39
0 40
0 36
0 42
0 42
0 39
0 41
0 41
0 31
0 37
0 29
0 30
0 31
0 31
0 35
0 36
0 32
0 42
0 43
0 37
0 38
0 33
0 37
0 38
0 41
0 36
0 37
0 31
0 34
0 31
0 33
0 22
0 33
0 27
0 36
0 44
0 42
0 37
0 34
0 30
0 36
0 40
0 34
0 40
0 36
0 48
0 42
0 38
0 40
0 38
0 35
0 42
0 38
0 43
0 32
0 39
0 30
0 23
0 36
0 32
0 35
0 38
0 40
0 30
0 39
0 34
0 39
0 35
0 32
0 34
0 36
0 40
0 36
0 42
0 33
0 36
0 36
0 34
0 41
0 32
0 39
0 33
0 37
0 38
0 33
0 39
0 36
0 29
0 30
0 32
0 26
0 23
0 29
0 35
0 42
0 36
0 37
0 34
0 38
0 29
0 41
0 38
0 32
0 36
0 27
0 31
0 34
0 37
0 34
0 45
0 37
0 46
0 33
0 43
0 35
0 29
0 43
0 45
0 34
0 35
0 43
0 39
0 37
0 41
0 34
0 33
0 28
0 35
0 37
0 20
0 31
0 27
0 28
0 32
0 24
0 34
0 34
0 40
0 41
0 37
0 39
0 37
0 37
0 36
0 37
0 35
0 39
0 37
0 37
0 32
0 39
0 41
0 43
0 34
0 39
0 51
0 41
0 32
0 36
0 35
0 27
0 38
0 26
0 28
0 26
0 24
0 19
0 27
0 38
0 28
0 37
0 26
0 37
0 26
0 37
0 33
0 29
0 44
0 35
0 27
0 34
0 29
0 31
0 42
0 43
0 41
0 38
0 40
0 43
0 33
0 45
0 38
0 43
0 35
0 30
0 39
0 37
0 36
0 37
0 35
0 31
0 32
0 35
0 37
0 36
0 36
0 31
0 33
0 37
0 46
0 34
0 36
0 34
0 46
0 30
0 38
0 43
0 42
0 40
0 40
0 34
0 36
0 29
0 34
0 33
0 45
0 38
0 44
0 35
0 47
0 43
0 40
0 41
0 36
0 26
0 32
0 35
0 34
0 47
0 44
0 38
0 36
0 36
0 41
0 34
0 29
0 27
0 38
0 43
0 35
0 37
0 47
0 38
0 34
0 39
0 32
0 39
0 50
0 40
0 47
0 49
0 31
0 31
0 33
0 38
0 33
0 35
0 34
0 37
0 40
0 34
0 32
0 28
0 32
0 38
0 35
0 39
0 43
0 33
0 31
0 37
0 33
0 37
0 32
0 34
0 27
0 34
0 34
0 35
0 37
0 38
0 35
0 39
0 37
0 32
0 32
0 37
0 31
0 23
0 35
0 38
0 33
0 37
0 37
0 31
0 41
0 33
0 38
0 37
0 37
0 37
0 39
0 39
0 37
0 41
0 33
0 41
0 39
0 33
0 44
0 34
0 39
0 36
0 36
0 35
0 38
0 39
0 42
0 41
0 30
0 37
0 39
0 34
0 41
0 43
0 37
0 36
0 35
0 30
0 39
0 47
0 34
0 33
0 31
0 33
0 25
0 20
0 39
0 34
0 46
0 42
0 38
0 38
0 34
0 38
0 41
0 41
0 45
0 31
0 44
0 38
0 40
0 40
0 38
0 34
0 35
0 25
0 22
0 36
0 39
0 32
0 30
0 36
0 26
0 30
0 33
0 32
0 41
0 34
0 37
0 37
0 37
0 44
0 33
0 24
0 42
0 45
0 37
0 42
0 46
0 38
0 37
0 41
0 40
0 38
0 39
0 40
0 35
0 36
0 42
0 40
0 38
0 40
0 39
0 34
0 36
0 42
0 33
0 45
0 38
0 38
0 33
0 39
0 42
0 46
0 37
0 42
0 34
0 25
0 38
0 44
0 40
0 42
0 39
0 44
0 45
0 38
0 34
0 40
0 44
0 45
0 32
0 40
0 42
0 28
0 45
0 38
0 39
0 38
0 42
0 34
0 34
0 32
0 34
0 43
0 36
0 37
0 41
0 38
0 42
0 33
0 42
0 30
0 44
0 36
0 45
0 38
0 45
0 43
0 41
0 45
0 28
0 39
0 41
0 42
0 39
0 29
0 32
0 40
0 39
0 38
0 33
0 35
0 30
0 26
0 33
0 38
0 36
0 34
0 42
0 40
0 42
0 35
0 37
0 31
0 21
0 37
0 38
0 42
0 37
0 39
0 33
0 42
0 36
0 43
0 38
0 51
0 39
0 41
0 42
0 38
0 49
0 36
0 38
0 34
0 30
0 29
0 33
0 32
0 33
0 43
0 35
0 49
0 47
0 37
0 37
0 37
0 39
0 35
0 34
0 35
0 41
0 51
0 35
0 34
0 34
0 35
0 30
0 24
0 21
0 25
0 34
0 35
0 34
0 29
0 28
0 22
0 32
0 30
0 22
0 28
0 29
0 18
0 31
0 24
0 38
0 33
0 24
0 32
0 32
0 25
0 33
0 34
0 21
0 33
0 33
0 27
0 21
0 29
0 30
0 21
0 36
0 25
0 30
0 38
0 29
0 24
0 34
0 33
0 20
0 30
0 27
0 27
0 29
0 26
0 32
0 36
0 37
0 33
0 27
0 34
0 32
0 22
0 25
0 29
0 36
0 30
0 29
0 38
0 37
0 34
0 28
0 22
0 30
0 22
0 21
0 18
0 23
0 35
0 31
0 31
0 34
0 22
0 25
0 34
0 27
0 27
0 31
0 23
0 23
0 16
0 29
0 26
0 25
0 27
0 28
0 27
0 24
0 29
0 33
0 25
0 38
0 40
0 33
0 38
0 30
0 41
0 41
0 46
0 38
0 42
0 34
0 38
0 37
0 44
0 41
0 31
0 46
0 30
0 36
0 34
0 35
0 31
0 28
0 40
0 36
0 34
0 28
0 27
0 30
0 34
0 30
0 41
0 23
0 34
0 30
0 47
0 36
0 36
0 44
0 34
0 39
0 44
0 42
0 40
0 42
0 39
0 46
0 30
0 41
0 40
0 35
0 46
0 37
0 44
0 35
0 41
0 42
0 44
0 41
0 34
0 30
0 32
0 34
0 33
0 44
0 33
0 41
0 33
0 46
0 40
0 43
0 36
0 45
0 38
0 40
0 38
0 40
0 29
0 45
0 40
0 32
0 34
0 45
0 26
0 36
0 38
0 44
0 37
0 48
0 44
0 34
0 37
0 40
0 36
0 32
0 36
0 39
0 36
0 29
0 35
0 35
0 34
0 40
0 32
0 39
0 37
0 28
0 22
0 37
0 40
0 36
0 39
0 39
0 40
0 47
0 32
0 43
0 37
0 36
0 40
0 37
0 32
0 36
0 35
0 31
0 44
0 40
0 34
0 41
0 34
0 44
0 36
0 35
0 48
0 40
0 44
0 43
0 40
0 37
0 35
0 42
0 40
0 40
0 45
0 35
0 43
0 40
0 31
0 35
0 36
0 30
0 43
0 47
0 44
0 46
0 43
0 39
0 43
0 35
0 34
0 37
0 40
0 33
0 32
0 42
0 29
0 37
0 40
0 34
0 41
0 39
0 39
0 35
0 37
0 42
0 35
0 36
0 43
0 28
0 31
0 38
0 27
0 35
0 40
0 43
0 37
0 45
0 43
0 41
0 34
0 37
0 30
0 31
0 37
0 28
0 30
0 35
0 44
0 26
0 38
0 29
0 41
0 36
0 41
0 34
0 39
0 30
0 41
0 41
0 34
0 36
0 26
0 27
0 32
0 52
0 31
0 42
0 42
0 36
0 37
0 51
0 37
0 43
0 34
0 42
0 41
0 46
0 41
0 39
0 44
0 34
0 43
0 34
0 45
0 36
0 37
0 42
0 33
0 36
0 43
0 37
0 40
0 39
0 37
0 44
0 55
0 43
0 41
0 29
0 40
0 39
0 34
0 31
0 34
0 34
0 42
0 36
0 33
0 37
0 34
0 45
0 39
0 47
0 38
0 41
0 36
0 44
0 39
0 36
0 33
0 45
0 40
0 31
0 40
0 31
0 39
0 24
0 39
0 36
0 42
0 36
0 42
0 33
0 39
0 47
0 34
0 33
0 48
0 42
0 33
0 43
0 28
0 33
0 38
0 41
0 43
0 41
0 37
0 46
0 40
0 48
0 39
0 33
0 38
0 25
0 43
0 45
0 40
0 26
0 32
0 35
0 28
0 21
0 32
0 30
0 26
0 29
0 22
0 28
0 31
0 30
0 33
0 22
0 34
0 37
0 36
0 32
0 30
0 23
0 35
0 31
0 37
0 44
0 33
0 33
0 32
0 32
0 30
0 26
0 43
0 23
0 29
0 25
0 42
0 39
0 33
0 38
0 35
0 43
0 31
0 46
0 44
0 43
0 41
0 49
0 38
0 40
0 31
0 45
0 33
0 52
0 37
0 49
0 44
0 44
0 44
0 39
0 49
0 41
0 43
0 42
0 41
0 50
0 34
0 41
0 39
0 52
0 36
0 34
0 44
0 45
0 42
0 40
0 44
0 44
0 37
0 31
0 38
0 37
0 34
0 42
0 34
0 46
0 38
0 35
0 32
0 44
0 39
0 32
0 33
0 23
0 26
0 34
0 29
0 40
0 41
0 34
0 44
0 36
0 39
0 37
0 47
0 43
0 41
0 45
0 41
0 36
0 41
0 39
0 39
0 35
0 43
0 44
0 37
0 34
0 45
0 39
0 36
0 38
0 45
0 38
0 39
0 36
0 41
0 38
0 40
0 40
0 34
0 42
0 40
0 41
0 36
0 35
0 40
0 39
0 43
0 45
0 40
0 37
0 29
0 35
0 41
0 46
0 36
0 33
0 32
0 38
0 34
0 35
0 40
0 35
0 34
0 41
0 32
0 40
0 36
0 47
0 34
0 32
0 40
0 34
0 35
0 40
0 36
0 43
0 46
0 32
0 36
0 29
0 36
0 34
0 37
0 38
0 42
0 38
0 39
0 40
0 38
0 34
0 43
0 39
0 26
0 38
0 44
0 30
0 44
0 48
0 29
0 35
0 34
0 44
0 45
0 50
0 32
0 28
0 33
0 38
0 38
0 35
0 31
0 43
0 30
0 33
0 31
0 42
0 39
0 40
0 30
0 31
0 42
0 31
0 37
0 36
0 33
0 44
0 30
0 35
0 44
0 43
0 43
0 31
0 34
0 39
0 50
0 37
0 34
0 43
0 42
0 36
0 41
0 38
0 38
0 36
0 38
0 37
0 41
0 36
0 33
0 40
0 33
0 35
0 35
0 36
0 36
0 38
0 38
0 39
0 41
0 47
0 38
0 42
0 36
0 31
0 32
0 35
0 46
0 38
0 38
0 37
0 33
0 40
0 33
0 35
0 36
0 39
0 36
0 32
0 33
0 42
0 42
0 36
0 42
0 45
0 33
0 37
0 35
0 30
0 32
0 43
0 39
0 44
0 44
0 42
0 43
0 31
0 44
0 44
0 42
0 44
0 53
0 43
0 40
0 43
0 49
0 44
0 36
0 33
0 39
0 35
0 42
0 44
0 41
0 35
0 46
0 36
0 41
0 37
0 33
0 40
0 35
0 32
0 42
0 28
0 32
0 50
0 41
0 46
0 47
0 41
0 40
0 42
0 44
0 32
0 36
0 40
0 40
0 31
0 32
0 28
0 41
0 41
0 40
0 41
0 27
0 33
0 48
0 36
0 42
0 48
0 27
0 32
0 30
0 42
0 48
0 32
0 46
0 32
0 40
0 43
0 39
0 37
0 34
0 38
0 48
0 44
0 32
0 34
0 36
0 39
0 30
0 41
0 40
0 38
0 45
0 42
0 27
0 37
0 34
0 40
0 30
0 40
0 33
0 29
0 39
0 41
0 44
0 45
0 53
0 34
0 42
0 39
0 29
0 31
0 35
0 35
0 35
0 48
0 43
0 44
0 38
0 41
0 36
0 38
0 39
0 42
0 42
0 36
0 30
0 35
0 42
0 36
0 45
0 35
0 35
0 42
0 35
0 45
0 39
0 45
0 40
0 27
0 23
0 32
0 31
0 39
0 36
0 39
0 39
0 41
0 31
0 45
0 36
0 44
0 44
0 45
0 40
0 33
0 26
0 43
0 34
0 34
0 39
0 45
0 34
0 36
0 36
0 27
0 43
0 48
0 33
0 45
0 36
0 37
0 34
0 49
0 33
0 42
0 32
0 43
0 40
0 37
0 30
0 32
0 34
0 37
0 44
0 39
0 52
0 51
0 35
0 34
0 36
0 42
0 43
0 44
0 43
0 38
0 41
0 42
0 37
0 30
0 20
0 39
0 39
0 42
0 42
0 40
0 35
0 34
0 24
0 35
0 34
0 34
0 35
0 23
0 40
0 40
0 32
0 32
0 34
0 37
0 37
0 42
0 37
0 38
0 39
0 41
0 33
0 34
0 29
0 36
0 29
0 28
0 32
0 39
0 38
0 45
0 36
0 41
0 45
0 49
0 45
0 41
0 44
0 25
0 32
0 40
0 41
0 31
0 33
0 36
0 45
0 36
0 39
0 35
0 31
0 27
0 47
0 39
0 29
0 34
0 36
0 43
0 37
0 33
0 41
0 35
0 30
0 38
0 30
0 35
0 33
0 43
0 32
0 35
0 38
0 28
0 35
0 39
0 37
0 44
0 40
0 46
0 40
0 43
0 42
0 25
0 32
0 40
0 37
0 32
0 46
0 41
0 34
0 33
0 45
0 38
0 35
0 41
0 32
0 45
0 37
0 36
0 40
0 46
0 33
0 33
0 40
0 41
0 42
0 47
0 46
0 40
0 36
0 34
0 31
0 44
0 39
0 36
0 34
0 40
0 35
0 36
0 33
0 29
0 36
0 40
0 36
0 28
0 39
0 36
0 38
0 29
0 36
0 37
0 36
0 34
0 38
0 26
0 40
0 36
0 42
0 42
0 29
0 38
0 39
0 37
0 41
0 37
0 39
0 41
0 29
0 38
0 40
0 48
0 35
0 47
0 39
0 40
0 36
0 27
0 45
0 44
0 42
0 42
0 37
0 43
0 43
0 39
0 36
0 41
0 36
0 47
0 42
0 40
0 45
0 41
0 37
0 42
0 40
0 33
0 43
0 49
0 32
0 57
0 50
0 38
0 40
0 37
0 39
0 32
0 40
0 31
0 38
0 41
0 28
0 38
0 47
0 36
0 43
0 34
0 29
0 33
0 40
0 31
0 29
0 21
0 17
0 31
0 49
0 43
0 38
0 37
0 45
0 31
0 44
0 39
0 35
0 36
0 35
0 43
0 40
0 33
0 33
0 42
0 32
0 31
0 29
0 29
0 30
0 39
0 39
0 44
0 38
0 39
0 39
0 40
0 37
0 44
0 44
0 43
0 38
0 36
0 37
0 43
0 36
0 36
0 30
0 31
0 34
0 38
0 43
0 45
0 31
0 39
0 33
0 37
0 37
0 39
0 34
0 30
0 40
0 43
0 46
0 43
0 37
0 36
0 43
0 37
0 50
0 40
0 41
0 34
0 41
0 34
0 35
0 31
0 40
0 37
0 41
0 38
0 33
0 34
0 42
0 46
0 33
0 28
0 29
0 37
0 42
0 44
0 45
0 38
0 38
0 43
0 38
0 35
0 38
0 36
0 36
0 45
0 35
0 31
0 46
0 36
0 33
0 35
0 28
0 42
0 35
0 47
0 29
0 38
0 35
0 33
0 41
0 30
0 40
0 42
0 29
0 25
0 25
0 34
0 27
0 28
0 34
0 36
0 30
0 27
0 40
0 34
0 42
0 37
0 36
0 27
0 34
0 40
0 39
0 40
0 33
0 31
0 37
0 39
0 35
0 24
0 35
0 38
0 34
0 38
0 36
0 31
0 34
0 29
0 44
0 45
0 36
0 43
0 43
0 41
0 40
0 49
0 42
0 48
0 44
0 43
0 35
0 34
0 30
0 37
0 35
0 26
0 36
0 38
0 45
0 43
0 31
0 39
0 45
0 34
0 46
0 43
0 44
0 32
0 36
0 31
0 28
0 38
0 34
0 34
0 40
0 40
0 37
0 39
0 42
0 33
0 39
0 46
0 45
0 45
0 36
0 40
0 35
0 32
0 45
0 31
0 23
0 34
0 48
0 39
0 38
0 32
0 32
0 32
0 38
0 39
0 53
0 43
0 46
0 34
0 34
0 40
0 41
0 46
0 49
0 35
0 42
0 35
0 39
0 37
0 37
0 34
0 33
0 46
0 29
0 36
0 38
0 47
0 30
0 48
0 41
0 24
0 30
0 32
0 32
0 34
0 38
0 42
0 36
0 30
0 32
0 43
0 30
0 26
0 27
0 45
0 41
0 31
0 36
0 32
0 40
0 28
0 21
0 33
0 30
0 33
0 37
0 34
0 43
0 42
0 39
0 39
0 26
0 26
0 36
0 37
0 28
0 27
0 33
0 32
0 27
0 29
0 29
0 32
0 35
0 39
0 30
0 38
0 41
0 40
0 32
0 33
0 36
0 37
0 34
0 35
0 32
0 31
0 37
0 36
0 35
0 38
0 30
0 42
0 34
0 26
0 38
0 36
0 44
0 37
0 34
0 37
0 27
0 26
0 30
0 30
0 34
0 25
0 38
0 46
0 30
0 26
0 38
0 39
0 26
0 32
0 32
0 34
0 31
0 34
0 32
0 34
0 36
0 29
0 41
0 33
0 29
0 31
0 36
0 33
0 33
0 32
0 25
0 38
0 30
0 27
0 36
0 35
0 23
0 32
0 28
0 35
0 24
0 39
0 34
0 43
0 32
0 33
0 29
0 30
0 31
0 27
0 29
0 36
0 38
0 33
0 29
0 29
0 24
0 31
0 37
0 34
0 33
0 39
0 32
0 40
0 34
0 37
0 33
0 39
0 36
0 27
0 31
0 36
0 37
0 26
0 29
0 40
0 32
0 37
0 42
0 41
0 35
0 26
0 21
0 30
0 23
0 30
0 31
0 24
0 39
0 44
0 44
0 40
0 30
0 32
0 43
0 44
0 35
0 43
0 43
0 44
0 33
0 37
0 48
0 26
0 27
0 38
0 34
0 34
0 36
0 33
0 45
0 36
0 41
0 36
0 38
0 34
0 50
0 42
0 44
0 30
0 41
0 30
0 36
0 38
0 39
0 37
0 30
0 50
0 48
0 35
0 37
0 38
0 29
0 32
0 47
0 38
0 35
0 39
0 36
0 33
0 36
0 38
0 38
0 39
0 38
0 33
0 32
0 46
0 33
0 42
0 37
0 40
0 38
0 37
0 36
0 28
0 25
0 31
0 41
0 31
0 32
0 35
0 29
0 35
0 39
0 33
0 27
0 30
0 38
0 23
0 33
0 28
0 43
0 32
0 44
0 39
0 31
0 34
0 41
0 28
0 33
0 35
0 39
0 39
0 40
0 40
0 38
0 33
0 42
0 36
0 41
0 39
0 34
0 33
0 36
0 40
0 40
0 40
0 34
0 36
0 35
0 33
0 42
0 33
0 30
0 35
0 32
0 34
0 38
0 38
0 37
0 34
0 31
0 47
0 46
0 46
0 46
0 41
0 33
0 18
0 29
0 29
0 36
0 38
0 38
0 35
0 42
0 37
0 35
0 38
0 39
0 42
0 33
0 26
0 25
0 36
0 42
0 35
0 33
0 39
0 22
0 29
0 36
0 44
0 38
0 43
0 36
0 46
0 36
0 32
0 33
0 36
0 31
0 52
0 26
0 30
0 44
0 35
0 36
0 35
0 34
0 29
0 38
0 43
0 42
0 38
0 39
0 42
0 35
0 34
0 36
0 37
0 28
0 42
0 46
0 38
0 47
0 42
0 40
0 46
0 36
0 39
0 33
0 34
0 44
0 34
0 49
0 39
0 47
0 50
0 39
0 45
0 42
0 41
0 46
0 32
0 37
0 46
0 52
0 35
0 35
0 44
0 31
0 39
0 44
0 46
0 45
0 44
0 38
0 42
0 33
0 40
0 38
0 40
0 32
0 30
0 29
0 43
0 33
0 31
0 34
0 41
0 42
0 49
0 36
0 39
0 43
0 37
0 39
0 34
0 45
0 38
0 33
0 36
0 43
0 41
0 30
0 30
0 28
0 29
0 38
0 31
0 42
0 36
0 37
0 33
0 34
0 34
0 33
0 36
0 40
0 35
0 41
0 34
0 26
0 32
0 38
0 43
0 48
0 45
0 44
0 40
0 45
0 35
0 51
0 40
0 39
0 40
0 49
0 47
0 42
0 38
0 26
0 43
0 33
0 37
0 36
0 43
0 35
0 44
0 34
0 41
0 29
0 40
0 34
0 40
0 54
0 38
0 38
0 38
0 37
0 49
0 44
0 44
0 36
0 45
0 33
0 42
0 35
0 48
0 38
0 34
0 37
0 40
0 39
0 42
0 36
0 46
0 43
0 46
0 40
0 46
0 32
0 37
0 34
0 41
0 37
0 33
0 22
0 28
0 36
0 42
0 42
0 47
0 50
0 35
0 37
0 47
0 31
0 39
0 38
0 41
0 44
0 34
0 40
0 42
0 38
0 48
0 31
0 43
0 35
0 43
0 37
0 47
0 38
0 44
0 45
0 38
0 42
0 41
0 47
0 43
0 36
0 50
0 44
0 45
0 45
0 39
0 28
0 53
0 41
0 41
0 42
0 42
0 45
0 39
0 32
0 43
0 35
0 43
0 36
0 35
0 41
0 45
0 38
0 48
0 36
0 41
0 49
0 43
0 43
0 44
0 43
0 44
0 47
0 42
0 40
0 47
0 39
0 38
0 39
0 43
0 46
0 35
0 38
0 49
0 40
0 36
0 29
0 37
0 38
0 38
0 41
0 39
0 38
0 32
0 38
0 42
0 44
0 37
0 36
0 40
0 35
0 34
0 34
0 47
0 38
0 34
0 44
0 41
0 36
0 32
0 43
0 35
0 42
0 37
0 36
0 32
0 38
0 31
0 39
0 42
0 31
0 40
0 32
0 52
0 41
0 39
0 43
0 39
0 38
0 40
0 41
0 34
0 33
0 43
0 31
0 45
0 37
0 42
0 40
0 42
0 36
0 40
0 30
0 25
0 41
0 48
0 40
0 34
0 43
0 48
0 39
0 47
0 41
0 39
0 42
0 34
0 39
0 34
0 47
0 41
0 39
0 45
0 45
0 42
0 38
0 43
0 32
0 33
0 38
0 31
0 42
0 44
0 44
0 37
0 46
0 41
0 46
0 32
0 37
0 39
0 50
0 38
0 43
0 30
0 36
0 34
0 40
0 43
0 37
0 38
0 45
0 35
0 40
0 41
0 44
0 43
0 46
0 43
0 36
0 38
0 32
0 38
0 42
0 36
0 34
0 36
0 37
0 32
0 44
0 36
0 47
0 41
0 33
0 32
0 41
0 40
0 41
0 37
0 49
0 41
0 34
0 39
0 46
0 38
0 36
0 34
0 44
0 36
0 34
0 23
0 33
0 34
0 39
0 34
0 35
0 36
0 37
0 30
0 18
0 31
0 37
0 35
0 37
0 33
0 41
0 33
0 39
0 45
0 37
0 36
0 40
0 34
0 39
0 28
0 41
0 36
0 40
0 34
0 43
0 37
0 30
0 33
0 37
0 42
0 42
0 47
0 40
0 41
0 36
0 37
0 44
0 32
0 34
0 40
0 38
0 38
0 39
0 36
0 41
0 36
0 31
0 44
0 39
0 37
0 44
0 41
0 37
0 39
0 31
0 41
0 40
0 29
0 47
0 34
0 35
0 40
0 34
0 42
0 27
0 32
0 37
0 35
0 31
0 40
0 38
0 32
0 33
0 34
0 30
0 31
0 33
0 48
0 39
0 35
0 43
0 43
0 43
0 37
0 39
0 41
0 27
0 37
0 43
0 36
0 36
0 33
0 34
0 37
0 51
0 37
0 38
0 41
0 49
0 41
0 31
0 44
0 37
0 41
0 39
0 37
0 42
0 34
0 33
0 27
0 37
0 36
0 30
0 41
0 39
0 41
0 37
0 28
0 36
0 36
0 33
0 32
0 32
0 46
0 34
0 40
0 28
0 38
0 25
0 43
0 41
0 32
0 46
0 30
0 34
0 33
0 38
0 31
0 36
0 43
0 37
0 47
0 40
0 35
0 34
0 42
0 47
0 36
0 41
0 41
0 37
0 40
0 41
0 46
0 37
0 40
0 39
0 39
0 37
0 40
0 36
0 36
0 40
0 33
0 37
0 34
0 36
0 36
0 34
0 44
0 44
0 29
0 38
0 19
0 21
0 36
0 43
0 34
0 39
0 38
0 37
0 37
0 39
0 42
0 37
0 36
0 34
0 39
0 40
0 32
0 35
0 37
0 34
0 34
0 38
0 37
0 37
0 32
0 29
0 28
0 35
0 39
0 45
0 42
0 42
0 37
0 45
0 41
0 37
0 45
0 40
0 28
0 37
0 26
0 30
0 38
0 34
0 26
0 44
0 46
0 43
0 45
0 38
0 40
0 43
0 36
0 44
0 47
0 43
0 41
0 44
0 41
0 39
0 41
0 37
0 38
0 37
0 38
0 41
0 41
0 40
0 37
0 46
0 36
0 38
0 39
0 41
0 39
0 32
0 35
0 42
0 50
0 36
0 42
0 38
0 45
0 30
0 43
0 44
0 44
0 36
0 47
0 33
0 42
0 38
0 38
0 36
0 41
0 28
0 38
0 37
0 39
0 41
0 39
0 37
0 41
0 38
0 29
0 43
0 40
0 34
0 45
0 35
0 42
0 34
0 34
0 35
0 32
0 40
0 29
0 34
0 38
0 31
0 27
0 40
0 35
0 40
0 45
0 36
0 39
0 32
0 35
0 43
0 44
0 37
0 38
0 43
0 38
0 44
0 40
0 37
0 42
0 43
0 41
0 33
0 28
0 39
0 50
0 43
0 40
0 37
0 38
0 39
0 39
0 32
0 32
0 46
0 28
0 32
0 35
0 31
0 34
0 38
0 32
0 43
0 36
0 46
0 32
0 53
0 35
0 41
0 35
0 41
0 41
0 38
0 50
0 46
0 41
0 37
0 42
0 40
0 41
0 37
0 29
0 34
0 30
0 36
0 44
0 40
0 46
0 43
0 46
0 37
0 31
0 37
0 33
0 38
0 39
0 37
0 37
0 38
0 41
0 46
0 52
0 38
0 36
0 31
0 37
0 32
0 19
0 30
0 33
0 31
0 35
0 24
0 33
0 42
0 37
0 41
0 40
0 37
0 30
0 42
0 41
0 45
0 38
0 41
0 41
0 35
0 42
0 44
0 33
0 39
0 35
0 37
0 31
0 33
0 42
0 37
0 32
0 31
0 33
0 32
0 32
0 34
0 33
0 21
0 24
0 22
0 44
0 41
0 37
0 49
0 39
0 37
0 41
0 41
0 40
0 27
0 38
0 41
0 36
0 44
0 32
0 40
0 26
0 35
0 42
0 36
0 31
0 27
0 33
0 27
0 36
0 39
0 36
0 37
0 38
0 36
0 38
0 29
0 46
0 38
0 36
0 32
0 37
0 35
0 28
0 36
0 36
0 38
0 38
0 36
0 43
0 41
0 35
0 31
0 42
0 40
0 40
0 37
0 42
0 43
0 35
0 36
0 38
0 34
0 36
0 37
0 45
0 42
0 32
0 33
0 42
0 32
0 19
0 32
0 37
0 33
0 30
0 40
0 42
0 35
0 38
0 41
0 39
0 42
0 43
0 40
0 39
0 27
0 36
0 40
0 45
0 37
0 49
0 37
0 34
0 41
0 44
0 38
0 40
0 44
0 42
0 37
0 35
0 36
0 31
0 32
0 46
0 40
0 36
0 37
0 36
0 32
0 29
0 26
0 41
0 37
0 37
0 36
0 38
0 42
0 46
0 42
0 37
0 29
0 36
0 31
0 25
0 37
0 36
0 37
0 32
0 42
0 38
0 32
0 40
0 36
0 40
0 47
0 34
0 52
0 43
0 44
0 50
0 43
0 41
0 60
0 37
0 37
0 33
0 47
0 38
0 38
0 34
0 39
0 38
0 46
0 43
0 40
0 50
0 30
0 30
0 30
0 39
0 37
0 36
0 42
0 42
0 35
0 34
0 36
0 30
0 32
0 40
0 38
0 36
0 43
0 37
0 33
0 31
0 45
0 34
0 32
0 36
0 39
0 30
0 36
0 37
0 35
0 35
0 41
0 47
0 49
0 33
0 31
0 34
0 32
0 33
0 42
0 41
0 45
0 40
0 35
0 35
0 48
0 34
0 34
0 38
0 31
0 42
0 37
0 30
0 40
0 37
0 33
0 22
0 24
0 31
0 38
0 43
0 41
0 51
0 40
0 35
0 45
0 40
0 40
0 40
0 44
0 35
0 41
0 35
0 36
0 42
0 34
0 35
0 42
0 38
0 41
0 45
0 29
0 35
0 41
0 42
0 39
0 33
0 42
0 25
0 30
0 45
0 44
0 32
0 40
0 40
0 35
0 47
0 33
0 38
0 35
0 37
0 26
0 33
0 31
0 35
0 34
0 37
0 38
0 34
0 33
0 42
0 41
0 43
0 39
0 36
0 39
0 30
0 48
0 30
0 37
0 36
0 40
0 40
0 39
0 42
0 37
0 37
0 38
0 37
0 45
0 34
0 39
0 40
0 36
0 54
0 38
0 40
0 33
0 37
0 46
0 45
0 35
0 38
0 36
0 46
0 35
0 33
0 42
0 47
0 51
0 28
0 37
0 32
0 31
0 32
0 30
0 39
0 36
0 44
0 29
0 40
0 34
0 44
0 29
0 43
0 39
0 31
0 39
0 37
0 37
0 35
0 43
0 26
0 37
0 45
0 39
0 40
0 39
0 46
0 40
0 35
0 25
0 44
0 50
0 47
0 39
0 46
0 37
0 39
0 39
0 45
0 33
0 35
0 32
0 38
0 36
0 42
0 47
0 44
0 37
0 41
0 36
0 41
0 32
0 40
0 35
0 44
0 43
0 40
0 32
0 42
0 34
0 38
0 40
0 35
0 41
0 37
0 36
0 44
0 37
0 33
0 32
0 34
0 49
0 36
0 39
0 48
0 36
0 27
0 37
0 48
0 37
0 37
0 37
0 30
0 32
0 35
0 19
0 30
0 24
0 26
0 26
0 29
0 31
0 24
0 23
0 40
0 40
0 36
0 38
0 38
0 29
0 37
0 37
0 39
0 27
0 35
0 36
0 34
0 37
0 36
0 31
0 38
0 35
0 26
0 28
0 35
0 35
0 41
0 39
0 28
0 37
0 39
0 45
0 44
0 35
0 31
0 34
0 27
0 32
0 42
0 39
0 32
0 41
0 33
0 38
0 26
0 34
0 37
0 32
0 38
0 40
0 21
0 24
0 25
0 35
0 47
0 42
0 41
0 36
0 39
0 37
0 41
0 37
0 46
0 43
0 41
0 40
0 49
0 32
0 36
0 40
0 37
0 38
0 24
0 25
0 39
0 32
0 39
0 31
0 33
0 40
0 37
0 24
0 31
0 26
0 42
0 40
0 32
0 30
0 33
0 41
0 41
0 29
0 27
0 36
0 31
0 39
0 34
0 44
0 43
0 39
0 29
0 33
0 33
0 40
0 48
0 37
0 28
0 41
0 38
0 47
0 32
0 43
0 47
0 28
0 43
0 28
0 46
0 40
0 22
0 42
0 44
0 36
0 45
0 38
0 38
0 44
0 47
0 33
0 33
0 38
0 39
0 39
0 35
0 40
0 37
0 43
0 34
0 29
0 32
0 33
0 45
0 44
0 43
0 33
0 35
0 31
0 32
0 29
0 34
0 34
0 32
0 38
0 34
0 36
0 35
0 35
0 41
0 45
0 43
0 33
0 43
0 42
0 34
0 39
0 34
0 38
0 47
0 42
0 37
0 41
0 34
0 35
0 43
0 43
0 36
0 35
0 33
0 36
0 42
0 35
0 34
0 31
0 27
0 36
0 39
0 40
0 42
0 42
0 39
0 39
0 45
0 46
0 36
0 30
0 31
0 42
0 41
0 37
0 39
0 42
0 39
0 45
0 39
0 42
0 42
0 33
0 38
0 36
0 39
0 37
0 36
0 32
0 37
0 29
0 37
0 37
0 43
0 37
0 32
0 40
0 40
0 36
0 43
0 40
0 44
0 41
0 36
0 43
0 38
0 35
0 28
0 31
0 33
0 32
0 49
0 41
0 33
0 33
0 41
0 30
0 32
0 45
0 37
0 33
0 46
0 44
0 39
0 34
0 47
0 39
0 31
0 42
0 43
0 40
0 37
0 40
0 49
0 32
0 38
0 35
0 51
0 41
0 40
0 43
0 35
0 47
0 29
0 26
0 31
0 34
0 30
0 38
0 40
0 30
0 33
0 28
0 35
0 40
0 32
0 38
0 42
0 37
0 32
0 32
0 38
0 37
0 44
0 37
0 30
0 31
0 31
0 36
0 34
0 41
0 45
0 45
0 35
0 39
0 42
0 34
0 47
0 41
0 39
0 46
0 33
0 38
0 35
0 30
0 40
0 31
0 31
0 34
0 39
0 37
0 38
0 31
0 36
0 46
0 29
0 42
0 38
0 31
0 37
0 39
0 30
0 45
0 39
0 41
0 32
0 39
0 51
0 42
0 47
0 42
0 37
0 37
0 40
0 38
0 37
0 38
0 41
0 32
0 29
0 43
0 34
0 31
0 33
0 46
0 36
0 37
0 41
0 34
0 32
0 37
0 36
0 48
0 39
0 40
0 35
0 31
0 38
0 43
0 38
0 25
0 37
0 43
0 29
0 50
0 40
0 39
0 35
0 28
0 41
0 42
0 43
0 42
0 37
0 37
0 46
0 34
0 37
0 38
0 40
0 35
0 30
0 36
0 40
0 43
0 36
0 37
0 41
0 34
0 39
0 39
0 32
0 33
0 45
0 35
0 36
0 37
0 45
0 29
0 49
0 39
0 43
0 42
0 29
0 38
0 33
0 42
0 26
0 32
0 39
0 37
0 37
0 26
0 30
0 28
0 33
0 28
0 18
0 25
0 31
0 34
0 42
0 50
0 30
0 32
0 44
0 41
0 41
0 40
0 44
0 32
0 46
0 31
0 34
0 36
0 40
0 50
0 42
0 38
0 34
0 35
0 48
0 35
0 37
0 44
0 41
0 32
0 35
0 40
0 34
0 39
0 43
0 31
0 56
0 37
0 30
0 42
0 36
0 37
0 38
0 35
0 37
0 32
0 36
0 37
0 42
0 40
0 36
0 39
0 39
0 39
0 31
0 42
0 47
0 36
0 49
0 48
0 48
0 46
0 49
0 35
0 38
0 39
0 43
0 38
0 38
0 37
0 47
0 36
0 38
0 36
0 49
0 35
0 46
0 45
0 44
0 43
0 51
0 39
0 32
0 34
0 40
0 37
0 35
0 33
0 35
0 38
0 35
0 34
0 34
0 40
0 34
0 40
0 46
0 40
0 49
0 42
0 27
0 34
0 31
0 38
0 39
0 28
0 42
0 36
0 27
0 31
0 47
0 37
0 40
0 35
0 36
0 43
0 44
0 34
0 38
0 28
0 46
0 44
0 31
0 37
0 30
0 38
0 29
0 35
0 41
0 28
0 29
0 29
0 27
0 38
0 25
0 31
0 40
0 43
0 34
0 27
0 45
0 46
0 33
0 42
0 45
0 45
0 41
0 36
0 35
0 38
0 41
0 40
0 42
0 27
0 42
0 44
0 39
0 37
0 27
0 36
0 30
0 36
0 44
0 40
0 31
0 41
0 42
0 33
0 33
0 41
0 39
0 33
0 37
0 37
0 35
0 29
0 38
0 29
0 34
0 35
0 32
0 36
0 34
0 40
0 46
0 42
0 33
0 41
0 45
0 47
0 38
0 41
0 36
0 43
0 50
0 35
0 43
0 41
0 36
0 35
0 36
0 46
0 34
0 35
0 34
0 22
0 23
0 28
0 38
0 40
0 41
0 39
0 41
0 45
0 34
0 28
0 26
0 30
0 37
0 30
0 31
0 32
0 39
0 39
0 33
0 31
0 46
0 37
0 43
0 34
0 34
0 45
0 40
0 41
0 40
0 38
0 39
0 36
0 35
0 35
0 31
0 35
0 34
0 32
0 38
0 35
0 43
0 33
0 39
0 46
0 33
0 52
0 41
0 41
0 41
0 42
0 38
0 39
0 26
0 37
0 39
0 38
0 39
0 40
0 36
0 30
0 36
0 40
0 37
0 40
0 46
0 38
0 41
0 35
0 32
0 25
0 33
0 38
0 32
0 36
0 35
0 40
0 30
0 40
0 39
0 38
0 43
0 38
0 34
0 34
0 40
0 44
0 39
0 32
0 47
0 44
0 38
0 41
0 41
0 51
0 41
0 40
0 38
0 29
0 28
0 25
0 30
0 29
0 35
0 37
0 39
0 39
0 39
0 31
0 39
0 24
0 35
0 43
0 42
0 27
0 34
0 39
0 30
0 35
0 28
0 35
0 46
0 34
0 37
0 38
0 43
0 36
0 33
0 40
0 38
0 29
0 26
0 27
0 29
0 32
0 38
0 32
0 40
0 36
0 39
0 37
0 42
0 39
0 33
0 37
0 45
0 37
0 39
0 40
0 41
0 42
0 40
0 27
0 41
0 44
0 43
0 34
0 42
0 33
0 43
0 40
0 36
0 34
0 33
0 30
0 45
0 52
0 36
0 42
0 37
0 35
0 36
0 49
0 37
0 36
0 30
0 37
0 46
0 40
0 35
0 37
0 33
0 27
0 51
0 31
0 43
0 39
0 33
0 33
0 32
0 38
0 39
0 45
0 38
0 49
0 45
0 31
0 38
0 31
0 38
0 33
0 38
0 36
0 42
0 37
0 36
0 42
0 40
0 37
0 32
0 33
0 41
0 33
0 47
0 35
0 29
0 36
0 34
0 38
0 37
0 38
0 41
0 42
0 31
0 39
0 35
0 33
0 39
0 49
0 44
0 40
0 42
0 28
0 36
0 48
0 47
0 43
0 35
0 33
0 36
0 39
0 26
0 30
0 31
0 39
0 32
0 33
0 43
0 47
0 46
0 41
0 32
0 42
0 30
0 45
0 41
0 37
0 43
0 39
0 33
0 44
0 34
0 32
0 42
0 45
0 38
0 39
0 45
0 37
0 42
0 36
0 40
0 37
0 35
0 32
0 43
0 46
0 45
0 39
0 34
0 38
0 27
0 35
0 39
0 41
0 30
0 36
0 38
0 40
0 38
0 29
0 37
0 35
0 40
0 32
0 43
0 52
0 30
0 38
0 34
0 35
0 46
0 40
0 37
0 49
0 31
0 32
0 38
0 37
0 28
0 40
0 38
0 38
0 44
0 52
0 40
0 39
0 32
0 24
0 37
0 45
0 38
0 38
0 31
0 42
0 44
0 43
0 36
0 45
0 45
0 42
0 44
0 44
0 43
0 48
0 52
0 45
0 44
0 39
0 38
0 55
0 41
0 48
0 50
0 42
0 45
0 36
0 37
0 36
0 45
0 45
0 42
0 41
0 42
0 35
0 32
0 42
0 40
0 40
0 42
0 37
0 43
0 42
0 52
0 41
0 40
0 37
0 37
0 43
0 45
0 46
0 39
0 37
0 42
0 40
0 39
0 31
0 46
0 43
0 40
0 47
0 38
0 37
0 45
0 48
0 41
0 38
0 49
0 39
0 45
0 50
0 44
0 36
0 41
0 35
0 42
0 40
0 38
0 44
0 26
0 26
0 24
0 39
0 33
0 41
0 45
0 43
0 44
0 31
0 47
0 39
0 36
0 40
0 32
0 43
0 42
0 44
0 46
0 38
0 39
0 44
0 40
0 42
0 39
0 47
0 33
0 45
0 38
0 35
0 33
0 43
0 31
0 34
0 41
0 41
0 36
0 47
0 58
0 46
0 39
0 35
0 34
0 40
0 30
0 29
0 38
0 33
0 44
0 44
0 36
0 36
0 31
0 39
0 42
0 45
0 51
0 38
0 35
0 36
0 35
0 46
0 46
0 39
0 34
0 35
0 36
0 24
0 24
0 34
0 36
0 43
0 38
0 35
0 25
0 24
0 36
0 29
0 37
0 27
0 35
0 40
0 38
0 29
0 35
0 42
0 33
0 43
0 28
0 36
0 35
0 19
0 27
0 25
0 24
0 28
0 35
0 24
0 35
0 32
0 17
0 25
0 34
0 32
0 32
0 30
0 44
0 39
0 33
0 43
0 43
0 35
0 36
0 38
0 29
0 26
0 30
0 26
0 29
0 25
0 24
0 27
0 31
0 30
0 34
0 32
0 35
0 35
0 37
0 25
0 32
0 35
0 41
0 32
0 33
0 29
0 29
0 28
0 29
0 37
0 30
0 53
0 33
0 29
0 35
0 26
0 37
0 42
0 34
0 35
0 42
0 40
0 29
0 43
0 39
0 40
0 32
0 34
0 34
0 46
0 44
0 39
0 38
0 31
0 40
0 29
0 30
0 32
0 31
0 44
0 40
0 40
0 42
0 31
0 44
0 36
0 38
0 39
0 43
0 37
0 37
0 38
0 41
0 34
0 40
0 41
0 38
0 37
0 33
0 33
0 43
0 35
0 38
0 38
0 37
0 38
0 37
0 42
0 38
0 34
0 37
0 41
0 36
0 29
0 36
0 46
0 34
0 34
0 40
0 27
0 35
0 22
0 41
0 36
0 47
0 37
0 36
0 39
0 33
0 43
0 30
0 32
0 42
0 51
0 43
0 39
0 39
0 37
0 27
0 36
0 33
0 32
0 46
0 36
0 32
0 43
0 43
0 41
0 39
0 35
0 30
0 47
0 33
0 36
0 41
0 41
0 36
0 42
0 43
0 34
0 33
0 31
0 35
0 39
0 35
0 50
0 36
0 42
0 39
0 33
0 35
0 41
0 31
0 37
0 43
0 46
0 42
0 37
0 40
0 47
0 42
0 39
0 39
0 36
0 35
0 29
0 39
0 40
0 42
0 42
0 35
0 40
0 34
0 31
0 37
0 41
0 40
0 44
0 48
0 34
0 42
0 42
0 31
0 43
0 39
0 45
0 34
0 34
0 36
0 39
0 41
0 43
0 39
0 37
0 37
0 36
0 41
0 35
0 34
0 39
0 37
0 45
0 39
0 39
0 32
0 35
0 30
0 31
0 29
0 40
0 45
0 46
0 50
0 39
0 40
0 41
0 37
0 45
0 50
0 43
0 41
0 34
0 42
0 40
0 38
0 33
0 35
0 43
0 42
0 42
0 45
0 38
0 31
0 49
0 44
0 39
0 34
0 45
0 39
0 39
0 42
0 38
0 36
0 37
0 39
0 39
0 49
0 29
0 38
0 35
0 45
0 44
0 51
0 39
0 46
0 46
0 42
0 51
0 34
0 38
0 47
0 39
0 47
0 44
0 34
0 38
0 40
0 44
0 34
0 45
0 40
0 44
0 45
0 48
0 50
0 34
0 43
0 33
0 44
0 33
0 32
0 48
0 47
0 34
0 45
0 36
0 45
0 27
0 35
0 33
0 30
0 46
0 36
0 44
0 36
0 46
0 52
0 45
0 41
0 40
0 41
0 34
0 35
0 35
0 32
0 30
0 29
0 34
0 37
0 32
0 36
0 41
0 29
0 43
0 30
0 42
0 44
0 36
0 46
0 39
0 32
0 36
0 26
0 23
0 32
0 45
0 36
0 31
0 34
0 39
0 32
0 34
0 43
0 36
0 38
0 37
0 29
0 41
0 37
0 33
0 27
0 37
0 32
0 35
0 37
0 32
0 26
0 52
0 50
0 31
0 46
0 47
0 57
0 63
0 57
0 50
0 57
0 52
0 47
0 53
0 52
0 53
0 49
0 42
0 46
0 59
0 54
0 49
0 46
0 48
0 48
0 54
0 51
0 49
0 56
0 43
0 50
0 37
0 53
0 31
0 35
0 46
0 58
0 54
0 53
0 52
0 51
0 57
0 51
0 54
0 57
0 55
0 47
0 61
0 55
0 50
0 50
0 35
0 33
0 29
0 34
0 20
0 22
0 29
0 37
0 36
0 36
0 28
0 31
0 35
0 38
0 36
0 26
0 30
0 40
0 39
0 43
0 40
0 38
0 40
0 37
0 42
0 39
0 39
0 38
0 34
0 31
0 34
0 30
0 42
0 40
0 39
0 47
0 37
0 40
0 29
0 37
0 37
0 39
0 42
0 45
0 40
0 45
0 32
0 38
0 36
0 44
0 37
0 25
0 41
0 41
0 32
0 43
0 40
0 34
0 38
0 39
0 37
0 31
0 31
0 41
0 34
0 41
0 35
0 39
0 46
0 41
0 41
0 41
0 46
0 40
0 33
0 35
0 41
0 37
0 38
0 33
0 33
0 43
0 40
0 42
0 33
0 32
0 37
0 39
0 39
0 32
0 45
0 33
0 35
0 42
0 40
0 34
0 36
0 47
0 35
0 46
0 29
0 39
0 31
0 40
0 29
0 42
0 38
0 32
0 26
0 39
0 43
0 40
0 31
0 44
0 40
0 37
0 33
0 40
0 33
0 34
0 39
0 29
0 33
0 44
0 36
0 28
0 45
0 42
0 40
0 37
0 39
0 36
0 31
0 23
0 24
0 37
0 40
0 33
0 46
0 46
0 40
0 39
0 35
0 30
0 32
0 34
0 29
0 43
0 41
0 34
0 43
0 31
0 45
0 41
0 43
0 40
0 30
0 36
0 35
0 47
0 40
0 39
0 38
0 38
0 39
0 35
0 31
0 42
0 43
0 46
0 27
0 39
0 34
0 30
0 38
0 32
0 36
0 40
0 47
0 35
0 37
0 36
0 46
0 40
0 40
0 40
0 36
0 31
0 27
0 26
0 28
0 36
0 39
0 39
0 34
0 42
0 29
0 41
0 32
0 38
0 34
0 39
0 51
0 36
0 26
0 34
0 35
0 38
0 43
0 34
0 45
0 50
0 35
0 31
0 48
0 44
0 43
0 35
0 42
0 41
0 32
0 46
0 43
0 32
0 42
0 31
0 48
0 43
0 42
0 39
0 30
0 44
0 39
0 34
0 42
0 40
0 44
0 40
0 37
0 42
0 38
0 42
0 47
0 34
0 32
0 40
0 36
0 38
0 34
0 35
0 39
0 47
0 29
0 46
0 41
0 33
0 39
0 42
0 49
0 35
0 33
0 31
0 41
0 43
0 32
0 36
0 35
0 27
0 36
0 27
0 35
0 29
0 32
0 37
0 31
0 33
0 28
0 36
0 36
0 35
0 34
0 44
0 36
0 47
0 44
0 33
0 43
0 43
0 48
0 39
0 36
0 50
0 45
0 38
0 39
0 39
0 26
0 40
0 42
0 31
0 31
0 40
0 40
0 33
0 40
0 42
0 46
0 37
0 32
0 46
0 40
0 39
0 42
0 34
0 32
0 28
0 36
0 35
0 46
0 43
0 35
0 36
0 40
0 43
0 35
0 34
0 39
0 40
0 26
0 31
0 32
0 37
0 39
0 30
0 41
0 41
0 33
0 38
0 38
0 34
0 35
0 37
0 30
0 35
0 43
0 40
0 39
0 29
0 42
0 38
0 33
0 39
0 41
0 40
0 46
0 39
0 44
0 36
0 38
0 28
0 32
0 31
0 36
0 38
0 44
0 34
0 40
0 40
0 38
0 34
0 44
0 37
0 41
0 40
0 44
0 46
0 42
0 37
0 43
0 44
0 36
0 46
0 38
0 39
0 40
0 43
0 42
0 37
0 39
0 34
0 36
0 44
0 39
0 40
0 42
0 42
0 35
0 32
0 30
0 49
0 42
0 32
0 38
0 36
0 41
0 37
0 42
0 45
0 35
0 37
0 36
0 42
0 50
0 33
0 39
0 37
0 38
0 33
0 34
0 33
0 41
0 35
0 37
0 50
0 48
0 38
0 43
0 44
0 41
0 35
0 43
0 45
0 28
0 19
0 34
0 47
0 32
0 44
0 36
0 41
0 41
0 40
0 42
0 43
0 39
0 28
0 31
0 33
0 31
0 37
0 34
0 39
0 37
0 34
0 39
0 47
0 33
0 32
0 42
0 42
0 36
0 51
0 47
0 51
0 40
0 34
0 44
0 32
0 36
0 42
0 34
0 44
0 37
0 41
0 35
0 38
0 34
0 37
0 48
0 37
0 28
0 44
0 43
0 35
0 37
0 48
0 38
0 37
0 28
0 41
0 38
0 39
0 30
0 38
0 36
0 39
0 39
0 30
0 39
0 35
0 35
0 47
0 42
0 42
0 40
0 43
0 53
0 40
0 41
0 45
0 30
0 37
0 39
0 37
0 47
0 46
0 33
0 33
0 35
0 36
0 38
0 29
0 39
0 38
0 49
0 32
0 36
0 36
0 38
0 38
0 37
0 38
0 35
0 47
0 39
0 49
0 40
0 34
0 37
0 41
0 35
0 29
0 44
0 35
0 31
0 37
0 39
0 43
0 41
0 37
0 38
0 40
0 37
0 40
0 38
0 40
0 33
0 29
0 34
0 41
0 46
0 33
0 47
0 42
0 50
0 34
0 51
0 38
0 27
0 25
0 27
0 23
0 36
0 39
0 42
0 43
0 43
0 41
0 36
0 39
0 37
0 35
0 26
0 40
0 43
0 36
0 41
0 45
0 39
0 46
0 40
0 43
0 49
0 45
0 45
0 41
0 38
0 30
0 41
0 35
0 33
0 38
0 46
0 44
0 49
0 37
0 39
0 45
0 41
0 36
0 36
0 33
0 37
0 34
0 34
0 51
0 40
0 28
0 39
0 37
0 33
0 42
0 38
0 44
0 52
0 50
0 44
0 41
0 33
0 42
0 48
0 45
0 52
0 50
0 47
0 61
0 45
0 47
0 47
0 33
0 34
0 43
0 32
0 41
0 49
0 38
0 35
0 31
0 38
0 36
0 41
0 46
0 48
0 53
0 45
0 28
0 35
0 39
0 40
0 33
0 31
0 37
0 41
0 38
0 33
0 32
0 45
0 31
0 30
0 34
0 38
0 31
0 42
0 38
0 33
0 43
0 42
0 40
0 28
0 37
0 35
0 33
0 40
0 41
0 33
0 31
0 38
0 41
0 28
0 45
0 39
0 33
0 48
0 30
0 26
0 35
0 50
0 36
0 42
0 45
0 33
0 47
0 35
0 42
0 38
0 46
0 49
0 47
0 52
0 55
0 66
0 52
0 44
0 36
0 31
0 39
0 37
0 27
0 46
0 35
0 40
0 37
0 28
0 20
0 27
0 27
0 24
0 45
0 37
0 48
0 29
0 40
0 39
0 44
0 45
0 39
0 40
0 44
0 40
0 33
0 41
0 46
0 33
0 33
0 40
0 31
0 38
0 42
0 40
0 36
0 46
0 51
0 38
0 37
0 32
0 33
0 44
0 30
0 28
0 47
0 39
0 36
0 43
0 37
0 41
0 42
0 46
0 50
0 45
0 43
0 46
0 43
0 41
0 46
0 36
0 36
0 44
0 48
0 36
0 44
0 43
0 30
0 33
0 37
0 41
0 32
0 31
0 47
0 33
0 31
0 50
0 29
0 39
0 33
0 45
0 45
0 38
0 49
0 32
0 38
0 39
0 39
0 37
0 45
0 44
0 47
0 40
0 47
0 45
0 53
0 36
0 45
0 25
0 31
0 38
0 37
0 47
0 35
0 37
0 35
0 34
0 29
0 35
0 41
0 28
0 40
0 43
0 41
0 30
0 40
0 41
0 46
0 41
0 34
0 43
0 45
0 40
0 41
0 28
0 39
0 45
0 43
0 42
0 42
0 49
0 38
0 45
0 46
0 37
0 48
0 43
0 34
0 40
0 39
0 33
0 45
0 44
0 54
0 39
0 39
0 43
0 39
0 52
0 36
0 56
0 50
0 35
0 38
0 39
0 35
0 35
0 40
0 37
0 49
0 49
0 42
0 40
0 42
0 48
0 43
0 41
0 34
0 37
0 31
0 20
0 32
0 19
0 26
0 45
0 43
0 41
0 34
0 33
0 39
0 35
0 45
0 32
0 33
0 19
0 25
0 30
0 39
0 30
0 35
0 31
0 34
0 22
0 33
0 37
0 46
0 37
0 42
0 40
0 46
0 42
0 47
0 43
0 39
0 39
0 38
0 47
0 44
0 58
0 36
0 28
0 32
0 31
0 38
0 44
0 39
0 32
0 34
0 40
0 48
0 44
0 37
0 30
0 44
0 41
0 42
0 38
0 46
0 44
0 36
0 27
0 41
0 42
0 36
0 32
0 41
0 39
0 44
0 44
0 42
0 43
0 44
0 34
0 19
0 38
0 33
0 38
0 38
0 36
0 37
0 31
0 38
0 29
0 36
0 35
0 30
0 37
0 36
0 35
0 34
0 33
0 36
0 31
0 41
0 45
0 35
0 38
0 38
0 48
0 42
0 34
0 39
0 38
0 38
0 39
0 42
0 45
0 47
0 32
0 35
0 48
0 35
0 45
0 41
0 45
0 38
0 35
0 36
0 36
0 46
0 51
0 35
0 43
0 44
0 37
0 49
0 50
0 44
0 36
0 45
0 27
0 35
0 34
0 45
0 33
0 49
0 45
0 42
0 41
0 34
0 46
0 51
0 32
0 37
0 46
0 47
0 32
0 36
0 33
0 34
0 39
0 39
0 40
0 35
0 38
0 39
0 34
0 38
0 38
0 39
0 39
0 46
0 36
0 39
0 41
0 44
0 46
0 40
0 43
0 44
0 44
0 39
0 39
0 38
0 39
0 41
0 42
0 43
0 40
0 44
0 45
0 40
0 39
0 36
0 40
0 34
0 47
0 46
0 47
0 41
0 38
0 44
0 46
0 37
0 50
0 45
0 42
0 34
0 30
0 36
0 41
0 33
0 29
0 22
0 44
0 42
0 32
0 38
0 36
0 44
0 37
0 34
0 41
0 33
0 44
0 39
0 40
0 33
0 37
0 39
0 38
0 46
0 38
0 42
0 39
0 35
0 40
0 30
0 44
0 41
0 38
0 35
0 35
0 40
0 36
0 34
0 42
0 33
0 35
0 39
0 34
0 34
0 31
0 28
0 38
0 34
0 42
0 31
0 36
0 41
0 50
0 42
0 46
0 39
0 38
0 35
0 39
0 36
0 44
0 32
0 35
0 43
0 38
0 30
0 42
0 29
0 45
0 45
0 40
0 43
0 43
0 32
0 40
0 36
0 47
0 36
0 44
0 37
0 34
0 36
0 35
0 28
0 33
0 40
0 35
0 42
0 42
0 37
0 44
0 33
0 28
0 35
0 42
0 39
0 38
0 31
0 39
0 34
0 47
0 40
0 37
0 45
0 31
0 34
0 36
0 39
0 33
0 35
0 30
0 32
0 23
0 37
0 26
0 38
0 36
0 35
0 36
0 34
0 35
0 27
0 37
0 26
0 28
0 55
0 41
0 45
0 39
0 41
0 43
0 35
0 40
0 45
0 38
0 44
0 34
0 36
0 35
0 46
0 36
0 39
0 47
0 44
0 34
0 32
0 38
0 43
0 31
0 39
0 30
0 38
0 31
0 36
0 30
0 41
0 37
0 36
0 40
0 46
0 36
0 27
0 36
0 29
0 33
0 40
0 34
0 35
0 40
0 38
0 30
0 36
0 33
0 35
0 32
0 42
0 41
0 32
0 30
0 33
0 35
0 36
0 40
0 35
0 26
0 27
0 44
0 33
0 37
0 37
0 42
0 37
0 34
0 41
0 36
0 35
0 41
0 43
0 43
0 39
0 34
0 41
0 37
0 41
0 44
0 39
0 35
0 32
0 37
0 45
0 36
0 44
0 31
0 24
0 23
0 26
0 51
0 40
0 44
0 46
0 32
0 36
0 40
0 40
0 39
0 43
0 42
0 40
0 43
0 40
0 38
0 38
0 31
0 42
0 49
0 35
0 43
0 42
0 39
0 40
0 42
0 42
0 45
0 42
0 30
0 44
0 34
0 27
0 28
0 33
0 48
0 40
0 41
0 33
0 40
0 47
0 36
0 45
0 45
0 36
0 38
0 39
0 41
0 40
0 33
0 40
0 39
0 26
0 40
0 33
0 30
0 33
0 32
0 38
0 44
0 35
0 29
0 31
0 31
0 37
0 43
0 33
0 45
0 30
0 39
0 42
0 35
0 34
0 30
0 35
0 41
0 38
0 45
0 44
0 32
0 42
0 28
0 38
0 32
0 29
0 41
0 23
0 46
0 47
0 46
0 46
0 43
0 41
0 49
0 50
0 32
0 28
0 43
0 35
0 33
0 37
0 35
0 25
0 30
0 28
0 39
0 30
0 32
0 35
0 34
0 41
0 46
0 38
0 49
0 40
0 26
0 39
0 36
0 24
0 36
0 30
0 39
0 35
0 38
0 34
0 35
0 38
0 47
0 41
0 51
0 43
0 41
0 36
0 33
0 41
0 39
0 41
0 42
0 47
0 38
0 52
0 33
0 37
0 38
0 37
0 37
0 44
0 30
0 28
0 45
0 40
0 42
0 44
0 29
0 38
0 47
0 40
0 42
0 33
0 49
0 37
0 50
0 35
0 40
0 39
0 44
0 43
0 32
0 42
0 31
0 40
0 46
0 39
0 36
0 31
0 40
0 42
0 37
0 28
0 33
0 33
0 42
0 38
0 37
0 44
0 42
0 41
0 36
0 28
0 37
0 45
0 40
0 41
0 48
0 35
0 43
0 47
0 40
0 41
0 44
0 33
0 35
0 34
0 38
0 42
0 36
0 41
0 45
0 45
0 44
0 40
0 37
0 47
0 40
0 42
0 38
0 35
0 40
0 37
0 42
0 42
0 39
0 41
0 44
0 42
0 40
0 42
0 43
0 48
0 47
0 43
0 40
0 40
0 34
0 41
0 34
0 42
0 43
0 48
0 43
0 52
0 35
0 31
0 39
0 25
0 44
0 47
0 49
0 49
0 47
0 61
0 52
0 53
0 54
0 43
0 48
0 45
0 39
0 26
0 29
0 31
0 46
0 43
0 45
#NZ_KB944667.1 0
0 27
0 40
0 33
0 28
0 35
0 28
0 35
0 30
0 41
0 29
0 28
0 29
0 23
0 41
0 42
0 26
0 28
0 29
0 29
0 27
0 32
0 27
0 26
0 31
0 33
0 25
0 31
0 18
0 23
0 29
0 33
0 26
0 27
0 40
0 37
0 37
0 37
0 31
0 33
0 41
0 38
0 39
0 34
0 34
0 36
0 33
0 34
0 46
#NZ_KB944668.1 0
0 36
0 42
0 43
0 37
0 43
0 40
0 45
0 36
0 33
0 35
0 35
0 34
0 36
0 27
0 41
0 40
0 41
0 35
0 31
0 35
0 43
0 47
0 42
0 38
0 42
0 27
0 38
0 36
0 33
0 32
0 29
0 24
0 27
0 33
0 38
0 49
0 40
0 44
0 42
0 36
0 35
0 35
0 29
0 29
0 35
0 37
0 45
0 33
0 37
0 34
0 34
0 37
0 38
0 35
0 42
0 36
0 38
0 42
0 40
0 33
0 42
0 41
0 41
0 45
0 45
0 35
0 35
0 41
0 43
0 41
0 37
0 46
0 35
0 39
0 35
0 29
0 34
0 32
0 33
0 30
0 35
0 37
0 34
0 34
0 38
0 35
0 36
0 32
0 36
0 34
0 32
0 34
0 30
0 43
0 37
0 35
0 32
0 33
0 39
0 38
0 30
0 33
0 30
0 32
0 32
0 36
0 37
0 33
0 33
0 36
0 36
0 41
0 32
0 43
0 30
0 40
0 35
0 33
0 40
0 35
0 38
0 43
0 29
0 34
0 37
0 29
0 36
0 36
0 33
0 38
0 36
0 36
0 38
0 31
0 32
0 35
0 35
0 36
0 36
0 31
0 33
0 33
0 37
0 40
0 37
0 32
0 45
0 37
0 38
0 41
0 42
0 31
0 34
0 37
0 29
0 34
0 35
0 30
0 31
0 41
0 26
0 38
0 42
0 32
0 30
0 44
0 45
0 46
0 36
0 34
0 36
0 40
0 44
0 44
0 30
0 34
0 32
0 29
0 31
0 38
0 28
0 37
0 30
0 31
0 34
0 29
0 27
0 31
0 38
0 42
0 37
0 36
0 45
0 37
0 30
0 38
0 37
0 30
0 36
0 26
0 33
0 38
0 37
0 40
0 26
0 39
0 34
0 26
0 33
0 45
0 41
0 36
0 42
0 39
0 40
0 44
0 44
0 36
0 33
0 36
0 28
0 36
0 34
0 33
0 33
0 28
0 37
0 31
0 33
0 33
0 25
0 28
0 38
0 31
0 46
0 39
0 41
0 43
0 28
0 37
0 38
0 37
0 42
0 27
0 24
0 39
0 33
0 36
0 40
0 39
0 38
0 39
0 30
0 37
0 36
0 30
0 31
0 38
0 33
0 26
0 42
0 39
0 27
0 40
0 32
0 34
0 29
0 37
0 38
0 36
0 38
0 42
0 39
0 35
0 40
0 36
0 34
0 43
0 39
0 34
0 36
0 32
0 48
0 34
0 36
0 38
0 43
0 45
0 44
0 47
0 35
0 37
0 37
0 34
0 44
0 41
0 34
0 36
0 40
0 30
0 37
0 43
0 37
0 32
0 38
0 37
0 42
0 41
0 38
0 28
0 36
0 34
0 40
0 37
0 32
0 33
0 39
0 35
0 29
0 29
0 37
0 42
0 39
0 31
0 35
0 36
0 30
0 33
0 37
0 52
0 37
0 40
0 39
0 37
0 30
0 35
0 50
0 28
0 37
0 27
0 37
0 36
0 46
0 33
0 30
0 41
0 31
0 33
0 34
0 30
0 27
0 44
0 36
0 32
0 33
0 33
0 34
0 32
0 30
0 30
0 38
0 32
0 24
0 36
0 44
0 41
0 43
0 44
0 25
0 46
0 37
0 37
0 31
0 38
0 25
0 43
0 25
0 27
0 28
0 37
0 37
0 36
0 30
0 27
0 37
0 32
0 30
0 34
0 38
0 32
0 31
0 28
0 21
0 30
0 15
0 29
0 30
0 29
0 26
0 30
0 26
0 21
0 26
0 28
0 27
0 32
0 32
0 23
0 28
0 19
0 21
0 28
0 26
0 26
0 30
0 24
0 22
0 19
0 22
0 22
0 28
0 27
0 24
0 17
0 24
0 36
0 29
0 30
0 30
0 23
0 34
0 30
0 25
0 27
0 26
0 29
0 18
0 19
0 23
0 28
0 28
0 22
0 31
0 26
0 23
0 24
0 23
0 23
0 32
0 21
0 28
0 26
0 29
0 29
0 30
0 20
0 32
0 23
0 36
0 35
0 21
0 21
0 33
0 25
0 27
0 26
0 26
0 31
0 33
0 34
0 38
0 39
0 37
0 28
0 32
0 24
0 24
0 25
0 23
0 35
0 33
0 20
0 24
0 29
0 27
0 26
0 26
0 25
0 27
0 24
0 25
0 30
0 31
0 32
0 25
0 39
0 27
0 34
0 29
0 28
0 26
0 27
0 34
0 28
0 28
0 27
0 35
0 30
0 32
0 35
0 30
0 29
0 36
0 32
0 35
0 29
0 36
0 19
0 29
0 27
0 25
0 37
0 42
0 44
0 33
0 32
0 40
0 46
0 42
0 36
0 35
0 42
0 43
0 30
0 45
0 39
0 32
0 34
0 31
0 27
0 42
0 22
0 31
0 31
0 32
0 24
0 27
0 35
0 34
0 34
0 33
0 24
0 38
0 40
0 34
0 24
0 30
0 28
0 16
0 34
0 34
0 32
0 31
0 39
0 34
0 32
0 35
0 42
0 36
0 34
0 32
0 35
0 30
0 33
0 40
0 41
0 29
0 21
0 26
0 34
0 41
0 40
0 44
0 28
0 37
0 33
0 28
0 28
0 38
0 25
