# Supplementary material for: Candidate Genomic Features Associated with Persistence in Enterococcus spp
Source: Microorganisms. 2026 Apr 19;14(4):921. doi: 10.3390/microorganisms14040921 (PMC13119490; doi:10.3390/microorganisms14040921)
Supplement: Supplementary file 1 [file microorganisms-14-00921-s001.zip › Supplementary File S1/QUAST/EH1.1/contigs_reports/all_alignments_EH1-1_final.tsv]

S1	E1	S2	E2	Reference	Contig	IDY	Ambiguous	Best_group
2613393	2663117	61874	12051	NZ_KB944666.1	chromosome00001	99.24		True
relocation, inconsistency = 1530813
1068921	1069415	75039	75535	NZ_KB944666.1	chromosome00001	96.78		True
relocation, inconsistency = 926599
2010816	2014617	94141	90337	NZ_KB944666.1	chromosome00001	96.22		True
relocation, inconsistency = -604823
2611509	2613417	98270	96363	NZ_KB944666.1	chromosome00001	99.11		True
relocation, inconsistency = 2024
2583855	2608152	123898	99603	NZ_KB944666.1	chromosome00001	99.19		True
local misassembly
2538970	2583298	168310	123975	NZ_KB944666.1	chromosome00001	99.28		True
relocation, inconsistency = -1089
2501790	2538679	206715	169690	NZ_KB944666.1	chromosome00001	98.87		True
relocation, inconsistency = -5782
2497092	2501796	217195	212491	NZ_KB944666.1	chromosome00001	98.9		True
relocation, inconsistency = 1101
2484741	2495904	228445	217282	NZ_KB944666.1	chromosome00001	99.4		True
relocation, inconsistency = -1504
2432702	2484519	281990	230171	NZ_KB944666.1	chromosome00001	99.33		True
relocation, inconsistency = -1332
2428615	2432710	287409	283314	NZ_KB944666.1	chromosome00001	99.34		True
relocation, inconsistency = -53830
2415801	2428622	354050	341232	NZ_KB944666.1	chromosome00001	99.26		True
relocation, inconsistency = 883174
1532327	1532621	354056	354351	NZ_KB944666.1	chromosome00001	97.64		True
indel: indel (> 5bp)
1532680	1532917	354352	354589	NZ_KB944666.1	chromosome00001	97.92		True
relocation, inconsistency = 838176
2371094	2415770	399267	354590	NZ_KB944666.1	chromosome00001	99.13		True
local misassembly
2369406	2370673	400952	399685	NZ_KB944666.1	chromosome00001	98.74		True
local misassembly
2353116	2368745	417736	402107	NZ_KB944666.1	chromosome00001	99.14		True
local misassembly
2329379	2353075	442305	418610	NZ_KB944666.1	chromosome00001	99.24		True
local misassembly
2328471	2328939	443547	443079	NZ_KB944666.1	chromosome00001	98.51		True
local misassembly
2328114	2328496	444468	444086	NZ_KB944666.1	chromosome00001	97.67		True
local misassembly
2254597	2328392	518053	444469	NZ_KB944666.1	chromosome00001	98.83		True
local misassembly
2223798	2251552	547946	520253	NZ_KB944666.1	chromosome00001	99.05		True
relocation, inconsistency = -1516
2220447	2223803	552813	549457	NZ_KB944666.1	chromosome00001	99.52		True
relocation, inconsistency = 9567
2207065	2210845	556628	552848	NZ_KB944666.1	chromosome00001	99.52		True
relocation, inconsistency = -45610
2172160	2195122	637143	614181	NZ_KB944666.1	chromosome00001	99.49		True
local misassembly
2115767	2170588	693614	638788	NZ_KB944666.1	chromosome00001	99.25		True
local misassembly
2084694	2110883	725368	699196	NZ_KB944666.1	chromosome00001	98.88		True
relocation, inconsistency = -42571
2042720	2084704	810121	767929	NZ_KB944666.1	chromosome00001	98.57		True
relocation, inconsistency = 37757
1925797	2004962	889501	810122	NZ_KB944666.1	chromosome00001	98.42		True
relocation, inconsistency = -52597
1912589	1925719	955303	942176	NZ_KB944666.1	chromosome00001	98.85		True
relocation, inconsistency = 14822
1880717	1897766	972309	955304	NZ_KB944666.1	chromosome00001	98.84		True
relocation, inconsistency = -5828
1592257	1880717	1266719	978137	NZ_KB944666.1	chromosome00001	99.15		True
relocation, inconsistency = 5051
1560872	1587193	1293029	1266732	NZ_KB944666.1	chromosome00001	99.15		True
relocation, inconsistency = -50571
1558005	1560947	1346467	1343525	NZ_KB944666.1	chromosome00001	99.22		True
relocation, inconsistency = 1282
1547889	1556722	1355301	1346468	NZ_KB944666.1	chromosome00001	99.71		True
local misassembly
1478382	1547352	1424314	1355341	NZ_KB944666.1	chromosome00001	99.2		True
relocation, inconsistency = -1048
1419371	1478391	1484440	1425353	NZ_KB944666.1	chromosome00001	99.04		True
indel: stretch of mismatches
1230942	1419200	1673059	1484611	NZ_KB944666.1	chromosome00001	99.11		True
local misassembly
1226383	1230801	1677743	1673325	NZ_KB944666.1	chromosome00001	99.34		True
local misassembly
1211293	1226133	1692585	1677744	NZ_KB944666.1	chromosome00001	99.23		True
local misassembly
1209446	1211250	1695052	1693248	NZ_KB944666.1	chromosome00001	99.28		True
local misassembly
1190586	1209412	1714670	1695850	NZ_KB944666.1	chromosome00001	99.18		True
local misassembly
1153098	1190043	1751537	1714671	NZ_KB944666.1	chromosome00001	99.0		True
local misassembly
1111006	1153060	1794186	1752303	NZ_KB944666.1	chromosome00001	98.96		True
local misassembly
1092997	1110659	1812202	1794533	NZ_KB944666.1	chromosome00001	99.36		True
relocation, inconsistency = 36786
1051806	1056210	1816618	1812203	NZ_KB944666.1	chromosome00001	98.97		True
local misassembly
1038579	1050814	1829005	1816619	NZ_KB944666.1	chromosome00001	97.82		True
relocation, inconsistency = -1332
940317	1038586	1928760	1830330	NZ_KB944666.1	chromosome00001	99.08		True
local misassembly
863166	939837	2006127	1929201	NZ_KB944666.1	chromosome00001	98.88		True
relocation, inconsistency = 47415
811131	815750	2010746	2006128	NZ_KB944666.1	chromosome00001	99.16		True
local misassembly
732123	809298	2089140	2011966	NZ_KB944666.1	chromosome00001	98.8		True
relocation, inconsistency = 20666
663740	711456	2136861	2089141	NZ_KB944666.1	chromosome00001	99.19		True
relocation, inconsistency = -4574
638111	663747	2166953	2141428	NZ_KB944666.1	chromosome00001	98.82		True
translocation
51545	53517	2260222	2258248	NZ_KB944668.1	chromosome00001	96.0		True
relocation, inconsistency = -3085
8133	39210	2306679	2275642	NZ_KB944668.1	chromosome00001	98.32		True
local misassembly
5067	8116	2310298	2307244	NZ_KB944668.1	chromosome00001	96.57		True
local misassembly
3463	4152	2311929	2311240	NZ_KB944668.1	chromosome00001	95.22		True
translocation
581892	638120	2373164	2317078	NZ_KB944666.1	chromosome00001	99.06		True
relocation, inconsistency = -86566
541920	581893	2499822	2459729	NZ_KB944666.1	chromosome00001	98.92		True
local misassembly
521565	541917	2521003	2500650	NZ_KB944666.1	chromosome00001	99.24		True
relocation, inconsistency = 1468707
2030310	2030692	2540689	2541071	NZ_KB944666.1	chromosome00001	96.34		True
relocation, inconsistency = 1491252
487754	521584	2592371	2558545	NZ_KB944666.1	chromosome00001	99.22		True
relocation, inconsistency = 232970
218718	253329	2593826	2628477	NZ_KB944666.1	chromosome00001	99.12		True
local misassembly
253625	269192	2628935	2644501	NZ_KB944666.1	chromosome00001	99.17		True
local misassembly
269481	289595	2644558	2664672	NZ_KB944666.1	chromosome00001	99.45		True
local misassembly
289982	326100	2664703	2700809	NZ_KB944666.1	chromosome00001	99.47		True
relocation, inconsistency = -2118
326166	339228	2702993	2715940	NZ_KB944666.1	chromosome00001	98.23		True
relocation, inconsistency = 1400
340645	385609	2715957	2761111	NZ_KB944666.1	chromosome00001	98.42		True
relocation, inconsistency = 1654014
2039856	2042635	2764117	2761344	NZ_KB944666.1	chromosome00001	96.62		True
local misassembly
2038858	2039172	2765111	2764797	NZ_KB944666.1	chromosome00001	97.46		True
relocation, inconsistency = -4759
2024870	2026196	2783858	2782532	NZ_KB944666.1	chromosome00001	95.7		True
indel: indel (> 5bp)
2018764	2024549	2789827	2784043	NZ_KB944666.1	chromosome00001	97.11		True
local misassembly
2012575	2018492	2796070	2790120	NZ_KB944666.1	chromosome00001	97.41		True
relocation, inconsistency = 1621192
385594	387372	2800081	2801859	NZ_KB944666.1	chromosome00001	98.82		True
relocation, inconsistency = -1764
387378	396161	2803629	2812412	NZ_KB944666.1	chromosome00001	99.07		True
relocation, inconsistency = -2845
396188	396502	2815284	2815598	NZ_KB944666.1	chromosome00001	98.41		True
relocation, inconsistency = -18177
396637	486349	2833910	2923522	NZ_KB944666.1	chromosome00001	99.37		True
relocation, inconsistency = 177919
206550	218717	2935825	2923523	NZ_KB944666.1	chromosome00001	98.17		True
local misassembly
202410	206521	2940400	2936289	NZ_KB944666.1	chromosome00001	99.51		True
relocation, inconsistency = -1999
197055	202356	2947780	2942453	NZ_KB944666.1	chromosome00001	98.22		True
local misassembly
188782	197216	2956962	2948528	NZ_KB944666.1	chromosome00001	97.88		True
local misassembly
174475	176724	2971770	2969522	NZ_KB944666.1	chromosome00001	97.87		True
local misassembly
171834	173258	2975284	2973863	NZ_KB944666.1	chromosome00001	98.14		True
local misassembly
158500	171137	2987921	2975285	NZ_KB944666.1	chromosome00001	99.32		True
CONTIG	chromosome00001	3002769	misassembled
12704	24856	1	12313	NZ_KB944666.1	plasmid00001	97.57		True
relocation, inconsistency = -3732
25068	36870	16257	28059	NZ_KB944666.1	plasmid00001	99.52		True
relocation, inconsistency = 4625
41575	66752	28139	53323	NZ_KB944666.1	plasmid00001	99.03		True
local misassembly
69785	70424	55709	56348	NZ_KB944666.1	plasmid00001	99.71		True
local misassembly
70736	75188	56349	60801	NZ_KB944666.1	plasmid00001	98.52		True
local misassembly
76907	81584	63310	67987	NZ_KB944666.1	plasmid00001	98.03		True
relocation, inconsistency = -1122
81464	82027	68989	69555	NZ_KB944666.1	plasmid00001	96.14		True
local misassembly
82019	96503	69953	84435	NZ_KB944666.1	plasmid00001	99.34		True
relocation, inconsistency = 9993
106542	143766	84481	121716	NZ_KB944666.1	plasmid00001	98.09		True
relocation, inconsistency = 2491754
2663115	2693140	149311	179332	NZ_KB944666.1	plasmid00001	99.26		True
relocation, inconsistency = -12596
2693123	2765792	191911	264451	NZ_KB944666.1	plasmid00001	98.78		True
local misassembly
2765637	2765792	264509	264664	NZ_KB944666.1	plasmid00001	96.79		True
local misassembly
2765637	2765792	264722	264877	NZ_KB944666.1	plasmid00001	96.79		True
local misassembly
2766509	2781925	264963	280380	NZ_KB944666.1	plasmid00001	99.45		True
relocation, inconsistency = -6880
2781963	2805785	287298	311101	NZ_KB944666.1	plasmid00001	98.84		True
local misassembly
2806360	2806553	312573	312766	NZ_KB944666.1	plasmid00001	97.94		True
relocation, inconsistency = -2805927
1925	12159	314065	324295	NZ_KB944666.1	plasmid00001	98.9		True
local misassembly
12630	12703	324774	324847	NZ_KB944666.1	plasmid00001	100.0		True
CONTIG	plasmid00001	324847	misassembled
CONTIG	plasmid00002	19309	unaligned
