# Supplementary material for: Candidate Genomic Features Associated with Persistence in Enterococcus spp
Source: Microorganisms. 2026 Apr 19;14(4):921. doi: 10.3390/microorganisms14040921 (PMC13119490; doi:10.3390/microorganisms14040921)
Supplement: Supplementary file 1 [file microorganisms-14-00921-s001.zip › Supplementary File S1/QUAST/EH1.1/contigs_reports/contigs_report_EH1-1_final.mis_contigs.info]

chromosome00001
Extensive misassembly (relocation, inconsistency = 1530813) between 61874 12051 and 75039 75535
Extensive misassembly (relocation, inconsistency = 926599) between 75039 75535 and 94141 90337
Extensive misassembly (relocation, inconsistency = -604823) between 94141 90337 and 98270 96363
Extensive misassembly (relocation, inconsistency = 2024) between 98270 96363 and 123898 99603
Extensive misassembly (relocation, inconsistency = -1089) between 168310 123975 and 206715 169690
Extensive misassembly (relocation, inconsistency = -5782) between 206715 169690 and 217195 212491
Extensive misassembly (relocation, inconsistency = 1101) between 217195 212491 and 228445 217282
Extensive misassembly (relocation, inconsistency = -1504) between 228445 217282 and 281990 230171
Extensive misassembly (relocation, inconsistency = -1332) between 281990 230171 and 287409 283314
Extensive misassembly (relocation, inconsistency = -53830) between 287409 283314 and 354050 341232
Extensive misassembly (relocation, inconsistency = 883174) between 354050 341232 and 354056 354351
Extensive misassembly (relocation, inconsistency = 838176) between 354352 354589 and 399267 354590
Extensive misassembly (relocation, inconsistency = -1516) between 547946 520253 and 552813 549457
Extensive misassembly (relocation, inconsistency = 9567) between 552813 549457 and 556628 552848
Extensive misassembly (relocation, inconsistency = -45610) between 556628 552848 and 637143 614181
Extensive misassembly (relocation, inconsistency = -42571) between 725368 699196 and 810121 767929
Extensive misassembly (relocation, inconsistency = 37757) between 810121 767929 and 889501 810122
Extensive misassembly (relocation, inconsistency = -52597) between 889501 810122 and 955303 942176
Extensive misassembly (relocation, inconsistency = 14822) between 955303 942176 and 972309 955304
Extensive misassembly (relocation, inconsistency = -5828) between 972309 955304 and 1266719 978137
Extensive misassembly (relocation, inconsistency = 5051) between 1266719 978137 and 1293029 1266732
Extensive misassembly (relocation, inconsistency = -50571) between 1293029 1266732 and 1346467 1343525
Extensive misassembly (relocation, inconsistency = 1282) between 1346467 1343525 and 1355301 1346468
Extensive misassembly (relocation, inconsistency = -1048) between 1424314 1355341 and 1484440 1425353
Extensive misassembly (relocation, inconsistency = 36786) between 1812202 1794533 and 1816618 1812203
Extensive misassembly (relocation, inconsistency = -1332) between 1829005 1816619 and 1928760 1830330
Extensive misassembly (relocation, inconsistency = 47415) between 2006127 1929201 and 2010746 2006128
Extensive misassembly (relocation, inconsistency = 20666) between 2089140 2011966 and 2136861 2089141
Extensive misassembly (relocation, inconsistency = -4574) between 2136861 2089141 and 2166953 2141428
Extensive misassembly (translocation) between 2166953 2141428 and 2260222 2258248
Extensive misassembly (relocation, inconsistency = -3085) between 2260222 2258248 and 2306679 2275642
Extensive misassembly (translocation) between 2311929 2311240 and 2373164 2317078
Extensive misassembly (relocation, inconsistency = -86566) between 2373164 2317078 and 2499822 2459729
Extensive misassembly (relocation, inconsistency = 1468707) between 2521003 2500650 and 2540689 2541071
Extensive misassembly (relocation, inconsistency = 1491252) between 2540689 2541071 and 2592371 2558545
Extensive misassembly (relocation, inconsistency = 232970) between 2592371 2558545 and 2593826 2628477
Extensive misassembly (relocation, inconsistency = -2118) between 2664703 2700809 and 2702993 2715940
Extensive misassembly (relocation, inconsistency = 1400) between 2702993 2715940 and 2715957 2761111
Extensive misassembly (relocation, inconsistency = 1654014) between 2715957 2761111 and 2764117 2761344
Extensive misassembly (relocation, inconsistency = -4759) between 2765111 2764797 and 2783858 2782532
Extensive misassembly (relocation, inconsistency = 1621192) between 2796070 2790120 and 2800081 2801859
Extensive misassembly (relocation, inconsistency = -1764) between 2800081 2801859 and 2803629 2812412
Extensive misassembly (relocation, inconsistency = -2845) between 2803629 2812412 and 2815284 2815598
Extensive misassembly (relocation, inconsistency = -18177) between 2815284 2815598 and 2833910 2923522
Extensive misassembly (relocation, inconsistency = 177919) between 2833910 2923522 and 2935825 2923523
Extensive misassembly (relocation, inconsistency = -1999) between 2940400 2936289 and 2947780 2942453
plasmid00001
Extensive misassembly (relocation, inconsistency = -3732) between 1 12313 and 16257 28059
Extensive misassembly (relocation, inconsistency = 4625) between 16257 28059 and 28139 53323
Extensive misassembly (relocation, inconsistency = -1122) between 63310 67987 and 68989 69555
Extensive misassembly (relocation, inconsistency = 9993) between 69953 84435 and 84481 121716
Extensive misassembly (relocation, inconsistency = 2491754) between 84481 121716 and 149311 179332
Extensive misassembly (relocation, inconsistency = -12596) between 149311 179332 and 191911 264451
Extensive misassembly (relocation, inconsistency = -6880) between 264963 280380 and 287298 311101
Extensive misassembly (relocation, inconsistency = -2805927) between 312573 312766 and 314065 324295
