# Supplementary material for: Candidate Genomic Features Associated with Persistence in Enterococcus spp
Source: Microorganisms. 2026 Apr 19;14(4):921. doi: 10.3390/microorganisms14040921 (PMC13119490; doi:10.3390/microorganisms14040921)
Supplement: Supplementary file 1 [file microorganisms-14-00921-s001.zip › Supplementary File S1/QUAST/EH1.1/contigs_reports/contigs_report_EH1-1_final.stderr]

[M::mm_idx_gen::0.069*1.07] collected minimizers
[M::mm_idx_gen::0.090*13.56] sorted minimizers
[M::main::0.091*13.56] loaded/built the index for 3 target sequence(s)
[M::mm_mapopt_update::0.096*12.89] mid_occ = 200
[M::mm_idx_stat] kmer size: 19; skip: 19; is_hpc: 0; #seq: 3
[M::mm_idx_stat::0.099*12.51] distinct minimizers: 283642 (99.46% are singletons); average occurrences: 1.010; average spacing: 10.020; total length: 2870381
[M::worker_pipeline::0.763*2.63] mapped 3 sequences
[M::main] Version: 2.24-r1122
[M::main] CMD: /quast-5.2.0/quast_libs/minimap2/minimap2 -c -x asm10 -B5 -O4,16 --no-long-join -r 200 -N 50 -s 65 -z 200 --mask-level 0.9 --min-occ 200 -g 2500 --score-N 2 --cs -t 200 /output/quast_corrected_input/genomic.fna /output/quast_corrected_input/EH1-1_final.fasta
[M::main] Real time: 0.774 sec; CPU: 2.015 sec; Peak RSS: 0.072 GB
