# Supplementary material for: Candidate Genomic Features Associated with Persistence in Enterococcus spp
Source: Microorganisms. 2026 Apr 19;14(4):921. doi: 10.3390/microorganisms14040921 (PMC13119490; doi:10.3390/microorganisms14040921)
Supplement: Supplementary file 1 [file microorganisms-14-00921-s001.zip › Supplementary File S1/QUAST/EH1.1/contigs_reports/contigs_report_EH1-1_final.unaligned.info]

Contig	Total_length	Unaligned_length	Unaligned_type	Unaligned_parts
chromosome00001	3002769	663873	partial	1-12050,61875-75038,75536-90336,94142-96362,98271-99602,123899-123974,168311-169689,206716-212490,217196-217281,228446-230170,281991-283313,287410-341231,354051-354055,399268-399684,400953-402106,417737-418609,442306-443078,443548-444085,518054-520252,547947-549456,552814-552847,556629-614180,637144-638787,693615-699195,725369-767928,889502-942175,972310-978136,1266720-1266731,1293030-1343524,135…
plasmid00001	324847	60893	partial	12314-16256,28060-28138,53324-55708,60802-63309,67988-68988,69556-69952,84436-84480,121717-149310,179333-191910,264452-264508,264665-264721,264878-264962,280381-287297,311102-312572,312767-314064,324296-324773
plasmid00002	19309	19309	full	1-19309
