# Supplementary material for: Candidate Genomic Features Associated with Persistence in Enterococcus spp
Source: Microorganisms. 2026 Apr 19;14(4):921. doi: 10.3390/microorganisms14040921 (PMC13119490; doi:10.3390/microorganisms14040921)
Supplement: Supplementary file 1 [file microorganisms-14-00921-s001.zip › Supplementary File S1/QUAST/EH1.1/contigs_reports/EH1-1_final.mis_contigs.fa]

>chromosome00001
TTTTATGCATAACCATAGGCATACAAAGCATACAGATATTCTCCTGATACTTTATAGATC
ATATTATAAAGAAAATTTAAACTGGGTACAAAAAACTAAGCCCTCCTAAAAAAGGACATC
CAATTATTTGTTCCCACTATCAAATTGACAGTTTATTTAAGAATACCTTGCCGCATATTT
ATTAACTCCTTTTAAATAGATACTTAAATAATAGCACGTAAGAGCATATTTGTAAAGGAA
TCTCCAATTTTTTATCAAAGAGAGTACGTGATTACAAAATAGCTGTAATAATGTACCAAT
ATTTGTTATTCTATAATCTTCCAATTACTCCCGTTCTTTTCAAGTACCAAATCAAATTGA
GATACCTGCGTTGCTTTGGTCTGCTGGTCGATATACTCCACTGTCAGCGATACCGTGACT
TGATTATCCTTACGATTGTGAATAGGATTTACCAGTTCTTGAAAGATGTACTCTTTTCCG
ATTGGTTTTAATATCCCGTCATTCACATAGTAGGAAAGTTCACTGGCTGTCGCTGTAGGA
TAGAGCTTGAATAATGTTGTTAAAAACTCATTGATTTCATTGGTTGTAATGGAATCAACT
GTCCCTCACTTTCAATGGCTTTTGGTTTATAACTTGATTTCTTAGGTATGTTGGTAATGG
TCGGATTCTTAACCAGTACCATATTTCCAGAACCATCTACATAGACACTCACTATATAAG
CAGAGTGGACGGTCTTTGTATTTTCTCCCTCTGTAATGAGCTGGTCTACACTGTAGGTTA
CATTAAACTCATTGTCGCCAGTTGGCTCTACCGTCCATATCTGAAATCCTCTTACAGAAG
ACGATACAGGAATATCTTTGCGTACTGTATCAACATTGAGAGCTTGAAGTTCATCTGTCA
GATAGCCTTTTAGACTTTCCATTCTATTATCAATGGACTTATCGGATTGCTCCCATGAAT
AGTAGACTTTCGCAAAGTTCTCTACAAAATTTTCTACATGATGAGTATCAACGTATTCCT
TTTCTATGATAGTTGTTTCGTGAATAGTATGAGTATCTATAGCTGTAAAGTGCTTGAATA
TCGCAAAGCTGAAACTAAGCCCTAAAAGTACCCACAAGGCAATCACAACCTTTTTATGAG
GATTGACCTTATAGACACGAGGTTTCTTTTCCTTTGGTATCTGTTTTTCTTTATTCTGAT
TTTTTCTAAATTTCATCATTAAATCTTCCTTTCTCATTGTTTGATTCGTGGGCTCCCACT
AAATGCTGTTGCCAGTAGGGGCTTGTTAAGTCGGCATAACCGATTGGGTCGCCTGCATGA
ACATATGGTTATTGCCAAGGTATATCCCAACATGAGTAATATAAGAGCCAGCGTTATAGG
TAGAATGAAAGAAAACCAAATCGCCAGCTTGGTGCTTCCGATAGTGGGATATGCTGGGTC
ACATCATATTGCTGTTGTGCGGTTCGTGGTAAGTTAATTCCAGCTTTTCCATACGTCCAT
TGTGTCAGTCTGCTACAATCAAAAGAAGTAGTCGGGGAAGCTCACCGTAAACGTATCGCC
AGCCCTCATATTTCAGTGCTTCGTCCATGATGGCTTGTACCGTATCATCATCAAACTCTG
TTGTGACAAGATACTGCGTTACCAGTTGCACATAAAACATATTGCCATAGTTGTATCGCC
AGCCCCCATTGATAGGTATGGCTATGGGATTGGGGTAAGACACTTTTTCGCCACCTGAAT
ACTCTTTTGAGAAACTTTGAGCCAGTTCAAAGGTATATTTATTTCCACGATTAGCCACAT
ACCCTAAGAAACCACCACCATAATTGTAGGACTGGATAACCGATTAAATCTACACTGAGC
CTTTCGCTACTGGCGAACAATTCATCTAATACTTCACACCTTGCTTAATGGATTCTTCGT
AACTCAAATGAATTAGGTGGAAGACCAGGGATTCCGAGGACTGCATAACATCTTCCGCAG
TACCGCCCGATTCCACCTGTATAATCGCAAGAAGTATGTTGACATATTCTTCAACGCCAT
ATTCTTTGGCATATTTTTCTACCATAGGCTTATGAGCCAGCACTTCTGCGGTAAAAATTT
CCACACCTCCATAATGAATATTGGAATTTGCTGTCCTGTTCATCTGAAAAAGAAAATGGC
AACAAACAGAAGCAGTGAGAAGACCATCAAGAATAATCCAGAACCACCAATCACTAAAGT
TTTCAACTTCATGGTTTCTTACCGACTTTCTTAATGGTGGCGGTTTTGATTGGTGGTTCT
CCTTGGTATTTGTAGTGGTACTTTTGAACAGTAGACGGACGTTCTTTTGTGATTGGACGT
TGTGAAGTTCTATCTGCTGTAGTGGTTGAAGTTGCTGGCTTTTGAACGGTTTTTGAACGG
TATTGCCTTGGCGTTCCACTTTTGGACTTGAAAAATCGGACTTAACTGCTGGACGCTCTT
GTTTGGCTTGTTGAGATTCCTTATATGAAGTCTGAATATTAGACTGTTTTGAGGTCTGTT
CATCATGATATTGTTCTTGTCTTGTAGTCGGTCTTTCATGAACAGAGAGAAGGCAGGCTG
TTTTTTCTGTTTTGACCTGTTCCATTTCAGAGCGACGCTTCGCAATGGTTTTTCGCCTTT
GTTCCTGCTGTTCCTTGCGTCCACTGGCTCTGTCCGCTTTGGTTTGAGAAATACTACTGG
TTAAATCACGGACATTCTCTTTTTACTTTGGATTTTCCTTGATATACTGCATATCTTGCA
TTGGTCGGCAAATCTTTAACCTGTTCTTTCAAACCACTAGCAGTGTCTACCATTCTGTCT
TTGGTATCAGCTACTGTACCGATGGTTTGACCGATACGTTTTCCAAGTGTTGATTTTTCC
TTTCCGTCTGGTCGGGAGTGATCTGCTTGTGTCCTTGCAGAACTCCCCGAACCCGACTGT
CCTTTTTTACCTGTAACAATGGCAGACCCAGCCCCTAGAGTAGTCATGGAACGTCCAAGT
TTCCGCTGTAGACGGTGCATGTGAGCGTGCATAAGCATACGAGGTTTTCTCATCACACGA
CTTCCCACACTTTGAGAATCGTTACTCTGTAGAGAAAACATACTCATTAAATCGCCCAGC
TTGAAGTAGATTCCGTGCAAAGGTCACAATCTGTAGAAAAGCAATCAAAAAGAACGGATA
ACCAGCCGATAAGGTATAGAGCATGGTTGAAATACTAAATGCTGTCGTAATAATCAATGT
GATTCCAGCTCGTGTCAAAATGGTATTAAAGAGCTTTGTTATGGCTCGTTTTGACATACC
ATCAAATGATGGAATCATGCTTAAAATAAAGCTCACAGGCAGAAACATAGCATAGATGAT
AAAAAGTACCTGCGAGAAAATCATGATTCCTGTTAATAGGAATACAAATATGGAAATCCC
AATATTGAAGACAAATAGGAAGAAGACTGTACCTAAACGGTTAATGGTCTTTGTAATGGT
TAGATTGGTATTGCTTCTGTCTTCAATTTCTTCCGCAACAATTTTTTCTCTGTCTTCGCC
ATTGTTGGAATCTGGGCTGGTGGAGAGCAGGCTTTCCACACGGTCAATACCGATACTTTC
AATGTCTGAACTGTTGTATTGAAGCAGTAGCCACGGTTGCTGAACCTGTATGGAAAACAG
GCTATCTCTGATTAAGTCCACGCTGTCCTTGCCTTGACTATCGGAATGGGGCATGACAAT
CTTCGTGCCAAGTGATAAACTGGCATTACTGATGTCTGATGAAAAGTCATTGATTTTTTT
AATGTAGTCGGGAGCGTAGGCAATAAAGGAAGCCGATAGGATAAACACCAGCACAAAATT
CATAATGGCATGAATTGCCTTTGTGGTTTCTCTCTTTATCAGTCCCGTATAGGCAACATA
AACCCCAAGAACCAAAATCAAGAGTAAGAGGAATCCAACATAGAAACCCTCTGTTGAAAA
TCCGTTTGCACTCACACCAGCTAAGGTCTGCATATTCTTACCAATGGAATCTGCTGTAGC
GGAAATGAAGTCTAAGGAATAGGCTTCCTGTACTAAGTAACCTGTCGCATTGGAAACATA
CAAACTGATTGTCCAAATAAAATTGGTAATGGCATATAGTCCATACATGACCTGTTTTCC
AATCCCGTCCGACCAGTTCCACGGAAGCCAGCCCCAGCTATTATCCACATAAAAATCCAG
TTGATAGTTTTCAAGTGGGTATCGGCTGTATTCATTTGCCACATTGACCGTATCATCTAC
CAAGCCCGCAGCTTGAACCACCGTTCCCAGCATGGCTAAAGAAAAATGGCAATCACAAGT
GTGAAAGCCACTGTCATTGCCACTTTACCTAGACGTTTCAGCGTCCAGTTTGATTTTATT
CTGTTTACTATTGATGGTTTCACATTTACACCTCTTTTCGCACAGGTGGTCTGGTATCAA
AGGCATGGAGCAGTTCTTCAAATACAGGGTGGAACTGTATCACACCGACACGACCATATA
AATCACTGATAAGGCATTGCCCGTTTTCCAAATCACGCAATCGCTTCTGATTGTTTTCGT
CCTCTGGGTCTACACCAAAAAAGGCTAAGGTCTTTTTAATCTCGTTAAGGTCAGTGGAAC
GAAATGCAAATTTTAAGCCGAGGTTATTTTTCAGTTTTTCATCTAAGAGGTCGTCTGTAT
TTTGGGTCACGAAATATACCCCAGCGTTCATAGCACGACCAGCCCGAACCAGCTTCATAG
ATAGTGTTTTTCCTTGTGCTACCTGTAAAAAGCTCCATGCTTCGTCTAAATCTACAATCT
TGAAAATGCTTCGGTCTGTATGGATAAAGTCTAAAGCAAAGGTACTAATGACAATCAGCA
TAGCAACGGATAAAAGCTCCATAGTGGTATATTCCTCAAAGGAAGTTTCCTTGTCGGGAA
GTACCAAGTCCGCAACCTGTATAATGTTCAGTTGTTTTTCTAAGCTGATAGACTGCTCCA
CATAACCATTACTGAATAATAAATGTGCAAAGTCATAGTCTGTAAAACTTTCGATATGGT
CGGCTATACTGGTACTTAGTGGCGTATTCTCAACCCGTAATTCCTCAATCACTTTCATCA
ACCCTCGTACTTCACTATTGGTTACTGCACGAATGGCTTTTCTAAGGATTGGGAAGCGTT
CCCCATCACGAGAGGAAATCCCCGTAAGGAATGTCAGAATATCAATAGCCAGTGATTCAG
AATCTTTGGGATTTTTCATAATCACATAAGGGTCAAGTAAGCCTTTGTTTTTCTCATCAG
AAGTCAGAGTGACGATATTGATTTCATGGGAAATCTCTGGCAAGGTTTCTTTCCATCTGC
CACGTTCTGCTTTTGGGTCTACAATCACTGCTTGTGCCCCATAAAGCACCGCATAATAGA
CGATAAGGTTATTCGCAAAGGATTTACCACCACCCAGCGAACCAACAAAAGCCGACGCTA
ACGCATTGGTTACTGAACCCTTAACCCCTTGACTGGCAAGAGCAGGTTTCAGATAGACAT
TGCGTCCAGTATCTAAGCTGTAGCCAACATAAATCCCCTCATTTTCCCCCAGCATTTGAG
TAGCACCAAAACCTAAACCAGCGAGGAAATCAGAGGTCACGTATTGAATATAATCATTCA
TATAACGCTTGCTGGCAGGTAAAAATTCTTCATGTAAGCCGAGCATATCCCCAAATGGTC
GTACCAGTTTTACGCTTAAATCGTCATAAAAATCTTTCACTTCATTACAACGACGTTTGA
GTTCGTCAAGATCATTTGCTGATACCCTTACCACATAAGACAGCTTGTACATAGATTCCT
TGCTTTGGTCTAAATTGGTTTCCAGCTCATTCACACTTTCCAGAGCTTCCGCCACATTGG
AGCTGGTTTCATTATCACTTTGCCAAGCGTGGTTATCCAAGTCTTTCAGTTCTTTCTTTT
TATTGCGGACAGTAGATAGGGCTTTACGATTCGCTACAATTTCCACATTCATTGACGTAT
CAATCGGGAATGTAAATTGCTGTTGCTGGTAGTAGAAGATTTCAGAGGACGGGAAGTCCA
GTTCTCCGACAATGCTGTTAATGGTAAAGTAAGCTACATAGACGGTTTCATCTTCCTGCT
GGATTTTCAAATATCGCTGTTTTTCTTCCACCAAACAGCGAGTAGGCTTAATCAAGTCAT
AGTATTTAATCAGCGTTTCATTATCCAGCTTTTTCTTTGATAGATGGTACTCATACTCTT
CATAGGCAGTGCCTGTCTGTCCGTAAAGGTGTTCAATCAGATAGCCGAAGTCGTCCTTAT
CTAACCTGCGGATTTTGAAACGACGAGAGATTTTATTTTCTAAGAGCTTTTCCATCTTCT
GAAAACGCAGGATTTCATCATTACTCATACTAACAAAATCGCCCATCAGCTTATGGTTCA
CATCATAGACAAAATCAGACAAAGCATTTTTTGCTTCAACGGTAAGACTTTTCATAGAAA
ACTCCTGATCGTTGAGAAGCAACTTAAAGCCGATAAAGAAACGGTAGTTCACTTGATTTT
CGCCAATCATGGATATTAAAGCGTCTGTCTGTTGGTCGATTTTGTCATAGGCAACCGCTT
TGAGCTTGCCAGTGACTTCATTTTTGGAACGCTCTTGTGCAGAACGTATGCTGGATTCTG
TACTGATTTGTAAAGCATGAATTTTGCCATCACGATTTTGTGCGATAAGCTGTCTGAAAG
AATCATGCACTTGTATTTTCTGTTCTGGACTTAGAAATGAGTAATTGTAAGGAACAAGCT
CATAGTAAGCATAACATTCCCCGTCTTTATTCCAGACGAGATTGTTTTCAATGTATTTAA
TTGGATATGCCATAAAATTCACTCCTAACTGCTGTAATGGCTTCTTGTGGCTGGTTTCTG
CCAAGCGTTACTTTTTTTCCTGCATAGGTCAGCTTTGGTCGCAGTGCATAAGCAATGACA
GACTTCAAAAATCCATAAGGCTTTTTACCATCAAAAGTTTTTGTAGACATAAACCATGTG
AAAGCCACAGGAATCCCAAAGTATTTGAGAAATGCTCCCTCTATCATGGAAAGAGGGGGC
AAGTTGCCAAGTATCATCACTGCAAAGAGTGACACGACAAACCATGTCATTTGCGTAAAG
GTTATGGGAAACGGAAGTCTAAAATCATTGATAGAATACAGTACCTTTTCCACAGACCAG
ATACTGGTATAGCTTCGTATTTTCTTCATGTAATCAATCCTTTCATAAAAAATAGGGGTA
GCTGATTGAGCCACCCCGTAAAATAGAAAATCTGCCAGTAGTAATGTACCGACAGATTTA
ATAGACGATTTCAAAAATCCCATGATTGGTTGAGATAAACGTTCCTGAAAGGTCTAAATC
CCGACCATAGGCTTGATAATCAATATAGTTTTGAAGACTAGCTGGTACTTCGCCTAAAGC
ACCCGTTTCTTCAATGTAGTAGCGTGCCACGTCATACATATCATCACAATCGGAATGAAT
GATAATATCCTCTTGATGTTCGCTTAGTTCTTCAATGCTTGAAAAATGAGTGAGCAGAGC
AGATAGCTCCGATTGTAATTCTTCGGGTAATTCCGATACCATTTCCCATAGTCGATTGAG
TTCGCCAATGGAAGTGTATTCGTCAACCGTAAAGGGTAACTCGTAGTCATGAATGGCGTA
TTCCTCATATTCATCATTCAAGCCGATTTTCTCTTTGACTTCCTCAAAGTCAATGGGAAA
GGTAAACCACGCACCGACCAATTCGCCCTCATTGTATTTGCCTAAATTCGCAATATAGAC
TTGCATATCGTCCATATATTCACGTCCTTTCTTTGTAGAGATTCAAAAATCCCTACCGCA
CTTCGTTTGGTGTACCATTCCTTTGCGGAACATAAGAAAACCACTTATATTCCACAAAAG
AACGGTTTTATTTAAGCACCAATAATGCGATTGAATAGCTCTAGTAAAATGTCTTTTACT
CCAGCAGCGTTGAAGACTAAGCCAACCGCAATAATCGCAATAATTAAAAAGCCAATCAGT
TTGCTAAACTCACGCTTGAAGCCAAGATACAAGCCAATCACAACGATTGCTAAAAGCACC
AGTGATTGAGCGTTTGATAGAAACCAGTTATAAAGGTTTTGTCCAAAATTCATAAAAATG
TTCTCCTCTCTATATTCAATGAATTTGTATTTGAGTTATTTTTTTGTTGTTATCACGTCC
TGTTCTTTTACTGACTGTTGCTTCAAAATCTGCTTGTGTCGGTCTGTCAGTTTCGCATGG
TCGAGAATGTCTTTTACAACCTGCGTCTGGTTGATTTCATCAAGTTTAATCGCAACCTTT
AAGGTCGGGGCAACTTGATGAGATAGCCAGTTCAGCGTCCTTTGGAAGGAGTAAGGCTCT
GGTTTTGTGGTTAGTTTTAATCGTTCACGATTGTTCCCAATAAACCAAGCCCATTCTTCA
TTCAGTTTCCAATCAGAACGAGGTTTGGAATCGTCTTTATCTACAAAACGGATATACCGA
TTGATAATTTTAAAGGCGGTATGCTCTGGATTGTCATAGACGAGTAAATCACGGACTGCA
TAATAGGCACGCTCATTTTTCAATCGAATCTCAAAACGGTTTTTTACTTCTGCGTCTTCA
ATGGGAATATCATTTTTCTTGTACTGCTCGTAGTCCTTTTCATAGATACAGAAATAAACT
TCACTTTGTAATGAACCGATATAGAGGGTGTTTCCCATACATTCCTTTTCCTCTTTGCGT
ACCAGTTCGCCACTGCGATAGCTTTTAAAACTGCGGAAGACGGAGATACATTCTTCCTGT
TGGCACTTTTCAGTGAGTACAGGGATATTTAAAATCCCTGTCTTATCGTTAATGGCAAGG
TCAAGGCGTTTCATCACACCGCCAGCCACCAAAACGTCCATAAAGAACTCATACCAGCTT
CTTTGTTGTGCCAGAAGATAGCTTTCAAATTGTCTGCACCCACGACCTTTCAATTCCACC
AGAACTCCTTTGTCCAGTTCATGGGAGCAAAGGACGAATATGTCGCCTAAAGCATAATGC
TCTGAATAAGAATAGAAACCATAGTCCTCATGAAGAAAATAGGACAGTTTCAGTTGTAAG
ATGTTTTCGACCACCTGCTGTACGTCTGTTGTCGGAAAGCGAATTCTTACATAATCAAAC
AGCATTTCAAGGGGAGCGTCGGGATTGAAGCGTTCCAGAGCTTCCCAAAGGGACTGCTGT
AAATCCTCTGATGGCTTGACTTTTCCTGTTTCAATATCGCTTAGATACTGCCTTGTAATA
CCAGTCGCAACAGCTAAACGGTTTTGAGATAGTCCATAAGCCAAGCGTTTTTCTTTTAAA
TGCTGTAACCAAGTTTGTTCATTCAGTAAAAATCCCTCCAATCAAAAAGGCGTATGTCAA
CTTTTAAAGCCCATTTGACATACGCTGAAATTTTGTAAATCCCTTGTAACCAAAGGATTT
TCTAATGTTTTTTTGACTGTTTCCTGTCGATTTGTACCCCCCTGTTAGATACGGGGGGTT
AAGTGCTGGCGTGGCTATTGCCACACCAGCCAGCAAGATCAGTCCACACCTGCGACTTCC
GCTTCGCACGTCGCCTGCGTGGACTGTCTGCTGTTGGATAACTTTTTAATTTCCTCCAAG
AAATCATATCCTTTTGGTACAAGGGGAGTATAAAACTCTGATATGACACTTGTTCCTACA
TCAACATAGCCACGACCTTTGATTCGCTTTAAGAAGAAATCCTTTTGTACGTCACTGCCA
AACATCATGCCATAGCCCATTTCAGACATACGACCTAAAGCCACTCTGAAATTAAACTGA
TCACGGATTCCGTCGCCTAAATATTTTGCGTCTGGACGTTGACAAGCCAGTATTAGAAAG
AAGCCAGCTTGACGACCTAACATGACAATCTGTTTCAGCTTATTCATAACTGCGGTGTTT
TCTTTTGTTCCCAGCATTTCCATGAAAGCGACGTATTCATCAAAGATTAAGAAGTGTGCC
GGGAGACCTAAGTAAGCATAATTTTTGCCAGTCTTATAGTTCTTCATCTGCTTCATTTCC
TCACTACGTTTCATCATTTCTTCATAGAATGTTTCAATGCAAGAAAGCAAGTCTTCTTTT
CTATAGTAGACATTTGCCATCACAGAACCTAAGTCCGCAAGATCAGCATTTTTCGGGTCA
AGAATATACAGTTTTGAATCTGTATGAAGCAAGGCTTCAATCAGTGTCAGTATAAAGTAA
GTTTTACCGCCACCTGTACCACCAGCAATCAACATATGAGGGAGCTTATCATATTCCCAC
CATACGTTTTTCATTAAGCGAAGTTTACCATCTTTAGCTTCTACTTCATCAATAGAAATA
CGACTGGCTATGGTGTCATAGAGCAAAGTATATTCCACATAGGAATCCTTTAACTCTTTA
TCCGTCAGCTCACAGTACAAGCCACTCTCTAATTTCTTTTCCAAGTGTAAGAGTTGGTCT
TGATATTTTCCCAGCGTGATTTCCACCCGTATCTGTATCAAGCCATTTTTAAGTCGATAA
TACATTTTAGGGAAGTAGGTTATCTTTTCCTTTGTACGACCAGCACTATCTTTAAAGAAA
CCCTCTGTTTTGACCTGTTCAGATTCATACCACTTGTTTTCAAGTATCATCTTTGCCAGT
TTTTGACGGTGGTAAAGTTGTTTAACCGTATCATAGCGAACCCGTTTGAATACAAACGCT
ACCAGCAAGCAGATAAGAATTGCGACACTGAAACTGATAATTAAATAGGGAATGTCAATC
TTATCTGCTTGTGATAGGTTAAAATCCTGCCAGTTGATCTGCTGGATTGTCTTCACATGA
AACAGTCCGACAACCAGCAGGAAAACAGGCAGGAGTGACGCTATCGTAAAATGAAAGACT
AAATCTTTACCAGATGGGCGAATCCTTTTACCACGCTGTTTCATGCGAAAAAGTCTCCTT
TCTACCTAGCGACTATTTGTCTTGTGTCGGTTCTTTCTTTGCTTGTGGTTGAGCTTTGAA
TGAACTAGAATCCTTTGTCAGCACAATATCGTCTGCCTTGATATACCAGTCAACATCTGC
TCCTTGATAGGTGGCAGTAGCAACGGTGTCCGCAATGGGATTGATAAGTTCCACCCGTGC
GTTATAATCAAACTCTTTCAAAGGCACGCTGGCAGGAATACTTACTTGAATCATGCGTCC
TTGTCCTTTGGATTTTAAGTCATAGGTACGTTCCTTGATTTCATCTGAAACCGACCCGTC
TTCATTTTGGATTCTCACTTCACGACGTAGAGCAGAGAATTTCAATTCTCCAAAAGTCGT
GTCTTTATCTAATACAATGCCATTTGCTAATCTCATCATTTTTCCTCTCTTTCTTTATTC
TTTTATCATGTCGTCAGCATGTAAAAGGTAATTTGTAAAACCACGAGTGCCGATTTTGTA
GCCCTCTGCGGTAATACGTGGATTGACTAACTTCACACGTTCCTCAAAGCCGAAATGTTT
TTCGCCAGCTTCAGCAGGAAGCACCACCACAATATCATCTGCTCTTTGAACATCAGAATA
GAGATTATAGCTTCTTGATAAGACAGTTAGCCGTCCGTTGATTCTTCGCTGAACGACTTT
ATCCTCGCCAGCAAATTCTAAATTGCCGAATGTTTTTTCCATGTTGGGAATCACAAATTT
AAGTTCCATATTTTTACCTATCCTTTCTTTTTTATTGGCTGAATGAATGTTTGATGGTCT
TAAAGAGTGGGGAACGACCTTTTGATTCTTGATTTTTTGTTTTCATAAGTTCACTTCCTT
TCAAAATCGGGTAAAAAAATAGACACCTCATTTTTTGAAGTGTCTACCTATTAAATATTC
AAATTTTATTGGAAGTATCTTTATATCTTCACTTTTCAAGGATAAATCGTCGTATCAAAG
CTCATTCATAAGTAGTAAATTAGTAGTAAATTGAGTGGTTTTGACCTTGATAAAGTGTGA
TAAGTCCAGTTTTTATGCGGATAACTAGATTTTTATGCTATTTTTATATAAAAAAATACA
TTAACTTTACCTATTTTTATCTTAATGAAACAGCTTTGCTCTCGCGGTTGCAAGAAATAA
ATGTTAAAATCAAAAGGTATGCTATTAAATGTTTTTTTGGAGGTTGGGTCATGATAGAAG
TTATCGACTTGAAAAAAGTATTCGATAATGGGTTTGAAGCGTTAAAATCGGTCAATTTTA
CGATTGAGCAAGGGGACTTGGTTTGTTTGTTAGGACCAAGTGGGTGTGGGAAATCCACAA
TTTTAAACTTAATTGCAGGTTTATTGCATCCAAGTGATGGAGATATTCAGTTTCGACAGC
AATCGGTTGTCAAAACAGCACCAAAAGATCGGAACATCGGGTTCGTTTTTCAAAACTATG
CCTTATATCCACATATGACTGTTCTAGAAAACGTAATGTTTCCTTTGACGGTAGGAAGTA
AGAAAGTTCCCAAGGCAGAGGCACAAGCTATTGCCGAAGAATATATGAAACTAACGAATA
TTGAAGAGTTAAGCCATAAAAAGCCAGGCACACTTTCTGGTGGTCAACAACAGCGTGTTG
CGATTACCCGGGCGTTAGTTCAAAAACCAGATGTTTTATTATTAGATGAGCCTTTAAGTA
ACTTGGATGCACGTTTGCGTTTGAAAATTCGTGAAGAAATCCGCCGCTTGGTGAAAGAAG
TAGGGATTACAACAATCTTTGTAACGCACGACCAAGAGGAAGCGCTATCAATCAGTGATA
AAATTATTTTATTAAACGAAGGGGTTATTCAACAAAATGATGAACCTCAAAACCTTTACT
TAGAACCAAATAACTTATTTGTTGCTCAGTTCATAGGTAACCCAATTATTAATTTATTGT
CTGTTGAAGTGAAAGACGGCAAAATGTACCACAAAAGTTTTGAAATTCCGCTTGAGCGTT
TTGAGCAAGCACGCTTTAAAATGCCAATGACTGATGGGAAATATACGTTTGCTTCTCGTC
CGGAAGATGTGGTACCAGCTGAAACAGGTCTCTTTACCACAACGACAGATTTAGTGGAAT
TGATTGGTCGAGAACGTATTTTACGATTTACATTAGGAAATGAACAAGTGAAATCAATTG
TAAGTGTAGAAGAAGCGATTGAAGAAGGAGACACTTTATCTTTTGATTTTTCATATAAAA
AAGTATTTATCTTTAACGAAGCGGGAGACCGGGTTTACTAATGAAAAAATACAATCCAGA
AAATCAACCAAAAGCATGGCTCTTCCTTCTGCCATCATTAGGAATCATTTTACTGTTTAG
CGTTTATCCACTGTTTCGTTCTTTGTGGATGAGTTTCCAAAAAGGTTCCTTAATTAACCA
ACGCTACGCTGGTTTAGAAAATTATCAACGTGTATTGAATGATCCAATCTTCTATAAAGC
GTTAAAAAATACAGCGCTCTATGCATTTGCTGTGGTACCGATTGCCTTGATAATTTCCCT
AGCAATTGCTTGGATTATCTTTGAAAAAGTTAAACATAAGAGTTTCTTTGAAACGATTTT
CTTTATGCCTTATGTAACGAGTACGATTGCCATTGGGATTGTCTTCCGTTACTTCTTTAA
TGGCGATTATGGAATTGTCAATTACGTCTTAGGCTTTTTCGGCATTCCTTCTGTCAACTG
GCTAGATAATGTTCAAATGAGTATGCCAACATTGATTATTTTTGGGGTTTGGACGAGTTT
AGCATTTAATATTATTATTTTGTTGGCTGGGTTGAGAAATATTGATGAAGAACATTTTAA
AATTGCAAAAATGTTTGGCGCCTCAGACGGCGAAATTTTCCGACGTATTACGTTTCCGCA
GCTAGTCCCGACCATTGCCTTTTTATTAACGGTCAACTTAATTGGCGCCTTTAAAGTTTA
TACACAAGTTTATGCTTTATTCGGTGGCCGTGCGGGGATTGCCAATAGTGCCACAACCGC
AGTGTACTATATTTATGACAAATTCCACATTGCAGGACGTCCCGGAATTGCGATGGCCGC
CACAGTGATTTTATTTGTGATTATTTTAGTGGTCACTTTCTTACAAAATAAACTCTTAAA
GAAAGTGGGGCAATAAGCCAATGAAAAAAGTTTTAACGATTATCGCATTTGTTTTCTTAG
GCATTTTAGCCGTTATTACGTTATTTCCATTTGTCTATATGATTTTAGCTGGTTTAATGA
GTTACTCTGAAGCGACCAGCATGCCGCCAACCATGTTTCCGAAACAACCACAATGGCAAA
ACTACACAGAGGTCTTTCAAAAAGCACCCTTTCTTCGGTATTTCTTGAACACAGTCTTTG
TTTCAGGCGTTACAACGATTGCTACGGTAGTCACCGCCGTGTTAGCTTCATTCGCATTAA
CGAGTTTGAAGTTCCGTTTTAAAAATGTGGTCATTGCTTTGATGATTTCGTTGTTAATGG
TTCCGTATGAATCTATTATTTTTACCAATTATCAAACGATTGCGCAATTAGGTTTGTTAA
ATACTTACAGCGCCTTAATTATTCCATTTTTAACTAGTATTTTTTATATTTACTATTTAA
ACGGTTATTTAAAAGGTATTCCTGATACTTTTTACAAGGCTGCCAAAATTGATGGCGCTA
GTGATTTAGAATATATTTGGCGTATTTTAGTACCAATGTCAAAACCAGCGTTGGTAACAG
TAGGGATTTTAACATTTATTTCTAGTTGGAATTCTTTCTTGTGGCCATTGTTGGTGACGA
ACGAGAAAAAATACCGTCTATTGAATAATGGACTATCGGCCTTTGCGACAGAGAGCGGTA
GTGACGTACATTTACAAATGGCTGCTGCAACATTAACCGTTATTCCAATTTTAATTATTT
ACTTGATTTTCAGAAAAGAAATTATCAGAGGAGTTGCAAAAAATGGAATCAAAGGCTAAA
ACAACTGTGACTTTTCACAGTGGCATTTTAACAATTGGAGGAACCGTGATTGAAGTGGCG
TATAAAGATGCCCACATCTTCTTTGATTTTGGTACAGAATTTCGACCAGAATTAGATTTG
CCTGATGATCACATTGAAACCTTAATTAATAATCGTTTAGTGCCAGAATTAAAAGACTTA
TATGATCCACGTTTAGGTTATGAATATCATGGTGCAGAAGACAAAGACTATCAACACACC
GCTGTTTTCTTATCTCATGCCCATTTAGATCATTCACGCATGATTAATTATTTAGACCCA
GCTGTTCCGTTGTACACCCTAAAAGAAACGAAAATGATTCTAAATAGTTTAAATCGAAAA
GGTGATTTTTTGATTCCATCACCGTTTGAAGAAAAGAATTTTACCCGAGAAATGATTGGT
CTTAATAAAAACGATGTGATTAAAGTTGGCGAAATTTCAGTGGAAATCGTGCCTGTTGAT
CATGATGCGTACGGTGCTTCGGCATTACTGATTCGCACGCCTGACCATTTCATCACATAC
ACAGGTGATTTGCGCTTACATGGCCATAATCGTGAAGAGACTTTAGCTTTTTGTGAAAAA
GCCAAACATACTGAATTATTAATGATGGAAGGCGTAAGCATTAGCTTCCCAGAACGTGAA
CCAGATCCAGCCCAAATAGCGGTTGTCAGTGAAGAAGATCTTGTTCAGCACTTGGTTCGT
TTAGAACTAGAAAACCCGAATCGACAAATTACCTTTAATGGTTATCCAGCAAACGTGGAA
CGTTTTGCTAAGATTATTGAAAAGTCACCACGTACAGTCGTTTTAGAAGCAAATATGGCT
GCGTTGTTACTTGAAGTATTTGGAATAGAAGTTCGTTATTATTATGCTGAATCTGGTAAA
ATACCAGAATTGAATCCAGCGTTAGAAATCCCGTATGACACGTTACTAAAGGACAAAACA
GACTATTTGTGGCAAGTTGTGAACCAGTTTGACAACCTCCAAGAAGGTAGTTTATACATT
CACAGTGATGCACAACCGTTAGGGGACTTTGATCCACAGTATCGCGTGTTTTTAGATTTG
TTGGCTAAAAAAGACATTACTTTTGTCCGCTTAGCTTGTTCAGGACATGCAATTCCAGAA
GATCTGGATAAAATTATTGCATTGATTGAACCTCAAGTATTGGTTCCAATCCATACGTTA
AAACCAGAAAAACTGGAAAACCCGTATGGTGAAAGAATATTGCCAGAACGTGGCGAGCAA
ATTGTTTTATAAATTTTTTTAAGGGAGAGAAAAAAATGAAGTTCAAAACTCTAGCAACAA
CAGTGTTAGCAACCGCAGCTATTTTCGCATTGGGGGCTTGTGGTAACGGTAATGGGGCCA
AAGAATCAAACGATATTGTGAAAGAAGTGAAGGAAGATACGACAATCACTTTCTGGCATG
CAATGAATGGGGTTCAAGAAGAAGCGTTAACAAAATTAACGAAAGACTTCATGAAAGAAA
ATCCAAAAATTAAAGTGGAATTACAAAATCAATCTGCTTACCCTGATTTACAAGCCAAAA
TCAATTCGACTTTAACTTCACCAAAAGATTTACCAACAATTACGCAAGCGTACCCAGGCT
GGTTATGGAATGCTGCACAAGATGAAATGTTAGTGGACTTAAAACCATATATGGATGATG
ACACAATCGGCTGGAAAGATGCAGAGCCAATTCGTGAAGTATTGTTAGACGGCGCCAAAA
TCGACGGCAAACAATACGGCATTCCATTTAATAAATCGACAGAAATGTTATTCTATAATG
CTGATTTGTTGAAAGAATATGGTGTTGAAGTACCGAAAACATTAGAGGAATTAAAAGAAG
CTTCTAAAACAATTTACGAAAAATCCAACAAAGAAGTCGTTGGTGCTGGTTTTGACTCGT
TAAATAACTATTACGCAATTGGAATGAAAAACAAAGGCGTTGATTTTAATAAAGACTTAG
ATTTAACAAGCAAAGATTCACAAGAAGTCGTGGACTATTACCGTGATGGTATCGAAGCAG
GTTACTTCCGCACAGCTGGTTCAGATAAATATTTATCTGAACCATTTGCAAACAAAAAGG
TAGCAATGTTTGTCGGTAGTATTGCTGGTGCTGGTTTTGTTCAAAAAGATGCTGAAGCTG
GTGGCTATGAATACGGTGTTGCACCACGTCCTGAAAAAATCAACTTACAACAAGGAACAG
ATATTTATATGTTCGATAGTGCTACGCCAGAACAACGGACAGCGGCATTTGAATTCATGA
AATTCTTAGCTACTCCTGATTCACAATTGTACTGGGCACAACAAACAGGTTATATGCCAA
TTTTAGAATCTGTTTTACACAGTGATGAGTACAAAAATTCTAAGACAACCAAAGTACCTG
CACAACTTGAAAACGCAGTAAAAGATTTATTCGCTATCCCAGTAGAAGAAAATGCTGATT
CAGCCTATAATGAAATGCGGACAATTATGGAAAGTATTTTTGCTTCATCAAATAAAGACA
CGAGAAAATTATTGAAAGATGCAACATCACAATTTGAACAAGCATGGAACCAATAATCAA
TAAATAAACAGACGTGGGAGGTTGGGATCTGAGTCGTTATGGCTCGTGTTCTAACCTTCC
TGTTCTTTTGGGCGGAAGAAGGAGAGAAACAAAATGCAAATAAAAATTTTAGCAACAAGT
GATATGCATGGGTACATTATGCCAACAAGTTATAGTGAAAAAAAGATGGATTTACCTTTT
GGAACCGCAAAAGCAGCAACCATGCTGAAAAAGTTACGGGCGTCTGCCAAAGGACCAGTT
TTTCAAATTGAAAATGGGGATTTTATTCAAGGTTCGCCGCTTAGTTACTACGTAAGAAAA
GCAGAAACACATTCAGTGGCTGCCATCACTAAAATCATTAATCAAATGAATTATGATGTT
AGCATTTTAGGTAACCATGAATTTAATTACGGTTTAGATTATTTAAAGGAAACGATTGCC
AGTTATCAACAGCCAGTTTTAGCTGCCAATATTCTTGGTAAAGATGGACAACCTTATTTC
GGTCAGCCGTATGTCATCATAGAAAAACAAGGGGTTAAAGTAGCCATCCTTGGCGTGACG
ACTCAATATATTCCTCATTGGGAACAGCCGGCAACAGTCAAAGATTTAACGTTTAAAAGT
GTCGTTGAAACAGCGGCGGAATACGTGCCAAAACTGCGGGAAGAAGCGGATCTAGTTGTT
GTCGCTTATCATGGCGGTTTTGAAAAAGATTTAGAAACAGGGGAACCCACGGAATTACTA
ACAGGAGAAAATGAAGGCTACGATTTATTGGAAAAAGTTCCTGGGATTGATGCCTTAGTC
ACTGGTCACCAACATCGAGAAATTGCTACAAAACTGAATGGAATACCTGTGATTCAACCA
GGTTTTCGAGGAGCTTTCGTTGGAGAAATTACTTTAGAAATTGAACCTATGGCTAAAGGC
TATCACGTTATTGGAAGTGACGCAGCTATTCATCCTGTTGGAAACGAACAACCAGATACA
GAAGTTTTAGCTTTGACAACAGCGTTACATGACGAGGTAGAAGAGTGGCTTGATCAACCA
GTGGGAAATGTGGAAGGGGATATGACGATTCAAAATCCGAATGCCGTACGCCTCAAAGAA
CATCCATATATAGAATTTATTAATAACGTCCAAATGGCTTCAAGCGGAACGGATATTTCA
GGGACTGCACTTTTTAACAATGAAGGCAAAGGGTTTAATAACCAAATTACGATGCGCGAT
ATCATTACCAACTACATTTATCCAAATACCTTGGCTGTATTGCGTGTCACTGGACAAGAC
CTCCGTGAAGCGTTAGAACAAAGCGCTACTTATTTTGTGTTAGAAAAAGGCCAACCAATT
TTCAACCCGAAATATGTCGATCCAAAACCACAATACTATAATTATGATATGTATGAAGGC
ATTGAGTATACGCTTGATTTAAGACAACCGTTTGGTGAAAGAGTGACGAAACTTAATTAT
CATGGCAAAGCAGTGCAAGCAGAAGATGTTTTGGAAATCGTGACAAATCAATACCGAGCA
GTCGGTGGCGGAAACTATCAAATGTTCCAACCTGAAAAAATTATTCGAGAAATTCAAATT
GATATGACGGAACTGATTGCAGAATATTTAAAAAAACATCCAATCATTCAAGCGTCGACA
AATGATAACTTCAAGGTTATCTGGTAAAAAATAGCAAAAAAAGCCTTCAACCATACAATT
ACTTGAAAGATGGTTGAAGGCCTTTTTTGAGTTAATAGCCTTTTTTTAAGGAAACTTGGT
TTTTGACGAGGGTCTGATCCGTCACAAATTGATTTAAGTTTGGAATAAAAATCGCCAGTA
ATTTTGATTTGAACTTCGGTGTCATGCCAGAAATATGAGGTGTTAATAAAACATTCTGCA
TCTCCCATAAAGGGCTATCTTCGGGAAGAGGTTCTTCTTCAAAGACATCTAAGGCAGCAA
AAGCAATGGTTTTATTGTTTAAGGCAGTTATCAAATCGTTCGTTGCTACTGAGGCGCCTC
GACCAACATTTACGAAAATTGTTTCAGGAGCCATTTTTTCAAAAAGTGCCTGATTGTATA
AATGTTTTGTTGTTTCAGTCAAAGGAAGAATGTTCACAACAATGGACATTTCATGGATAA
TTTTACTCATATTCTTCTGTGAATAGCATTCAATGAAGCCTTCCGTCACATGTCCAGAGG
TATTCACGCCATAAACTTGAAGATTTAAACCTTTAGCAAATTTAGCTAATTGTTGTCCGA
TTTGCCCGGTGCCTACGATTAACATTTTTTGCCCAGAAAGTTGTTGATAGGAAGGGGCTG
TTTGATTCCATGTGTGTTGCATTTGTTGTTGGATACTTTCTTGCAGTCCGCGGGTATGTG
CTAATAAAACGCCTAAAACATGTTCTGAGATAGAAACACTATGGATTCCGCTACCATTAG
ACAACAGAATGCCTTTTTCTCTTAATTTATCAAAATCCATATAATCAGCACCAGCAGAAA
TGAGCTGAATCCATTTTAGGTGACTAGTATCAGATGCTAATAAACGCGGACCAATTTCTT
TATGCCAGCCTAACATAATTTCGATGGCCTCTTCTTCAGCAGATGATAAATGATCGGTAG
ATGTTTTAACTAGATAATTGGGTGCCACAGCTTTCACTTGTTCCAGTTGTTCTTCGTTGA
ATACTTCATTTAAATAAATAATTGGTTGGTTCATCTTTCTTCCTCCTAGCACTTTTTATT
GTATCAAAAATAAATTTAAAAGAGAAAAAGAAAGGCTTTTCAGTAAAGCAGAAAGCCAAG
GACAAAAATCCGATTTAGATTTTTGTCCTTGGCTTAAAAACTGCTAAAGTCCAGTGCTAA
CCTTATTTAGGTACGCCGTTTTCAAATAAACTTGTACTATGAACTGGTTGACGTCGAGCA
TCGGGCCGTAAGTAATGTAAAGCATTATTTACGGCAGTAGGTGCCTCACCAAAGCCTGTA
GCGATTAATTTCACTTTTCCCTCATAGGAACAGATATCCCCTACAGCGTATACACCAGGA
ATGTTAGTTGACATATCGGAATGAACATTAATAGCATTTCTAGAAACGTCTAATCCCCAT
TCTTTGAGGTGTGTTAAAGAAGAAGTGAAGCCATAATTGATAATTAAATCATCCAGAGGG
AGATCCAATGTTTGGTCACCTTTTGTCTCCGTTAATTGGATGCCTGTGAACGTTTCGTTT
TCCTTTAAAATATCACTAATGATATAGGGAGTTCTGATAGAAACACTAGATTTTTCCAGT
TGTTCCACGCTATGTTCGTGGCCGCGAAATTGTGGGCGACGATGGATAATAGATACTTCT
TCTGCGACGTTTTCTAGCATTAAAGCCCAGTCAATTGCGGAATCGCCGCCACCAGCAATC
GCAACTTTTTTGCCAGCGAATTTTTTCATGTCAGTCACATAATAATGGATTGACTCACCT
TCAAAGGCTTCAACATTTTCGATAGCTAAACGTCGAGGTTGGAAAGCGCCGTTACCAATC
GCAAAGATAACCGTTTTAGAATAATGTGTGCCTTTAGTTGTGTCTAAGCGCAAAAGTCCA
TCTGCTTCCTGTGCAAGGTGTGTGACCTCTTCTTCCAAGCAAACATCGTGCTGAAATGGC
TGCATCTGTTTTTCCAAATTGGCAATTAACTCACCGGCTTTAATAGCAGGGAATCCAGGA
ATATCATAAATATATTTTTCGGGATACAGCATTGTTAGCTGACCACCTAATTGCGGCAGG
CTATCAATGATTTTCGTTTTCGCTTTACGAATTCCCGCATAAAAAGCGGCAAATAATCCA
ACAGGACCGCCGCCGATAATCGTTAAATCATAAATATCTTTTTCATCAGACATTTGAAAA
TTCCTCCTAATTCATTTAGGGTTGAGACAACTATTGATCGTTTTGCGAACACTTCACAAA
ATAGCACGGCTTTTCGAAAAAAGCAAGTTTGGCTAACGAATCAAAGCATTCTTTAATCAT
TGGAAAAAGATCATAGCAATTTTCAGCATTTTTCGATATGATGGAACTATAAAATAATTA
TCTAGGAGGATATTCTCATGTCACAATTTCCACAATTAGATTTAGAAAATGCTAAAGGCC
CAAAAGCGGTCATTAAAACAAACCGAGGCGACATCACTGTTCAATTATTCCCAGAACAAG
CGCCTAAAACGGTTAAAAATTTTGTTGAATTAGCGAAAAAGGGCTACTATGATGGCGTTA
TTTTCCATCGTGTGATTCCTGATTTTATGATTCAAGGCGGTGACCCAACCGGAACAGGAA
TGGGCGGCGAAAGTATTTATGGAGAAGCATTTGAGGATGAATTTTCTCGGGATGTTTTCA
ATTTGCGTGGCGCATTGTCAATGGCAAATGCTGGTCCTAACACAAATGGTAGCCAATTCT
TTGTTGTTACTAATCAAAATGTTCCAGCTCAAATGATGAGTCAGTTAGAAGATGCTGGTT
TTCCAGAAGAAATTATTGAAGCTTACAAACAAGGCGGAACACCTTGGTTAGACTTCCGTC
ATACTGTTTTTGGTCATGTTGTTGATGGTATGGATGTAGTGGATGAAATTGGTGGAGTCC
AACGGGATGCCCAAGACCGTCCAACATTTGACGTCGTGATGGACACAGTTGAAATCATTG
GTGAATAAGTTTAACCAATTGAAAAAGAGAGTACCAACGAGGGACAAATTCGTTGGTACT
CTTTATTTTTTTCTTAAAACGACTAACTTTTTTTTAAAAGCATCCAAATCTCTTCTTTTA
ATTAAGTCTTTATAGGATACTGAGTTAAAGAATAGAAGGAGAGGAAGCAAATTTGTTAGA
AAAATACAGATATCCAATGGCCTTGGCTTTGTTTGCAGTAATACTCCCATTTATAGGAAC
GTTTTTTACGTATGTAGATCAGCAAGGAATCGTTCATGAACCAGGATTTTATACAATCAT
AATTGGAGAAATTTTACTTCTATTTTCAGGTATCTGGTTCGTCAGAGTTTATTTAGCTAA
ACGCAAAAGAAAGAATTAAAAACAGCTGTCCTAAAAACTAGGACAGCTGTTTTTAATTAA
AGGCTTTTTTGATACGTAAAAGGCCTTCTTCGAGAGTTTCTTTTGAACAAGCTAAGTTTA
AACGCATGTGTTGAGAACCTTGGGGACCAAAACTAATTCCTGGATTTAGAACCACTTTCC
CCTTATGAATTAAGGTATCGCGAAGTTCTCGATCCGTTAGTGAATAAGAACTAAAGTCTA
ACCATAAAAGATAGGTCCCTTCAGGCTCCATTACACGAACGCTAGGCAGCTCTTCACGGA
AAAAAGAAAGGGCAAAATCAATATTTTCTTTTAAATAATCAAGTAATGCCGTTAGCCATT
CCTCCCCTGTTTGATAGGCAGCTGCCGTTCCAACGTAGCCAAAAGTATTGATGCCGCCTT
GATGATTTTTGTCTTGTAAAGATACGAAAGATTGCCGTAGTTTTTCATTAGGAATGAACA
GCATTGAATTTTTAATCCCCGCTAAATTAAAGGTTTTCGTTGCTGCGGTTAAGGTAACAG
TGAATTCCTTAAATGCATCATCAGCGACAGTGAAGGAAGTGAAGGTATGCGGTTTGAAAA
TCAAATCCTGATGAATTTCATCGCTAACCACAGTTACTTGGTGTTTTTGGCATAAACGGC
CAATTGCCAGCAATTCTTCTTTTGTCCAAACACGTCCACCAGGATTATGGGGATTACAAA
AAAGTAACAGTTTCACCTTTTCTTCGATTATCTGTTGTTCCATTTTAACCAAATCAACTT
CATAATGTCCGTTAACTTCTAGTAAAGAATGGCGCACGAGTCTACGCTCATTTTGTTTTA
CCACATCTGCAAAAGGGGGGTAGACTGGATCACAAATCATGACAGAATCAGCAGGTGCTG
TATACGCTTGAACGGTTGTGGCCAAACTGGGTACCACGCCACTATTAAACAAAATTTCTT
CTTTTTCAACAATCAATTGATGGTGTTGCCGTTGCCAATCTTGAATTGCTTGATACAGTT
CATTAGGTGCAACTGCATATCCTAGAATGCCCTGTTCAATAACTTGTGACAAGGCATCAA
GAATAGGCTGATGTACTTTGAAATCCATATCAGCAACCCATAAAGGTAGTAAATCTTTTT
CGTGGTAACTCGCTTCAACGGTGTCCCATTTAACACAATTCGTGTGGCGACGCTCAATGG
TTTCATTAAAATTAAACATAAGATAACTCCTTTTCTTCTATATAAAGTCTTACTTCCTAT
AGTATAGTAGATTTTGCTTAAAAGATGAAACAATAGTTTTAACAACTAGGGAAGAAATAA
TGCACAAACGTTGAAAAAATGCTATTATTTTAAATGAGTAGAAACGGAAAAAGAAATTTA
TCGTATGAAAAGAGGAAATTTGATGAAGTACAAAATTGGTATGGTACTTTCTGGCACAAT
TACCGGACTTCAACCATATGGCGCATTTGTTTCTTTAGACGAAGAAACACAAGGACTGAT
TCATGTTTCGGAAGTACAAGCTGGCTTTACCAAAAATATCCATGGACTCTTAACCGTTGG
ACAAAAAGTAACCGTTCAAGTTATTGATGTTGATGAATATTCTCAAAAGATTAGCTTATC
TTTACGAACCCTTGAAGACAAAGTTCATTCAGTGAACCATCGACGCAAAAAATATTTTAC
GGATAAGAATAAAAAAATTGGCTTTGCAACCTTAGACAAAGAACTTCCAGAATGGATTGA
TGAAGCAATGGATAAGTTGCTTGAAAAATAATTCTGTATTTTTTCAGAAAGTGTGTTACA
ATTTCTTTTGTTAGTGAATCTAAAAATTAATTGAGGTGGATGTCGTGTCTAACAAAAAAG
TCGCTGGAACAATCATACTGAACTTAAACGATGGTAGTAAAAAATTTTTGATGCATCCAA
TAGGTGAAGCGATTGAGTTTGCGATGGCAAAAGTTTCTGATGAGATGACGGGTTTAGCTA
GTATGCTACAATGGTTCAAAGAAGAGGTTCAATTGGACGTTACTTCAATTAGCTTAGTAG
AATTAACTAACGCGCATATCAATAAAGAAAATGTTCCGCTGTTTGTCTTCGAGATGGATG
AACAAGCACTTAAAAATGAAATGGATAAAGACTATACATGGGTAGCACCTGCAGAATTAA
AAACGATTTGGTCAAAATATCATATTGAAGGTGTCCCAATGTTTTAAACAAAAAAGAAAG
AATCTGTCGATAATCGAACAGATTCTTTCTTTTTTTATGTTGGACGTAAAAAAGTTAATC
GAACTATTTCAAATATATGATTCAAATTGTTCGATTTTTAGTAAGGAATTAAACTGTTTT
GATAGACAATTAGGATTTAAAAAGTTTAAAAACGAAATAATTGAAAAGAATGAAAACAGA
TTGAAAACTTCTTTTAATTTTTTTGAAAAAAAGTGTTGACCAAACATCAAAATCTTGATA
TATTATTACATGTCGCAAGGCGAGTCACACAGCTGAGCGATTCAGAAATCAATAATTAAA
TAACAATTCTTGATTTCAAATCTCTCGAAAAAAGTTTGAAAAAACAACAAAAAAGTTGTT
GACAAATAACAAACGAGATGATAAGATATAGAAGTTGTCACAACAGACAACAACAACCAA
GCAAAACAACTTAAAAAACTTTTTCAAAAAAAGTTCTTGACATTCAAACGAAAGTTTGTT
ATGATATAAAAGTTGCTGCGAGGTAACGTAGACCTTTGAAAACTGAACAAAGAATAGACG
AACCAAATGTGTAGGGCGTCTTGATTCAATTCAAGACAACAAACATTTTTAACAAGCAAG
CAATATGCTAGCAAACAATTGAGCTTAACAATCGCAAGATTGTTCTAACTTTTATTATGA
GAGTTTGATCCTGGCTCAGGACGAACGCTGGCGGCGTGCCTAATACATGCAAGTCGAACG
CTTCTTTCCTCCCGAGTGCTTGCACTCAATTGGAAAGAGGAGTGGCGGACGGGTGAGTAA
CACGTGGGTAACCTACCCATCAGAGGGGGATAACACTTGGAAACAGGTGCTAATACCGCA
TAACAGTTTATGCCGCATGGCATAAGAGTGAAAGGCGCTTTCGGGTGTCGCTGATGGATG
AACCCGCGGTGCATTAGCTAGTTGGTGAGGTAACGGCTCACCAAGGCCACGATGCATAGC
CGACCTGAGAGGGTGATCGGCCACACTGGGACTGAGACACGGCCCAGACTCCTACGGGAG
GCAGCAGTAGGGAATCTTCGGCAATGGACGAAAGTCTGACCGAGCAACGCCGCGTGAGTG
AAGAAGGTTTTCGGATCGTAAAACTCTGTTGTTAGAGAAGAACAAGGACGTTAGTAACTG
AACGTCCCCTGACGGTATCTAACCAGAAAGCCACGGCTAACTACGTGCCAGCAGCCGCGG
TAATACGTAGGTGGCAAGCGTTGTCCGGATTTATTGGGCGTAAAGCGAGCGCAGGCGGTT
TCTTAAGTCTGATGTGAAAGCCCCCGGCTCAACCGGGGAGGGTCATTGGAAACTGGGAGA
CTTGAGTGCAGAAGAGGAGAGTGGAATTCCATGTGTAGCGGTGAAATGCGTAGATATATG
GAGGAACACCAGTGGCGAAGGCGGCTCTCTGGTCTGTAACTGACGCTGAGGCTCGAAAGC
GTGGGGAGCAAACAGGATTAGATACCCTGGTAGTCCACGCCGTAAACGATGAGTGCTAAG
TGTTGGAGGGTTTCCGCCCTTCAGTGCTGCAGCAAACGCATTAAGCACTCCGCCTGGGGA
GTACGACCGCAAGGTTGAAACTCAAAGGAATTGACGGGGGCCCGCACAAGCGGTGGAGCA
TGTGGTTTAATTCGAAGCAACGCGAAGAACCTTACCAGGTCTTGACATCCTTTGACCACT
CTAGAGATAGAGCTTTCCCTTCGGGGACAAAGTGACAGGTGGTGCATGGTTGTCGTCAGC
TCGTGTCGTGAGATGTTGGGTTAAGTCCCGCAACGAGCGCAACCCTTATTGTTAGTTGCC
ATCATTTAGTTGGGCACTCTAGCGAGACTGCCGGTGACAAACCGGAGGAAGGTGGGGATG
ACGTCAAATCATCATGCCCCTTATGACCTGGGCTACACACGTGCTACAATGGGAAGTACA
ACGAGTCGCTAGACCGCGAGGTCATGCAAATCTCTTAAAGCTTCTCTCAGTTCGGATTGC
AGGCTGCAACTCGCCTGCATGAAGCCGGAATCGCTAGTAATCGCGGATCAGCACGCCGCG
GTGAATACGTTCCCGGGCCTTGTACACACCGCCCGTCACACCACGAGAGTTTGTAACACC
CGAAGTCGGTGAGGTAACCTTTTTGGAGCCAGCCGCCTAAGGTGGGATAGATGATTGGGG
TGAAGTCGTAACAAGGTAGCCGTATCGGAAGGTGCGGCTGGATCACCTCCTTTCTAAGGA
ATATTACGGAAATACACATTTCGTCTTTACTTTGTTCAGTTTTGAGAGGTCTACTCTCAA
TCAAATAAATTCGGGGCCTTAGCTCAGCTGGGAGAGCGCCTGCTTTGCACGCAGGAGGTC
AGCGGTTCGATCCCGCTAGGCTCCATTGATAGCTTTTGCTATCAGATTCGTTCATTGAAA
ACTGGATATTGAAGTAAAAAGAATCAAAACAAACCGAGAACACCGCGTTGAATGAGTTTT
TTATAAGTTCAATTGCTTATTTATTGATTAACCTTCTATCGCTAGAAGAAGTGATTAAGA
CCCAACCGTAAGGTTGATAAGGTTAAGTGAATAAGGGCGCACGGTGGATGCCTTGGCACT
AGGAGCCGATGAAGGACGGGACTAACACCGATATGCTTTGGGGAGCTGTAAGTAAGCTAT
GATCCAGAGATTTCCGAATGGGGGAACCCAATATCTTTTATAGGATATTACTTTTCAGTG
AATACATAGCTGATTAGAGGTAGACGCAGAGAACTGAAACATCTTAGTACCTGCAGGAAG
AGAAAGAAAATTCGATTCCCTGAGTAGCGGCGAGCGAAACGGGAAGAGCCCAAACCAACA
AGCTTGCTTGTTGGGGTTGTAGGACTCCAATATGGTAGTCTGTTAGTATAGTTGAAGGAT
TTGGAAAATTCCGCTAAAGAGGGTGAAAGCCCCGTAGACGAAATGCTGACAACACCTAGG
AGGATCCTGAGTACGACGGAACACGAGAAATTCCGTCGGAATCCGCGGGGACCATCCCGC
AAGGCTAAATACTCCCTAGTGACCGATAGTGAACCAGTACCGTGAGGGAAAGGTGAAAAG
CACCCCGGAAGGGGAGTGAAATAGATCCTGAAACCGTGTGCCTACAACAAGTCAAAGCTC
GTTAATGAGTGATGGCGTGCCTTTTGTAGAATGAACCGGCGAGTTACGATTGCATGCGAG
GTTAAGTCGAAGAGACGGAGCCGCAGCGAAAGCGAGTCTGAATAGGGCGAATGAGTATGT
AGTCGTAGACCCGAAACCATGTGATCTACCCATGTCCAGGTTGAAGGTGCGGTAAAACGC
ACTGGAGGACCGAACCCACGTACGTTGAAAAGTGCGGGGATGAGGTGTGGGTAGCGGAGA
AATTCCAAACGAACTTGGAGATAGCTGGTTCTCTCCGAAATAGCTTTAGGGCTAGCCTCG
GAATTGAGAATGATGGAGGTAGAGCACTGTTTGGACTAGGGGCCCATCTCGGGTTACCGA
ATTCAGATAAACTCCGAATGCCATTCATTTATATCCGGGAGTCAGACTGCGAGTGATAAG
ATCCGTAGTCGAAAGGGAAACAGCCCAGACCACCAGCTAAGGTCCCAAAATATATGTTAA
GTGGAAAAGGATGTGGGGTTGCACAGACAACTAGGATGTTGGCTTAGAAGCAGCCACCAT
TTAAAGAGTGCGTAATAGCTCACTAGTCGAGTGACCCTGCGCCGAAAATGTACCGGGGCT
AAACATATTACCGAAGCTGTGGACTACACCATTAGGTGTAGTGGTAGGAGAGCGTTCTAA
GGGCGTTGAAGGTCGATCGTGAGGACGGCTGGAGCGCTTAGAAGTGAGAATGCCGGTATG
AGTAGCGAAAGACAGGTGAGAATCCTGTCCACCGTATGACTAAGGTTTCCTGGGGAAGGC
TCGTCCGCCCAGGGTTAGTCGGGACCTAAGCCGAGGCCGATAGGCGTAGGCGATGGACAA
CAGGTTGATATTCCTGTACCAGTTGTTTTTGTTTGAACAATGGAGGGACGCAGTAGGCTA
AGGAATGCATGCGATTGGAAGTGCATGTCCAAGCAATGAGTCTTGAGTAGAGTTAAATGC
TTTACTCTTTAAGGACAAGTTGTGACGGGGAGCGAAATAATAGTAGCGAAGTTCCTGATG
TCACACTGCCAAGAAAAGCTTCTAGTGAGAAAACAACTGCCCGTACCGTAAACCGACACA
GGTAGTCGAGGAGAGTATCCTAAGGTGAGCGAGCGAACTCTCGTTAAGGAACTCGGCAAA
ATGACCCCGTAACTTCGGGAGAAGGGGTGCTGACTTCGGTCAGCCGCAGTGAATAGGCCC
AAGCGACTGTTTATCAAAAACACAGGTCTCTGCAAAATCGTAAGATGAAGTATAGGGGCT
GACGCCTGCCCGGTGCTGGAAGGTTAAGAGGATGGGTTAGCTTCGGCGAAGCTCAGAATT
GAAGCCCCAGTAAACGGCGGCCGTAACTATAACGGTCCTAAGGTAGCGAAATTCCTTGTC
GGGTAAGTTCCGACCCGCACGAAAGGCGTAACGATTTGGGCACTGTCTCAACGAGAGACT
CGGTGAAATTTTAGTACCTGTGAAGATGCAGGTTACCCGCGACAGGACGGAAAGACCCCA
TGGAGCTTTACTGTAGTTTGATATTGAGTGTTTGTACCACATGTACAGGATAGGTAGGAG
CCGATGAGACCGGAACGCTAGTTTCGGAGGAGGCGCTGGTGGGATACTACCCTTGTGTTA
TGAACCCTCTAACCCGCACCACTAATCGTGGTGGGAGACAGTGTCAGATGGGCAGTTTGA
CTGGGGCGGTCGCCTCCTAAAAGGTAACGGAGGCGCCCAAAGGTTCCCTCAGAATGGTTG
GAAATCATTCGAAGAGTGTAAAGGCAGAAGGGAGCTTGACTGCGAGACCTACAAGTCGAG
CAGGGACGAAAGTCGGGCTTAGTGATCCGGTGGTTCCGCATGGAAGGGCCATCGCTCAAC
GGATAAAAGCTACCCTGGGGATAACAGGCTTATCTCCCCCAAGAGTCCACATCGACGGGG
AGGTTTGGCACCTCGATGTCGGCTCGTCGCATCCTGGGGCTGTAGTCGGTCCCAAGGGTT
GGGCTGTTCGCCCATTAAAGCGGCACGCGAGCTGGGTTCAGAACGTCGTGAGACAGTTCG
GTCCCTATCCGTCGCGGGCGTTGGAAATTTGAGAGGAGCTGTCCTTAGTACGAGAGGACC
GGGATGGACTTACCGCTGGTGTACCAGTTGTTCTGCCAAGGGCATTGCTGGGTAGCTATG
TAGGGAAGGGATAAACGCTGAAAGCATCTAAGTGTGAAGCCCACCTCAAGATGAGATTTC
CCATTTCTTTAAGAAAGTAAGACCCCTGAGAGATGATCAGGTAGATAGGTTGGAAGTGGA
AGGCTAGTGATAGTTGGAGCGGACCAATACTAATCGGTCGAGGACTTAACCAAAGAATGG
ATAAGTAAAAGCAACTTGGTTATTTTGATTCAAACTTCAATCCAGTTTTGAGTGAATGAA
GATTCAACTCAATAAGAAACAACACCCAGTGTGGTGGCGATAGCGAGAAGGATACACCTG
TTCCCATGCCGAACACAGAAGTTAAGCTTCTTAGCGCCGATTGTAGTGAAGGGTTTCCCT
TTGTGAGAGTAGGACGTCGCCACGCGATTATTCCGGCATAGCTCAGTTGGTAGTAGCGCA
TGACTGTTAATCATGATGTCGTAGGTTCGAGTCCTACTGCCGGAGTTGAGCAAAAGCAAA
AACCAACTTGGTTTTTGCTTTTTTTGTTTTATTCACTATTTTTTGATAAGCTTGAAGAAG
GGACTTTAAAAACATTTATAAGATTAAAAGGATCCTACCGAAGAATGAATACATCAAATT
TTAGCTATGGTATAATGTGTTTATTATAGTTAGTAAAGCAGAAAAGGAGGAGCGGGTTTG
AAAATATTGTTATATTTTGAAGGTGAGAAAATCTTAGCCAAATCAGGTATTGGTCGAGCA
TTAGATCACCAGAAACGAGCGCTCTCTGAAGTTGGAATAGAATATACATTAGATGCTGAT
TGCAGTGACTATGATATATTGCATATTAATACATATGGCGTAAATAGCCATCGTATGGTC
AGAAAAGCACGCAAACTAGGAAAAAAAGTTATTTATCATGCCCATTCGACAGAAGAAGAT
TTTCGTAATTCCTTTATTGGGTCTAATCAACTGGCACCATTAGTAAAAAAATATCTTATC
AGTTTGTATTCCAAAGCGGATCATTTAATTACACCAACACCGTATTCTAAAACATTGCTA
GAAGGATATGGCATTAAAGTGCCTATTTCGGCGATCTCAAATGGTATTGATTTATCACGC
TTTTATCCTTCAGAAGAAAAGGAACAAAAATTCCGAGAATATTTTAAAATAGATGAAGAG
AAAAAAGTAATTATTTGTGTGGGATTATTTTTTGAACGTAAAGGAATCACTGATTTTATT
GAAGTTGCGCGACAGTTACCAGAGTATCAATTTATTTGGTTTGGTGATACACCAATGTAT
TCTATCCCAAAAAATATTCGACAATTAGTTAAAGAAGATCATCCAGAAAATGTTATTTTC
CCAGGTTATATTAAAGGAGATGTCATCGAAGGGGCCTATGCGGCAGCGAATCTCTTCTTT
TTCCCTTCGCGTGAAGAAACGGAAGGAATTGTTGTCTTAGAAGCATTAGCTAGTCAGCAA
CAAGTTTTAGTGCGTGATATTCCAGTTTATCAAGGCTGGCTAGTAGCTAATGAAAATTGT
TATATGGGTCATTCTATTGAAGAATTTAAAAAATATATTGAAGGCTTATTAGAAGGGAAA
ATACCTAGCACTAGAGAAGCAGGCTATCAAGTAGCAGAGCAAAGAAGTATCAAGCAAATT
GGTTACGAGTTAAAAGAAGTCTACGAAACAGTCTTATCTTAACAAATATTGAAGGCAGTT
ATTGTTAGATGAAATGGAGGTAATGAGAGTGAAAATTGGTTTTTTTACTGATACGTATTT
CCCGCAAGTGAGTGGGGTAGCGACTTCTATTAAGACCTTAAAAGATGAATTAGAAAAGCA
CGGCCATGAAGTGTATATTTTTACGACAACCGATCCTAACGCGACTGATTTTGAAGAAGA
TGTCATACGAATGCCTAGTGTGCCATTCGTATCTTTTAAAGATCGCCGAGTAGTGGTTCG
CGGCATGTGGTACGCCTATTTAATTGCCAAAGAATTGGAATTAGATTTAATTCATACACA
TACTGAATTTGGTGCGGGTATTTTAGGGAAAATGGTTGGGAAAAAAATGAAAATTCCTGT
CATCCATACGTATCATACGATGTATGAAGATTACTTACATTATATTGCTAAAGGAAAAGT
TGTCCGTCCATCACATGTTAAATTCTTTTCAAGAGTGTTTACAAATCATACGACAGGTGT
TGTTTGTCCCAGTGAACGTGTAATTGAAAAATTACGGGATTATGGAGTAACCGCACCAAT
GAGAATTATTCCAACAGGGATCGAAATTGATAAGTTTTTACGTCCCGATATTACTGAGGA
AATGATCGCTGGAATGCGTCAACAACTAGGTATTGAAGAGCAACAGATTATGTTGTTATC
GTTAAGTCGAATTTCTTATGAAAAAAATATTCAAGCAATTATTCAAGGGTTACCACAAGT
TATTGAAAAATTACCACAAACTCGTTTAGTAATAGTTGGAAATGGTCCCTATCTAGAGGA
TTTAAAAGAATTAGCAGAAGAACTAGAAGTCAGTGAATACGTTCAATTTACGGGTGAAGT
GCCAAATGAAGAAGTCGCCATTTATTATAAAGCTGCTGACTATTTTGTCAGCGCCTCAAC
GTCGGAAACACAAGGCTTAACTTATACAGAAGCGATGGCCGCTGGCGTTCAATGTGTTGC
AGAAGGGAACGCCTATTTAAATAATTTATTTGATCATGAAAGCTTAGGCAAAACTTTTAA
GACAGACAGTGATTTTGCCACAACATTGATTGACTATATACAAGCAAATATTAAAATGGA
CCAAACTATTTTAGATGAAAAATTATTTGAAATTTCTTCTACAAACTTTGGCAACAAAAT
GATTGAATTTTATCAAGATACATTGATTTACTTTGATCAACTTCAAATGGAAAAAGAAAA
TGCGGACTCAATAAAAAAAATTAAAGTAAAATTTACATCTTTAAGAAAATAAACTGCAAA
ACTTTCCTCCTTCGTTTATACTGAAGGAGGAAAGTTTTTTATTTTAAGAACGGAGGAAGC
TACTATGTCTAAAATCGGCTTTATTGGAACGGGTGTCATGGGAAAATCAATTATTCGTAA
CATGATGAAAAACAATTTATCTGTCAATGTTTACAATCGAACAAAAAGTAAAACAGATGA
TTTAGTTGCTGAAGGAGCAGTTTGGTATGATACGCCAAAAGCAATTGCGGAAGCGAGTGA
TATCATTTTTACAATGGTTGGCTTTCCTTCAGATGTTGAAGGCGTGTATTTTAATGAAAC
AGGGATTTTTCAAGCAGATCTTACAGGTAAAATAGTAGTAGATTTAACCACAAGTACGCC
GACCTTGGCTGAAAAGATTGCCAAAAAAGCAGCAGAAGTGGGTGCTCATGCGTTGGATGC
GCCAGTTTCTGGTGGTGACTTAGGTGCTAAAAATGGTACTTTAACAATTATGGTTGGTGG
CGATCAAGAAAGTTATGACACCGTCTTACCAATTTTCAAAACATTTGGTAAAACGTTTAT
GCTACACGGCTCAGCTGGAAAAGGGCAACATACTAAGATGGCGAATCAGTTAATGATTGC
AGGCACAATGACCGGTTTGACTGAAATGCTCGTTTATGCAAATGCGACAGGATTAACTTT
AGAAAAAGTTCTGGAAACAGTCGGTGGTGGTAGTGCTGCAAACTGGTCATTAAGTAATTA
TGGTCCGCGTATTTTAAAAGAAGATTATACGCCAGGCTTTTTTGTTAAACATTTTATCAA
AGATTTAAAGATTGCGTTAGATGAAGCAAAAAAACTTGACCTTCCATTGCCAGCGACGCA
AAAAGCGACAGAATTATATGAAAGCCTTGCAGATAAAGGGTTTGAAAATGATGGCACACA
GGCCTTAATTAAGCTTTGGTGGACAGATGGCAAGCAACCAACGAATAAAAATTAAAGAAC
AACAAAAAAATCAAAAAAAATGACGAAAAATCATGCAAGTTAGGCAATGTTTTGTTACAA
TGGTACAGAACTAGTTTGCAAAAGGAGGCCCACTGATGAAACATTCACAACTTGTGGCGA
TTATTAAGAGACTGGAAGCAATGATCGAAGCAGCAGATAATGAAGTACAAGTACGCCGCT
TTGAACGTGAAGGCGTAGAGAAATGTATTGTAAGTTTTGATAAATCAACAGAAACATTTG
AATTAACAGAATCTGATACGCACCAAAGCTATCAATTCGATAACATCGATATTGTAGCAA
TGGAAATTTACGACTTAATTCAATAATTAATCGTCCTACATTTTAATAAGGGAGTGGAGT
AGAAGCACCAAAGCTTCTGGTTCACTCTCTTCTCGTATTATCCAGTCAAGTTGTAGCAAT
AGCTTAGTGGGAATTTAAGAATTATATAACAAAAATCACTGGCACTTCTCAATCAGGGGA
GTGCCAGTGATGCTTTTTAGTTGCACTTCTTTCCTTTTTCTGTGAAAATAGTTTGGGTAT
CAAAGTAATTGATCCTTTTTTTAAAAGCCTCGTCCCTTGAAAATGCGCCTTTTTTGAAAT
ATTTGAAGAATATTTCATTAAAAATATAGAAAATTCTCTTGCATTCTTTGCTTATTTACG
ATATAGTTTGAACATCAAATGTTTTGATAATCAAAGTATATGGATGGTGCACAGAATGGA
ACCTAATTTAGAAACAGTCAACGATTACTTAGTCAGTGTCTTTAATGACATCTTAACGAT
TGAAGAATCTGAATTGAAAAAATCACAATTTAATGATTTATCCATTACGGAGATGCACAC
AATCGAAGCAATTGGTATGTACAAGAAAAAAACGTCTTCAGAAGTAGCCAAGGAACTGTC
AATTACCGTCGGAACACTTACTGTAGCGATTAACAACTTAGTTAAAAAAGGCTATGTTGA
ACGTTTGCGTAGTGAAGATGATCGACGTGTAGTAAAGCTTGGCTTAACCAAAAAGGGAAA
ATTACTTTTTAGAGTCCATCAGCATTTTCATCGTGAAATGGTTAAAAACATTTTGAAAGG
CATGGAGCAAGAAGAAGAACAAGCGCTGTTAAGAGCACTAAAAAATCTTCATGATTTCTT
GCAAGAATACAAATAAAAAGTGAGGATCCCCATGAAGAATTATGCACGAATTAGTTGTAC
AAGCCGTTATGTTCCAGAGAATTGTGTCACGAATCACCAACTGAGTGAAATGATGGATAC
CTCTGATGAATGGATACATTCGCGAACAGGCATTAGTGAACGTCGCATCGTTACGCAAGA
AAATACGTCTGATTTATGTCATCAAGTCGCAAAACAGTTATTGGAAAAATCTGGAAAGCA
AGCAAGTGAGATTGACTTTATTTTAGTTGCAACAGTGACACCAGATTTCAATATGCCTTC
TGTTGCTTGCCAAGTGCAAGGCGCAATTGGCGCCACTGAGGCCTTTGCTTTTGACATCAG
TGCAGCGTGTTCTGGTTTTGTCTATGCCTTAAGCATGGCAGAAAAACTAGTCTTAAGTGG
TCGTTATCAAACAGGTCTAGTAATTGGTGGCGAAACATTTTCCAAAATGTTGGATTGGAC
CGATCGCTCCACAGCGGTGCTTTTCGGTGATGGGGCTGCCGGCGTCTTGATTGAAGCGGC
TGAGACACCGCATTTTCTAAATGAAAAATTACAAGCAGATGGACAACGGTGGGCGGCTTT
AACGTCAGGCTACACGATCAACGAAAGTCCTTTTTATCAGGGGCATAAGCAGGCGAGTAA
GACGCTACAGATGGAAGGACGTAGTATTTTTGATTTTGCGATTAAAGATGTTTCACAAAA
TATTTTATCACTCGTGACGGACGAAACCGTGGATTATCTTCTACTACATCAAGCAAATGT
GCGCATTATCGATAAAATTGCACGTAAGACGAAGATTTCCCGCGAGAAGTTTTTAACGAA
TATGGATAAATATGGCAATACCTCAGCTGCTAGTATTCCTATTTTGTTGGATGAAGCAGT
TGAAAATGGGACCTTAATTTTAGGTTCCCAACAACGCGTGGTGCTAACAGGATTTGGCGG
CGGCTTAACATGGGGCTCACTGCTCCTAACGCTGTAAAAAACTGTTCACATATAAATGAA
GAAAATGACTATTTTGGAGGAATATACACATGGTATTTGAAAAAATTCAAGCAATTATCG
TAGAAGAATTAGGAAAAGATGCTGAAGAGGTACAATTAACTACAAACATTCAAGAAGAAT
TAGACGCGGACAGCTTAGATTTATTCCAAATCATTAACGAAATCGAAGATGAATTTGATG
TGAAAATCGAAACAGAAGATGGCATCCAAACCGTTCAAGATTTAGTAACATATGTAGAAA
AACAACAAGCAAACTAATACATGAAAATAGGGGGCTGGGACATTTAATTGCTAAATGACC
CAGTCCCTAAAAAAACAAGTAAATAAGCCGTAAAAATCCTTTTTTACTTGAATGAAGTGT
ACTTATCTTAGAACTAAAGGACGTATAAAATCAATGAATCAAGAGTTATGTGAGTTGCTT
GGAATCAATTATCCCATTTTTCAAGGCGGTATGGCTTGGGTAGCCGATGCTTCATTAGCA
AGTGCCGTGTCAAACGCTGGTGGATTAGGGATTATTGCTGGCGGCAATGCCCCAAAAGAA
GTCGTAAAAAAAGAAATTAAAAAAGTTAAAGAATTAACGGAGCAACCCTTTGGTGTCAAT
ATTATGTTACTTTCACCTTTTGCCGATGAAATTGTCGATTTGGTTTGTGAAGAACAGGTT
CCTGTCGTAACGACAGGTGCAGGCAATCCAGCCAAATACATGGCTCGTTTTAAAGAACAT
AACATTAAAGTAATCCCAGTAGTTCCTTCAGTTGCTTTAGCAAAAAGAATGGAAAAAATT
GGTGCCGATGCTGTCATTTTTGAAGGAATGGAAGCTGGTGGACATATTGGCAAGTTAACC
ACTATGAGTGGCTTACCGCAAATCGTTGACGCTGTGTCAATTCCTGTGATTGCAGCAGGT
GGGATTGGTGATGGTCGTGGTATGGCTGCGGCCTTTATGTTAGGTGCTGAAGCAGTCCAG
TTAGGCACACGTTTTTTAATTGCCAAAGAATGCAACGTTCATCCAGATTATAAACAGAAA
GTTTTAAAGGCACGTGATTTAGATGCAGTAATTACCTGTCAACATTTTGGCCATCCAGTG
CGTACTTTAAAAAATAAATTAACCGCTCAATATAATCAATTAGAAAAGCAAGAACTCCAA
AAAGAAGTGCCTGATTTAGAAATGTTTGAAAAAATTGGTCAGGGCGCTTTGCGCAAAGCT
GTCGTTGACGGGGATATGGATTACGGTTCCGTCATGGCGGGACAAATTGCCGGGTTAATA
AAAAAAGAAGAAACAGCCCAAGAAATCATTGATTCACTCATGTCTGAATGCAAAGCGATT
GTACATAAGATGAATCAGCGTTGGGGCTAAGTGAATAATTTTAACAAAAAATGAGGTGTC
GTATGAAAACAGCGATTTTATTTAGTGGACAAGGAGCCCAGTATCAAGGGATGGGTGAAG
AATTATATCACCAAGAAGCGATTGTTCGGGAAACTTTCGATGAAGCAAGTCATATCTTAG
GTTATGAGATGGCAGAACTTTGTTTTACTGAAAATGAACGTTTAAATGAAACAGAATATA
CGCAACCTGCTATTTTAACAGTCAGTGTCGCATTTTACCGTCTTTTGCAACAAAAAGGAC
TAACGCCTGATGTCGTAGCGGGTTTAAGCTTAGGGGAATACAGTGCTTTGGTTGCCAGCG
GGGCTTTGCGCTTTTCAGAAGCAGTGGCCTTGGTCCAAAAGCGCGGTCAGTACATGACAG
AAGCAGCACCACAAGGAACTGGCAAAATGGTTGCTGTTATGAATGCTGAGCGTGAAGTAA
TTGAGAAAGCCTGCCAAGAAGCCAGTGCTTTCGGAATTGTGGCTCCAGCAAATTATAATA
CACCACAACAAATCGTGATTGGTGGTGAGGTTGCTGCTGTTGATCAAGCGATGACACTTC
TCAAAGAAGCTGGTGTGAAGCGAATGATTCCGTTAAATGTGAGTGGCCCTTTCCATACGG
CGCTGTTACAACCAGCATCAAAAAAATTGGCTCAGGATTTAGCAAAATTGAACTTTCAAA
CGATGCAAATTCCTGTCATTAGTAATACGACTGCCGAAATTATGCCCCAAGAGGCAATTC
AAGCGTTATTGGAAAAGCAAGTCATGTCTGCGGTACGTTTTGAAGACAGTATCGAAACGA
TGAAGGCTATGAACGTAGGAACGATGATTGAAGTTGGTCCAGGGAAAACATTAACTGGTT
TTGTTAAAAAAATTGACAAAACAATTGAAATGCACCGTGTGGAAGATGTTGCAACATTAA
CAGAAACGTTAACAGCGCTTACTGGGAGGTAAAAAATGGAATTAACAGGAAAAAACGTAT
TTATTACTGGAAGCACTCGTGGGATTGGTAAAGCAGTTGCGTTAGCTTTTGCGAAAGAGG
GCGCCAATATTGTCTTAAACGGTCGGAGTGAGATTACGCCAGAACAACGACAAGAAATTG
AAGCCTTTGGGGTAAAATGTATTGGCCTTTCTGGAGATATTTCCGATTTTGATGCGGCAG
GTGAGATGATTCAAGCAACAGTTGACCAATTAGGCTCGATTGATATTCTGGTGAATAACG
CTGGGATTACGAATGACAAATTATTATTACGAATGACAAAAGAGGATTTTAATGCCTGTT
TAGATATTAACTTGGTAGGAACTTTTAACATGACCCAGCAAGCGGTTAAACGTATGATGA
AACAACGAAGTGGTCGGATTATTAATATGGCTAGCGTTTCTGGTTTAATGGGAAATGTTG
GTCAAGCAAACTACGCTGCGAGTAAAGCCGGTGTCGTTGGTTTTACTAAATCGGTGGCAC
GAGAAGTTGCGCCGCGCGGTATTACCTGCAATGCGATTGCACCAGGGTTTATCCAAACAG
AAATGACGGATGTTTTATCGGAAAAAGTTAAAACACAAATGAATGCGCAAATTCCCTTAC
AAACGTTTGGGCAAGTCGAAGATGTCGCAGCTACAGCGATTTTCTTAGCTAAAAGTCCCT
ATATTACTGGGCAAGTCGTGAATGTCGATGGCGGCTTAGTCATGCACGGATAAACGAAAG
GAGTCAAAAGGATGAATCGAGTAGTTATTACCGGTTACGGTGTCACCTCGCCGATTGGCA
ATGAACCTGAGACTTTTTTAGAAAGTTTGAAAACAGGGAAAAATGGTATCGGACCGATTA
GTAAATTTGATGTTAGTGAAACAGGTGTCACCTTAGCAGCTGAAGTGAAAGACTTTCCAA
TGGAAAAATATTTTGTTAAAAAAGATGGCAAACGCATGGATAAGTTTTCGTTATTTGGCA
TTTATGCGGCCTTAGAAGCAATGGCTATGAGTGGCTTGGATACCAGTCAACTAGATGTGG
ATCGGTTTGGCGTTATGGTGGGTTCCGGAATTGGTGGTTTGGAAACAATTCAAAATCAAG
TAATTCGGATGCACGACAAAGGACCTGAACGTGTGGCACCGTTATTTATTCCAATGGCGA
TTGGAAACATGGTGGCGGGAAATATTGCTTTACGTGTTGGTGCCAAAGGAATTTGTACTT
CAACAGTGACAGCTTGTGCTAGTGCAACTCATTCAATTGGGGAAGCGTTCCGCAATATCA
AACATGGCTACTCCGATGTCATTATTGCTGGTGGAGCAGAAGCGCCTATTACAGAAATCG
GTATTTCAGGATTTGCTTCCTTGACCGCTTTAACAAAGGCGACTGATCCAGAAAAAGCCT
CAATTCCCTTTGATAAAGAACGTAGTGGATTTGTGATGGGAGAAGGAGCGGGTGTCTTTA
TTTTAGAATCATTAGATCATGCTCTAGAACGAGGCGCAACTATTTTAGGTGAAGTGGTTG
GCTATGGTGCTAATTGCGATGCCTATCATATGACATCACCAACACCAGATGGGAGCGGCG
CAGCGAAAGCCATGGTACTAGCAATGGAAGAAGCGGGGATTTCTCCAGAAAAAATTGGCT
ATATTAACGCCCATGGAACAAGCACACAAGCCAATGACAGTGCAGAATCTAAAGCAATTG
AATTGGCTTTAGGTGATGCCGCAAAAACGGCGTATGTAAGTAGTACAAAGAGTATGACGG
GACATCTCTTAGGCGCCGCTGGTGGAATTGAAGGAATTGCTACCCTAAATGCTTTACAAC
ATCAATTTATTCCGCCAACCATTAATGTGGAAAATCAAGATGAAGCAATTACGGTGAACG
TTGTTTTAAACGAAAGCAAAGAGCATAAATTTGATTATGCTTTAAGTAACTCGCTAGGCT
TTGGTGGCCACAATGCAGTTATTTGCTTAAAACGCTGGGAGGATTAACATGCAGTTAGAA
GAAGTAAAAGCACTATTAACACAATTTGATCAATCAACTTTAACCGAATTTGATTTACGA
GAAGGCTCGTTTGAATTATATATGAATAAAAATACAGTTTCTGGGCGAAGTGCCGTAGAA
CCAGTGGCGCAACCACAAGAAACACCAGTAGCCGCTAGTGGTGTGTCAGTGCCTGTTGAA
ACAGTTTCTGTCGTTGAAGAAACGCCAACTAATACACCGACAGCCAATGAAAAGACAGAA
GAAATTACGTCACCTATTGTAGGAATCGTTTATTTACAACCAGCACCAGATAAAGAGAAC
TTTGTCAAAGTAGGAGACACTGTTAAAACGGGTGACGTTGTGTGTATCGTTGAAGCGATG
AAATTAATGAATGAAATTACGGCGACAGTTGACGGTGTGATTACTGAAATATTAGTCAAC
AATGAAGATGTGGTTGAATTTGGTCAGCCGCTATTCCGAGTTGCTAAAGGAGAATAAAAC
ATGAAATTAACAATTACAGAAATTCAAGAAATTTTACCACATCGCTATCCCTTTTTATTA
TTAGATAGTGTTGAAGAAGTCATTCCCGGGGAACGCGTTGTAGCGAAAAAGAATGTAACG
GTTAATGAGCAAGTTTTTCAAGGTCATTTTCCTGGGAATCCTGTTTTGCCAGGAGTTTTA
ATTATTGAATCGTTGGCTCAAGCAGGCGCCGTGGCATTACTTTCAATGCCTGAATTCAAA
GGGAAAACGGCATACTTTGGTGGATTAGATAAAGCAAAATTTAGACAAAAGGTAACACCA
GGCGACACATTAATTTTAGAGGTTGAACTTTTAAAAGTCCGCGCTTCTGCTGGAATGGGT
AAAGGTGTGGCAAAAGTTAATGGAAAAAAAGTTGCCGAGGCTGAATTAACCTTTATGATT
GGATAGGTGAAAAATGTTTTCGAAAGTATTAATCGCAAACCGCGGAGAAATCGCTGTTCG
TATTATTCGTGCCTGTCGCGAATTAGGCGTTCAAACAGTTGCTGTTTACTCTGAAGCGGA
TCAAGAAGCGTTACACACACAGTTAGCAGATGAAGCCATTTGTATTGGACCGGCGAAAGC
AACTGATTCTTATTTAAATGTTCAAGCTGTTTTAAGTGCAGCGATTGTTACCAATGCTGA
AGCGATTCATCCAGGGTTTGGTTTCTTATCTGAAAATAGTCAATTTGCTTCAATGTGCGA
AGAATGTAACATTACTTTTATCGGTCCTAAAGCAGAAACGATTGATGCAATGGGCAATAA
AATAAACGCACGTCAACTGATGCAAAAAGCCAAGGTACCTGTTATTCCTGGGAGTGATGG
CGTCATTGATTCTGTCGAAGAAGCGTTGACGATTGCTGAAGAAATTGGTTACCCAGTGAT
GTTAAAGGCAGCTGCTGGTGGTGGCGGAAAAGGAATCCGAAAAGTTCTTTCAAAAGAAGA
GTTACCGAAACACTTTACTTCAGCGCAGCAAGAAGCCAAAGCCGCATTTGGTAATGATGA
TATGTATTTAGAAAAAATTATTTATCCAGCACGTCATATCGAAGTGCAAATTTTAGGTGA
TCAATATGGGCATGTGATTCACTTAGGGGAACGTGATTGCTCACTACAAAGAAATAATCA
AAAAGTGTTAGAAGAATCACCATCGATTGCTATTTCTGAAGAAAAGCGTCAGATGTTAGG
CGAAACGGCCGTTCGAGCGGCACAAGCTGTGCATTATGAAAATGCCGGAACCATTGAATT
TTTGATGGATCCAGCTGGCGACTTTTATTTCATGGAAATGAATACCCGCATCCAAGTCGA
ACATCCAGTTACGGAAATGGTAACAGGGATTGATTTAGTCAAAGCACAATTAGAAATTGC
TTCAGGTGAACCTTTAGGCTATACCCAAGAGGATGTTATCATGAGTGGGCATGCGATTGA
GTGCCGAATTAACGCTGAAAATCCTGCCTTTAATTTTGCTCCTTCACCAGGTAAAATTCA
AAATCTCTTGTTGCCTAGTGGTGGAATGGGCTTGCGTGTAGACAGCGCTATGTATTCAGG
GTATTCAATTCCGCCTTATTATGATTCAATGATTGCAAAAGTCATCGTACATGGTGAAAA
TCGTTTTGATGCCTTGATGAAAATGCAAAGGGCTTTAAATGAAATTGTAACAGAAGGTAT
TATTACGAATGCCGAATTCCAATTAGATTTAATTACACATGACAATGTTTTGACAGGTGA
CTATGACACAAGCTTTTTACAAGAAACATTTCTACCAAATTGGGAGCCAGAAAGCAATCA
TTAAAGAAAGAACGCCGCAAGAGCTGTGCTCTTGCCGCTAAAATACGAGGAGTAAGCAAA
TGGCATTATTTAAAAAGAAAAATTACATTCGCATTAATCCAAATCGTGCTGATGCAAATG
ATGCATCAAAGAAGCCTTCTGTTCCAGATAATATGTGGGCAAAATGCCCTTCTTGTAAGC
GAACACTGTATACAAAAGAAATGGGTGCAGAAAAAATCTGTCCGCATTGTGGCTATAGTT
TTCGGATTGGTGCATGGGAACGATTAGCGATAACCGTTGATGAAAAAAGTTTCCACAATT
GGGACAGTGAATTAGTGACAAAAGATCCACTAAATTTTCCTGGTTATCTTGAAAAAATTG
AAAAAATGCAAGAAAAAACTGGGCTAGATGAAGCTGTCTTAACGGGAGAAGCAACAATTG
AAGGACAAGCTGTTGCAATTGGAATCATGGACGCTAATTTTATCATGGGCAGTATGGGAA
CGATTGTTGGTGAAAAAATCACACGCTTGTTTGAGCGGGCGACAGAAAAGCATTTACCAG
TAGTGATTTTCACTGCATCTGGTGGTGCCCGTATGCAAGAAGGAATTTTTTCATTGATGC
AAATGGCGAAAATTTCGGCCGCTTTGCAACGGCATAACAAAGCAGGCTTGCTGTATCTTA
CGGTATTGACTGATCCAACGACTGGCGGTGTTACCGCAAGTTTTGCGATGGATGGCGATA
TTATTTTGGCAGAGCCTCAGAGTTTAATCGGTTTTGCTGGCCGCCGTGTAATTGAACAAA
CGATTCGTCAAGAGTTGCCAGATGATTTTCAAAAGGCCGAGTTTCTTTTAGAACATGGTT
TTGTAGATCAGATTGTGCCAAGAAATCTTTTGCGTCAACGATTGAGCGACTTGTTACGTT
TACATTCTTTGGAAGGGTGGCGCTAACATGGAAAAGAAAACAGCCAATGATGTTGTTACC
TTGGCAAGAGCCCAAGATCGTTTGACAACTTTAGAATATATAGAAGCAATTTTTGAGGAC
TTTTTAGAATTTCATGGGGATCGTTACTTTGCCGATGATTTAGCTGTAGTCGGTGGTGTT
GCTACTTTGCAAGGGAAACCAGTTACAGTGGTAGGTATCCAAAAAGGTCGAAATCTACCA
GAAAATATTGAACGTAATTTTGGTTCACCTAATCCTGAAGGGTATCGCAAAGCGTTACGT
TTAATGAAACAAGCGGAAAAATTTAATCGCCCAGTCATTACCTTTGTGAACACTGCTGGT
GCCTATTGTGGGATTGGTGCCGAAGAGCGGGGAGAAGGGGAAGCCATTGCGCAAAACCTG
TTAGAGATGTCTGATTTGAAAGTGCCAATCATTTCAGTCATCATTGGTGAGGGCGGTAGT
GGCGGTGCTTTAGCTTTAGCAGTCGCAGATGAAGTTTGGATGTTGGAACACACGATTTAT
GCGGTTCTTTCGCCAGAAGGTTTCGCCTCTATTTTGTGGAAAGATGGCAGTCGTGCGAAA
GAAGCAGCAGAATTGATGAAAATCACAGCGACAGAGCTGAAGGAATTAGCTATTGTAGAT
AAAGTAATTCCAGAAGTTATGAACGGTCAGCCTCTGGAACAAGCAAAAATTAATCGCATG
TTACAAAAAGCGTTCATTTCAAAATTAACTGAATTAGCTAAATTAGATACGGAAACGTTA
CTAGAAAAAAGATACCAACGTTTTCGCAAATATTAGAAGTTACTACTCATCAACGAACTT
TTCAGGGGTTGATGGGTGGCTTTTTTTTATTTTTTCTTTTATTTTACTTGTTCTTTTACA
AGGAACGACCGTCCTTTATAGAAATTTTCAGTAAAATGCAGTATAATACAATAGGTAGAG
ACTGAAGCATAATTGTTTAGTTATGTTTCAGTCTCTTAAAATCGAAGAAACTACATAGTG
TCAGTGAGAGGAGTCACGATGTTTTCAAAATATAAACCGACATGGATGATTGATGCGATT
TATAAAATTACCCCCGCACAATTAAAAAAACTAGGGATTAAGGCAGTACTAACTGACTTA
GATAATACGTTAATTGCTTGGAATAATCCCGATGGAACAGAAGAATTAAAAACTTGGTTA
TTAGAAATGAAAAATGCAGGAATTACTGTCCTCGTTGTTTCAAACAACAAAGACAGCCGG
ATTAAACGCGTTGTTGAAAAGTTTGACTTAGATTATGTAGCACGTGCCTTGAAACCAACC
GCACGTGGCTTCAAATTAGCAGAAAAAAAATTAGGCTTGAAGCCATCTGAAATGTTAATG
GTCGGCGATCAGATTATGACAGATATTCGGGGAGCTAACGCAGCGGGTATACGCAATGTT
TTAGTTCAACCGATTGTCGATACAGATGGCTGGAATACTAGAATCAATCGGTTCTTTGAA
CGGAAAATTATGAAATACTTATCAAAAAAACATCCAGAAATGACATGGAGAGGCGGATTA
GAATGACAGAGGCAATTCATTGTATTGGCTGTGGTGCGATTATCCAAACGGAAAATCCTC
ATGAATTAGGCTATACACCAAAAACAGCTTTCGAAAAAGGAATGGAAACAGGGGAAGTTT
ATTGCCAACGTTGTTTTCGCTTAAGACATTATAATGACATTCAAGATGTCCAATTAACAG
ATGATGACTTTTTACGTTTATTGAATGGTTTAGGAACAGAAGATGCACTGATTGTGAACG
TAGTGGATATTTTTGACTTTAATGGCTCTCTTATTCCAGGACTACATCGTTTTATCGGAG
ATAATCCTGTGTTATTAGTTGGCAATAAAGTGGATATTTTGCCTAAATCATTAAAAAAAC
CTAAAATGGTTCAATGGATGAGAGAACGGGCCCATGAAGCAGGATTACGCCCTGTTGATG
TTTTACTAACAAGTGGCAAGAAACCACAAGAAATGCAAGAGTTATTAGATACGATCGAAA
AATATCGTGAAGGCCGAGACGTTTATGTCGTAGGTGTGACCAATGTTGGAAAATCAACAT
TAATCAATCAAATCATTCAACAAACAGTGGGTGTTCAAGATGTGATTACGACATCACAAT
TTCCTGGAACAACGCTAGATAAAATTGAAATTCCATTAGACGATGGCCACTTCTTAATCG
ATACGCCCGGAATTATTCACCGTCATCAAATGGCACATTACCTAGGTAAAAAAGACTTGA
AAATTATTGCACCGCAAAAAGAAATCAAACCGAAAGTTTACCAATTAAATGCTGAACAAA
CCTTGTTTTTAGGTGGCTTGGCTCGCTTTGATTATGTCCAAGGTGCTAAAAGTTCCTTCA
TTGCCTACGTTTCCAATGACTTAAAATTACACCGAACAAAAACAGCAACCGCCGATGCTT
TTTATGAAAAACATGTTGGTGGCTTATTGCAGCCTCCACGTGCCGATGAAGTCGCTGAGT
TTCCTGAATTAGTGCGCTTTGAATTTTCCGTGAAAGAAAAAACGGATATTGTGTTTGCTG
GTCTAGGTTGGATTACTGTCACAGAACCTGGTGTAGTCGCTGGTTGGGCGCCTAAAGGTG
TCGATGTTTTACGTAGAAAAGCATTAATTTAAATTTTAGAGAGAAGGCAAACAATTTGAA
ACTTAGAGGAAAACAAAAACGTTATTTACGTAGTCAGGCACACCATTTACAACCTATTTT
TCAAGTAGGCAAAGGTGGTTTGAATGACGCAATGATTACACAAATTGATGAAGCGTTGGA
AAAACGTGAACTGATTAAAATTACGTTATTACAAAATACAGATGAAGTAGCAGAAGAGGT
TGCAGAAGAACTAACAGCAGCCATTCATTGCGATGTGGTACAAATTATTGGTCGCGTGTT
GGTCTTATTCAAGCCATCAAGTAAAGAAAAATATCAAAAAATTTCAGCAGCAGTCAAAGA
GATTTAATATTGGAGGGATGAACAATGGGAGAAAAAAGACAAGCGCGTCAAGGAGCGGAC
GTTCTCTTGCAAGAGGAACCGTTACGTTTTCAAACAAGAAAGCAAGTCGGCTTGTTAGGT
GGTAATTTTAATCCCGTTCATTTAGCACATCTTGTCATGGCCGATCAAGTTCAAAATCAA
CTAGGTTTGGACAAAGTTTACTTAATGCCTACGTACTTACCACCACATGTAGACGAAAAG
AAAACAATTAGCAGTGAACATCGGTTAGCGATGTTAGAACTAGCAGTGGCTGATAATCCC
TGCTTAGATATTGAGCCAATTGAGTTAATTCGCAAAGGCAAAAGTTACACGTATGATACG
ATGAAAGCTTTAAAAGAAGCCAATCCAGATACTGATTATTATTTTATAATTGGTGGAGAT
ATGGTGGAATACTTGCCCAAATGGCATCGGATTGATGACTTACTCCATTTAGTTCAATTT
GTCGGCATTCGGCGTCCTAATTATCCAACGGAATCTACCTATCCAATTATTTGGGTCGAT
GTTCCGCAGATGGCGATTAGTTCCACTTTGATTAGACAAAAAGTCAAAAGTGGTTGCTCA
ACACGCTATCTTCTTCCAGAGAATGTGATAAACTATATTCAAGAGAAGGGACTGTATCAA
GATGAGCTGGATAACAAATTATGATGCTGCACAACGTGAATTATTAATGCAAAAAGTTCA
AATGCAAATGAGTGAACGCCGTTTTCGCCATGTGTTAGGAGTCGAGGAAACAGCTGTGGC
CTTGGCAGCGAAATATGGTGCCGATGAAGCGAAAGCCAGTATTGCTGCTTTGACGCATGA
TTACGCCAAAGAACGTCCAAACGATGAATTCGAGTTGATTATTCGCCGAGATGGTTTTGA
TTTGGCTTTATTAAACTATGGCAATGAAATTTGGCATGGCTTAGTTGGGGCGGATATTGT
TCAACGGGAATTAGCCATTGATGACGAAGAAATCTTGCAGGCAATTCGTGTGCATACAAC
TGGGGCTGCTAAGATGAGCTTGCTAGATAAAATTATTTATGTCGCAGATTACATTGAACC
AGGACGTGATTTTCCAGGTGTGAAAGAAGCCCGTGAAATTGCCCTTGTTGACTTAGATGC
AGCGGTTGCTTATGAAACGAAACATACCTTGTTACATTTGATTGAACAAGAACATAAAAT
TTATCCAAAAACGTTAGAGACCTACAATCAATGGGTCGTTAATCAAAAATAAAAGAAGAA
AGAATTACTAGGAGGGAACTATCATAGATAGCCAGAAAATTTTAGAAATTGCTGTCAAAG
CAGCAGATTCAAAACGAGCAGAAGAAATTGTCGCATTAGACGTAAGAGAGATTTCATTAT
TAGCAGATTATTTTTTAATTTGCCAAGCCAATAGTGAACGTCAAATCAATGCGATTGTTG
ATGAAATTAACGAACAAGAAGCCAAAAATCAAGTTGAAGTCAAACGTGTGGAAGGTAAAG
AAGGCGGAAAATGGATTTTAATCGATTTAGGCGATGTTATTGTCCATGTATTCCAATCTT
CAGAACGTGCCTTTTACAATTTAGAAAAATTATGGTCAGATGCCCCAATGGTTGATCTAA
GCGCTTGGGTCGACTAAAATGGCCTATGAAACGTTTGCTTTCGTCTATGACGAAGTGATG
GACGAAAGCCTATACCAAAAATGGTTGGATTTTTCCAATCGTCATCTCCCACAAGGAACC
CAACAAATTCTTGAAATGGCTTGTGGTACAGGCGCTTTAGCAGTTGATTTTGCGAAAAGT
GGTTACGATGTGACGGCCTTAGACTTATCAGAAGAAATGTTGATGATTGCTAGTGAACGG
GCCTTTGAAGAAGAAGTGCCAGTTCAATTTGTTCAGGGAAATATGCTAGATTTATCTGAA
GTGGGACAATACCAAGCCATCACTTGTTTTTCTGATTCACTGTGCTATATGGCTAATCGC
CAAGAAGTACAACAAGTGTTCGATGAAGTTTATCAAGCGTTAGAAGAGGAAGGAACGTTC
ATTTTTGATGTTCATTCTACTTACAAAATTGATTCAGTTTTTCCAGAATATAGCTATCAT
TATCAAACAGAAGAATTTGCTTTTCTATGGGATAGTTACGCTGGTGAAAAAGAACACAGC
ATCGAACATTTCTTAACATTTTTTGTGAAAGAACAGGAAACAGATGAGCACTTTGTTCGG
TATGATGAATTGCATCAAGAACGAACCTATTCGTTAGATAACTATTTACGAATGTTAGAA
AGTGCTGGTTTCATGAACGTCAAAGTTTATGCAGATTTTACAGATGAAGCACCAACTGAA
ACAAGTGAACGCTGGTTCTTTGTTTGTCAAAGAGATTAATAAGATTTGGCTTATGAGCTT
GGGACAGCGCTTAAAAACGTTTGTCTCTTTGCTGATAAGTCCATTTTTTTATAACGGAGG
TGGCTAGAGTGAAAGCCTGTGGCATTATCGTGGAATATAATCCCTTTCATAATGGACATC
GCTATCATGCCCAACAAGCTCGCCAACAAAGCGGAGCTGAAGTAGTGATTGCTATAATGA
GTGGAAATTTTTTACAAAGAGGAGAACCAGCCTTACTAGATAAGTGGGCCAGAGCAGAAG
AAGCTTTGCAAAATGGTGTGGATTTAGTCATTGAATTGCCGACAGCTTGGTCGGTACAGT
CTGCGGATTACTTTGCCAAAGGCGGTATAAAGTTATTGCAGGCGTTGCAATGTGAGAGCT
TATGTTTTGGAACAGATAGTACAAGCGCAATTGATTATGCGGCTTTCGGCCAGTTTGTCC
AAGAAAATCAATCCTTAATTGATCAAACGTTCCACGCATTGACAGACAAACAATTGAGTT
ATCCACAAAAAATGACTGCTGTTTTTCGTCAAGTATATCCTGAAAGCAGGTTTGATTTTT
CTTCGCCTAATCATATTTTGGGGATGAGTTATGCAAAGGAAAATGCCACGTATCCAACCC
CGATGACGCTCTACCCAATTGCTAGAAAACAAGCGGGCTTTCATGATGCAACGATTTCTG
GGAAAGTTGCTAGCGCCACGGCGATTAGGCAAAGTGTTTTTCAACAAGAAATAACGCAAG
TGCTGCCAACGGTGCCTTCTATAACCGCACAACATTTACAAACACAGACAATGATTTCAT
GGGAAAATTATTGGCCCTTCCTAAAGTATAAAATTGTTCAATCCTCGTTAGAAGAGTTAC
AAGCCATTTACCAAATGACGGAAGGACTTGAATATCGACTAAAAGATCAAATCCAAGCAG
CAGGTTCTTTTCACGAATTAATGGAACGTATGAAAACGAAGCGTTATACTTGGACAAGAT
TGCAACGATTAGCAACCTATATATTGTTAAATATGACCAAAGAAGAAGTTGAAACTGTTT
GGCAAAACAGTTATCTCCATGTGCTAGGATTTACGCCAAAGGGACAAGCTTATCTAAAAG
AAACCAAAGCACAGATTCAATTGCCGGTAATTTCCAAAGTATCTAAAGAAAACCGCGCAA
TGCTTTCGTTAGATATTCGCGCCAATCAACTATACCAAATGGGAGATTCTTCTTTAAAAG
AACAAAATTTTGGTCGGTTTCCCTTACGATTTTCGCCAGATACCTAAAAAATACTTAACA
AAAATCAGTTTCCCCAGTATAATAAACAAGGGATAAGATACTAACAACAAATCAGAGAAA
GCGAAGTGAGAATATGGGCCGTAAATGGGCAAATATTAAAGAGAAAAAAGCTGCCAAAGA
CGCAAACAATAGCCGTGTTTATGCAAAATTCGGGATTGAAATTTACGTAGCAGCGAAGTC
AGGAGACCCTGATCCTCATGCAAACCAAAAATTACGGTTTGTAATCGAACGCGCCAAAAC
ATACAATGTACCAAAACATATTATTGATCGCGCTATTGAAAAAGCAAAAGGTTCAGCAGA
TGAACAATATTCTGAATTACGCTATGAAGGATTTGGGCCAAATGGTTCAATGGTCATTGT
TGATGCTTTAACAAACAACGTGAACCGAACAGCAGCAGATGTGCGGGCCGCATTTGGTAA
AAACGGCGGAAACATGGGTGTCAGCGGTGCTGTTTCCTACATGTTTGATAATACAGGTAT
CATTGGCTTTGCTGGTGACGATGCGGATGAAATTTTAGAATACTTAATGGAAAAAGACAT
TGATGTTCGCGATGTTGTTGAAGAAGACGGTCAAATTATCGTTTACACAGAACCAGAAGA
TTTCCACCATGCACAAGAAGCGTTAAAAGAAAAAGGCATTGAAGAATTCACGGTTACTGA
GTTAGAAATGGTTCCACAAAACGAAGTAACATTAGAAGGCGACGATTTAGGGAACTTTGA
AAAAATGTTAGACGTTTTAGAAGATTTAGAAGATGTTCAGAAAGTCCATCATAATGTAGA
TTTACCTGAATAATCCATTTGTTCGTTTATTTGAAGATTTAGAAAGTGAGCCATCGGTCA
TTTTGACTGATGGCTCACTTTTTTTCATATAATACATAGAAAAAAGAAAGTTGATTGATA
GGTCCATGTGACACAAAGCATTCAATGACAGGTTCAACTTTTGTCTGTTCCATAAATATT
TGTCTAAACAGTTGAATTAATAGTACAATAGTCTAGTAAGATAGATCATTGAACGGGGTG
AATAGGCGTGAAAAAGGGAATGTTAGCGTTTTTTGTCGTGCTAGCGGTTTTATCATTAAC
TGCTTGTCGGGAACCAAAAGAAAAGAAAGTAACCGCTTCAACGGAGGCATCCTCTAAAGT
TGAAGAGACGAATGAAAAAACGAGTGAAACAATTGATAAGACAAACGAACAAGCGAGCAG
CAGTGTCGAGTCTAACGAATCAGTGAAAAATGAAGAGCCGACAGCTGATGGAAACAATAG
TCAGCTAACTGTAGCTGATTTAGATACTACAGCGATTAATGCTGGCGATTTTACTACTTT
AGTTGGAATATGGAAAAATGGTAAAGGAGAGAGTTTGATCATTCATCCTGATGGTAGTAC
AAATACCGGAGGAATGATTACGAAGGATTCACCTACTGATGAGTCGCGACCAATTACAAG
CTTAAGTATTAGGTGGGGGCCTACTGGTGCTGCGCTATTATTATATAAAATTGGTGTTGA
AAATCCTAACGGCGACCAATCGGATAAGACGAAACCGCGATTGTTAATTACTCAAGATAG
TGGAAATTATCCTGCGGAAGAGTATTACTATCGTTCTTCTGAAGAGGAAAATCAAGACCA
AAATGAAGAGGCAAAAATCATCGATACACAAGAAAAAGCAGAGACATATATTAGAAAGAC
ACTGACTGATGCAGAAAATAATGATACGAACCTTGGATTTTTGGGTATGAATGGAAATGA
CTTCTTTTTTAGAGCCCAATCGAAACAGATGGCTGCAAATGGAGGGACTGGGACTGTTGG
TTTTTTCAGAGTATCACCACAAGGAGCAGTCAGAATAACGGATGCACGAGGCAACTAAAG
ATAGTCTCGTGGCAATCTATTTAATTCCTATAAAAGTAGCAAAATAAGAATGAAATGATC
ACAAAATCTTCACATTTAGTTTGTAAGATATAAGCATATCAACAAACAACCTTAACAACA
CAAAACACTTTTTCATTTTTAACTCCTTTCCCGTCCTTACCCAAAGGGCGGGTCTTTTTT
TGTGTAAAACTATTCGCTCAAGATACCAAAAAGCCAGCTTGTAGTAAGCTGGCTTTTAAC
TCTTTACATGTTGGCGCTTGTAGACACGAGATAATATTAAGGTGTTGGAACAGTTGGTGA
ATAGTTCGTTTTTCGACCATAAAGTTCTTGTGTCGCCGCCGAGATATACGCAGATGAATC
TTTTCCTGGGAGGTTATACATTAGATAAATACCATATTGCTCCGCTTTTGTACGTTTAGC
ATATTGCGCAGCTAGATTTTGATTGACACCAACTTCAACGGCAGAAGCACCTAAACGAGA
AGCAGGCATCCCCGCAATTTGTGGCGGATTCCAGGTACTATAATAAGGGTTCCAAGCATA
ATCAATTAAAGAACTCATTTGAGGATTAGCTGAAGAGTTCGCAGCCGCTGGTCCAATATT
ATAAAAAGTAATTAATTTATCATTACCTAAGCGATTTCTTAAGGCTTGAAGTAACCAAAT
GAACGAAGAATTATTTGGTTGAGGCGTCCCATTTTTTCCGTATTCAGCATACTCATCATC
AAAATCAATACCATCTAAATGATACGTATTAACGACTTGTTCTAATTGAGCTGCAAAGGC
ATCCGCACTTTCGTAAGTTGGGAAGTTAGCAAAGCCAGCGCCTTCATGGTTGCCTAAAAT
AGACAATAGGACTTTAGTGCCGCGTGCTTGAACTGGACGAATTTGTGTTTCAGCTTCGTT
TAAAGTTTGTTGGACCCGTTCATTTAGATATAAGTAAGGTTTTTTATTGACCGTATCATA
ATTAATATTGGCTGCAAAAATAATCCCCATATCAAAAGCAGGTTGATTGGTTCCAGCTAA
AGTATATTTTCCCACATTGTTAAAATCGTGGTTATTTACTTCTACATACATGACTGTTTT
AGGTGTAACAGTTGATGCTGCTTGTACTTCAAATGCAGGTAGTGCAAACAGTAACCCACC
GACTAAAAGTATCAAACTTAAAAAAGTTGAAATAATCCCTGTTTTCTTGTTAAAAAAATG
AGTGCTCAATTGATGCCCCATAACTTTCTCCTCCTATAAAATAAATATTATTTGTAAGCG
CTAACAAAGATATGTTATCATTTTTATAATTTAAACACAAGAAGAAGAGAACAAAAGTGA
GCAAATCCACAGAATATAAAAGCGTCCTTCGCAAAATGGTCTTGCGAAGGACGCTCTTTT
ACCAATCAAAGAGTAAGGCATAGCCTAAAGAAAGCAGCTCTCGACCAAAATTTTTGATAT
CTTTTGGAAAAGAAGAAGCCGCAGTGATGCCTGAAACATTTGAGATGCCTGCTCGCTTGG
CTAAAAGTTGCGAGCGGTACATGTGAAAGTCACTAGTAACAATCACTAGCCGTTTAAAAG
AAAGGAGTTTTTGTGAATTGACAATATTTTCTTTGGTGCGTGTGGCACGATTTTCTAAGA
GAATCTGTTTTTCTGGAACACCTTTATTTAGCAAGTATTGTTTCATAACCGCGGCTTCCG
TAGCCGGCTCATCTGCTCCTTGCCCTCCGCTAACAATAACGGGTGTCTCGGGGTGTTGTT
TAATATAGGGGATAGCCACATCTAACCGAGCTTGCAAAACACGGCTGGGCAGTGCGGTTT
CTTTAGACGTCCCTAAAACACGGGCCCCTAAAATTAAAATAGCATCTGGTTTATCGGTGG
GTTGCGTATTTTTGCCAGTAAAAATAAGTAGACCTAAAATCAAAAGAATACAAAAGCCAA
AACTGACAATGGATAAACTTGTTATTTTTAACCAATGCATGAAACATCCCTCCTTGTAAT
GTTAGTGTATACGAAGTACCATAGAAAAAGCGATAGAAAACAAAAGACTTATAAAAAAAT
CTATGTTTTAATAGAAACTTTTGAAGAGAGGGAGCGAATGCATGCGTACAGAAGAAGAAA
TGTTTCAACTTATTATGGATGTAGCAAAACAAGAAGAACACATTCGAGCTGTGGGAATGG
TGGGGTCTCGCACGAATGTGAAAGCGCCAAAAGATAGTTTTCAAGATTTCGACATTGTTT
ATATTGTAGAACCATGTGCTGAGTTTTTTGAAACAGCAACGTGGATAGCAAAATTTGGAC
AACCATTAATTATGCAACGTCCCAAGGAAATGACCTTATTTCCCACAGAACCGAAGACGC
GGGAAACATTTTTAATGTTATTTGAAGATGGCCAACGTATCGATTTAACGTTGTGTCCTC
TCGCAGAAAAAGATAATTGGCATGAAGGCGATTCTTTAGCAATTATCTTGTTAGACAAAG
ATGAAAATTTGCCGCCTTTACCTGTAGCATCTGTTAAAAATTATACAGTAACAGTTCCGG
ATCAGCAGCAATTTAACGATTGTTGCAATGAATTTTGGTGGGTTAGTACGTATGTAGTTA
AGGGGCTTTGTCGGAATGAACTATTTTACGCTGTCACACATCTCTATGAATATTGTCAGC
AGGAACTGTTGCGCTTGCTTTCTTGGCAAGCGGCTTGGCAGGAACCGGAGCCAATTTCTG
TTGGGAAACAATTTAAGTATCTGAAAAATTATGTCACTCCTGACACGATGGATCAATTAG
CATCGTTGCTGGATTTTTCTAGTAAAGAAGCTTGTTGGAACAGCTTAATAAAGACACAAG
CCTTTTTTGACGTCGTCGCTCAGGATTTTGCTAAAATGGCCCAGTTTACGTATCATTTAC
AAGAAGCAAAAAAAGTCACAGAGTATACAAATTCTTTAAGATTAAAGGATTTACAAGGAA
AATAAGCTGAAAACAACATAAAAATAGTGTATAATTGAAAAAATTAATCTGCGAGAGAAA
GGGAACCTTTTTTGATTGTAGATCACCGCAGTTGTTTGTTGCCTAGTCTCTAAGAAATAA
ACCTAAAATTATTGATATAAAGGATGAACAAATGAAAAAAGAAGAAATGCAAATGCGTAA
TACACGTCGTCAAAAATCAGGAAAAAATAATAAAAAGAAAGTAATTATTACTTCTTTGGT
TGGACTAGCTCTGGTTGCTGGGGGCAGTTATGTTTATTTTCAAAGTCACTTTTTACCAAC
CACAAAAGTAAATGGAGTTTCTGTAGGCTGGTTAAATGTAAATGCTGCAGAAGAAAAATT
AGCGCAAGTTAATCAAACCGAAGAAGTTGTGGTTCAAACGGGGACAAAAGAAGAAAAAAT
TCAACTTCCTAAAAAATACCAATTGGATCAAAAATTTTTAAAAGACCATTTACACAGTAG
CAAGGTGAAGCTACCGTTAAACGAGGCATTCAAAAAAGAACTAGAAGCCAAATTAGCAAC
TTTGAGTTTTCCAGAGGGGAAACCAAGCAAAAATGCGAGTATCCGTCGAGGCAATGGCAC
TTTTGAAATTGTTCCCGAAGAACAAGGCACAGTAGTGGACACACAGCGCTTAAACCAGCA
GATTATTGCGGATGTTGAAGCGGGAAAAGGCAACTATCAATATAATGCCAAAGATTTTTA
TAAAGCCCCTGAAATTACAAAAGAGGATCAAACGTTAAAGGCAACATTGACAACGCTCAA
TAACAAGTTAAATAAAACAATTACAGTTGATATTAATGGTGAAAAAGTAGCCTTTGATAA
AACACAAATTCAAAACGTGCTGAATGATGATGGCACAATCAACAAAGAAAAACTAACTAC
TTGGGTGACACAATTAGAAACAACATATGGTTCTGCTAATCAACCAGTTTTATTTACAGA
TGTTCACGGCACGACACGTCGTTTTAAAAACAACGGAAGTTATGGCTGGTCGATTGATGG
GGCCAAAACGCAAGAACTACTAGTAAACGCGCTGAATAGCCAAGAACAAACGAATGCAAT
CACTGCTCCGTTGGTTGGTGATACCAAAGAAAATAGTAAAATTGCCAATAATTACATTGA
AATTGATTTAAAAGATCAAAAAATGTATTGTTTCATTGATGGCAAAAAAATAGTCACCAC
AGATGTCATTACTGGCAGATATAACAAAGGAACCGCAACAGTACCAGGATTCCATACAAT
TTTATATCGGACAACCGATGTGAATTTAGAAGGTCAAATGCTTGATGGTTCTCGATACAG
TGTGCCAGTAAAATATTGGATGCCGTTATTAAGTCAAGGGGGCGTTGTCACACAAATCGG
GATTCATGACTCCGACCATAAATTGGATAAGTATGGCGATAAAGAAGCCTTTAAAACCGA
TGCTGGTAGTAATGGCTGTATCAATACGCCAGGAACAGAAGTTTCAAAAATCTTTGATGT
ATCCTATGACGGAATGCCGGTAATTATTTATGGACATATCTATGATGATGCACCAGGTGA
ATTTGATAAACCTGTAGATTACGGCGAAGAAGTATAAAAAGAGATATTAGGCAAGACCGT
ACTTTGGTCCAGCTGTGTATCTGAAAAGTAAAAATTGGAGACGTCAGCGTAACGACTGAC
GTCCCCAATTTTTTATTGACAAGCGTCATAACCCGCTCTATGATACAAACAGAACAAGCA
ATTTAAATTGGGGGAACGAAGATGCCATTTGTACATGTAGAATTAATTGAAGGCCGCACA
GAAGAACAGTTAACTAATATGGTCAAAGATATTACAGAAGCTGTGTCAAAAAACGCTGGT
GCACCAAAAGAGAATATCCATGTGATTGTCAATGAATTGAAAAAAGACCGCTATGCACAA
GGCGGCGAATGGAAAAAATAAGTTTTCAGAGAATTTCTGTTGAATCACTTGCTTTTTCTG
AAAATAAGTGGTTAAATAAGTGCATAAATGATTGATGAGAAAGACAACTGAACTTGCCCG
CGATCTATTAGAGAGGAAAATCTTGGCTGAAAATTTTCCAGATTGGCACAAGGGATGACC
ACTTTCGAAACCTTTGTTGAAACAAAGGCGGTCGCACCGTTAACACGCTAGAGGAACACA
GATTATTTGTGTTCAAAATTAGGTGGAACCACGATATTTTCGTCCTAGTATTCGTTAGAA
TACTAGGACTTTTTGTTTTTTAACAAGGGGAACAGGTGGCTGTTTCGTTTCATTGTGAAA
AACAGGAACACAATGAAACGCTTCAAATCAAAAAAATTAAAAGGAGAGAATTTTATTATG
TCTATTCACATTACTTTTCCAGATGGCGCTGTTAAACCGTTTGATTCTGGAATTACAACA
TTTGATGTTGCTAAAAGTATTAGCAACAGTTTAGCCAAAAAAGCTTTAGCTGGTAAATTC
AATGGTGTTTTAATCGATTTAGATCGTCCTATCGTAGAAGATGGTTCGCTTGAAATCGTG
ACACCTGATCATGAAGATGCTTTAGGAATTTTACGTCATTCATCAGCTCATTTAATGGCT
AATGCCTTACGCCGTCTTTTCCCTAACATTAAATTTGGCGTAGGTCCTGCGATTGATTCT
GGGTTCTATTATGATACAGATAATGGAGAATCCCCTGTGACAGCGGAAGATTTACCTGCA
ATTGAAGCCGAAATGATGAAAATTGTGAAGGAAAATAACCCAATCGTTCGTAAAGAAATC
TCACGTGCAGAAGCGTTAGAATTATTTGCTGATGATCCTTACAAAGTTGAATTAATTACA
GATTTGCCAGAAGATGAAATCATCACTGTCTATGATCAAGGCGATTTTGTTGATTTATGT
CGTGGTGTTCACGTCCCTTCAACAGGACGGATTCAAGTCTTTAAATTACTTTCAGTAGCT
GGTGCTTATTGGCGCGGAAACTCTGACAATCATATGATGCAACGGATTTATGGCACTGCC
TTTTTTGATAAAAAAGATTTAAAAGAGTTTATCAAAATGCGCGAGGAAGCCAAAGAACGT
GACCACCGTAAATTAGGAAAAGAATTAGATTTATTTATGGTTTCACAAGAAGTTGGTTCA
GGGTTACCTTTCTGGTTACCAAAAGGCGCAACCATTCGTCGTACAATTGAACGTTATATT
GTGGACAAAGAAATTAGCTTAGGTTACCAACATGTGTATACACCAATTATGGCAGATGTG
GAATTATACAAAACATCTGGTCACTGGGATCATTACCATGAAGATATGTTCCCACCAATG
GATATGGGTGATGGCGAAATGCTGGTATTACGTCCAATGAACTGTCCACACCATATGATG
GTTTATAAAAATGACATTCATAGTTACCGCGAATTGCCAATTCGAATCGCTGAATTAGGG
ATGATGCACCGCTATGAAAAATCTGGCGCATTATCAGGGTTACAACGTGTTCGTGAAATG
ACTTTAAACGATGGCCATACTTTTGTTCGTCCTGACCAAATTAAAGACGAATTTAAACGT
ACTTTGGAGTTAATGGTGGCAGTCTATGCTGACTTTAACATTACGGATTATCGTTTCCGC
TTAAGCTATCGTGATCCAAATAATACAGACAAATATTTTGATGATGATGCGATGTGGGAA
AAAGCGCAAGCGATGTTAAAAGCTGCCATGGATGAATTAGAATTAGATTACTTTGAAGCA
GAAGGCGAAGCTGCCTTTTACGGTCCGAAGTTAGATGTTCAAGTAAAAACAGCTTTAGGA
ATGGAAGAAACATTATCAACCATCCAATTAGACTTCTTATTACCAGAACGTTTTGACTTA
ACTTATGTTGGCGAAGATGGTGAAAATACACATCGCCCAGTTGTTATCCACCGTGGTATT
GTCTCAACAATGGAACGATTTGTGGCTTACTTAACAGAAGTTTACAAAGGCGCTTTCCCT
ACTTGGTTAGCACCAATTCAAGCAACTATTATCCCAGTTTCTGTAGAAGCGCATTCTGAG
TATGCTTATGAAATCAAAGAACGTTTACAAGCACAAGGCTTACGTGTTGAAGTCGATGAT
CGTAACGAAAAAATGGGCTACAAAATTCGGGCCTCTCAAACACAAAAAGTACCTTATCAA
TTAGTGGTCGGGGACAAAGAAATGGAAGACGCAACGGTGAACGTCCGTCGTTATGGAAGC
AAAGAAACGTCTGTCGAAGATTTATCAATTTTCATTGACAGCATGGCTGCTGAAGTTCAC
AATTACAGCCGTTAAAAAAAGAGAAAAAGTCAAAAGGACTTCTGAATTCAGAAGTCCTTT
TGACTTTTTTCAACAACAAAATAATTAAATATTTCCTTAGAGCTGGGAATAATCCTGATT
TTTTGACTATTTTTTGTTACAATGAGAATGCGAAACTTTTTAGTGAAGGGACTAGAGGTA
TGAAGAAAAACTCATTTATAGATAAAATAAAAAAAACAGATGCCGCAGCAAAGAGTCAAC
GAGGTAGAAAGCCACATATTCCTTTTCGATTGAACTTATTATTTTTTGTGATATTCACTT
TATTTGTTTCATTAATTGTCCGTTTAGGGTATTTACAGATTGTAGAAGGAGAAGAGTTTA
ACAAAAAAATCACTGCCAATTCTTCACTACAAATCACGACACCATCCCCTCGAGGACAAA
TTTATGATTCACAAGGAAAAGTCTTGGTTTCTAACAAAGCCAATTTAGCAATCACATACA
CACGAGGAAAAAATATTGAAGGAAAAGATATTTTACCGATTGCGAATAAAGTTAACGAAC
TTATTAACGTTCCAGTTGATCCAAACTTAACGGATCGTGACAAAAAAGATTATTGGTTAG
CGAATCCTGAAAATTTAAAAGCAGCCCAATCCCGTTTAACCGATCAAGATAAAGAAGATG
AAAAAGGCAACAAAATTACGGACGAAGGCACATTATATGCCAAAGCAGTTGAAAAAGTCA
CCCCTGAAGAAATTGCGTTTGATGACCGAACCTTACAAGCAGTAACGATTTTTAAACGAA
TGAATGCAGCATCACAAATGAACACGGTCTTCATCAAGAATGAAGGGGTAACAGAAGGTG
AAATTGCGACAATTGGTGAACACACAGCGGAAATATCTGGTGTTTCAACAGGGACTGATT
GGACGCGTGATTATTCTCAAAGTGGCGCATTACGTAGCCTGTTGGGCACCGTTTCAACTG
AAAAACAAGGATTGCCAGCCGAAGAAGTCGATGAATATTTGAAAAAAGGCTATGCACGAA
ATGACCGTGTCGGGACTAGCTATTTAGAAAAACAATATGAAGACGTTCTACAAGGTAAAA
AAGCAAAATCAGAAGTCGTTTTAGACAATAACGGAAAGATTGTTTCACAAACCCCAATTT
CCAAAGGGGAAAAAGGCTCCAACTTAAAATTAACGATTGATTCAAATTTCCAAAACAAAG
TTGATGAAATTTTACAACGAAACTATTCACAAATAGTCAAAACCATTGGACCATACTCAG
AAAATGCATATGTCGTTGCTATGAACCCTCAAACAGGAGCTATTTTAGCGATGTCCGGAT
TTCATCATGATTTAGCAACTGGAGAAGTCACACCTAATCCTTTAGCACCTATTTTGAATT
CTGAAGTTCCTGGATCAGTTGTGAAAGCAGGTACTTTAACAGCTGGTTATGAAACAGGCG
TCATTAAAGGCAATGACGTTTTAACAGATGAAGCTATTTTACTAGCAGGTAGTAATCCAA
AAGCTTCTTGGTGGAATGCTTCTGGCGGAACAACCATGCAATTAACTGCGGAGCAAGCGT
TAGAATATTCTTCGAATGCTTATATGATGAAATTAGTCTTTAAAATGATGGGTGTGAATT
ATTATCCCAATATGATTTTCCCTTATGAAGTAGGAGATGACACTGTCTTTAAAGAATTAA
GAAAAGCTTTTGCAGAATATGGTATGGGAACGAAAACTGGAATTGATATACCAGGAGAAA
CAACAGGAATTCAAAACAAGGACTTTAAGGATTCGTCATCTGCGCCACAAGGCGGTAATC
TTCTTGACCTATCTTTTGGACAATATGATACCTATAGCGCCTTACAATTAGCACAGTACG
TTTCCACTGTCGCAAATAATGGCATCCGCGTGCAACCCCATGTGGTAGAAGGAATCTATG
GCAATGATGAAAATGGAGCTTTAGGAAAAATTTTAAAAGAAATTGAACCAAAAGTTTTGA
ATAAGGTGAATATTTCTGAAGACCAGATAGGAATTCTTCAACAAGGTTTCTATAATGTGG
TAAATGGAACTAGTCCTTTTACAACTGCACGTGGTTTAAAATCAGACAAGTTTTCGATTG
CTGCTAAAACAGGGACCGCCGAAACGCAAGCAACAGATGCTAATGGAGTAAACCATACAA
CGGTTAATAGTAACTTGGTGGCTTATGCGCCGTACGAAAATCCTGAAATTGCAATTAGCG
TTGTTTTACCACACTTAAATGATGAAGCTTCCAAACCAAATCAAACGATTGCCAAAGAAG
TTTTAGAAGCGTATATGGAAATGTACAAAAAATAAAATTTGTAAAGTAGAACTACTTTAC
AAATTTGCCCAAAAGGGTAGTCAAATGACAAAAAAAATGGTATGATATTCAAGTCTAAGA
AATCTCTTGGAAAGATCAATTATTAGTAGGAGGGGAAAACATGCGCGTAAACATCACTTT
AGAGTGTACTTCTTGTAAAGAACGTAACTACTTAACAAATAAAAATAAACGTAACAATCC
TGATCGTTTAGAAAAACAAAAATATTGCCCACGTGAAAGAAAAGTTACTTTACACCGTGA
AACTAAATAATTTATTTGAATATAGCCTAGAATCCTTGCTTTATAAGGGTTCTAGGCTCT
TTTTTTGTTGTTAGGAATTTACTGATTTAGTTATTGATGTAGATTTGCTATTTTAAAAAT
TTACATAGCTACTGAAAGCATCTGTTGCTTCTTTAGTAACTTCATCAGAAATATGAGTGT
AAGTATCCATAGTTATTTGTAAAGAAGAATGTCCTAAGCGTTCTTGGATTATTTTAGACC
TAACATTATCTGATTCGAATAATAATGTTGCGTGGGTATGCCGAAAACCATGACAACCAA
TAGAATGTAAGTTAGCTTTTTCTGCCAATCTTTTAGAACGTTGGTAAATGTCTTGACTTC
GGAACATGGTACCATCAATTTTTGTAAAAATGAGTTGTGTTTTAAACCCACCTTTTTTCA
TTAAAGCTTCACGCTGTCTAAGTTTCCATTTTTTTAAGATATAAGCAGTCTTGTTATCAA
AAGAAATTTTACGAATAGAATTGGGAGTTTTAGGATCGTTTATAGTCAATCCATTTGTAC
TGATAGCAGTAGTTTTATTTATATTAACTACCTGCTTTTTTAAATCAATATCATTCCAAT
TCAATGCTAAAGCTTCACCAACACGTATACCAGTAAAAGAAAGTAAGCGAAAAATAGCAC
AGTCTAAGTCGGCATAGTACTTTAGAACTAAACTTTCTTCTTTGGCTTGATTGGCAATGC
TATCAGCTGTATTTAAGAAATGTTCCAGTTCGTCTTTTGTATAGAACTTTCTTTTTGTAT
TCTTTTCTACTTTCTTTAGCGAACTAGGCTTTGTTATTTTCTTAAATGGGTTTGAGTCTA
TTATTTCTAAACCAACAGCATAGTCACAAACACGAGAAGCATAACTCAAAAGTACTTTTC
CCATTTCATTCTTTTTATACCATTCATTAACAGATTTTTGCACGATCTTGACTGTTAAAC
GCTCAAGTCGCATTTTCCCGAATGTGGGTAAAATGTGTTTTTTCATACGTCGTTCAGTAG
CTATGAATGTGGATTCCCTAACTGTTTTTTTGTATTCGTCCAACCACATATAATAAACTT
CTTCAAAAGTGGTTAAACGAGTATGCTCGTTAGCTAGGTTTCCATTATCAAAATCTAATT
TTTTTTGATTAAGCTTGAGCTGTGCTTCTTTTTTTGTATTACAGTTTCTGATAGTGACAT
TAATTTGTTTTCCAGTTAAATAATCTACGCCTAAATAGGCAGTTACTTTCCAGTATTTTT
TTCCTTTTTTTGTATATTGTTTAAAAGTTGCCATTGTTTATCCTTTCCACTTGGGCAAGC
GAATAGAAGGAATGACAAATTTCTAGCACCTCCTTATTAGATTTTAAAGCCCCTAGCATG
AATCGAACACGCTAGAACTCACCAGAGAGGGGGATAATAAAGTATATTTTTTTGTTAAGC
AGTGCGCGTTACTTTTTATTCTCTAATTTTCTAATAGCTTTTTCTAAATCATTTATTTTT
TTTATTAGCATATCTATTTTTTCATCTTTTTCATCTTTTTCATCATTGTTATTAGATTCA
TTACTTTTATTAAAATATTCAGTAATAGTAGAAGTTAACATGCCAACAAACCCAATTCCC
ACAATCATCAAAATAATTGCAGCAATTCTTCCTAATGGAGTAGTTGGAGAAATATCACCA
TACCCGACAGTTGTTGTTGTTACCAAAGCCCACCAAAACGCATCAATGTATGGAACGTTT
TCTGCATATGAGTAAATCATTGCTGAAATAACAATGAGAACCGAGCTTAAATAAATCACG
TTTAAAAATCCGTTAGTATTTAAAAATGATTTAGTGTTTCTTGTTAATTTGCCAACCACA
CCTATCGCTCTTGTTAGCTTTGCTAGTCTAGCTATTTTAGCTATTCGAAACAACCTAGCG
ATTCTAAAGAAAGAAAAAATAGCATCAAAAGGAATTATCGCGATCAGATCAAAAATATTT
TCTTTAAAAAATTTGATTTTATTTTTTGAAATAAAAAATCTAACAATGTAATCAATTGTA
AATGTGATTAAGATAATATTATCAATAACGTTAAATGGTGGATTACTAATATTAATAACA
TTTGAAAAATCAAGAATAACTAAAGCGATTGAGATTAATGCTAAAACAACAATAGAGTAA
TTATAGAATTTTTTAGTCATAAACTCACCGTTATATTTTATTTAAATTTAAAAGTATGGA
TAATGTTTAACTGGTCGTCTACGATTACAATGCTGTTACTTTTTTCAATATTTTCTTTAC
TTGAATGTATTTTTATTTCAGCATCATTAGTTGATGTATTATAACTTTTTACAATTTCTT
CTTCCGAATCAGCAAAATAGTGCTTACCTTCGCCTAGTTTAAATTCTTTGTTAAATCCAG
ATGGTGTTTCTTTATAGTCTATTTTGAATTTAACATTTAAAGTTTCACCGTTTTTTTCAA
CATTAGAAATAGTAATTTCTTTGCCGTCAATTTTAGCAGAATTATTTTCTATAGATATAG
AATTATCTGTGCAACCAGATAAAATAAAATTGAAAGATACGATAGTTAGTAAGCTAATTA
AATACATTTTTTTCATTCTATTTATTCCTCGCTTTGTACAAATTTTACTTCAAATAAATT
TCTTGTCCCATTTTTAAGTTGTAATGAGCTATAACATTTGAGTAATTGTATTGTCCTTCA
TATTTTTCGATTAAGCTTCTAAACATATATTGTTCTGCTTCAGCTTCCATCTTAGAACGA
AAAACAGGAATTTTATACAATGCCATTATATCCACATGGTCTTTTACATGCTTTAACTCG
TGATATATTGCTTCTTCTTGTTCTGATGGTGTTAAATTTTGATTTACAAATATGATACCG
TAAGTAGGGTCGAAACATGCGCGTTTGTTTAAAGTAGTAAAAACTAACTCCACATTATAT
TCTTCTACCAACTCTTTGATACTTTTCATATAAGCACAACCTTTGACTTATTTCCCGAAT
CTACCCTTTAAATATGCACGGATAACTTCTCTGTCATGATCATCAAGCGGTTTACCGTCA
AAGCTCATGACGTTATCCAGTACATCATCTAAATCATCAGATTTTTTTTCATCAGTTGCT
TTAGTATTATCAGTTCTTCCCAATAGATAATCTACAGATACATCAAAGTAATTAGCTAAA
GTTTCTAGTCTATCTTTAGTAGGATTATCGGAAGTTTTCATACGATACAGAACATTTTTT
GGTAAACCTAATTCTTCTTCGATTCGATTTAAGGATTTTCCTCTCTCTTTTGCTAATAAT
TTGATCCTATCAAACACTGTCATAATAACATTCTCCTTAAAAGTTACAAGAAAAATAAAC
TTTTATGTTAAAAATACTTGCGCTTATTTAACATTTATGTTAATATGATTCTTGTAAACA
AGTTAATCAACTAAAAAGACAACAAAAAACACTATTGATAAATAAATGCTAACCGCCAAG
AAAGCTATAAAATCAACGTTTTTAATGTCTTATTTAGCTATGAACCGATTTTAACATTAA
TGTTAAAACAAGTCAATGAAATTTAGAAATTAGTTGATTAATTTGTTTACTAATTCAGAG
AAAGGAGAAAAAGCATGGCAAATATTCAAGAAGCACGTCAAAAAATCTTGAATCACTTTG
AGAAAAATCAATGGGAGATTCCTGATGTAGCAAGTGCTTTAGGAATTACAGAACAATATC
TACGTAAAATCCTAAACAATCCAGAAAAACATCTGAAACAAATGACCGATATTATTGCTT
ATTACAAAATCAGATAGGAGGTGTAAAAAATGGAAAAGAAAGTAACTCTAATCGTCGAAG
AAGGAAATAAAACTTCGTGTGAAAAAATTCCTGTGAGTAAGTTGTTGATTAAAATTTTAC
AAGAAATTGATCACAAATGTACACGGATTGAAATTAAAAAAGGAGTAAGTAATGAATGTG
CAAGTGTTGATGAAATTAAAAACAAACCCCAAGTTACTATAAATAACAAGGGGCAATTGC
AAGTTCAAAAAATCGATGAATTAATCGATAATCACCTATCTTATTTTAGCGATAGAGTAC
CTGCTGATTTAGAAAAGACTCAAGCATTGGTTCAATTATTACTAGCACGAATGCTTGCTA
AATTTTGAACAGCTAAAAATTGGAAGGAAGTGCAAAGAAAATGAAAATTCATGAGGCTGT
ATCAAAAGCAATGACAGAGGGAAAGTATATCTACAGAGAATCCGAAAAAGACTGTTCAGC
TCATATAAATATACTTCCTACAAATACGTATGATTGTTGTCTATTGATACAAGAAAATAG
TGATTCTGTTGGAAAACGGTGGAATCCTACAGCAGATGATTTGATGGCGAGTGACTGGTC
TATAAAGTAGCGTAGGAGGTGATAGTAATGGAAGTGATTTTAACTCCAGAAAATGAAGCT
TCTCTAAGAGATTTTGTACATGGAATTATTGTTGATGAAATAGAAAAAGCACGAAGAGAT
ACCGCAGTTGATAAGCGAGTCTTAAATCAAACAGAGATTGCAAAATATTTCAATGTTTCC
ACAACAACAATAAGGGAATGGGAGAAGCTAGGGCTTCCACATGGATCAGTAAGTAAACAA
GGGAAGTTCTACGACAAAGAAGAGTGTCGCAGATGGCTTCTATCACAAAAAAGATAAATC
TTGGGCAAGCGAAATTTAGGGAGGAAATAATATGAAAAAAATATATCACTTAAGACGTAT
AGCGGCACTGTTGGTTGTGTTTGGACTAGGTCTATTGGTAGGTGGAAATATTGGACCATT
AATCCAAAACATTTATATAGCGGTTTTTATCATTTGGCTTTTAATTTATGATTTAGCGCT
TGAAGATCGTGAGGTGAAGTAAATGAATGTATTCGACGTAATAGGAATAGTCGCAATTCC
AGTAGCTATCTTGTGTTTTCATAATTGGATAATTGGTGAGCGATTAAGTGAAGCTGAAAG
CCGAATAAATAGTTTAACCATTCAACAAATGAACTCACGACCAACATTTCAAGATAGTAG
GACAGGAGCCGTTTTACCAACCCGACAACAAGCTATACCACCACAAATGAAAACTAAGAC
TAAATCGGTTTTGAATGAACATGAAACTGAAATGGTTAAAGAAGTAGTGCTAGAAAAAAT
CGATGTATTGAAGAATAATTTGCGATTTATGCGATCTAATCAACGCAAACACAACAACGT
TTATACATTAAATCAGCTTGAAAGACAATTGACTCTGTATGAAAGAATTTACAAAAAGAT
GTCTGATAATGAGGAATGAAAAGATGGAACAACAAATAAAGACCCACTTCGACGGCCATC
AAAGTAGGTCAATTACAAATATCAAATTCAAGGAGAGTGTACCACATGAATAAAGAAATT
GAAAGAATGATTATTGAACTTGAAAAAGAATGTAAGGCACAGAATGTTGAACTTCTTTTA
TGTGCTACAAATTTTGAAACAGGCCAAGGAAGTACTGCGTTTTGTGGTTCAGTTATCGGT
TTAGCTATACTCTTGCAAAAACTTGTAGGTGATCTAAAAGAGCAATTAAGTATAAGCGAA
TCTTGTGATTGTCCAGAATGCGTAGCAGAAAAAGCCGAAGATGCTGCAAATGAAAAATCT
ATGGATGAACTACTAACTGCATTTTTACGAGGTGAACTGCAATGATTGAAGTAAGAGGTT
TAAGTGATGATGTTTACGAATTAATGTTAGCGAATGCTCAAAATAGGATTGTTCAATCAA
TTCGAACTGCAGCAGCAAATGGTAATACAAGTTGCGTGGTGAATAGTAAAGGTCTTACAT
CAACGTTTTTATCTCAATTAGAAACAGAAGGATTTGATCACGTTGAACTTGAAGAAAACA
AAACCAAAATATTTTGGGAGTGGTAAACATGGGAGTAATTGATGTTGCAAATAAAAAGCT
TCTGTATTTAGAAAATTTAATTGTCCAGATCAAAGAAGCGGAAGAATATTTAGTGAGTTT
AAAGAACCCTGCTTTAAATAATAAAAAAGAAGTGATGTCAGATATAGAAATTGGTACCCC
TACACACTTTATGGGGTCTGGATTTTTCAGAGAAGAAGGACATAGTCGTTGGCACAAAGT
TCGGTTAGAAGAAGATTTAGGGATAGTTGGAATTCAAGCAGATATCAAGGGACTAGTTGA
AAATGCTGTAAATGACAGGATAACAGAGATGAAAGACGAACTAAGAAAATCGATTAGTAA
ATTGGAGGTAGATTGTCACGAATGAATTTGATTCATTAGGAGCTAGACAAGAGCCGCCAG
AAGAAAAAGAAGCATTAGAGCCAACATGGGAATATGAGGAAGAAGAGGAGAATGACAATG
AGTAACGATTTAACACAAATGACACAACGATCTTTAGATGAACAAGTCATCGGAAATTTA
AATAGATTGCAAGAGCAAGGATTAGAAATGCCGCCAGGCTATAGCCCACAGAATGCTTTG
AAAAGTGCTTTCTTTGAACTAACCAACAATTCAGGAGGGAACCTTCTTCAGCTGGCAGCT
AACAATCCAGAAACTAAAACATCTATTTCTAACGCCTTGCTTGATATGGTCATCCAAGGA
TTATCACCAGCTAAAAAACAATGTTATTTCATTAAATATGGAAATAAAGTCCAGCTTATG
CGTTCATATTTCGGAACCATGGCTGTATTAGATCGAGTAACAGGAGGGGCAGATATCACG
CCGGTTGTAGTAAGAGAAGGAGATGTATTTGAAATTGCTATGGACGGCCCCGACTTAGTT
GTTGCTAAACATGACACATCCTTCGAAAACCTAGACAACGACATCAAGGCTGCTTATGTG
GTTATTAAGCTAGCAAATGGTAAAGAAGTAACAACGGTCATGACAAAGAAACAAATTGAT
AAGTCATGGAGTAAAGCAAAAACAAAAAATGTTCAAAACGATTTTCCAGAAGAAATGGCA
AAAAGAACTGTCATCAATCGAGCTGCTAAATATTTAATCAATACTAGCAACGATAATGAT
TTATTTGTGCAAGCCGCTAAAGACACACTCGAAAATGAATTCGAACGAAAAGATGTGACA
CCAGGGCGAGAAGAGCAAGCTGCGGTACTCGAAGAAAAAATATTTACCAACAATAAAAAA
GTTATTGAGCAAGAAAACGATATTGAACAAGCCAAATCAATTGAAAAAGAAGATTTAACG
AAAATGGCTGAACAAATTTTAGAAGAACCAGTTCAGGAAACTTTAGATGTGATGGCTGGT
TATGAAACCAATCAGAAAGATAGTGAAGCTGATGTCTCAACGATTGAAGAAGACGATTAT
CCTTTCTGATGAAAATTATTATTCACAAGAAGCGGACCTAGCTTATATGTCTGTCTCTCA
ATATAAAAAATTTCTTGAATGTGAAACTGCAGCTCTTGCCAAGTTAAAAGGTGAATGGAC
ACCAGAGAGTGATCCAAAAGCCTTGCTAGTTGGTAATTATGTTCATTCTTACTTTGAATC
ACCAAAAATTCATGAAGCATTTAAAGAAGAAAATAAAAACAAGATGTTTTCTTCAAGAAA
ACCGTTTGGCCTACTGAAAGATTTTCAAATTGCGGAGCAGATGATTGAAAGATTAAAACA
AGAAGAAGCCTTTTTAAATATTTATCAAGGCGAAAAAGAAGTGATCGTCACAGGTGAAAT
TGGTGGTGCAATGTGGAAAGGGAAAATTGATTGTTTGAATTTAGAAGAAAAGTATTTTGT
AGACATCAAAACAACCAAAGATATGCATGAGAAGAAATGGGATGAACGTTTAAACAGAAA
AGCAAACTTCATTGAACGCTTCGGTTACGTGTTACAAATGGCTGTTTATTGCGAACTGCT
TCGACAACAATATGACAAAAATTTTCTTCCTCTCATTGCAGCTGTTTCGAAACAAACACC
TAGTGAAGCAAAACTCATCACTCTTAGTGAAGAAAAAATGATTTACGAATTAGAAGAATT
AAAAGAAAACATCGAGCATATTGTGCGAGTTAAAAATGGTGAGGAAGCACCAGTTAGTTG
TGGAATTTGTGAATATTGTAGAGGACACAACAAAATTACAAATTTTACCAGTATGGACGA
TTTATAGGAGGTGCATAACGAATGAATACTGGATATATAAAATTGTATCGAAAAGTGACT
AATTCATTCGTTTGGACCAACGCTAATATGTTTAAACTTTGGTCTTTATGTTTAATGAAG
GCGAGCCATAAAGAAAGTAGATTTATTTTTAATGGTCAAGAGATAGCTGTGTCCAGCGGT
CAATTCGTCACAGGGCGCGCCGTTATTGAGAAAGAGTTCAATGAAGGTGTTCCACGTGAC
CAACAGATTGTCGGGCGTACGTTATGGAGATGGTTAAAAAAATTTGAAAACGAGCAAATG
TTGTCCATCTCATCAACTCCGAAATACAGCGTTATAACAATAAATAATTGGGATGACTAT
CAAGTCAATGACCAACAAGTGTCCAACAACCGTCCAACAAGTGTCCAACAGTTGTCCACA
TACAAGAATGAAAAGAATGATAAGAATGAAAAGAATGTTGTAGTAGTAGAAGAGCAGCAG
TCAGTTTTTCAACTTTATCAATCAATTTTCGGAATGCTAAATTCGGTCACTACTCAAAAT
TTAGAGTACTGGTGTAATGATTTATCAACTGAATTAGTAAGTGAAGCTTTAAAAATTTCC
GCAAAATCAAATGCTAGAAATTTCAAATATACAGAAAGCATTTTGAGAAATTGGGAACAA
GAAGGCGTTAAAACTTTAGATGATGTAAAAGCTTTAGCCGTAAAAAGAGAACGTAATACA
ACCAAGCAACAGAAATCAAACACAGGTCATTCAGATTACGATGATCTTGGATTTTAGGAA
GTGAAAGAATGAAGTCGGCATCAGATGGATTTTCAAAAATGATTAAAACGTTGCTTTATA
TCACACCTGATCCATGTCCAGAGTGCGGAGGAAATCTTTATGCTTGGCGTGCAAAAAACA
AGGATGGGTCCGATAGATGTCCGCCAACTTGCATGGAATGTGGCTATAAAGCACGCAAAA
AAGCAGAAGACCTCGAAACAGAGAAAATGTTTAACGATAGTTTGAAAGCCAGAGCGATTA
ATTACTTGAAGTACAGCTCTCTTTATACCGACAAAAATTTAATTAATTGTCGTTTTAAAA
CATACAAAACAGTAGACACAGAAACTAAGCTTGCTTTTGAAATTGCAAATCGAGCCACAA
CTGAAATTCTTTTGAATAAACCAATTCATATGATTCTTTCAGGTAAAAGCGGTGTTGGTA
AAAGTCATTTAGCTATGTCAACGGCTTGGGAAGTGTTGGAGAAATCAAACTATGATAAAC
GCTGCCTGTTCATTAGCTATGCGGAACTCTTAGAACAGCTAAAATTTGCGATGAAAGATG
AACAAGCCAGAAAGACAATAACAGGAACCTTAATGGCAGAGATAAAAAGCGCTGATTTAG
TTATTTTGGACGACTTAGGAGCCGAGTTAGGCGTTAAAGGGAATGACAGTACCAACTTTA
ATAACGACACCTTAAATCGCATTGTAGAAGCTCGGCAGAATAAAGCAACAGTATTTACAA
CCAATTTAACTGGTAAAGAAATGAGTCAAGCTTATGGGGAGAGAATTCTTTCTCGTATCA
TGAGTAATTCACAAGGTTTTGTGATGAAAATTGAAGGGACATCAGACAAACGAGTAGCAG
GCATCTGAAATGTTATTTTTAGCGAATATATTCACCGTAGAACAGTTTTACAATCAAGCG
AATATAAATAGGTGTAAAGAAAGAAAAAAGGCTTAAAACGCATTTTAAAGCCTTAAAAAC
AAATCGATAGAAAGGGGAATCATTCAATGCCGTATGTAGTGAAAATTTCAGCTTATCTTG
GCAAAGATGGTTGGCCAGTAGCTAATTTGAAAGATGCTGTGCTATTTGAGCAAAAAGAGA
CAGCAGCTATTGCAACAATCGTATCTGGCGGAACTGTTTCAGAGGTAAAGGAAGCCATCA
TAATGCCAGAAAAACCGAATAGGTATACAGCAAAATCTACCAAAGTAGATTTTAAAAAGG
AACCAATTGAAAAAGCAACAAAAGATAACCAAGCTTGGATGAAAGGGGCTAAATGAGAAT
GAAGTGTGTTAGATGTCAAGATCAGCGTGTGATTTGGGGAAAAGACAGATTTAATTATGC
AACACCTATTCCATGCCCAGAATGCAACAAAGATGGAAAAGCAGTTCGAGCGGAAACTGC
GACCAAGGAAAGGGAGTTAAAACAATGCAATCACCAACAGCCCTGAATAAGCGAGGAAAT
AAAGTCACGATTGATGGTTACACATTTGATAGCCAGAAGGAAGCTAACTTTTATACAAAG
TTTGTCAAAAATTGTGGGTTACCTTTTGAAGTTCATCCGCGTTTTAGACTAACCGAACTT
ACACCAACTGCGGATGGTATAGGCAAAATTTCGGCGATAGCTTATTCACCTGACTTCATC
ATAAAAAACTTAGATGGGAGTTGGAGACATGTCATTGATATTAAAAACTCTTTTGGCGTG
TATGGTATTGACCAATCCGTTAAGCTTCGTTTTCGTCTATTTGCCCTTCGATATGGTCAT
CCAGTTGAAGCGATTGTTGTTCGTGCTAGAGATTTTAAAGTGATCACTCAAGGTGTAACT
AAGCCTTTAAACGAAAAAAGACCATTCATAACCGATAATTTCGATTACGAATGGAAAGAT
GCAACTAATTATTAAACGAAAGTAGGAAAATAAAATGACAAAACAAGTAAATTTCAGACC
AGAAGTGAAAAAAGTGACATCTAAATCAAACGGAAATATCGAAGTGCTATTAGTGGTTAG
CAACGCTTCATTAAAAGGGAAATATGAAAGTTTAAACGAATTTTTAGGTAAAACAGTATC
AACGACCATTGAGCCAGAAACAGTAGAATACAAGGTACCAGTTAACAAGCAGACGAATAA
GCCAAATGTCGAATACGTTGTAAACAACGACGGAACAGTTGAAGTTCTAAAAGAAGAACA
GACTTCTTTAGAAATGGGCGATGATGTGCAAGAAGTCGAAGAAGTTGCTGTGCAAGTATC
GAAAGAAACCATTGACGAATTCATCAAGAAAGCAACCACAATCGAATGGCCAGAATCAGT
AACAATCAACGTTCGTGGTGTGTTGCATCGAATCGATGAAGGGGAAGCGCTAGAAGAAAT
TGCGGCTGATCATGATGTTTCAGTTGAAAATCTAATCAACCAAGTTGAACTTGCACGCCA
ACATTTTGCACCGTTTGCAGATTCTTGGAGCAAAAACAAAGAGAACATCATTTTCCCTGA
AAAGACAGTTGAAGATGATGAAGAAGAAATCGAAGAATAATCTCGTAGAAAGTGAGTGTT
CATTTTGCTTGAGATTTATTATACGCCAACATCCGCAATAATTGCGGATGCATTGGCTAA
AACATATGAAGTTGTTTCTTTAGAAACAGCTAGAAATATTGCCAAGAAATTTAAGGCTAG
TTTAAAGCAGAAAACGGACCTTTATGTGATTGAGGGAATTTTGATTGATGCTGGTTATAA
AAAAGAGCCAGTGAGTTTGTAAGAAAGTGAGTGAAGAAGATGATTCCAAAATTCAGAGCA
TGGGATAAAAACACCAACGACATGGTGAACGTTAAAACAATTGACTTCGAAAAAGATGGC
AGTATTGGTTGCATAGTAGATTATAACGGCATAAATTTAGATGTGTCTGAATGTGTCCTC
GTGCAATCTACAGGGTTGAAAGATGAAAAAAGAAAAATGATTTTTGAAGGAGATATATTA
TTCGATAAGCATCATAATCCGCAAATAGGAGTAGTTGTATTTTATGAAGGAGCTTTTCAG
CTTTTAGCTAACAATATGTATTATCCTTTGATTCAATTTGATGGTGATGTAGAAATTATT
GGTAATATCCACGAAAATCCAGAATTATTGGAGGAAACAGAATGAGTGAAATTCATATAA
AGCCATGCCCGTTTTGCGGTTCAGAAAACATTAGTTTTAATGCGTTTAGTATTTCATCAG
ATGCCTATGTATTGTGTGAACAATGCAATGCAAGCATCGAAATTTCTGTTCCGTGGGATG
ATATGGATGAAAAAGAGCACGATAAAGTTTGTTTTGAAAAATTATTAGTCCTTTGGAATA
AAAGAGCTTCAAAAAGTAATCAACCAGAACTCAACGAAAATCAGCAGATTGTGCTGGATT
GGTTGAAAGAATCATGCAAATTACACGGATTACGTGAAGTTATCGAAATCATGGGATTTT
TATTAACTACTGGTGGAAAAATGAAGTATAAGCAAGTAGCCTATGCATATGGTGATTTAA
ATGATGATGAATTGAAGCAAGTTTTACAAGCTTTTAGTCAGTGGGCTTTTGAACAGGAGG
TAAAATAAATGAAATTTTACGAAATTAAAGAACCTTATTTTGCATTAATCGTTGCTGAGG
ATGAAAAACAATGTTTAAAACTTTACAAGAATATTGTTTGCGATGTAGAGGACGAAAAAG
AGTTTTTGGATGATATGAAAACAATTGATAAATACGAAGCGTTCAAAATGCTTGCTAAAA
GTCGTATTGAAGATGGTGGAGAATTGGGTGCAGAAGAAGCTTTTAATCAGTTAGAAAATC
TTGAAACAAATGGCGAAGTATTGCTGATTGATAGCGGTTTGTTGTAGGAGGACCAGCGAT
GAATAAACAAGAATTGATTGAAGAGTTAGAATGCTTAGTAGTTTCTACAGACAGCCTTGA
TTATTTGAGAGGTGCTGACTATGCCAACGAAAGAGCAATTAATTTAGCAAAACAACTAGA
CGACCCGAAAAAAATCGTGATTCCACAGTTGATTGCTAAGTTTATTCAAGAACATGAAGA
CCCCATTTTTGAAATCTGCACGTGGGCTGATTATTACGGCAGTGAAGGGAGAACATGTGA
GGATTCTGAATTATCCGCGGTAATTCATTGGTATGGTAAAAATAGTAATGAATTTTATCG
AGCTGTAGTACACGGCTACGAAGTCGAGAAGGGACCAGTATATCACGTTTTATTACCAGA
CAAAGGGGCGACTAACACAGGATATACTTTTTTAAATTTAGCGGGAGCAATTGATTTTAC
GACATGTAAGGAAAAGGTGGATATGTTAACAGAACAAGAAATCAAAGCAGTTGACGAGCG
ATATTGGCCGTTTGCTGTGAAGGTTGATGGTGAATAGATGAAAGATAAGAAATTTTCACC
TTTAACAATTGTTTGTGTGATTATAGGCATATGCTGGATTGTCTCAATTGTGGGAATCGG
ATATTTTATTTCGCATCCAGAAATAATTGGACACTGGTTTAGTCGTTTAATAAGTGGGTT
CAAATAGCTTTGAAATCAATATATTCTATTTTTTTACAATCGATAGTATAAAAAAACTAC
CTAGTTTCCGCTAGGTAGTTCTGTAAGAAATAATATTAAGTTTATTTTTTATAGTATTTT
TATACCAAACCCATTATAAAAAATCAAGTACAAAAAAGCCAACCGACCACTGGTTGACTA
AGAAGAATATTTTACCAGAAAAGTGGTAGCTTGTGATATGTGAGGTTACTTTACCCCAAA
CATTGGTCACAATAAAAATATTTTATCATGAGTAAAGAAAGCTGCCAATAAAAAAAGCCG
GATTCCTCCGACCATTGGTAATATTCTCGACACGAATATTATACCATAAATGGGGGAATC
AAAGGATGGTACTTTTTGACGTAAAGAAATATGAAACACCAGATGCAAAGGATGTAGACA
TGGAACAAACGAAACATAATGTCAGTGTGTTCCTATCTGCCTATCTTGCTGCTAGATGTC
GTGTTGGCCAGCCGAGGGAACCAAAAGTAACAGCTTCATTCTCTTTGGTTCCACCATCAA
CGGCCAAAAACACTTTTGAAGCCGAGCAAATGTTAATCCAGAAAGAAGAAGCCCAAGAAG
AGTTTGATTATTTGCATAAGCTTTTTGTTAGAGGTTATTCTGCGATTCAGCATCCGCACA
AGCCAGATGTAACCGAGCGAAGAAAAAGAATCTTCTATGATCGATACATCAACGGCAATC
CAATCTATCTAGCAGCGCAACGAAACTGTATCAGTGAAGAATCAGTGAAACAAGAATCTA
ACATGATTATTGTTCAATTCGCTTCGGCACTGGAACTGGTTGCTTTTAAGTAGCCATTTA
TTACACTTTTTATACCTCTTTTATACACTTTATCTACACTTCATATACCTTTGAAACAGG
TTATTATGATAGTGTCAAAAAAATAAGAAATGCGATACACTTACACAAAATTTAAACGGA
ACGATTGCCTACTTATTTTTTTGATTTGAGATTACAAGGAAGTAAAAAAATTCTACTTTC
TTCGTTTAGTCACTTGTGATCTCATTAAGATTCTCTCGCAAACCACCAATTATAAAACTA
AAGAAGTGAGGTGAATTGCCTCTCTCTTTTTTTCTACAGGTTTGCGAGAGTTAAGTTTAA
TCACTGTGGCGGAATAGGTAGACGCAAATACAAATTCACAAGGATGCAACAGTCAACGGT
TGGCGGTCATGCGAGGGTCGAGACTACGTGCCGAAAAAGTGGCTTCAGTTGGAGAACATT
ATACTCAAATTGTGAAGAAAAAGACCGTATGCAAGGTGCAAATCCTTGTCAGTGACATAA
TCATTTTAGCCGTGAAAGTCTGCGAAAGCTACGTCCTGATGGGAAAATATTCTGACGAGA
GTGTGTAAAGGTTAATTTGATTTATTAGCAATTGCTAGAAGGTAGCTCCTTCTGGTATGG
CGTGTAGCTCAATTGGTGAGAGCAGTTGATTTTTTAATCAAGTACATGCAGGTTCGACTC
CTGTCACGCCAGTAAGTGGCATAAGCTGCTTAAATAATATAGATCGTCAATGAATGTTCG
GACAAACAAATTGGCGCTACTACCTTTCACGAGGGCTGCATATAAATGCAGTCCTTTTTG
TTTTAAGTGTAGTAGATTTTTCATTTTGAAAGGGGATAAGTAAGACAATGCGTGTATTAA
TTAGAAGTTCAGCATCTGGTTCAGAGTATTGGGATACCGAAGAAAAAAGAAATGTGTTTG
TACCTAAAGGTCAAGAACCTGATTTTGAAGTTACTGAAAATCCTGAATCAATGCTAAGTA
AAGAAGCTGATTTATATGTTGGTGGTTTACCAATCACTGTAGGGAACGTAACGATTGATA
CAGATGGAATTAAAGGCGAACGATTATTAACAACTGCAAGTTCTGCTGATGATGAAGAAC
AAGATGAGCTTGTTCCGTCTGATGATGAATCTGTTGTATTAGAAGAAATGAATGTAAAAG
AATTGCGTGAATATGCAAAACGAAAAGGTATTGAGATTCCAAGTGCTGTACGTGCAAAAG
GTGAAATTCTCAATATTATTAAAGAATCTGAATAATGCGCTATTGTCAGTTTGAAGGTTG
CTCTAATACAACAGAAAAAGGAGCTTATTGTTCAGAACATGCTAGGAAGTCAAGAAAAAA
GAAAAAGCCAATCAATGTTTATCATCATGACAACAAATCATTTTATCGAACAAAAGAATG
GCAAGATGTCGCTGACTTTGTCTATGAAAGAGAAGGTGGTTGCTGTCAAAGATGTGGCCG
TTTTGTATTTGGAAGGCAAGCGCATCGGCATCATGTGATTCCAATCAAGAAGAACGAAAT
GCTCAAACTTGATCCAAACAATATTCGTTTGTTGTGTCCGAAGTGTCATGTGATTGAAGA
AAATGAAGCAGATGAGAAAAAAGTTTTTCCATCTTATTTTAGGAGGAAGTAAATATGAAA
CAGCAGTTAACAAAGCATTGGTGTATCAATCCTAAATGTAAATGGGAAATAAAAACACAC
AAATTGTTGGAAGGTTTAAAATGTCCGAAATGTAATTGTCCAACTCAATTAAAAATTTTA
AAAAAATGAAGCCCCCCTATCAATTTTGATTCAAAATTTTTGTCGGGGGATAGGGTAGGG
GGCAGTCACGCGTGTCGTTAGGTCAAAAATTTTAAAAATAAAAGGGGGGTGTATAAAAAA
TGACCACAAAAGCGCAACGCAAAGCGATTATTGATGAAAAAGTTAATCACGAAAAAACGC
GAATTTTAGAAATTATGCGCAAGTCTGATTTATACACTATTACTCTCGATCCATTGATTG
AATCATACTTGGATATTTTTGAAGTTTACCAATACAAATACATGCTGTGGAAAGAAAAAG
GATTTCCTGAAACCCAAAAAACAACAAACAAGGCTGGAGCTACTAACAATAGCAAGCATC
CACTAGCGCAACAAGTCGAAGTTTGGGCCGATAAAAAAATGAAAGCATTGGATTTATTAG
GATTGACCAATAAGTCAAAAACAGGCAGACAAATTACTGGTGGTTCAACAGCTAGAGCAG
ATGAAGAAATGAAACGGCCAGAAGAAAAGCCTGTAGATGAATTGGCAGAACATCGGAAAA
AATGGCGTAAAAAGGCAGGGAATGAAACATGATTGAACCTGGTGTAAATTATGCTGATTT
ATTTGCGAAAGAAGTTCGAAAACATCCTAAGAAATATCCGAAAACGGTTCGTTTAGCAAT
AGATCGTTGGTATCGATGGAAGAAACGAAAAGATATTTGGTTTGATGTTGATCGTGCAAA
TGAAATGATGGACTGGGTAGAATCTTTTATTGTTCATACAAAAGGCGATATGGTAGGTAA
ACCATTTCTTTTAGAGCCATGGGAAAAATTCATTTATTCTTGGATTTATGGCTGGGTAAA
AGAAAATGAAAAAGGGCAAGTAGTCCGTGTTACTCGTGAGGCATACGTACAAATACCAAA
GAAAAATGGGAAAACATTAATAGCCGTAGGGGCGTTGGGATATGCTATGTATGGCGAAGG
TGCCTTATCTGTCGATTGCTATGCATGTGCTTCTGATTTTGCGCAAGCCCAGTATGCTGC
TAAGCCTTTTGCCGCTACTATCCTAAATAATCCAGTGCTATTAGATGGGACTAAAATATT
TAAAGGTCCAAAAGGCACCGTTTCAAGTATTACGTATGACTATTTACATGGAGATATGGC
TTATACAAATAAGTTTATTGTTCAGACAAAAAACATTGATAACATAGAAGGTTCCAATCC
ATATTTTGTTTTAAATGATGAGCTGCATAAACAAGAGAAAATGGAACAGTACGATAACTT
TAAATCTGCACAAATTTCATTGCCACAGCCGTTAATGTTTAATATTTCTACAGCTGGTAA
AGGAAGTAGTTCGGTTGGTATTCGTGTTTATAAAGAAGCAAAAGAAGTCTTGAAGCGCGA
TGATAATGATTCAAACTTTGTTTTGATTTATGAACCAAATAAGGGATACGATTGGACAGA
TAGAAAAGTTTGGGAAATGTGCAATCCTAACTGGGGAATATCTGTTGATCTGTCTGCTTT
AGAATCAGCCTTTAAAACTGCGCAACGTTCCGCTCACTCGAAAGCTGAATTTTTAACGAA
GCATTTAGATGTGTTTGTGAATGGTGCAGATAATTTCTTTGAACAAGATCAAGTGGAACC
GTGTTTGGTTCCCACAAATGAATTAGGTAACTTAAGTGGTGAGCCATGTTGGATTGGTTT
GGACTTATCTAAAAGTCGAGATTTAACTTGTGTATCATTAAATTTTCCTACATGGGATGC
CGAAGGAAAAGCGATACTCAAAGTAAAACAATTATATTTTATTCCTAGTGAAAATATTGA
TTTTCGAGAAAAGGAAGATAATGTGCCATATTCTGAATTAGCAGAACAAGGATTTGTTGA
ATTTTGCGATGGTAAGTTAATTGATCAAGAACAAATATTTCATTTTATTGAAGATTGCAT
GGATTTTTATGATGTTCAACAAGTCAATTATGATCCAGCGATGAGTGACCGATTAGTTGA
AAAATTGGAAAATTTAGGCTTGGAATGTGTGCAAGTTGATCAGTACGCAAGAGTATTGAA
CTCGCCGCTTGAAGATGCCGAGCGATTATTTTATGAGCAAAGGATTATGTTTGATAATCC
TTTATTTTTGTATTGCGCTTTAAATGTGGTTGTCAAAATGGATTTTCAAGGCCGTAAAGT
ACCAAGTAAAAACCAGTCAAAGAGAAAGATTGATGGATTTGTTGCTTTCCTTTGTGCGCA
TAAGGAAACAATGGATCAAATGATTGATGTCAACGAAGATGATATGGATGAATATTTAGA
TTCTATCTATCGATAATAGAAAGGCGGTGAGATTTTGAAGCTAAGAGATAGACTTTCAAA
TGCTGTATATGGATTTTTGGAAAAGCGTGGCTGGATTGAAGATATTTATGGCAATGTAAC
AAGATATTCACAACGTTTTGTTAACGATTCTTCTATTATGGAATCGTCTGATGTTTATGA
ATTGGTACAAGATATTTCTAATCAAGTTGCACTAGCAGAGCCAGTAGTAATTGGCCCTGA
TGGCGAAGAAGTGAAAAATCATTTCTTGTTAAACATATTGAAAAATCCTAATGATTATTT
AACTGGTTTTGAATTTGCAAAGCTTGAAACAAATACATTGTTAATCAATGGAGAAGCTTT
TCCTATTACAGATAATGACCAGTTACATTTAGGATATGGTGTTCAAACGAAATTAGATGA
TCGATTGATTGAAAAATTTTCAATGAATGGCCAACCAATACCAGGGAGTATGATTCGTCA
TATAAAAAATATTGGTGTGGATTCCTTAAAAGGTGCTGGAATTATTGATCTTGCAAAAAG
CACGCTAGAAGGCGTTTTAAGTGCTGAAAAGGTTTTGACAGAAAAATATAAGAAAGGCGG
CTTGCTCGCTTTCTTGTTAAAGCTGGATGCGCATATCAATCCAAATAACAGCGCTCAACA
AAAGATAGTAAAAGCTATTTTAAATCAGTTGGAAGAAACGCAAGATAATGATAGTCATTC
AGTTAAAATGATTCCTTTGGGCAAAGGATACTCAATTGATACTTTAAAAAGCCCAATTGA
TGATGCAGCTATTCTTAATTATTTGGGTGTTTACAAAAAAGACCTAGGAAAATTTTTAGG
AATAGATGTAAATACTTATCAAGCATTAATGAGAACAGATATTGAAAAAGCAATGATGTA
TCTGCACAACAAAGCAATTAAACCAATATTAAAAAATAAGAGCGAGCATTACTCGGCTCT
TTTTTTTGTGCCTAATTCTGGTTATCGAGTGGAATGGAAAATTAATATTTTGGACTTTGT
ACCTTATTCCACCAAAACAAATATTGGGTACAACATCGTTCGAACTGGTATTACCAGTCC
TGATAATGTGGCAGAAATGCTTGGTTTTCCTAGACAAAATACTGAAGCAACACAAGCCGT
CTATATTTCAAATGATTTAACGGAAATCGGCAAAAAGAATGCTACCGATAACTCATTGAC
AACAGAGGATGACTTGAAGGGAGGTGGTAAGAATGAAGAAACAGGAAATTCGGACATTTG
ACATCACAAACCTTAAAACAAGAAGCGAAGAAGATAGTCAAACACAGATTGTTACTGGCT
ATGCGGCGGTGTTTAATAGTCCAACAGAATTATGGGAAGGCCTAAATGAAGTGATTAAGC
CTGGAGCTTTCAGTCGTGCTTTGTCAAATTCTGATGTTCGTTGTTTATTCGATCATGACT
GGGGCAAAGTATTAGGGCGCACAAGAAGTGGAACTTTGAAACTTGAAGAAGATGATAAGG
GACTACGATTTGAAGTTGAGTTGCCCAATACAACTGTTGCCAATGATTTGATTCAATCAA
TGTCACGTGGGGACATTAATCAGTGTAGCTTTGGTTTTTATCCAACGGAAGAAACTTGGG
ATTATAGTTCAGACCCAGTTTTAAGAACTATCCATGAAGTCGAATTGTATGAAGTTTCTA
TTGTTTCTTTACCTGCTTACGAAGATACAGAAGCAGCACTAGCAAGAAACAAACAAGAAA
TGAAGCAAGATATTAAAACTAGAAAAAAATTAATTGAAAAAATCAAAACAGCGCTTGAAG
CGTAGGAGGAATTTATTATGAACAAAGAATTATTACGTCAATTACAAGCTCGTCACGAGA
AACGATTAAGTGATTTACAAGGCAAAATTGAATCTGGAGAAGTGCGTGAAGCAGATTTAG
ATTCAGTTAATGAAGAAATTGATGGTTTAATCGATGAATTAAAAGCCATTAAAGCTGAAT
TAGGGGATGATAATTCAGAATCTGGTGACGGTAAAGGCGATGATGGAACCGCCAAATCCG
ATAATACTGATGATGAAAATAAAGAAGATCGTGAAAAAGATACGAACGAAAATAACAATG
ATAAAAACGAAGAAAATCGTGGCGGCATGATTAGTCAAGAACAGCGTGATGGCTTGTTAC
GCACAATTCATGAAGGAATGGAGGCTAGAAATGCGATGTCTAATGAACAACGTGAAAAAC
AAATTCGTAAAGCATTTGCTGATTTTGTTATTGGTAATATTTCAGAAAGTGAAGCACGTT
CATTAGGTATTGAAACAGGCAATGGTTCAGTGACAGTACCAGAAGTGATTGCCTCCGAAG
TGATTTCTTATGCTCAAGAAGAAAACTTATTGCGTAAATACGGAACGGTGATTCGCACGG
CTGGTGATGTGAAGTATCCAATTCTTGTGAAAAAAGCAGAGGCTAATGTAAACAAAAAAG
AACGTACGACAGATATTGCTGAAACAGCGATTCAATTTGACGAAATTTTACTTGATCCAG
CAGAATTTGATGCATTGGCAACTGTAACGAAAAAACTATTAAAAATGTCTGGTGTGCCAG
TAGAAGATATTGTTGTAGAAGAATTGAAAAAAGCATATGTTCGCAAAGAAATTAATTATA
TGTTTAATGGCGACGATGCAGGAAATGAAAACCCAGGAGCTTTAGCTAAAAAAGCTGTTG
CATTTGAAAAACCTGTAGATTTAACAGCTGCAGGTGCTGGTCAAAAATTATATGATGCAT
TGATTGAATTTAAAAATACACCAGTAACAGAAGTAATGAAAAAAGGTCGTTTTATTATTA
ATCGTGCAGCTTTAACTGCTATTGAAAAAATGAAAACAGATGATGGATTCCCATTGTTAC
GACCATTCACGCAAGCAGAAGGTGGTATTGGTTATCAATTAGTTGGTTATCCAGTTGATT
GGACCGATGCAGCAGATAAAAAAGGTGAACCAGATACACCAGTATTATATTTTGGTGATT
TTTCTGCTTTCAAAATTCAAGAAGTTATTGGAGCGTTAGAAATTCAAAAATTGGTTGAAA
AATTCTCTGGAAAAAATCAAGTTGGTTTCCAAATTTACAACTTGTTAGATGGCCAATTAG
TTTACTCACCATTCGAGCCAGCTGTTTATCGTTATGAAATTACAAAACCAGTAGGTGGTT
AATGTGAATAACGAAGCTGAAACATTATCTTTAGAAGAAAAATTCAAAGCACATATTCAT
TTTGAAGAGGGGATGGATGATTCCATGCTCTCTTTTTATTTAAATATGGCAAAAAATTAT
GTAAAAACTGCAACTGGAGGGCAAGAAGAATATTTAATTTTGATGGTTGCTGGTATTGCT
TATGAATATCGTGTTTCAGAAGATGAATTAGATAAGGCGTTGAATGCGATCACGCCATTT
ATCATCCAAGGAGTGATTCAACATGCCGAAGAGGCAGACGAATAGGTTTCGATGGAAAGC
AGACTTGCTAAATGTAAAAGAAGAAACAGATTCGAACGATAAAGTAGTTACAACCTATAA
ACTTAACAGGCTTTTATGGTACGAAGATATTGGAGTAACTGCACAAGAAAAATATCTTTC
ACAGCAAGCCAAAACAGACGTTGTCAGACGGATTAAAGTGAGATTGGATAAATCTATCAC
AGAAAAGTTTAGCGCTGTTAGAATCGATTCTGTGACCTATAAAATCACTCGTATTTACAC
AAATATGGATAAACGAGAAATGGAGTTGAGTTTGGCTTATGTTGACTGATTTTGAAACAT
TTAAAAAGGCACTCTTGGATTCTGGCTATAAAGTTTTTAGAGATCAAGCACCAAAGAATA
CACCATATCCGTATCTTATTTATTCGTATATTGGAGAAACTCAAAAATGGGCTTCAAATA
AATTTATTGTGTCTAAAGGATTATATCAAGTATCGCTTTTTACAAAAGGAATTGAACAAG
ATTTGAATCCGTTAAAAAAAAGCTTTAAAAATTATAGTATTCATTTTAATGGTTTTTCTT
CTATACAAGGAGATGAAAATGATGATACGATTACTAATTTTTATACAGAGGTGACTATTT
ACAATGAGTAATAACGGATTTTTAGATATGGCTAATCATTTAGGAACGATAGCGGAAGTT
ACAGAAGAAATAACAAAAGAATCATTAGAAGAAGCTGCAAATTTTTATTTGAATAAACTA
CTTCCTAAAGTCCCTAAATCATTACTTAAAAAGAAACATATGCGAGATCAATTAAAAGTT
GAAGTAACTAATGAAGGTGTAGAAGTAGTTTTTGAAGATACAGCTTTTTATTGGCGATTC
GCTGAAAATGGAACAGTAAATCAAAAAGCGCAACATTTTGCCAGCGGAACATTTGAACAA
TATAAAAGTCAAATAGAGATGATTATGACTAAAAAAATAATGAATAAAATGAAAGGATGA
GTAGCATGTCAAGTATTAGTACGAAAGACAAACAATTATTATATCCAATTGGTATCGATG
ATTTATTCATTGTAATGTGGACACAATCAGAAACAGTAAGTTCGGGGCCGACATTTGATA
GTGAAATTTGGAGATTGCCAAACATTGTAAAATTAGGCATTAAAGGTAATGGTAGCACAA
AAGATAAATGGGCTTCTAATAAACTATTTGCACGTGTAAGTCGAGAAACACAGCATGAAT
TAACATTAGATCACGTGGCTATTCCAATTGCTATTTGGGATAAAATGAAAGGTGCTGTTA
GTAAGAATGGTGTTTCTTTTTCAAAATCAACACCTAAAGAAATGCCATATTTTGCGGTAG
GTGCTATAGGACCATTATCTAATGGTGAAAAAAGTGCTTTTTGGTATCCAAAAGTTCAAC
TTGCCATTGCGGAAGAACATGAATTTGAAACAGCAACCGAAGATATGGATATTAAAGATA
TTTCTTGTACGATGACAGCGACAAGTTTATTAGTTAATGATGTTATTAAATCAGATTATA
ATTCTGTTCGCTCTAGTGTAACTAATATGACTGTTGAAAAATTCATGAGTAAAGTAATTT
ATGATGAATCTCAGTTGGAGGATTCTTTACTTGGAGAAAGAGAGAGTGAATAATAATGGC
CAAATTACGCGATTTAGTAAATGTAAATATTAATGTTGATTATTTAGAAATACAAGGAGA
AAAAATTCCTATTATGTTTTCAATGTCAGCATTAGATTATATTCAAGAAGCTTATGGAAA
GCCGTATCCTATTTTTGAAAAAGATTTGAATCAAATGTTACAAAAAGATCAAGTAACGTT
ACGTGGTAATGAATTAAAAATTATTCGCTCATTGATGTACGGCATGGTGCGAGCTGGTGG
TACTGAATGTACGATTAAAGAGCTAGAAGGTGCCATTGCAATTAATGAAATTGTCAGTGC
TTATGAAACGGTTATGGATGTTTTCGTGAACGGAAACTTCCAACAAAAAGATTTAGAAAC
AGTAAAAAAGCAACCGAAAAATCGAAACAAGCGCAGCCAAAATCGAAACAAGCGGAAGAA
ATAGAAATTCCTTGGGATTTCTATTTAAATGTAGCAATGGACTTGTTTGGTTGGGATGTA
AATTTTTTTATGAACTGTACGCCAAATTTTTGGTTAAAGCAGTTCATTTTTTATTTGCGT
AGAAATAATCCTGATGCGTTCGAGTTTGAACAGAATGATAGGATTTATACGATGGATCAA
ACACCATTTTTTAATTAGAAAGTAGGTGAGAATTTGGCAAAGCATGAATCAGACGTTGTT
TTACGATTTAAAATGGATGGACAGGTACAATATGCACAAACTATAAAAGAAATTAATCAA
GTGATGAATACCGCAGCAAAAGAGTACAAGGCTCATATTTCAGCATTAGGGAATGATGCT
ACTGCAACCCAAAAATTAGTAGCTCAACAAAAAAAGCTACAAGTGCAAACAGAAGCAGCT
GAAAAACGTACAAAAATGTTACGAAAAGAGTATGAGGAATCGGTAAAAGCAACTGGTGAA
AATTCAAAAGAAAGTAAAAAATTATATGATCGTTTGCTACAAGCCGAAACTGCCGAAAAT
AATTTAAAAAATGCGTTGGACAAAACCAATAAGGAACTTAAAGAGCAAGAAAAAGCTTCA
AAATTTGCTGCAGATAATATAAAAAAAATAGGTGAAGCTGGCGAAAAAATTAAAGGAGTA
GGTACTAAAATAACTGCAGGTGTGACAGTACCTATCATGGCAATAGGTGGTTTTGCTACT
AAGCAAGCAATAGAAGTAGAAACACAATTTGCTAAAGTTTCTACTCTTTTAGATTCAAGT
CAAGTTGATTTTCAAAAATATAAAAATGAAATTGCAAAAACTGCAACAGATATGGGTGTG
TCCTTTGAAGAATATTCTGAATCAGTTTATTCAGCTATATCAGCATCAGTTGATCAAGCT
GATGCTGTTAATTTTGTGGGTGATGCAGTTAAATTGGCTAAGGGTGGTTTTACTGAAACT
GCAACTGCGGTAGATTTATTAACAACAACGATTAATGCATATAATTTAAAAGCTACTGAT
GCAGGAAAAATTTCGGATTATTTAATTTCTACTCAAAATTTAGGTAAAACAACTGTAAAT
GAGTTAGCTTCATCTATGGGGAAAGTAATTCCAATAGCTAATGCTAATAATGTAGGGATG
AATGAATTATCAACTGCTTATGCTGTTATGACCAAAAATGGTATTGCTACAGCAGAAACT
GGAACTATGGTAAAAGCCATGTTAAATGAGTTAGGAAAAACTGGTAGTCAAGCTGATAAA
GCTTTGAAAGAGATTGCAGGAAAATCATTTAAACAATTAATGGATGAAGGGAATAATTTA
TCTGATGTCCTTAATTTGATGAATGAACATGCTCATAAGAATGGTTTAGCATTAAATGAT
ATGTTTGGATCTGTTGAAGCAGGAACTGCAGCACTAACACTTTCAAAAGGTGAGGGTTCT
GAATACAATGAAATTTTAAAACAAATTAATGATTCAGCAGGTGCTACTCAAGAAGCTTTT
GATAAAATGGATGATACGCCTGCACGAAAAATGGAAAAGGCGCAACTAAGAATTGCTGAT
GCAATGCGACAAGTTGGGGAAGTTGTGATACCTATAGTAGCTGATATTGCAGAAAAAGTT
TCTCAATTTGTAACTGCATTTTCAAATTGGTTTGGTTCATTAGATGAAGGTTCAAAACAA
ACAATATTAATGATAGCTGGTGTTGTTGCTGCTATCGGTCCAGTATTAGTAGTTTTAGGA
ACACTTGCTAGTTCCATTAGTAGTTTAATTCCAGTTATTGCTTTTATTGCGTCGCCAATT
GGTTTAGTAATTGCGGCGGTTGCCGCTTGGGTAGCTGCAATCGTAGTTGCATATAATAAA
ATCGGTTGGTTTAGGGATTTTATCAATACCTCATTTAAAGTAATTAAAGATATTGTGGTT
GGTGTATTTAATGTTTTGAAAGATACGACAAAATCTACTTTTGATTTCATCACAGGATTT
ATTGGTGGTGCCATGGATGGGGCTGCAAAAATTATTGGCGATTACGTAAATGCAATTAAG
CGTATTTTTGGCGGTATCGTTGATTTTGTAACGGGAGTATTTACTGGAGACTGGTCAAGA
GCGTGGCAAGGTGTTGTTGACATTTTTGGTGGTATTTTTGAAGGTATCGCTGCAGTAGCT
AAAGCCCCAATCAATGCCATGATTACGTTAATCAATGGATTTATTGGTGGATTAAACAAT
ATAAAAATACCTAAATGGGTGCCAGGAATTGGCGGTAAAGGATTTCATATTGGAAAAATC
CCTTATTTAGCAGAAGGTGGAACTATTCTAAATGGCCAAGCCATTGTTGGTGAAGCTGGT
CCTGAACTATTAACCGCTAAAAACGGCAAGACAACAGTAACTCCATTGTCACCAGAAGAA
AAAGCTCGTGGAATTGGTGGTGCTTTGAAAGGTGGCAACACTATTGAGCAACATGTTCAT
ATTGGCCAAGTAGATGCAAATAATCCGAGTGAGTTAGATCGAATGAATCGCAAGCTTTAT
AAAGCAAGTGCGCAAGCTTTCTATGACTTAGGAGGTGTTCCAACGTGATTTTTATGAATC
CTGATGAACCAAATTTCATTTGGAAAGATTTGAATGCAGTTCGTGATATGGGGTGCATTA
TCGAAAATGAGCTGTCAGAGGTTTTACCAAATAAACGATATGAAACGTATTCGATTATCG
GAAGAAGTGGTGAATTTAATGAAACGTTCAATGATTATGAACCCTTTGATTATGAAATTG
AAGATGTAACTATTCCATATGAAAATTTAGCGGCAGTCAAAAGATGGTTAACTGGTAAAA
GTAAACTTATTACTCACAATGATGAAGATAAATATTTAGATGCTATTTGTACAATGAGTA
AACCAACTTCATTCAAAAATGAATGGGGTGTTTTTTATACCTTTAACGTTGAATTTAGAT
GTCAACCGTTCAAAAGAAAAGTAAACGAACAACCAAAAGTGATTAAAACAAAATCAATTG
AAATTACTGATCACGGTGATGAAATTGCTTTTCCTTATATCGAAATTAATTCAAAAGGTG
GCGATATTACGTTAAACATTGGTAGTAACTCACTAACGATTTTGCGTACACAATCAGGAA
TCGTCACTATTGATACCGAAAAGGGAAAAGCAATACAAGAAGGAAATCCACTATTTACAC
GCGGCAGTTGGATAAAAACGAATCCCGGTCAAAATAAATTAAATATATCAGGAAATTTTA
TAGAAGCTAAGTTTTGGAATAGGAGCGCGTATTTATGACACAAAATTTTATTTATGCCTA
TACTGCTATTCCTGAAAATTTAAACGATAACGGAATGGCTTTGCCAGATTGGCAAGATTT
ACCAGAAATTAACCGTGTGTTAAATGGTGTGTATCGATTCTATGGTAACTATGCAAGAGA
TGGCCAGTATCGCTCATACTTAAAAAAAGGAAACTTTCTAAAGGCACAAGTTGAAGATGG
ATCATATCAATATTTTGAGATTTACAATATTAAAAAAAATCTGCAGTCAGTTTCAGTGAC
AACGAGACACATTGGTTTTATGGCAAATAAGAATTTCATTATTGATTCGTTCACTGCTAA
CGGAAATGGCACGCAAATTATGAATAATTTAAAGGCTGCATTAACGTTTAAGCAACGGTT
TAACTATTTGTCGAATGTCGGTACTACACATCAATTTACAGCAAAACAAGTAGGTCCAAT
CGATGCAATTATTGGTTCTAACAATGGCAATCAAAATTTAACAGGTGTTACTGGTGGAGA
ATTAGAGATGGATAACTTTAATTTGAAATTAGTAAAACAAATTGGAGCAGATAATGGCTT
TAGAATTGATTTTGGAATTAATTTGGAAGCTATAGATGAGGACTATGACGACGAATCAAT
TATAAACAGTCTTTTTCTTATCGGTGGCGTACCAGACAATGATTATGACCAAGATAAAGA
GCCAATCACGTATGGCTTTTTAGAAATTGCTGGTGTAAATGATAGTAACAGAAGAATTGG
AAAACGTGAAAATTCGGAATGTAAAACAGTTGATGAGCTTAAAAAATGGGGCCAGTCATT
GTTTGATAAAGACCGCATTCATGAACCAAAAGTAACGCACACTATTAGCATGGTAGCATT
AGAACACACTTTGGAGTATGAAGACATGTACGAAGAGCTTTCTTCTTTGCATTTTGGTGA
TGTAGTACATGTTAGAGCAAAAGAAGTCGATATTGAAGTAACGGAGCGCATGGTGGAATA
TACTTGGTTTCCGACTTTAGGCAAATTTAAAAATATTGTTTTGGGGAATGATTTATCACT
TTACACCTCAACAGTAAATAATCAAACTCAAGAGCTAAAACAAAAAATTGATAATCGAAC
AGAAACATTAGTACAAAATGTTTTAAATGCAACGGCATGGATTACTGGAAACAGTGGTGG
ACATGTCGTTTTTCGTCCAGAAAAGGCCCCGTCTGAAATTCTTATCATGGACAAAAACAA
AGTAGCTACCGCAAAACGTGTGTGGCGCTGGAACTTAAATGGTTTGGGTTATTCCTCCAA
CGGCGTGAATGGTCCGTTCGAACTTGCTATGACTTCTAAGGGAGAAATCGTTGCTGATTT
TATTAAAGTGGGCATTATTAACGCGAATGTTTTACAAACAAGCTTTAATAAAGCAACAGA
CGATGTACTAAAATTAGTAGCTGGTGCTTTGCAAATTTGGAACAATAAGAAAAAAATCAT
GGAATTGACTAAAAAAGGGATGGAATTTTGGAATGGCTCTAGTCATATTGGGACAATTGG
TACGAAAGGAAATCCCTTTCCAGGGGTAGTAGATAAAAATGGAAATCCTGTAGTTTCTGA
TGGGAATTCATTGCTATTAGTCGCAGATAATCCCCAAAAAATTATTGGTTTGTCTAACCA
ATCAGGAACAGGACATTTAATTACTGGTCCTACACAGTTTTTTGTTGGAAATAATTTTAA
CTTTTTTGGTCCGAATGGAAGTAAAGCAATTCTGACAGTTGATCGATTGATTGTGGGCGG
CAAAGAAGTTATACCTGGTCAAAATGGTGGTGGCGGTTCTGGAGCTGGAACAGGTGGTTA
TCCATCAGAAGTTACAAGCGATGCAGATAAATTTGCTTGGGACTTATGGAGTTACCTATT
AGCTAACGGATACAGCAAAGCAGCTGCTGCAGGTATCCTTGGAAATGTACAAGGAGAAGT
TGGTCCAAGTATGAACCCAGATACCGAACAAATAGGCGGTCCAGCTTACGGATGGGTTCA
ATGGGACGGTTCAGCATATCCATTGGTAGGCGCATCAACTTGGAATGGCCGAGAATATGT
ACAACGCTTAATCGCAGCTGCAGGTATCAAACAAGACTATAGGACGTCATTAGCCCAAGC
TCAATTAATTAATTGGTGTATGTTCAATGGGCAATGGTTAGGACAAGTAAGTCCATTAAC
AGTTGATGAATTTAAAGTTGTCAGCTCGCCTAAAACAGCTGCTTATGCGTTTGAATTAAA
CTTTGAACGTCCAGCTGCAGCACATCCAGAAAGACAAACCTATGCACAAGTATGGTATGA
CAAATTCAAAGATTTGAAAGCTTCTACTGCAACAGGAAAAGCTGGCATAGAACATTTGGA
GACCTTAATGGGCAAATGGCTTGGTAATGGGCAATGTTATGCCGTTCCAGCCGAATATTC
TGGTTTTATGGGCGGCTGTGGTTTAGGTGCAGGAACAATTTATGGCTTTTCACATGTAAT
TGGTGATACATCATCTGCTGCAGATATTGGTGAAGCATATGATTGGAATGCGGTAGGTTG
GCGAGTAATCCAAAATCCAACGTATCAAGATTTAGTAGTAGGAGCAATCGTCAATATTAG
ACGAGGTGGCCAATGGGGAACAGGTTGGACAGTAGACCCAACATATGGTCACACGGGCGT
GATTTACGGCTTAAATAACGGACGTATCCAAACGATAGAACAGAATGCCGAGCAAGGACA
AATTGTCGCAAAATATGACCGATTATATTTTGCTAATTCTATTCAATCGATTGTTATTCC
ACCAAAATAACGAGAGGAGGATTTTTCAATGGTTAAATGGCAAGCAACGCTAAGTACAAC
TGAACCTTACAATTACATTGGGATTCAGAATGTACGACAAGGAAATCGAAACACAGAAGT
CTTAGAAGCCATACTAGTTGAAAATGCTTTGCCACTTGATTTAACAGGTTGCGAAGTTTT
TTTTGAATCAGTTATTGATAATAAATATCCGATTCAACGAGCAGCAAAAATTGTGAATGC
CAAAAAAGGGATTATCCAGTATACCTTTGATGAATATTCTATGCAGTCATTGCATAGACA
GGAAGCATACTTCAGTATTCATAAAGGCGACAATCTAATTGGCTCAACACAGAATTTCTC
TTATTTTGTGGTGAATGCTGCTTCTAAAACAGAGGGCGAAATGGGTTCTTATTGGCAGTC
CATCGAAGATTTAATCGAAGACATGACCGCTTTTATCAACGAAAATAAGGGCGATTTTAC
TGATTGGATGAATGCCAGAAAAGATGAGTTCGAAGCGTGGCGAGATGCGCAAAAAACAGA
TTTCACTTCATGGTTCGAATCAATCAAAGATATTTTAAAAACTGTTGATCCTGGCGGTAC
GATGTTAGCCGAGTTAATGGATGCACGTGTAGACATTCAAGGAGTGCGCCATAATTCAAT
TTCTGAACGTTTATTGGCAGATATGGAATATTTGTATCAGAAATTAGAGAAACGCTTATA
TACGTTAGAATATGGCGAAATAAGTGACTTGATTATTTTACAAGATGATGCTTTTTCACT
GAATCATGAAACAGAAATTGTTGGAACAGTTGATTATCCTGCGATCGATGGGGCATTGGT
TATCGCAACAGTTGATGATACAAAACAGAACGCTTATGTGTTTGAAAAAGTGGGTGAAAT
AAGTGGTTAAAGCAAAACGAATGATGGAAACCGATGAAAATGGCGTGGAACGTCAGTTTT
ATCCTATTACACATGCATCCGCTGTTCGAGGATTAGAAAAAATTATTGCGGGTCAATCAA
AAGTATTATCTGTTAATGGATATACTGGAGCAGTAATTATCACTAAAGCAGATCTAGGCT
TAGAAAATGCACTGACAGAACTTCCTTATGCGACAGAAGAAACAGACGGTATTATCACTT
CTGAAATGTTTCAACGATTGTCAAATGGCGAGGGAGGCGTTTATATTCTTCCAATCGCTA
CCACAGACGAACTGGGCGGAATAAAGGTTGGCCAACTGTTAGAAATTGCAGAAGACGGAA
CGTTGTCTGCGGTAAAGCAAACAGATCAAAATTTCACCACTGAACTAAAATTGAAACTGG
AAGAGTTGAAAGGTTATACTGCTGGAGCGAATATTTCTATTTCAGAAGATGGTGTTATTT
CAGCCACTGGTGGTGGCGATGGCGGCGGAGTGAATCAACAATATGTTGACCAAAAAGTTC
AAGAAGCCATTGACAGAATACCTGATATTACGTTTGAGAGAGTAGGGGAAGTTGAATGAC
AGATATTGTTAAAGTAAAACAAGGAGGAACACAGGTATTTCCTCAAACACATTGGAATGC
TGTGGAAGGGAAACCAGAAGTATTAAAAGGTGAAAAGGGAGACCCAGGTCCACAAGGTCC
AAAAGGAGATAAAGGAGACGTTGGTCCGCAAGGTCCAGCAGGACAAAATGCAACAACGAC
AGACGTTGCAACCTCAATAAAAAATGGCTTGATGTCTAAAGAAGATAAAACAAAACTAGA
TGGATTGCCAGCGATTACGTTTGAAAAGGTAGGGGAAGTGTAATGACAACAGATATTGTT
CAATTAAAAGAAAAAGGAAAACCAATTTATCTTAAAACACATACTGCCGCAATTGATGGG
CTTGAATCGTATCCAACTAAAGTAGATACGGATAAAATGTATCAAAAAATTACCAAAAAA
GAGCCATTATGGACGGGCGGATGGTATGGCGCAGCAGCAGGAAACGGACAAGTACCTTCT
AAGCCGCTTTCACAGTGCGAGAACGGGTGGATTTTCCAATGGCAAGAATATAAAAAAGAC
GGTACCTTAAACGGTGCATGTTATCACTTTTTCTTAGTACCTAAACAGCATGTGCAGAAT
CCAGGTTCTGGAGGAGTTGTTTTTCTTTTACATGGATACAACGCTAATAGTTTAGTGCGG
AAATATTTATATGTTAAGGATACTAAAATTACTGGTAATGACATAAATGCATCATCTAGT
GATACAGCAGGGTCTGGTAGTAAAATGTTTGCGTTAAGTGCGATTTATGAATACTAGGAG
GAAAGAGAACATGAAAATTTGGATTGATGATATTCAAGGGTATTTAGACGGATATTCCAC
AATGGAACAACCGAATAAGATTGAACTTGAAGTAGAAAAAGAACCAACAGATTTCTTTAA
TTATCGTTGGGACGGAACAAGCTTAATATATGATCCTGACAATGTGCCAGAGCCAGAGCC
AGCACCACCAACCGACATTGAGGTATTACAAGCCGAAAATGCGGAATTAAAACAATTGAA
TTCAAAACTCATGGTTAATGACGTGAATTTAAAAAAAGAGCTTTCAGAAGTAACGAAAAA
AGCAGATAATTTTGCGCAAATTAGTGCAAAATCAATGCTTGCGATTAATCAATTAACCAA
TCAGGTAAAAGAAATTAACGAAAAATTAGCAGAAGGAGTGGAATAAAATGTTTACATTTG
ATGACATTAAAATGATGTATGACTGGGGCTGTTTTACAGATGAACAAGTAATGGAGTTTG
TCCCACTTTGCATTACAGAAAAAGAAGCGAAAGAAATTGTCGGAAAGTAGGGAAGTAGTT
TTGGCGGTATTTGATTTTTTAGAACGTTTCGTAGTAGATCAAGAGCATAAAGCGGTATAT
GTTTTAATGTTGATTTGCATTGCAATGACTATTGATTTTATTAGTGGTACTATCGCAGCC
AAGATAAATCCAGAAATTGAGTTTAAAAGTAAAATAGGAATCAACGGAATATTAAGGAAA
GTAGCAAGTATTGTCTTGCTGCTTTTTTTCATTCCCTTAGCACCGTTGGTACCTGGTGGC
GCTGGTGTGGGGCTGCTATATGTTCTGTATGTTGGCTATCTGATGATGGAAATTAAATCG
ATATTTGAGAACTATCAGAAGATGGGAGTAGTTACGGAACTATTTGAAGATTTCATAAAA
AATTTAAAAAATAAAAAATAGGAAGGTGACTTTATGAAAAAAATTGTGACGTTGATTATT
GTAGCATTGGCAGCAGTTACTCCTTTAAATGTATTTGCTGCAAAAGGTGACCAAGGTGTG
GATTGGGCTATTTACCAAGGTGAACAAGGCCGTTTTGGCTATGCACATGATAAATTCGCT
ATCGCTCAAATTGGCGGCTACAATGCTAGCGGTATTTATGAACAATACACATATAAAACG
CAAGTGGCGAGTGCTATTGCCCAAGGTAAACGTGCGCATACCTATATTTGGTATGACACT
TGGGGAAACATGGACATTGCGAAAACAACGATGGATTATTTCTTGCCACGTATTCAAACG
CCTAAAAATTCCATCGTTGCTTTAGACTTTGAGCATGGCGCTAGTTCTGACGTAAACGCA
AATACAGAAACGATTTTGTATGGTATGCGTCGTATCAAACAAGCAGGATATACACCAATG
TATTATAGTTATAAGCCTTTTACGTTACAATATGTGGACTATCAGCGAATTATTAAAGAG
TTCCCTAATTCTTTATGGATTGCTGCCTATCCTAGCTATGAAGTAACGCCAGAACCATTG
TATGCATATTTCCCAAGTATGGATGGTGTTGGAATTTGGCAATTTACATCCACTTATATT
GCTGGTGGGTTAGATGGTAACGTAGACTTAACAGGTATTACTGATAACGGGTATACTGCA
ACTGACAAACCAGAAACCGAAACTCCAGCAATTGATGCAGGTGAAGAAGTCGAAAATACG
CCAAGTTCCGATGTTAAAGTTGGCGATACGGTCAAAGTGAAATTTAACGTAGATGCTTGG
GCTACAGGCGAAGCTATTCCAGATTGGGTAAAAGGAAACAGCTACAAAGTGCAAGAAGTA
ACTGGAAGCAGAGTATTGCTTGAAGGTATCTTGTCATGGATCAGTAAAGGCGATATTGAG
CTATTGCCAGATTCAACAACTGTTCCTGATAAACAACCAGAAGCAACACATGTGGTTCAA
TATGGCGAAACATTATCCAGCATTGCTTATCAATATGGAACAGACTATCAAACGTTGGCG
GCATTAAATGGATTGACAAATCCAAATCTTATTTACCCTGGCCAAGTTTTGAAAGTAAAT
GGATCGGCAACAAGTAATGTCTACACGGTTAAATACGGCGACAATTTATCAAGTATTGCA
ACCAAACTAGGCACGACATACCAAGCTTTAGCTGCATTAAACGGATTAGCAAATCCTAAC
TTGATTTATCCTGGTCAAACATTAAATTATTAAGAAATAAGCAAATCCCTACTTCTCATT
GTGAGAGGTAGGGATTTTTTTGTTTATTCAGTATATTTTACATGTCTATTCGCTTGCCTT
TTTTTATTTTTTGATGTAGATTTTATCTTGTTGTTATAGTCTATTTTGCTAATTTGAATT
AAAATGATATTACGCAAACCCTTGTGAGTTCTAGTCTGTCTAAATATGGTGTTGTAGAAA
AATTACACCGTGAAACTAAATAATTTAGTTAGATAGAGCCTAGAATCCTTGTTGTGTAAG
GGTCTAGGCTTTTTATCTATAGATTCATTACATGTTCATTTGTAGATGGAATGTAGAGGG
AGGATTACCCAAGTTTGGCTGAAGGGGACGGTCTCGAAAACCGTTAGGCGAGTAACATCG
TGCAAGGGTTCGAATCCCTTATCCTCCGTACCGAGAAGCAGTTGAGTTATTAGTTGCAAA
TAAAACGACAGAGACGTACACTTAAAGTAGAAAAATACTTAAGAAGAGGTGTCTATTATG
TCAAACTATGAAGAAAAAGAAGCGCAAGCATTAGCAAAAATTGCGACGTTTTGAACAAAT
TGGATGCAAGTTTAGAAGAGTTGAGCTCGCTAGATGAGGATACAAAAAAACATAGTATGA
AGAAATGGATTGTTGAAAAAAAAGCCATTCATGAGATTAAAAAAATTGCACACGAAGCTG
GTAAGTATGACAAGTATGATGAAAAAGAATTAGAAAAAGAAATGGATCTGTTGGAAAAGT
TTATGTAAAAAAGCGCTAGCTTTTGTTCAACAGTTATTTAATTTTGAGCCTAGAATTAAT
CGTTTTGATTTTTTCTAGGCTTATTTTTTATGAAGTAAGCAAATCGTATCGGGAAAGGTA
TTGGAATAAGAAATAAAGCATGTATTGATTCAGAAAAAAAGTTGTAGTAAAATGTTCGTC
ACAACTTCTTTTCTTATGATTTCATAGAAGGAAAAGTTGGAATAATGAATTGAGAAGAGT
CGATTTTTAGGAGATGATTTTAGGTGACTTTTTATCAATTATTGCAGTTAGATCCATTTA
TTTTAAAACAAAAAATTCATCAAGCGGACACTAAAAAACAGCGGAGATATTTTTGGCGCG
CCTTGTTAATAAGGGATATTTTATTAGTTTCGTTTGCGATTTTATGGGTGTCGACGATTA
CTTTTTTCTTTGGAAAAGCTGTAGCGCCTTTTTCAATTGTATTATTTTGTTTGCTGTTGA
GTATCCGTTTCGTCTCATATGGCTACAGGGAAAAACAGGCCTTGCTTAGTTTAGGAATCG
TGTTAACAATTCTAGGTGTTAGTCCACTAATTTCACTGATTTCTGTATCATTTTTACAAT
GGGGTCTTCATTTTATCTGCTTGCTGGCATTGTTTTTCTTAACTGGTAAAAACCCTAAAA
TGGGTAATCCGGGCTTGTATACGTTCTCCTACTTATATTTAGTTGGCACGGTTCACTATC
AATCGTTTCAGCAATTAGAACAAACTTTCTTTGTATTAGTGTTTGCCTATTTACTTTTAG
CTTTTGTTTATCATGTGAAACATAAAAAGTTGGATCAAGAGATTACTTTTATACAGATGG
TTACAGAAAATGGTTTTTTTAATCAAAGAAATATTTGGTTTGGTTATTACGCTTTAGGCA
TTAGCTTATTACTTTTTATAGGAACGCACCTTCAGATTGACCGCTTTATGTGGGCAACAT
TTGCTAGTTCGTCATTATTTTCTGGGTATGAGACGTTTAAATTGTCTGAACGAGCAAAAG
AACGAATAATAGGGGTCGTTATTGGTTCTCTAGTATCGGCTATCTTGTTATTTTATATAC
CAACGAACCTACTTGGTATTTTAGGAGGACTTTGTTTAGGCTTATGCACATCTTATAAAA
GTAAAACGATTTTTAATTGTGTTGGTGCTATCATGGCAGCTTCTATGATATTTGGGCTAG
AAACAAGTCTTTACTTAAGAATTTTGTTAAATATGTTAGGGCTAGCTTACGGTTTGCTTT
ATCATTTTGTCTTTGTAAAAACTATGTCCTATTGCAATCGCAAGGAGTGGCTGAAATTGT
CTGAATAAAAGGAGCCTAACATTCTTTCTTGAAAGAATGTTAGGCTCCTTAGACATTTTT
GTGTATATTCCATATTATCAAATTATATGCATGCTGTTAATCAATGCCCAACTGCTATAT
CAAATGTCGCAATTTTTGCTGAGCCAGTAGGTACAAGGTCTAGTTCCACTTCGTCAAAAC
TATTGCCATCAACTGGTATCCCAAGTAAATGGTAGATGGTCCAGTTCTACTTTTATAGAC
TATTATCTATTAGTATACCTAAATTTCTATTTAATTCGTAATGACTGACCAGGATAAAAA
ACAGAAGTTTCAATGCCTGGATTTAATGCTAATAATTCTTCTAAGGTTAAACCATTTCTT
TCGGCTAACTGTCGCCCACCTTCACCACTTCGTACCGTATCGTATATAGGTTGGTCTGAT
TTAGAATTTTGTATTTGTTCACGAGAATCAGAGTTTTGTGGTGGTTGCTGTTCAGATTGT
TCAAAAACTTGTTGAGTTTGATTATTTCTTTCAATTAATTGTTCCAACGTAATATTACCT
AGATAAGTGTATATTTGTCCATTAACAGTTAAAGTACCATCATTATTTTTCGTTACTGTT
CGGGGCGTATTATTCAAAAGAAACGTCATTATTTGATTACCATTCTCATCCACAGAAAAA
CTTACATTTTGAAGAGGAACATTCGATTGAGTTATGCTAGTGAGTGTTCCGTCAGCATTT
ATAAAAAATAAGTTATCACTTTGAGGAATACCCCAACCGCCTATAAAATCAGCTAAGCTA
ACTTGTGGTAGCGGTTCTTTAGTAGTAGATGAAGAGGTAGATTGGTTTGTTTCAGATGAG
ACGTTTTGATAATTAGAGCTGGTTTCTTCCGTTTTATCTTTTTGAGTAGAAGAATCAATA
CTTTTCTTTGTGTAAGGTTTCAAAACTAGTTTTGTTTGGTTATCAGAATTGTTTGTCTTA
GTAGGAGTGAAAAGTAGATCTTGCTTTTCTTTTTTTATCTTGTAAGCTACTTCTTTTCCT
TCATTTTCCCAACGAATTTGATTGTTTTTTAGATGGTATTTGACTTTGTATTCTATTTTA
TTTGCAATTTGTTTACCTAATTCTTCGCCTGCTTTTTCCAACTCATTTTTTGCAGTTGAT
GTGTGTTCATCTGTATTGATTTTGAAAGTAGCGGTATCTTCGCTGAATGATACAATCATT
ACTACTTCATCAACGTTGGAGTTTACGGCCCACTCGTTTGCCATCAGCTCTTTTGTGGTC
ACTTTATTTCTGCAAGAAGTAAGGGTCAGTAAGGATAAAAAAACAATCAACCCCAGCAAA
CTTTTTTTTATTTTTAACTCAATCCTCTTTTCTATTTTACTATTTTTTTGTATCTTCGAA
TCTCTCTCAATCCCAGCCAACCACTCGCTGATAACAAGTACCAAAACGGCATAAACTGGA
TTAGATAGCGAGAGCGGCCGCCTTCAAAGAGCAATAAATACAGAATAGCTCCAATGAAAG
CTAATTTTAAAATCGCGTAGTTATTTTTTGAATCTTTTAGAGGGATACTGAACAATAGAC
CTAGTAATGTGAGTAAATAGAAAAAATGCATATAAATTCGTAGATAGTTACTTTTTTGAT
TTTGCGGATAATACAGTGACCGCAAGTGTTCTTGCCAACGATTTTTAGAAGGTGTTTCTG
GGATTAAATCACCGCCATCCCAACCCCAGTCAAAATCACCATTGGCAGTATTATGACGAT
TTTTTTGAGCCAGAAAACGGAGATAACCGAAGAATCCTTTATTTTTTAAACGGTCTTGAA
TCATTTTTATAGTATAAGCTTTTTTGGCTTCTTGTGTAGGCAACTGATTTACTGCTTGTG
TATCTGCATCATTGTAACCGCCAGTTCCAGTCAAACCCATCATTACAAAAAGTGTCCAAG
GTTTGGCTTGTTCTTTATCGATTTCCGTAATCGTTTGTTTTTCCACAAAAAATTGAAAAC
TATAATATGCGCTGGCGAAACCAGTCAGTAAAAAGAGAGCAACCACGGTTAATTTTACGA
TAGACTGTTTGTTCCGATTTACTAAAAGAAGTTGCAGCACTTTGATACAACTAAATGCAA
TAAAAAAGATAATAGACGAAGGTTTCATTAAAAAACACCAAGCTAGGCCAATCCCAATAA
ACAGTAATAAACAATATTTTACGAAGGGAGGGGAAACTTGGTCAAAAAGGCTATATGCAA
AAAAGACTAGGTTGATGAACAATAAGACGGCCGTATCTGTATAAGGCGTGAGTAACCATG
GAGACAATCCGAAAGAAAGAAAAAATAAACTGTAAGCAACGAAGGCCGTTAATGGATTAA
AGACACGCTTAGAGGCATGATAAAAGAGAAATAAACTGCTATTAATAAACAAGCAATTAA
CCACTTGCCAACTAAACCAAGTATTGCTCCAGCTCCCTGTTACATCAATGAAACGCAAAA
ATTTATTAAGGTAATACATCATGAAAAAGAAAAATTCGTTATTGGGGTTTAAAGAAAGTA
CGATTTTTGAATAATCCTTATTTTCAGTGGTAATACTATGAAAGTTGTCAAAAACATCCC
AGCCAATCGGCACAGTAATCTGCGTCAGGAGTAAAAGTTGTAGTAAAAATAAACTGATCA
AACTACCAATAATAACCACACGATCATGGGTTTTTATTAAGTGCCAGAGCGCTTGAATCT
TAGTGTAAAGAAATTTTTTGTTTTTATAAATAATCAACAATAGAATAATTAATAGAGGAA
GTAAAACAAGCAAGTGCTTAGGCTTTTCCCAAAGAATTTTTACCAGCGAATAGGGAGAGT
TAATTGCGCCGTAAAAGACAAATAAAATAAAAAAAGTAAAAATATAATTTTCTAGATTCA
GAATCCGTTTAAAAGTAGCCATATTTTCTCCTTCCATTTTTTTAGCTAGACTAGTTCTTA
TTTTATCATAAAGATTTTAAAATAAGAAAAAAGCCCTTCTTTTAAAAGAAAGGCTTAAAA
CTTTTCCTTACTTCACTTCTTTGTAACGGAAGAAGAAGCGTAAGACGCTATTTTGGCTAG
TTGTTGTTAGTTTATCTGTCGGTAAGACTGTTAGTAAGAAGAAAAACAGACTAATCACAA
GAGTGAAAAATAAGAAGACGGGACTGCCACCTGTTATCACAGTATCTGTTTGAACATCAT
ATTTCAGTGTTGACATAACAGAGAAAACTTGTGTATAGCTACAGGCAATAGAAAGTAGAT
ATAAAACAAGCACGCCCCAACCTGTCATCCCAGCATCACGATAACGACGGACACACATTG
CCCACGTTGGTAATAATAAAGCTAACCATAAAACAAGTGCAAAAAGCATCAACGGTAATA
AGTTCCCAAAATCATAGGTTTCAAAATATTCAGCTGCTAAAATTGCTGACACAGCTTTGC
CGACAATGGCAATATAAAAAATAAGTGCTAAAATGCTTAATACCAATGTCATCCACCAAT
AACCAGCACGTGTGGTCCGACCTTTAAAATCAACATATCCACGAAAATAATCTTTAAAAG
CTTGTCCAAATGTTACTTTACCTTTTTCCTCAATTTTAACCATAAAAACACCCCTTTGTA
TTTAATAAAATGATTATAACGGAAAGTAATAAAATAGGAAAATGCGAATTCGCATATTTT
GTGATTTTTTTGATAAATCATATAAAGAGCAGGTTTTATCAAAAAACGGTAAAATAAGAG
AAGATATTTTATAATGGAGGAATCATGAATGAAAATCAGTATTAGACATCGCTACATAGC
AAAAATTCCAGCATTAGAAGTGACAACAGAAGAGCAAAAAAACGAAGCATTACCTTTAAT
TGTTTACTATCATGGTTGGCAATCAGCTAAAGAATTATCTTTAACACAAGCAAGAAAATT
AGCACACGAGGGGTTTCGGGTCATTTTACCAGATGCCATGAACCATGGAGAAAGAAAAAC
AGGACCTATTTCCACGATTCCTTCGATTACATTTTGGAGTAGCATTCAATATAATTTAAT
TGAATTTCCAGTAATTATCCATCATTTTCATAAATTAGGGTTGATTAAAGAAAATTGGAT
TGGCGTGGGTGGTGTATCCATGGGCGGTATTACTACCAGCGCTCTTATGACCCAACATCC
TGAGATTCAAGCTGCTGCTTGCTTAATGGGAACACCCTATCCGGCGCGCTATATTCAGCG
AGTGATTCAACGGGCGAAAGAATTTGCTATTTTTGTACCTAAAGACTTGCCACTGTTGCT
AAGTTGGGTGCATCAATACGATTTATCACAAACGCCAGAAAGACTACAAGAACGACCGAT
GCTGTTTTGGCATGGAACGGAAGATGAAAAAATTCCCTATGAAGACATGGCTGATTTTGA
ACAATTAGTGTCTGGGAAAACGTATGCGAGAAATACGCAATTTATAACGGAAATCGGTGA
GCGGCATTTAGTGAAAGGAGAAACAATGGATTTGGTTGTTGACTTTTTTAAAGAAGCGTC
AAAAACGTTAGAAAAATAAAGGGATTTTTCAAAGAGAAAAGGGGAATCAGCTTGTTTTTT
AAGAACACTTTCTATAAACTTAACAGAAAAGGGGTTGAAGGTGTACATGGAGAAAAACAA
GTTGAGAAAAGTGGGCTTAACTGCCCTGGAATGGCTAAAACAACATCCAGAAATTAAACA
ACATAAAGAATCAAGTCTCTATGAACAGTTGTTTGCTAGTCAGCAATGGCAACAAGCACA
AACGATCGGAATGATTCGGTCGTTACCGCTAGAATTATCAACACAGCCAATTTTCGAACG
GGCCATGCAAGAGAGCAAGCAAGTGGCGGTGCCGCGAACATTTAAAGGAGGCAAAATGCA
CTTTTATCAAGTCTTTCCAGAGACGGTTTATGATACCAGTGCATTTGGCGTGGAAGAACC
TCCGTTAACAGCGGCAGAAATAACAGCTACAGCGATTGATTTATTGATTGTGCCAGGGAT
TGTTTTCAATCGTGCTGGCTATCGAATAGGCTTCGGCGGTGGTTTTTATGATCGTTATTT
GGAACATTTTTCGGGCCATTCATGTAGTTTAGTTTTTAGTGAACAACTCCATGAGCAATG
GCAACCAGAAGCGTTTGATCAGCCAATCGAACAATTATTTATACAATAGGAGGAATGGAA
TGAATTATCAAACAGAAATGAAATTGAAACGGCTAAAAAATCAGCCGTTCATTACGTATG
CCCTTTTAGGTATTTCAATCATTGTTTTCCTTGGATTGGAATTAACTGGAGGATCAGAAA
ATATTTTAAACTTAGTTAATTGGGGAGCAATGGTTCGTCCACTGGTAGCTCAAAATCATG
AATACTGGCGGTTTATCACGCCAATGTTTCTTCACATTGGATTTATGCATATTATTTTGA
ATATGGTTACTCTTTATTATATCGGCGCACAGGTTGAGGCAATTTATGGGCATTGGCGCT
ATTTGGGAATTTATTTATTGAGTGGGATTGCTGGAAATATCGCCAGTTTTGCCTTTGGGA
CACCCAACAGTGTCTCAGCGGGTGCTAGTACAGCGCTTTTTGGTTTGTTCGGCGCATTTG
TTATTTTAGGACGCCATTTTAGAGACAATCCAGCGATTATGTATATGGTGCAACGCTATT
CAATGTTTATTGTGATTAATTTGTTATTTAACTTGTTTAGTAGCTCTGTAGATATGATGG
GTCATGTTGGCGGTCTAATTGGTGGACTATTAGTCGCGACGGCTTTTGCTGTTCCAAATC
GTGAAGAAGCATTTAATAAGCACGAGCGAATTATGGCCACGTTAATTTTTATTTTTCTTG
TCGTAATTTGTCTGTTATTGGGTTTTAAAAAATACGGTTTACCTGTATAATAAGGAAGTG
TTTTCGTATGGAAACGTTATATGATGTACAACAACTTTTTAAACAGTTTGGGATGTATAT
TTATGTCGGTGCACGGATTTATGATATTGAGTTAATGATGATTGAATTAAAAAAATTGTA
TGAAGGTCAATTGGTAGACCGAGATACGTATTTACAGGCCCGGCATATTTTGCAAAGAGA
GCATCGAATAGAAGAATCTAGAGGGAAGCAGAAAGGAATCGACTAAATGGATAAGAAGAT
TATTGGGATTGATTTAGGTGGAACGACCATCAAATTTGCTATTTTAACAACCGATGGCGT
TGTTCAACAAAAATGGAGTATTGAAACGAATATTTTAGAAGATGGCAAGCATATTGTGCC
ATCAATTATTGAAAGTATTCGTCACCGTATAGATCTTTATAATATGAAAAAAGAAGATTT
TGTGGGAATTGGTATGGGAACACCAGGAAGTGTCGACATTGAAAAAGGAACTGTTGTAGG
TGCCTATAATTTAAACTGGACGACTGTACAGCCTGTCAAAGAACAAATCGAATCTGCTTT
AGGAATTCCGTTTGCCTTAGATAATGATGCCAATGTTGCCGCTTTAGGTGAGCGTTGGAA
GGGCGCGGGGGAAAACAATCCCGACGTGATTTTTATTACTTTAGGAACAGGTGTCGGCGG
AGGCATTGTTGCAGCGGGAAAATTGCTCCACGGTGTTGCTGGCTGTGCTGGTGAAGTTGG
GCATGTGACGGTTGATCCTAACGGCTTTGACTGTACCTGTGGGAAACGTGGCTGTTTAGA
AACTGTTTCTAGTGCCACTGGTGTCGTTCGTGTTGCACGTCATTTATCAGAAGAATTTGC
AGGTGACTCTGAACTGAAACAAGCGATTGATGATGGACAAGATGTTTCGAGTAAAGACGT
TTTTGAATTTGCCGAAAAAGGCGATCATTTTGCTTTAATGGTTGTGGATCGTGTTTGTTT
CTATTTAGGCTTAGCCACAGGAAACTTAGGTAACACGTTAAATCCAGATAGCGTGGTTAT
CGGTGGAGGTGTTTCTGCAGCAGGAGAATTTTTACGTAGTCGTGTCGAAAAATATTTCCA
AGAATTTACCTTCCCGCAAGTTCGAAATAGTACAAAAATCAAATTAGCAGAGCTAGGTAA
TGAGGCCGGCGTCATTGGTGCCGCCTCACTAGCATTACAATTTTCAAAAGAGAAATAGAG
AGGGCTTTTTAGAATGAGTATTTTATGGGTAATCAATGGCATTTTGCTAGTTATTGTACT
AGCGATGGTATTCAATGAATTATATTTGAAAATTATGGTGAAACGTTCAGCAAAAATGCT
GACGGAAGAAGAATTTAAAGAAACAATGCGTAAAGCACAAGTGATTGACGTTCGTGAGAA
AGATACATTTGATGCTGGGCATATTTTAGGGGCGCGCAGCATGCCATACAGCATGTTAAA
AACAACAATTGGTTCTCTTCGTAAGGATCAACCTGTTTATCTTTATGATCAGAAGAAAGC
TTTAAGTATCCGAGCAGCTAATCTATTACGCAAAAATGGCTATACTGATATTTATATTTT
AAAAGGCGGCTATGATGGCTGGACTGGGAAAGTGAAAAAGAGAAATAGTTAATAACAAAA
AGAGTTGGTCTTCATTGAGACCAACTCTTTTTATATAGGAAAGCTTAATAGAGATGTTGC
TTTTTGTCAGTCCTCACTTTTTGAGCTACAATAAAGAGAAGAGGTGAAGGCAGATGATTC
AAATCAAGCGAGCATATGAAGCACCGACAGAGCAAGATGGCTACCGTGTTTTAGTTGACC
GTGTTTGGCCACGAGGAAAATCCAAGGAATCTGAAAAGTTAGATGAATGGCTCAAAGAAG
TGGCCCCAAGTACAGAGCTACGGAAATGGTTTAATCATGAAGCAAATAAATATCCCGAGT
TTAAACAAAAATACCAAGAAGAATTGAAACATGAGCCAACTGCCACAGCGTTTAAGCAGT
TACAGACGATTGTAAAAAATCAGCCAGTAGTCACGCTGGTCTATGGGGCGAAAGATACAG
TGCATAATCAAGCGGTTGTCTTAAAAGAATTATTAGAAAAATAGAGTAGGTGATTGGATG
AAAATTGCAATTGTAGGTGCTGGACCCAGAGGCTTATCAGCTGCAGAACGAGTCATTGAA
TGGGCTCGTAAAACGGAAATAAATGTTCAGCTCACGTTGTTTGATCCATACGGTCCAGGT
GGGAAAATTTGGCGAGCAGAGCAACCTAATTATTTATTAATGAACACCGTGATTAGTCAA
GTCACTTTATTTACAGATGAATCTTTTAGTGGCGAAGGACCAATTGTCAAGGGCCCCACT
CTCTATGAATGGACCCAAACAGAAGCTGCGCAGTACATTCAACAGCAACAACCCTATAAT
TATCTTGAGTTGTTGAAAGAATGTCATCGCCTTGGACCGAATGATCACTGCTCGAGGGCT
TTTTATGGCATGTACCAAAAATGGTTTTATACGTATTTAGCCACGCGGTGTAACGAACAA
ACATCGCTGACGTTTTTTAAAGAGCCAGTAACTGCTGTGCGGGCAGGAGAGGATAACTAT
TATGTGTATACTCAATCCATTGAGTTTACGGCAGACAAAGTAATTTTAGCTTTGGGTCAC
CAAGAAAATGAATTAACGACTGTTGAACAAGAGCTTGCGGACTACGCCAAGGAGCATCGT
TTGTTTTATTCTTCTCCTAAAAATGCGGCGGATGCTTTATTGGCACTTGCCAATATACCT
GCAAAACAACCCGTTGTGTTAAAAGGCTTAGGTTTGGCATTTTTTGACTATTTATCTGCC
TTGACGATTGGCCGCGGGGGTGTTTTTTCTCGTCAAAATGGCCGCTTACGTTATGAACCT
TCTGGAAGAGAGCCTATTATTATTGCTGGTTCTGGTCGCGGTTTTCCTTCTCATCCTCGA
GGGAATAATCAAAAAGGCTACGGGGAAACCTATCAGCCTGTTTTTTTAACCGAAACGTAT
TTAGCTGAATGTCGTAAAAAAGGACAGGTTACAGGCGCAGAGTTTTTTGGGTATTTAAAA
AAAGAAGTGGAATATGTGTATTACACTTGCTTAATCGAAGAAAAATATCCGCATCTTTCT
AAAGAGGCCTTTCAACAGCTGTTTATTCAAACCAAGGGAGCGCCGGAAAGCCTAGCCCAC
TTTGAAAAACAAGATTGGTTTGATTGGCAAGCGTTAGAACATCCTGAAACAAAGAAAACT
ACTCATGAAAGTTTTCGTTCGTTTTTACTAGAGTATTTAAAATGGGATATTCAAGAAGCA
GAGAAAGGTAATCTTAGCGGTCCTTTGACCACTGCTTTAGACAGTTTAAAAGATTTAAGA
GATCAGATTCGCTTTGTTTTGGATGAAGGATTATTAACGAATGACGAGAGTCAAAAGTGG
TTGTGGCATTGGTTTACCCCGTTGAATACCTTTTTGTCAGTGGGACCTTCTGTTGAAAGA
ACAGAAGAGCTACAGGCGTTAGTTGAACTGGGATTAGTCACGATTCTGGGGCCAGAAATG
CGTGTCGAAATGAAAGCGGGTCAATTTATTACTTATGCTAATTTGTTTCCGGAAAATCGG
TATAATAGTCACTTTTTAATTGAAGCGCGCATTCCCAAAGTCAATAATGAAAAAAGTTTG
AATCCTTTAACGAGGCAGTTGTTAGCCGATAAGCTAGCTACGCTCCATCAACTGGCATTA
GCCGATGGTCAAATAGTCAAAACAGGTGCACTCTTGATTGTGCCTGCCACGAATCAAGTC
ATGACAAAAGATGGACAGGTGGCGACAGGCCTTTTTAGTTGTGGTATTCCAACAGAAGGT
ATTCATTGGTTAACAGCCGCTGCAGCTCGTCCTGGTGTGGATCCTTGGAATATGCGCGAT
ATGGATCGGATTGCTGCCACTATTTTTAATAGTTAAGAAAAATAGTCAGTTCCTTTGGTA
AAAAAGAAAGCATAACAAGTGGTCATCCATCAAAGCGATGGATGACCACTTGTTATGCTT
AAGAGAATCAACAGAGCCAGAAGCGCTTCTGTTGATTTCTTGGCGTTAGATTTTTTATCT
CAACGTCACAGCTATTTTTTAACGTGCAATACGCTTACGCATCGCTTTTTTACGGTTTTC
TTCAATCATATCTTCTTTTTCTTCAATTGGATCAATGACTGTTTTTTTAATAGTTGTAGC
CACACCGGCTAAAGCAGCAACTGTGATAGCAGTACCGACTAACATACCTGATACAAATTT
TTTCATCGTTCATTCCTTCTTTCAAATTGTATTTGTTTCTATTATGACGGAAAAAAGCAA
AAAAATCCAATAGTTACAATGATTTTTCATAAACTCTACGACTAATTTAGAGATTTGTTA
AAATTTACCAAGTCTTTTCTGTATTTTTATAGGAAAAATGAATAAGGAGAAATGGCCAAA
TTAAATCCTGTTTACAAAATGAAATAATTCAGAAGTAGACCTTATTTAATGGTACAATAG
AAAAAGAAATTAGGGAGTAAAAGGAGCGTATTTATGTCTATTTTAGTATTAGGTGGCGCA
GGCTACATTGGCTCACATGCCGTCGATCAATTAATTTCAAAAGGATATGCCGTTATTGTT
GTTGATAATTTATTAACGGGATATCGTTCAGCAGTTCATGAACAAGCGACTTTCTATGAA
GGCGATATTCGTGATAAAGCTTTTTTACGTAGCGTCTTTGAAAAGGAATCAATTGAAGGG
GTGTTGCACTTTGCGGCCAATTCTTTAGTAGGAGAATCCGTGGAGAAACCGTTAATGTAT
TTCAATAACAATGTTCACGGCACTCAAATTGCGTTGGAAGTCATGCAAGAATTCGGGGTG
AAACACATTGTTTTTTCTTCCACAGCGGCCACTTATGGCGAACCAAAAGCAATGCCTATT
ACAGAAGAAACCCCAACGAATCCTAAAAATCCGTATGGGGAAAGTAAATTAATGATGGAA
AAAATCATGAAATGGTGCGACAACGCTTATGAAATGAAATATGTTGCTTTGCGTTATTTT
AATGTTGCAGGAGCAAAAAAAGATGCCTCAATTGGTGAGGATCACACGCCAGAAACGCAT
ATTGTGCCAATTATTTTACAAGTGGCATTAGGCCAACGAGCAGAGCTAAGTATTTTTGGG
GATGATTATGATACACCAGATGGCACGTGCATTCGAGATTATGTTTACATTGAAGACTTG
ATTGCAGCACATATTTTGGCTTTAGAATACTTGAAAAATGGTGGCGAAAGTGACGTCTTT
AACCTGGGTAGCAACAACGGCTATTCTGTTAAAGAAATGTTAGATGCTGCTCGCGAAGTG
ACAGGCCAAGAAATTCCTGCAACAATCGCCCCACGCCGAGCAGGGGATCCTAGTACGTTA
ATTGCTTCTAGTGAAAAAGCCAAACGAGTTTTAGGCTGGCAACCAGAAGTAACTGAGGTC
AAGGATATTATCGCCACCGCTTGGCAATGGCATCAAGCTCATCCACATGGATATCAAGAA
AAGTAATAGGAGGAATGAATCGATGACCACGAGTCAAATGATTGCCGATTTTACCACACT
TGCTATTCAAGCAGGTGGTTGGATGGAATTGGATCGCTTATATCTTCAGAACCGTTTATT
ATCAATGATTGGTGAACAAGAATTAGGCGAAGTAGACATACGGCCTGTGGCAACACCCGC
CGCTGATTTGGCGGAACAATTGTGTCAAGTTGCGAGTGCCAACCAACTTGTAAAAACAGA
GCAACAAAAAGAACAGTTCATGGTGCAATTGATGGATTTGTTAACACCGCCACCTTCTGT
GGTTAATGCTTTTTTTGCACAACATTATGCCAAAGAGCCACAAGAGGCTACCGAGTATTT
TTACCAACTTTGTCAAAAAAACGGTACGGTCATTGAACAGGAAGAACCTGTTGTTTTTTC
AACAGTCTATGGAGATTTTTTAGCAAATAAGGTCCACAGTGAGGCGTCAAAAGCAACGCT
CTCTGCACAAAGCTATCCCCGCTGTGAATGGTGCATGGCAACAGAAGGCTACCAGGGAAG
TCAGCAATTTCCTGCGACTACGAACCATCGAGTGATTCGAATGAACTTAGATGGCGAAAG
CTGGGGGTTTTCCTTTGTAAAACAGGCACAATATCAGCAACAAGGTGTGATTGCGTTTGA
AAAACATCAGTCAGCGAAACGTTCAATTAAGACTTTTCAGCAATTGTTGAAAATTGTTGA
GGTCTTTCCTCATTATTTTGCTGGGATTGATGCTGACTTTGAACAAAATGAGCATGTCTA
TTATCAAACGGGTTTGCAACAATTTCCATTAGCCGAAGCGAGCATTTCAGAATATGTTGA
GTTAGCTAACTATCCTTTAATCAACGCAGGAATGGTGAATTGGCCAGTTGCGACATTTCG
CCTAGAGGGACCGAATGCGTCAGAAGTTGCCCAAGCCGCAAATGATATTTTTGAGCAATG
GCAAATGCTAAAACTGCCAACGGATGAGATACAAATCGTTGCCCGACGAAAAGAACTTTT
ATATGTCATGGACTTAATTTTTAGTCGACCTCAAGCAAAGCCTTCGTTAACGTTAGCAGA
AGTCCAAGGTTTAACGACTTGGAACAACCAGAAAACGCAGGCACTTGAAACTGTCGCTTC
AGCGTATCAACAGCGATTAAAAGAAGCCAGTGCGTTTGCAGAAACAAGTGAAGGAAAAGC
GGCTTTTTTAGCAATGGTTGCGCCAGTGACTCATTAAAAGAAAAAAGATGCCGAATGACT
AAAAATCACGTATAATAGATAAGAATGAAAAATAAGGGAGGGTAAAAAATGGCTTATCAA
GCACTTTATCGGGTCTGGCGTTCACAACGTTTCGATGACGTAGTAGGACAAAAAGCAATT
ACTCAGACACTGAAAAATGCGATAGTGCAAAAGAAAACATCTCATGCCTATTTATTTACT
GGCCCTCGTGGTACAGGTAAAACCAGTGCCGCAAAAATTTTCGCTAAAGCGATTAACTGT
AAACATAGTCAAGATGGTGAACCTTGTAATGTTTGTGAAACCTGTGTAGCCATTACGGAA
GGTCGTTTAAATGATGTCATTGAAATTGATGCGGCGAGTAATAATGGCGTGGAAGAAATC
CGTGATATTCGTGATAAAGCAAAGTATGCACCGACACAAGCCGAGTACAAAGTTTATATT
ATTGATGAAGTTCATATGCTATCAACAGGCGCGTTCAATGCACTTTTAAAAACCTTGGAA
GAACCGCCACAAAATGTTATTTTTATCTTAGCAACGACTGAACCACACAAGATTCCGTTA
ACGATTATCTCACGGACGCAACGCTTTGATTTTAAGCGAATTAGTACGCAAGATATCGTC
GATCATATGGCCAATATCATGCAGGAAATGGCTCTCGATTATGAGGAACAAGCCCTTTAT
GTGATTGGGCGTGCTGCGGAAGGTGGGATGCGAGATGCCTTGAGTATCTTGGATCAAACG
ATTTCCTTTAGTGATGAAAAAGTAACACTGGAAGATGCAATGCAAGTGACAGGCAGCCTA
ACCTATGAAATGATGGATCATTATATTCAGTGCTGTGTCGCCGGTGATGTTGAACGAGCA
TTAGAAGGCTTGGAAAGTATTTTAGGCGAAGGCAAAGAAGCGCGCCGTTTCTTAGAAGAT
TTGTTATTATATTGTCGAGATTTGCTGATGTATCAGCAAGCACCGAAGTTATTAGCAGAA
AAAGCAGGAACTTTGACAGAAGCATTTAAGGAACTAGCTACACAAACGCCTGCTGAAAAA
ATCTACCAACTAATCCAAATTTTAAGTGACACACAAAATGAGATCCGCTTTACCAACAAT
GCGAATATCTATCTGGAAGTAGCCACTGTCAAATTAGCTAAAACGGTGCAACCCAATAAA
CACAACACGCCAGAAACAGCTAATCAAGATGGTAGTGCAGAGGGAAATCCAGAATTAGCA
GATTTACAAAATCAAATCGGGCAACTGAAGAAAGAACTGGCTGAATTAAAGAAACACGGT
GTAGCTGCCAAAGAAGCAGATGCGCCACGTCAACAAGCACGACCACAAGCGCCAAAAAGT
TCGTTCCGTGTACCCACAGAACGCGTATATCAAGTCCTAAACGAAGCGACTAGAACACAT
TTAATGAATGTGAAAAATGTCTGGGAAGACTTACTGCAAACATTATCTGTGACTCAACGA
GCGATGCTCAAGGCTAGTGAACCTGTCGCAGCGAGTCCTAAGGGCATCGTGGTGGCATTT
GACTATGAGATTGTTTGTGCTCGTGCAACAGACGATGAAGAGATGCAGTTAGCTTTCAAT
AATAATTTAAGCCGTTTGATGGACTATACACCAGAGATGGTCTGCATTACTAGAGAAAGC
TGGCCAAAACTAAGACAAAGTTTTATTAACCAAAATCAGGGCAGTTTGAATCATTCTGAA
CCTGAAAATGAAATGGCTCGTCTAGCGGACGAACCGCCTGTAACAAATGAACATTCACAA
GAAAATCCAGTAGTAGATGAAGCAATCGCTATGTTTGGTGAAGAGCTTGTCGAAGTACTA
GATGATTAATATGAAGGAGTCGAGGAATTATGATGCGAGGAATGGGCAACATGCAAGGCA
TGATGAAACAAGTACAAAAAATGCAAAAAGAAATGGCCAAAGCGCAAGAAGCACTAAATG
AAAAAGAATTTATCGGTGAAGCCACCAATCAACTTGTGACAGCGACATTTACTGGTGATC
GCACAATGAAAGATTTGATCATTAAAGAAGACGTGGTTGATCCTGAAGACGTTGATATGC
TACAAGATTTAGTCATTATGGCTGTCAACGACGCGTTAGTAAAAATTGAAAAAGAAACCG
AAGCAACTTTAGGCAAATACACCAAAGGAATGCCAGGATTCTAAAAAATAAGACAAACGA
AAGTATGAAAAACGTCATGCCCAAAAAATCGAACTTTTTGGGCATGATGTTTTTTCTGTT
TTTGTGGGAAAACTCTTTGGCAATTTTAGTAGTCGCTTCCAAAAAACTATGCTATACTAA
AGCCAATTGAAGAGAAACATTTGGGGTGCTATTAGCTGAGATTATACCCATGGAACCTGA
AACAGTTAGGACTGGCGCAGGGAAATGTCTTGAAATTTTGACCGATTATTGCACCCAACT
ACGTTTATTTGTGGTTGGGTTTTTCTGTCTTTTTCAGTCGCGCCTCCTTTTGCTTCTCGC
AGAAAGGAGTTTTTTTACGTGGAAAAAAATCGAATCCACAGAGTTACGTTACTGGCTTTA
ATGATTGCGATGGACGTTGTATTATCGCCGTTAATGCGAATTGAGGGAATGGCCCCTATG
TCCAGTGTCATGAACATTATTGCCGGAGTTTTATTAGGTCCTCTTTACGGAACGCTCATG
GCACTTGTCTGCGGCTTAATCCGTATGACATTCTTAGGTATTCCGCCATTAGCGTTAACA
GGTGCCGTTTTTGGCGCGTTTTTTGCTGGTTTATTTTATCAATGGGGACAAAAATTAGGC
TGGTCGATGCTAGGGGAAATTTTTGGGACAGGCATCATTGGCTCGTTATTGTCCTATCCT
GTAATGGTTTGGTTTACTGGCAGTAAGCAGAATTTTTATTGGTTCATTTATACACCACGA
TTTATTGGTGCCACACTGATTGGTTCAGTGATTGCTTGGCTTGTCTTAGTAAAACTGAAA
GAAACTCGGGTATTTAAACAAACACAGGAATTATTTTTAGGAGGGTACTTTTATGAAAAC
AAGCGTTAAGTTTGAAACGATTTTTCCACTGACAACGGCACCATTAATTCAGTGCATTAC
GAATGAAATTACGTGTGAGTCTATGGCGAATGCATTACTTTATATTGATGCTAAACCCAT
TATGGCAGATGATCCCCGGGAATTTCCGCAGATGTTTCAGCAAACCAGTGCTTTGGTTTT
GAATTTAGGCCATTTATCACAAGAACGAGAGCAAAGCTTGTTAGCAGCTAGTGATTATGC
TCGGCAAGTGAATAAACTGACCGTAGTCGATTTAGTCGGTTATGGCGCCAGTGATATTCG
AAATGAAGTCGGGGAAAAGCTGGTGCACAATCAGCCAACCGTTGTGAAAGGAAATCTTTC
AGAAATGCGGACTTTTTGCCAGTTGGTGAGTCATGGCAGAGGAGTGGATGGCAGCCCTTT
GGATCAAAGTGAAGAAGCAATTGAGGAACTGATTCAGGCTTTACGTCAACAAACGCAAAA
GTTTCCCCAGACGGTATTTTTAGCAACAGGGATTCAAGATGTTTTGGTTAGCCAAGAGCA
AGTGATTGTCTTACAAAATGGCGTTCCTGAGTTGGATTGTTTCACTGGCACGGGCGATTT
AGTCGGCGCATTAGTTGCCGCTTTATTAGGTGAAGGCAACGCGCCAATGACTGCGGCAGT
AGCCGCAGTGAGCTATTTTAATCTTTGCGGAGAAAAAGCCAAGACTAAGAGCCAAGGGCT
GGCCGATTTTCGCCAAAATACGTTAAATCAGTTATCTCTTTTAATGAAGGAGAAGGATTG
GTTTGAGGCGGTGAAAGGACGAGTGCTATGAGAGAGCAATTGAAAGTTTATTTGGTGACA
GGCCGGTATGATTTTAGTGATACTGAATTTTTAAAACGAATTGAAACTGCTTGTCGCAGT
GGAGTGACATTGGTCCAACTGCGCGAAAAGGAAGTGTCAACACGGCGCTTTTACGAATTA
GCAGTGAAAGTTAAAGTGGTAACAGATGCGTATCAGATTCCGTTGATTATTAATGATCGT
GTCGATATTTGCTTGGCAGTGGATGCAGCAGGTGTGCATATAGGGGATGATGAATTACCG
GTTGCTCTTGTGCGAAAACTGGTTGGGTCCACAAAAATCGTAGGTGTTTCAGCCAAAACG
GTGGCACGAGGAGTTGAAGCGGAAAACGAGGGCGCCGATTATTTAGGCGTGGGCGCAATT
TTCCCCACAACGACTAAGGACAGTCCGTTAACTTCTTTGCAGACACTTTCTGAAATTGCC
GCAGCAGTCACGATTCCTGTTGTAGCGATTGGTGGAATCAAAGAAGAAAATATAGAACAA
CTTATGGGAACGGGAGTGGCTGGTGTTTCACTGGTCAGTGAAATTATGCTGGCTGAACAG
ATAACCGAGAAAGTTCAAGGGTTGATGCGTGTAACGGAGCGAATGTTGGAGGCGAGAAAA
TGACCGAATATAATTTGATCCCACAAGTAGTCACGATTGCTGGTTCTGATTCTGGTGGGG
GAGCTGGCATGCAAGCAGATTTAAAAACATTTCAAGCACGGCAGGCATTTGGCTTAAATA
TTGTCATTGCATTGACGGCACAAAATACGTATGGCGTGCAAGATAGCTTACCGATTCCTA
GTTCATTTATTGATGCACAATTCCAATCACTGGCGGCTGATTTTAAAATTGGGGCAGCGA
AAACGGGGATGTTAGCAGATAGTGAGCGTGTCGAAGCTGTTGTTCGCAATTTGCAGAAAG
TTGATTTTGGTCCGTTGATTGTCGATCCTGTAATGGTGGCTAAAGGTGGACATCATTTGT
TAGAAGCCGAGGCAGTTCAAACGATTAAAGAGCAACTGTTGCCATTAGCAACGGTCGTGA
CACCTAATTTACCAGAAGCGGAAGTTTTACTAGAGACGACCATCAAGACAGAACAAGAAA
TGCAGACCGCAGCAAAAAAATTACAGCAATTGGGCACAAAAAATATTATTATGAAAGGCG
GACATAGCACAAATCAACAAGCGGCTGATTATGTGTTAATGGAAGACGGTTCGAGCTTTT
GGCTAAGTGCACCACGAATTGTAACGAAAAATACTCATGGAACAGGAGATACTTTTTCAG
CGTGTATCGCAGCCGAATTAGCAAAAGGTACGCCGTTAGAAGCGGCGATTGTGATTGGCA
AACAGTTTATACAAGGGGCCATTAGCCAAGCAATTTCTGTTGGACATGGTCACGGACCTA
CTAATCATTGGGCCCAATTAACGCAAGATATTCAAGTTATTAAAGCATAAGAAGAGCCTG
GGGAAAAATCTAAAATGATTTTTCCCCAGGCTTTAAATAGCTTAAAGCTCCCTCTTAATA
TAGTTTATAAACGTTTTGTTCACTAATCTTCACATTTTAAATAAATTTCTTGGCCTTGTT
CTTGCAAATGAGCCACGTGGGATTCTCCCCAATTACATAAGTTATCTAAGACAGCAGAGA
GGCTTTGACCATAATCGCTTAAATAATATTCGACTTTTGGTGGAACTTGGTTGTAAACTT
TCCGCTCGATAATGTTGTCTTCTTCGAGTTCCCGTAATTGTTGTGTCAGCATTTTTTGAC
TAATGCCAGTAATACCGCGTTTTAAATCGCTGGGGCGCATGGCGCCGTGCCGTAAATTAC
ACAGAATAATTGGTTTCCATTTACCGCCAATAACATCCATCGTTGCTTCGACACCAATCG
CATATGTACGAGTTTCCAAAAAACATTCCTCCTTAATAGGTTGATAATAACCAAAAGTTA
CTAAAAGGTACCTATGATACAAAAAAGTAGGTACTTATCAAAATTTCAATCTTAGTATAT
AGTAATTTTTGTTGAAATTCAAATGTTTTTTAGGAGGAAGAGAATGGAAAAGAAAATTTC
ACCAAATTTAACGCTCTTTGCATTAGCTATCAATGCTTTCGCAATCGGTTCAACAGAATT
TATTAGTGTGGGTTTATTACCAATGATTGTTAAAAGTTTTCATATTAGTCTTTCCCAAGC
AGGTTTGACTGTTTCTTTGTACGCTTTAGGTGTGACGATTGGGGCGCCGTTATTAACAAT
TTTGACAGGAAAATGGAATCGTCGCTCATTAATGCTGGGGATTATGCTTCTTTTCATTAG
TGGGAATTTAATTGCTGCGTTTGCGCCAACGTTTATTATTTTATTGGTAGGGCGGATACT
TTCTGCATTGGCGCATGGCATTTTCATGTCTGTTTCGACTGTCATCGCCGCAGATGTTGT
GCCGCCATCACGTCGTGCCAGCGCCATTGCTATTATGTTTACGGGCTTAACGGTTGCAAC
AGTGACTGGCGTACCTTTAGGGACGTTTATTGGGCAACAAACAGCTTGGCATATGTCCTT
TCTTTTTATAGCCAGTATTGGCTTGGTGGGACTGATTGCTAGTTATTTTTTAGTTCCCAA
AAATTTACCGATACCAGGGAAGGTTGACATAAAAGGAATCACGCGGATTTTTACGAACAA
ACCCCTCGTTTTCTCTTTTCTAATTACTGCTTTTGGTTATGGTGGAACGTTTGCTGCATA
TACGTACTTGTCACCGTTATTGGAAAATTTAGGCTTTTCAGCCAACGCGGTAGTGATTAT
TTTAGTTGTTTATGGCGTAATGGTCGCAATTGGCAATACAGTAGGTGGTCACTGGGCAAA
TAAAAAACCTTTAGATTCGTTAGTAAAAATGTTTAGCTTATTAATTCTGTCCTTAGTCTT
TTTATTCATTACTGTTTTAATGGATAACAGTCTTCTAGGCTTATTAGCAAGTTTGATGTT
GGGCCTATTTGCCTTTATGAATGTACCTGGTTTACAACTATATGTTGTAGAATTAGCGGA
AAAGTATGTTCCAGAAGATATCACTTTGGCCTCAGCTTTTAATATTGCAGCCTTTAATAT
TGGGATTACCGTCGGCTCAATGACAGGTGGGGTGGTCACAGATCATTTATCAGTAACATA
TACACCGATTTTTGGTGGTTTTATCGTGCTAATTGCTGTCTTGTTCGTACTTTATATTCG
GAAGCAAGAAGAACAAAAAAACAACTATCTTTAGAAAACTAAAAAAAGCAGCTGGTCACT
ATGGAACTGACCAGCTGCTTTTTTTTAAGCTTTTTTGCGGAAATAATTCCAGCAAGCAAT
TAAAACAATTACTAATAAGGTTAACAAGAAAATCAGAGAAATGAGGGAGCCCATCGTTGT
CCCCTGAGCAAAATTATCTGCGTGGTCTTGAGCGATATTAATAATCGTCGCTACAATGGC
CGTCGCAATAGCGCCAGAAAATTGTTGAAGTGTATTAAATAACGTATTGCCGTCGCCAAA
ATCTTTCTCCTCTAACAAGCTCATACCAGTCGTCATCATATTACTGTATGCAAAACCTAG
ACCAATCATATAGGTAACATGTCCAGCGACGAATCCTAATAAAACAGGCATCTCTAGTAA
AATTGTTAAAGCTAGCCAACCGATTGTCGCCAAACTTAAGCCAAATAATATAGGTTTTTT
AGCGCCGTATTGATCCAACACTCGTCCAGAAAGTGGTGCCAAAATGGCCCCAACTGTAGC
ACCTGGCAGCATGACTAGCCCAGCTACAAACGCATTTTTTCCAAGGACGATTTGAACAAA
ATTTGGTAAGACAAAGGAAATACCTAACAATAAGAATTGACAAACTAAAAAGCCACATAA
AAATAAAACGAAGGCGGGATTTTTTAAAATTGTCAAACGAACTAGTGGCTGTTCAGCGGT
CGTTGCTCGTTTATAAAAAATAACAAAGCCAATAACAGCTGCCAGAAGTGAAAGCCAGCC
AAACAATGTGCCAATTTTACTTAAAAACATCAACAAACCACTAAATAACAGGGCAATACC
AATTAAACTAACCAAATCAAGAGTGGTGGTTTTTTTAACAGGTATTTCTGGAATAGCAGA
TAAGCCCATAAACAAAGAAAGCAGTAAAATAGGAATTAAGAATAAAAAGATGGCGTGCCA
AGACAGGGAAGATGTTAAGATTCCACCATACGTTGGACCAATGGCTGGAGCAATTGAAGT
GGTCAATGTGCCTACCCCCATCATCGTTCCTCGTTTTTCCAGCGGGGTAAAGTTCAAAAT
AATATGAAACATCAGTGGCAAAGCAATCCCAGTGCTAGCCCCTTGGAAGAGTCGGCCTAA
TAACAAGATACTGAAAGATGGCGAATAGACATCAATCGCTAAACCAATCAAAAAGAAAAG
ATTCGCAACAATAAATAAGCGTCTTAACGAATAGGTTTTTAATAAATAATTGGATAAGGG
CACCATGATAGAAATAACTAATAAATAAATCGTTGTCACCCACTGCACGGTACCGGTGGA
AACACCAAATTCCTTTGTTAATGTCGGAAAGGTTACATTCATTGCTGTTTCAATTAATAC
GCCAGCAAAAGACATAATTCCTGTCGCTAAAACGGCAGGGAATAATCGTACGTTTTTTTG
TTCCATTTAATCACCTCTATAGTTTTCATTTTTTCGTAAAAAAATAGAAGCAGTTTCTAT
AAGAATAGAAACCGCCTCTCTCTCGACACGCAACTTGCGTGTTATCTGTACGATTTGTTT
ACATGTTGCATTGTAAACAGTTTTTAGGCAATCGTCAAGCAGAAAATAATTAACGTTGCA
TGAAGAAACTAATAATTGCAAAAATAGCAATGTGAGCTGGATAGAAAATATAAAAGAAAT
TCCGCATGCCACGGCCTTTTTCACCATTATAAAGAACAATTGGAATCGCTGCTAAAATCA
TCATCCATTGGTGGTTCACCCCGAATAGTTCTTGGAAATTATAGCTGGCTGCTGAAATCA
ACGCAACAACGCCAATTGCTGAAATTTGTAACCACTTTTTGCCATGGAATAAATAAAAAG
CTACGGCCAAGAGAACAAATAAAAACCCACCTTCTGTCATCATTAGTGATGGCACAATCA
GATTGAAAATTTGGAAACCAATTAAGATAGCAGGGTTGCTTAATATGTCTGGAGAACTAA
AAACAACGAGAGGTAGGGCACTGATTAATAAAGGCACAATAAACCAAAGAAGCCCTTTAC
CAATTTGTTTTTGTTTAAAATAGTCCATAGACTGCATGTAGACCGTACCTAAAAATAACG
TCCCAAAAATATTATTGATAATTAAGCCACCTGTTGAAAAATACGCATTTAAAATGCCGT
TCAGAATCCCCATAATCCAGAAGCCTAACAATAACCGGAACATGTATTTTCGCCGATTGC
TTGTGTGAATGAAGCCTTCAGAACTTTCAAATAAGAAAATAGGTGCAGCAATTCGTCCAA
TCCATCCGAACCAACCAGGCACGCCTAAAAAACTAAAAAATTGCAATAGATGGTCAAAGA
CCATTGAAATAACCCCAATGACTTTCAAATGAAAGCCAGTTAATGTTTTACCCATAGTAT
AAACGCCTCTCTTTCATAAAGAACAATATAACAAAGTCCAGAAAAACCAACCATTTATTT
GCCTAACAGTTATCTTACAAAATTGTTTGATTTCTTCAGCTTTTGATGAAAGAAAAAAGT
GCCAAGACTAGTTTTTATAATTATTCTATGCTATAGTAAAAGTACATTTTAATAAAAAAC
ATTTGGGGTGCTGTTATGGCTGAGATGATACCCATTGAACCTGATGCAGTTAGTACTGTC
GCAGGGAAATGCCGATTTACTTTGATTTTTCACGCACTCATTCTGTCCTAGGATGAGTGT
GTTTTCTTTTATCAGGGTTTATTTAAGTCACTCCTTTTGCTTTTTGTTAAGAGAAAGGAG
TTTTTTTATTGAAAAAATGGTCATTGCAACAAGTCGTCTTACTCGCTTTTTTAGCCTTTT
TGTTTGGCGGTGTTTTTATGGGGGCAGGATTCCTCTATGCGTTATTGAATGCTGCGCTGT
TACCATTAGGACTGAGTCCATTTGCCAATGAGCTTTTATTTGGAATGTGGACCATGGTGG
CACCAATTGCAGCGATGCTGATTCCACGAGCGGGAAGTGCTGTTTTGGCGGAAGTTTTAG
CCGCTTTGGCAGAAATGCTTTATGGTTCGTATTTCGGTCCTAGTGTATTAATTTCTGGTG
TGATTCAAGGTCTAGGTAGTGAAAGTGGCTTTTTGGTGACACGCTACAAACGGTACGATA
CACTAACGTTATTTTATAGTGCGATTGGGACGACTATTTTTAGTTATGTGTATGAATACT
TTAAGTTTGGTTATGGCAATTACGGTCTGGGGATGAACATTGCTTTAATTAGCGTTCGGT
TCGTTTCTATTTGTTTCTTTGGTATTTTCTTAACGAAAGTTATTTTACGAATGTATCAGT
CTGCGCAAGGGTTAGCTGTGAAGGCAAAATGAATAGTATCCAATTAAAAGCTGTGTCCTT
TTCACGAGAACAACCCTTGTTTGAAAAGACAAATTTAGCAATTCCTCAAGGAACGTTTTC
CTTATTAATTGGCGATAGTGGTAGTGGAAAATCAACGCTCTTACGATTGATTGCCGGATT
TGCTCCGCTTGATTACCAAGGAGAAATTTTGATTGAAGGAATGGAACGTCGACAATTATC
AACTCGTGAAAAGGCGCAAAAAATTGGCATGCTGTTTCAAAACCCCAGTCAACAATTTAC
AATGAAAACCTTGGAACGAGAACTGATTTTTGCTTTAGAAAATTTAGGAATCCCGCCTGA
AGAAATGAACCGGAAAATCCAAACAGCGCTTCAACTTGTTCAGACTCAAACCTTATTCAC
ACGAGAATTAGCGACGTTATCTGGTGGTGAAAAACAAAAAGCGGCGTTGACAGTTCTGCT
AGCAATGAACCCAGATATTCTTTTATTAGATGAACCTTTTGCAAGTATTGATCCAACCTC
TCGAAAACAATTTATTCAAATATTAGCAAGACTCCATCAAGCAGGCAAAACGATTTTGGT
GTGCGACCACGATTTCAGCGATTACGCTGATGTTGTGGACCAAGTCGTCACGTTGAAAAA
TGGCCAGTTTGAAAAGCAACCGTTGACGTTTATCAAAACAAAACCACAGACATTTCAGCT
TACAACTTCTGTGGTAAAACAACCAATGCTCCAATTGAAAAATTTTCGTTTGTCTCAGGG
AAAACGAGTGCTACTTGAAGAAAAAGAAGCGCTTTTGTTTAAAGGAATTACCACGTTGAC
GGGGCCAAATGGGGCGGGAAAATCCACCTTATTAAAAGCCATCGTTCAGAGACAAAAATA
TCAAGGGAAAATGTTCTTGGCAGGCCGCCGCTTGCGGGCTTCAAAAAAATTGTATCAACA
CATGACATTAGCGGTGCAACAAGCCAATCGTCAGTTTGTCACGTTGACTTTACGAGAAGA
GCTTTTGTTTGGTCAGAACATGACAGCAGAAAAAAGAAGAAAACAAGAGGAAGCCTTAAC
TTTTTTAGGTTTAAAAGAAAAACTAGAGCACAGTGTTTTTCAACTAAGTGAAGGGCAAAA
AAAGATGGTGCAATTAATTAGTTTGCTGAGCTTAGATTTGGACTGTTTACTTTTAGATGA
ACCTTTTGCTGGATTAGATGAGCGAGCATGCAATTATTTTGTTGAATGGATCAAAGAAAA
AAGTGCGCAACAAGATTTTCTAATCGTCACGCATCGGCTAGAACCTCTCTCTGGCGTGAG
CAATTACCGAATAGAATTGCTGCAGCAACAACTGATTATCTGGCAGGAGGGAACCACATG
CAAATAAAGCAAACAAATGCAGCAATTTATGCTTCTTTGATTCTTATTTTGACCTTTGAA
TTATCTTTTTCTCAGTCAATTTTGGCAAATTTGGCGGTTTTTATGGGTTGTGTCATTTTT
TTAATAGGCCAGCGAAAATCCCGCTTACTGCTTTGGTTATTTTTCTTGCCACTTTTACCA
GCAATCGGGACGTTTTGGTCTATTTATTTGCATGGTACGAGTAGTCAACAAGCCTGGCTT
TTGTTTAGCCGAACGTATGCCTTTGCCGGTTTAGGACTAGCTTTTGCTGTAGGTGTTGAT
TTTGAAGAATTATTGTTGTTATTGGAACAAAAGGGGCTAGCACCGAACTTTGTTTATGGA
ATTTTAGTGGTGGTTCACGCCTTACCGGAAGTGAAAAGAGAAATTAATGATTTAAAAGAA
GCAAGCCTACTCCGTGGCAAAACGTTTCATTTTTGGTCGCCGATGCTTTATGTTAAAACA
CTGCTCGTCGCTGTTTCTTGGCGAGATAAATATACTGAAGCAATGTCTGCCCATGGCTAT
GAAGAAGGAGCCACCAGAAGTCGAAAAGAGCATTTTGTGTCAGCAAAAGTCAGTCTGGGG
CTTGCTATTTTGATCATCATTTTTACAAATTTGTTTATTTTTCTAACGTAAAGGAGAAAC
CTATGACATTTACAGAACAAGCCAAAGATCAAGCGCAAGCTTCTTGGCAAGGGAGTTTTC
AGCATCCTTTTATCACAGAATTACATGAAGGAACCTTGAGTCCAACGATTTTTCGCTACT
ATTTAATTCAAGATCATTACTATTTAAAACACTTTAGTCAACTTTATCGCTTGATTGCGG
CACAAACGCAACAACCTCGATTGAAAAAATTACTCTTAACAAATGCGGAAAATCTCGCGT
TGGGCGAATTAGCTATTCGTGAAACTTTTTTTGAAGAACTAGCGATTACGGAAGAAGAAG
TTGCAGCGACACCGATTGCACCAACCGCGTATCACTATGTTTCTCATATGTATCGCCAAC
TTATTGAAGGAACGCCTAAGACGGCCGCAGCAAGTATGTTGCCTTGTTCTTGGCTCTATC
AAGAAATTGGTGCACAGTTAGTCAAACAACACTCACCAGAGCCACTGTACCAACGTTGGA
TTGAAACCTATGCTGGGGAGGAAGCGTACCAACACGTCCAAGAGGAACGCCAACTGTTAG
ACCAATTATATGAAGAAAGTTCACCACAAGAACAAGCAGCTATGATCACCGCTTTTGTTA
TCAGCAGTGAGATGGAATACGCTTTTTGGGAAATGGCCTATACACACGAAACCTGGATTG
GTTAATACAAAAGCAAGTCGTTTAGTGCTCGTAACTAACGACTTGTTTTTGTATTAGAAA
GCAGTAATTGTCAGTTGCTTTTTTGACAGGGCGTGATAAGATATTCAGTGACGCAAAATC
TGTTGTAACTCGCTCAGTAATAACAGAAACGCCTTGCTAAGAAAGGACTGTAGAAGCCTC
ATGAATTATCCAGAACCGATTGCAAAATTGATTGAAAGTTATATGAAATTACCAGGAATT
GGTCAAAAAACAGCGACACGGCTTGCTTTTTATACAATTGATATGAAAGAAGAAGATGCT
AATGCTTTTGCAAAAGCGCTAATTAGTGTCAAGAGAGATCTCCATTTCTGTAGTATTTGC
GGAAATATTACTGAAGAAGATCCTTGTGAAATTTGCCAAGATAAAAATCGTGACCGTAGT
ATTATTTTAGTAGTGGAAGAACCAAAAGACGTTATGTCAATGGAAAAAATGCGTGAATAT
CAAGGCTTGTATCACGTACTCCACGGGGTGCTTTCACCGATGGAAGGAACAGGACCAGAA
GATATTAATATTGCCTCTTTGATCAAACGATTGCACGATGATGAAGTGAAAGAGGTCATT
ATAGCAACCAACGCTACCACTGAAGGAGAAGCGACGGCGATGTATTTATCACGGCTCATT
AAACCAGCTGGAATCACCGTTACTCGTTTGGCACACGGCTTGTCTGTCGGCAGCGATATT
GAATATGCAGACGAAATAACCTTGCTAAAAGCAGTCGAAGGACGTCGAGAAATTTAAAAG
AAACATCGTTGGAAAAAGAGGTTGAAATCGAAGTAGGTCGTTTCTGTGAGAAAATGTCGC
AGTTCAAGCTTTTCCGTACTTCTTTTTCAGTTTCTTTTTTTCAGCGGATGCATCACTTTA
AATAGGACATAAGGATTTCAATTAGACTGATAGAGCAAGATGAAGTATAATAGATACAAG
TAAAAATTGATTGGAGTTTTCGCACGTGCAGGGTATTTTTATCACATTTGAAGGTCCAGA
TGGTGCTGGTAAAACCAGTGTTTTGAAGGAAGTTTCTGAAAGATTAGCTAAAGAGTCAAA
ACGAAAAATTGTCACTACAAGAGAACCAGGCGGCATACCGATTGCCGAAAAGATTCGAAC
AGTTATTTTAGATCCAAGAAATGACAGAATGGATGAGCGAACAGAAGCTTTACTTTACGC
AGCTGCTCGTCGTCAACATTTAGTGGAAAAAATATTGCCAGCTTTGGAAGCGGGTCATTT
AGTCCTATGTGATCGTTTTGTTGACAGCTCATTAGCCTACCAAGGCGCTGGACGTAGAAT
TGGGATTGCCCCCATTGCTTCAATTAATGCGTTTGCGACAGAAGGTGTCTCACCAGATTT
TACAATTTATTTAGACGTTGACTCAGATACTGGCTTACGGCGGATTCAAGAAAATCGAAC
ACAGCAAATTGATCGCTTAGATTCAGAAGGATTAGAATTTCATCAACGTGTTCGTCATGA
ATATTTGAAATTAGCAGAAGAAAATCCACAACGTATCAAAAAGATTGATGCACGGATGAG
TTTAGAACTTGTCGTAGAAGCAACGTATCAGGCGATTATTGAACGTTATCCAGAAAACTT
TTAATTATAGGAAGGTGTAGACCATGAAGATTATTTTAGCCATTGTACAAGACAAAGATA
GTAACCGATTAGCCAACGAATTTATTGATGCCAATATTCGTGCTACAAAATTATCCTCAA
CAGGTGGGTTCTTAAAAGCGGGAAACAGCACATTTATTATTGGGATTGATGATGAACGTG
TCGACGAAACATTAGCTTTAATTAAAGAAACATGTCAATCAAGAAAACAATATGTTTCAA
CACCTGTGACTTTAGATATCACAATGGATGGCCAAATTCCTTATCCTGTGGAAGTTGAAG
TAGGCGGCGCTACTTGCTTCGTCTTACCAGTTGAAGGATTCCATCAATATTAAGATGAAT
GAAGCACAACAGCTACAGCAAATGCAACCTTTGCTGTACAAGCAACTCCAAAAAAGTTTT
GAGCATGGTCGTCTTGCCCATGCTTATCTTTTTGAAGGAGATACAGGAACTGGAAAACAA
GAATTTGGCTTATGGATGGCGAAACATGTCTTTTGTACGAATTTAGTAAATCAACAGCCT
TGTAACGAATGCCATAATTGTGTGCGGATTAATGAAAATGAACATCCAGATGTTTTAAGA
ATTGCGCCAGATGGGCAAACCATCAAAGTGAACCAAATCCGTGAATTAAAAGCGGAGTTT
TCTAAAAGTGGGGTCGAGACTGCTAAAAAAGTTTTCTTAATTCAAGAAGCAGATAAAATG
AGTACCGGCGCAGCTAATAGTCTCTTAAAATTTTTAGAAGAACCAGAAGGACAAATTTTA
GCTATTTTAGAAACCACTTCGCTTTCTCGAATTTTACCAACGATTCAATCACGATGCCAA
ACCTTACATTTTCAACCATTAGTCAAAAAAACATTAATTGATCGCTTAATCAAACAGGGG
ATTGGTGAAAAGACTGCAACCCTTTTAGCTGAACTGACAAATAGTTTTGAGAAAGCAGTT
GAAATCTCTCAAGATGAATGGTTTAATGAAGCTAGGGAAATCATTTTGCAATGGTTTAAT
TATCTAAAAAGTAATGATTTACAGGCATTTATCTACGTTCAGAAGAAAATGGTCAAAGTA
TTTAAGGAAAAAGAACAACAAGCGCTTAGCTTTGACTTGCTCATGGTTTATTACCGTCAA
TTATTGGAAGAAAGTGTTGCGACACAGCAAGCCAAAAAAGTAACGGAAGAGCAGGCGGAA
CGGTTGGCGCTAATTTTGAAAGCACGCCAAAAATGGACTGCCAATGTTAGTTGGCAAAAT
GTTTGTGAACAATTAGTTATCCAAATGATTCACCCTAAATCATAAAGGAAAAAAGTGCCA
AGTGGCATTCAGTTTCATAATATAGTAGGAACTTAGTTGTTTCAGCAAGTTCCTTAACCG
ATTGAAGCGACGTTCACTTGAACTAGATTAGGAGGAATAAAATGGTAGAAGTAGTAGGAG
TTCGCTTCCGTGAAGCCGGTCATATCTATTATTTTGCTCCTGGAAAATCTGAGTATATTT
ATAATGAGAAAGTACTCGTTGAATCTCAACAGTCAAAACAATTAGCTACTGTTGCTATTC
CTAAAAAAACAGTCGATTCAGACGATTTACCAGAGGACCTAAAACCCATTTTAAATAAAG
CAACAGCCAATGATTTAGAAAAAGAACAAAAAAATTTGGCTGATGCAGAAGCTGCCAAAA
GCATTGCCAATGAAAAAATTCGAGCTCATGACTTAAAAATGAAATTAGTGCGAGTAGAAT
ATACCTTCGATCGTAGCAAAATGATTTTTTACTTTACGGCAGATGGGCGAATTGATTTTC
GTGAATTAGTCAAAGACTTAGCGGCTATTTTCCGGACGCGAATTGAGTTACGTCAAATTG
GTGTCCGAGATGAAGCGAAAATATTAGGTGGCATTGGCCCTTGTGGCAGACAACTATGTT
GCTCAACATTTCTAGGAGATTTTATGCCAGTTTCAATCAAAATGGCTAAAGATCAAGGGT
TATCTTTAAATCCTGTCAAAATTTCGGGATTATGTGGCCGCTTAATGTGTTGTTTGAAAT
ACGAAAACGACGAATATGAAGCCGCTAAAAAAGAATTACCAGATTATGGAAAAGAAGTAA
TAACACCAGATGGCAAAGGCAAAGTCGTCGGGTTGAATCTATTAAGTCGGATTGTCAAAG
TTCGTCTGCATGGTCGTGAAATCGCAGCGGATTATGATTACGAAGAAATCAAAGAAGCTA
CTGCGAAAGTTGCTGCTGAAAAAGGTGATCAAAATGGATAAGCGTTCGCTCTATGATGGA
TTAAATTCGTTGGAAACTGATTTAGACAGTTCAGTGACACAATTAAGAGAAATTAAAGCA
GCACTCCATGAGTTGGTAGAAAAAAATACCACGTTGGAAATCGAAAACCAACGCTTACGA
GAGCATCTCCAAGAACTGAATAAGTTAGCAGGAAATACAACTGAAACTGAAAAACAAGAG
CTATCAAAATCACGTATGAATTTGGAAAAACTTTATGAAGAGGGCTTCCATGTCTGCAAT
ATTTTATATGGTTCAAGACGTGAAAATGATGAAGAATGTGCCTTTTGTCTTGATGTTATT
TATGGGGAACGTACGCGTTAAGTCTAGTGGACACTGCAAATAAAAAGGAAAGGTTTGGTT
TGACAGTCAATCGATTGTCAAATCAAACCTTTATCTATTTATAGAACGAAAAAGGAAAAT
GAGGGATGCGCTATGCAAAAACAGAAAAGTTTTGATAAGCAAACAACAAAAGGAAAATTG
TATCTTGTCCCAACACCGATCGGCAATTTAGAAGATATGAGTATTCGTTGTTTAAACATA
TTGAAAGAAGCAACGGTGATTGCTAGTGAGGACACAAGAAACACACAAAAATTGCTAAAT
CATTTTGAGATTACAACACCACAAATTAGTTTACACGAACATAATTACAAAGAGCGAATT
CCTCAACTGATTACACGATTGCTGAATGGTGAAACGATTGCCCAAGTTAGCGATGCAGGT
ATGCCTTCAATTAGTGATCCTGGCCATGAATTGGTTACAGCATGTCTTGAAGAAGAACTG
GCAGTGATTGCCTTGCCAGGACCTACGGCAGGAATGACCGCTTTGATTGCCTCGGGTCTT
TTACCACAGCCATTTACGTTTTATGGTTTTTTACCAAGAAAGAAAAAAGAACAGAAAGAC
GTGTTATCAGCATTAAAAGAAGAACGGCCGACACAGATTTTTTATGAGTCCCCCTATCGG
ATTGCTAAAACGGTAGCAACGTTTGCTGAAGTCTATGGTCAAGAACGCCCCGCTGTGATT
TGTCGGGAATTAACGAAACTTCATGAAGAGTATTTGCGTGGTACCTTAGGAGAACTAACA
GAATATTTAGCAGAAAATACGCTAAAAGGCGAGTGTTGTTTATTAGTTAGCGGGTTTACT
GGTGAGAAAGAGACAATAGCAGCAATGCCAGCTATTTCCCTCAAGGAACATGTGCAAGTT
TTAATGGAGGAAGAGGGACGGAGTTCAAAAGAGGCAATCAAAGAAGTGGCTAAATTGAGA
AATGTAAAAAAACAAGAAGTATATAAAGAATATCATTCCATTTAAAAAAGGAGAGAAACA
TGAGTAATTTATTGCGAGCAGAAGGCGTGTCTTATCAAGTAAATGGTCGTAGCATTCTTT
CTGATATTGATTTGTCATTTGAAACAGGCAGCAATACAACAATTGTTGGTCCTTCAGGTA
GCGGGAAAAGTACATTTTTAAAAATTTTATCTTCATTATTAAGTCCTACAGAAGGCGAAA
TTTTTTATCAAGAAGCGCCAATTACTACAATGCCAATCGAAACATACCGCCAAAAGGTTT
CTTATTGTTTTCAGCAGCCAACTTTATTTGGTGAAACCGTGTATGATAATTTGTTATTTC
CATTTACCGTCAGACAAGAAGCGTTTAATCAGGAAAAAGTCGTGGCATTACTCCAACAAG
TGAAATTGCCCGCTGCTTATCTTGAAAAGAAAATAGCCGAACTCTCTGGTGGTGAGCGAC
AACGGGTTGCTTTGCTACGAAACATTATTTTGTACCAGATGTTTTATTATTAGACGAAGT
TACAACGGGATTAGATGAAGAAAGCAAACAGATTGTCAATCAATTGTTAAACCAATTAAA
CAAAGAGCAAGGAGTCACGCTGGTTCGTGTCACGCATGATACCGAAGAAATTCAGCAAGC
ACAGCAAGTGATTCGTATTGTAGCAGGAAAGGTGGCGCCGACAGATGGATTTAGCAGTTA
ATAATTTATCCTTATTTTTTTCAGCCATGCTAGTGGTGGTCGCATTAATTATTAGTACTA
AAGAAAAATTAGGTTTTACCAAAGATATTATTATTAGTGTGATTCGAGCAGTCATTCAAT
TAGTCGCAGTCGGCTATTTATTAAAATATGTTTTTCAAGTCAATAACCTTATTTTAACGC
TCATCATGGTTTTGGTGATTGTTTCCAACGCAGCCTTTAATGCAAAAAAACGCAGCCAGC
AATTACAAAAGGGCTTTTTGATTTCTTTCATTGCAATTGGTTGTAGTACAGGAATTACCA
TTGGTATTTTGATTTTTTCTGGTTCTATTAAATTTATTCCTTCTCAAATCATTCCTATCA
GTGGGATGATTGCCAGCAATTCGATGGTGGCAATTGGTTTATGCTATCGCAATTTAGATA
CTCTTTTTCAAAACCAACGGCAAGCGGTAATGGAGAAACTAGCATTAGGTGCAACTATCA
AACTCGCCTCTTTACCAATCATCCAACAAAGTGTGAAAACCGGGATGGCGCCGACGATTG
ATTCTGCCAAAACTGTCGGAATTGTTAGTTTACCTGGGATGATGTCAGGCTTAATTTTTG
CGGGCGTTGATCCTGTCCATGCGATAAAATATCAGATTATGGTGACTTTTATGTTGCTAT
CAGCAACAAGTATTGGTTCAGTGATTGCAACTTATCTTGCCTATAAAGGCTACTATAATC
AACAAAAACAATTGGTCGTTTAATTAAAAAGCTGGAAATCTGTGTTTATAACTTCACGGA
TTTTCAGCTTTTTCTGGTTGAAATAAAGAAGTTTCAATTTGAAAAAGAACGGACGTTCGT
ATATAATGGAGGGAGGAGGCGAATCAAAATGATGAGCGAATTACGTTTTCCCTTAAAAAA
AGATACGTCGAGAAAAATTATACATATAGATATGGACGCGTTTTTTGCTTCAGTTGAAGA
ACGAGATCATCCAGAGTTAGTAGGACATCCGTTAGTTATTGCGCGCCATCCAAGTGATAC
TGGGGGCAAAGGAGTGGTGACCACAGCGAATTATATTGCTCGACAGTACGGTATTCACTC
GGCTATGAGTGCTCAAAAGGCGTATGAACTATGTCCAAGTGCCATTTTTAAGCCAGGTAA
TTATCAGAAATATAGTGAAATTTCTCAAGAAATCCGTGAAATTTTTCGCCGCTATACAGA
TGTGATTGAACCGGTATCTATTGACGAAGCGTATTTAGATGTAACTGAAAATAAGGTCAA
CAGTAAGTCGGCTATTAAAATTGCGAAAATGATCCAATATGATATTTGGCATGAATTGCA
GTTAACTTGCTCGGCAGGTGTTAGTTACAATAAGTTTTTAGCCAAGTTAGCATCAGATTT
TCAGAAACCAAAGGGCCTGACGGTTGTCTTACCAGAAGAGGCCGAAGATTTTTTGAAAGC
ATTACCGATTGAAGATTTCCACGGAATCGGGAAAAAAACAGTGCCTAAAATGCATGAACT
AGGGATTTTTACTGGAGCAGATTTATACAAGCAAGATGAGATGACGTTGATTCGGTTATT
CGGTAAAATGGGTTATTCATTGTATCGTAAAGTCCGCGGTATCCATGATGCGCCAGTTCA
AGTGACTAGAGATCGTAAGTCGGTAGGCAAGGAACATACTTACGGCACCCCTTTAACGAC
GGAAGAGCAGGTTACGGCTCAATTGAGACAATTAGCAGCAGGGGTTGAGCGTGCATTGCA
ACGAGTGCAAAAGCATGGCAAAACAGTAGTCCTGAAAGTTCGTTATACTGACTATACGAC
GATTACGAAACGTGTGACATTACCTGAATATATTTCTAAAAAAGAAGAACTTTTCTATCA
AGCGAATTTAATTTGGGAAGATATTTTAGGTTTAGAACAAGGAATCCGTTTATTAGGCAT
TACTTTAACGAATTTAGATCCACTAGCGTATGAAAACATTGTTTTACCTTTATGGGAAAA
AAGTTAGCCCTTTAGACACATCCTCAAGAGATGGCTAAAGGGCTAACTTTTTTAAATTGA
TTTTTTGATTTGTTCATAAGACGTTTCGGCGTCATGACATTTTTCCCAAATAACAGCTTT
GCCAGCAGCAAGTGATTTGGGTACATCAATAATCCGTTGATTACTACTGCCACGAAATTG
TAAATTTAAATTACGTTTTGCCAGTTCAAAGCGCCCATCAACTAAAATGTCAATTGAATG
GAGTAGTTCAAGCTTATCAGGCGTTTCTAAAAGTAGTTCTTCAAAGGTATACCCAGACCA
AGACCAGATATCTTTGGCTGAGCCAAATGTTTCCCGCACACGTTTGACCACACTAAGACA
AACATCTGTATTCAGAAAAGGTTCGCCACCCAAAAGAGTCAAACCTTGGACATAGTCATG
GGACAAATCTTCAATAATTTGATTCATTAAAGATTCTGTAAACGGCGTACCGTAATTGAA
ATTTTGGACAGCTTTGTTAAAACAACCTTCACAAGCAAAGAGACAGCCACTCACATATAA
ACTATTGCGTACACCTTCGCCATCAACAAAGTTGAACGCTTTGTAATCGGCAATCTTTTT
TTGGCTGTAGTCTTCGGTTTTCCATTCTTGTGGTTTCGGATTACGCATCAGCAAAACTTC
TTTCTATAGAATAATCGAGTTTAATTTTTTAAATGTTTCACACGAGAGGAAATTTCTTTG
TGACGACCATGTACCATTGGGCGAGCTTGCGGGTTACCTAAATAACCACAAGTCCGTTTA
ACGACATCACAAGTCTTAGGATCATGATTGCCACATTCTGGACATTCAAAGCCACGTTCA
GTTGGATGGAAGTCCCCTTCAAAACCACAGGCATAACAATGATCAATTGGCGTATTGGTT
CCTAAATAGCCAACTTTGTCATAAGCGTAATCCCAGACAGCTTCAAGTGCTTTGGGATTT
TGCTGTAACATGGGGTATTCACAGTAGTGGATAAAACCACCAGAACAGTATTTTGGATAA
TCCTTTTCAAAATCAAGTTTTTCAAAAGGCGTTGGATTTTTGCGTACATCATAATGGAAA
CTATTTGTGTAATATTCTTTATCTGTAATATTTTCGACGATGCCAAATTTTTCAGTATCT
AAACGGCAAAAACGGTCAGTCAAGCTTTCGCTCGGTGTAGAGTAGACACTAAAATGATAG
CCGTATTCGTTGCCCCAGTTGTCGGCATTTTTTTTCAGTTCTTTTAAAATATCCAGTGTA
AAGTTTTTGGCCTCTTGATTGTCCTCCCAAGCACCGCCGTAAAAGGCAGAAGCCACTTCA
TACAAGCCAATATAGCCAAGTGAAACCGTGGCACGTTTGTTTTTAAACAGTTCATCTACG
GCATCCTGTGTAGCTAAACGTTTTCCAAATGCACCATACATGTATAAAATCGGTGCATTC
GCTGGTTTAGCTTCTTTAACACGTTCAACCCGATAAACCAAAGCATCTTTAACGATCGCT
AAACGTTCATTTAAAATTTGCCAGAACTTTTCTTGACTTCCTTGCGCTTCTAAAGCGATT
CTTGGTAAGTTCAAGGTCACAACGCCTAAATTCATTCGGCCAACATTTACTTCTTCACCT
TGTTCGTCTTTCCAGCCTTGTAAAAAGGAACGACAGCCCATTGGTACCTTAAAACTACCT
GTTAGTTCAACGATTTTATCATAGTTTAAAACATCAGGATACATGCGTTTCGTTGCGCAT
TCCAGTGCCAGCTGTTTAATATCGTAGTTTGGATCAGTAGGTTGCGCATTGACGCCGCGC
TTAATTGTGAAAATCAGTTTTGGGAAAATAGCTGTTCGTTTTTCAATCCCTAAACCATTA
ATTCGGATTTGTAAAATCGCCCGTTGAATTTCTCGCTCAAACCAGTTGGTACCTAAACCA
AATCCCAGAGAAGTAAAAGGGGTTTGTCCATTGGAAGTAAATAAGGTATTAATTTCATAC
TCAAGACTTTGCATGGCATCAAAAATATCTTTTTTCGTTTTCTTCCGAGCGAATGCTTTT
TGGCGTTCTTCTCCTTCAATCCATTCTTGCGCATCTGCTAAATGTTTTTCATAATTACGT
TCCGCAAAAGGCGCTAATAATTCATCAATCCGATCGGCAGAGCAACCACCATATTGACTG
GAAGCTACATTGGCAATAATTTGAGAAATTTGTGCAGTGGCCGTTTGAATTGATTTTGGT
GATTCGACATCAGCGTTCCCAATTTTAAAGCCATTGTTTAGCATGCCTTTAAAATCAATT
AAACAGCAGTTTGTCATGGGAGTATATGGATGATAATCTAAATCGTGGTAATGAATGTCG
CCTTTTTGATGGGCATTAGCCACGTGTGAAGGCAACATCTTTAAACCAATTGATTTTCCA
ACAATCCCAGCGGTTAGATCACGTTGCGTATTAAAAACGTCACTGTCTTTGTTGGCATTT
TCGTTCACGACAGTCTGATCTTTATTAATTAATTTGCCGATAGATACATTAATATCAGTT
GCTTTACTACGCTCAAAATCACGTTGGGTTCTGTAATGAATGTATTCTTCGGCTAAGGCA
TATTCGTTGTTGGATAGCAGAGTATGTTCCACAATATTTTGAATTTCATAAATTTTTACG
TTATTGGTAAAACGTTCGGCAATTTCTCGATTGACATCAGCAACAATCGATTGGACTTTT
TGATGTGTCAAAGGAGTGACTTGGTCATGTATTTTTTGCTCAGCTTTGATCAAAGCGTCG
TATATTTTTTGATCATCGAAAGTCACTAAACGACCATCTCGTTTGACGACTTTAATTGTT
GAGAGATTAACATCCTCGGCTTTTTCATCAGTAATCTTCATCATTTTATCCAGCTCCTTA
TATCTCGTTAGTAACTATCCTAATACAAAGGTCGGCTAAATTCAATCGATATATTGCGTA
TTTTTAGTAAAATATCACTAGACAAACACTATATATTGTGCTTGCGCTGTTTTGAAAAAA
TATGAAAACAAATGAAGAAAAGGATTGAGCAAATTTTTTTGCGTGAAAAAAATTCTTTGT
CCAAATTAAAAAACAGCAAAGAGTTTTTTGCCAAATTGCTAAAAGCAACACTAAAAAATA
ACAATTATTAAATAATAATTGTTTGCGGATTTATTCACGAAATGCCAATTATTCTTTGAC
TACCGAACGATATTGTAAGATAAAACGATGTTCATTCAGATTTTTTCTTGGTAAAATAAG
AGTAATAACAAAACGTTGGAGCGAGAAAAATGAAAAAAATTGTAGAAGTAAACCATGTCA
GCAAGACATATGGTCGTTTAAATAATAAAACAGAAGTATTAGATAATATTTCGTTTACCG
TTGATGAAGGCGAATTTGTGGGGATTATGGGTCCCAGTGGTGCTGGGAAATCGACACTGT
TGAATGTCTTATCCTCGATTATTTTGCCAACCGCAGGAATCGTGCGCATCGCCGGACAAG
ATATTTTAAAAATGCGAGATAATCAATTAAGTGATTTTCGAAGAAACGAAATGGGGTTTA
TTTTTCAATCGTTTAACCTAATTGATACGTTAAATGTGAAGGACAATATTCTGTTGCCTT
TAGCTGTAGAAAAAGTTTCATTAGAAGAAATGGATAAACGTTTGTTACATGTGACTTCGA
TTTTGGGGATTCAGGAGCTTTTATCTGCTTATCCACCAGAGATATCTGTGGGACAAAAAC
AACGGGTAGCAGCTGCTCGTGCTTTGATTACGAACCCTAAAATTATTTTTGCAGATGAAC
CAACTGGCTCGCTGGATTCAAAATCAGCAACAGAATTGTTGAAATATTTAGCTGAAATTA
ATCTACATGATGATGCCACAATTTTGATGGTGACACATGACCCGTACACGGCCAGTTTTT
GCAATCGCATCTTATTCATTAAAGACGGTGCGATTTTCTCAGAAGTTGTTCGTCAAGGAT
CACGTAAGGAATTTTTTAATCGTGTGATAGATATGCAAGCAACGATTGGTGGAGGCGGGC
GCGCAAATGATTTTTAAACTATCATTAAAAAATTTAAAAGCTCATGTACCTAATTATCTG
GTTTATTACATTAGTATGACTTTTGCAGCGGTCGTTTATTATTGTTTCCGTGCGATTGCT
TACAACCAGCCTCTTGTCGCAGGTGCAGGCCGTGATATCGAAATTAAGCGATCTTTAGGA
CTCGGTAGTACCTTAGTCACCATTATTATTTTGGGCTTTATGTTGGCAGCAAATCGTTTT
TTTATAGGAAAACGTAGCCAAGAAATTGGCTTGTATCGATTAATTGGCTTGAGAAAGAGC
CAAGTTTCACTAATTTTTTTAGTAGAAAATTTAGTTTTAGGCTTTGTTTCACTAATTAAT
GGAATTATTTTAGGAGTGATTTTCACCAAGTTGTTTTCAATGATTTTAGCCAAAGTTATG
TTTTTAGAAGTCCCCAGTTTCTTCTATATTTCTTGGCGTTCCGTTATTGAAACCGGTGTA
GCTTTTGCATTTATGATTTTGATTGTCTGCTTAAGAAGTATTTGGATGATTTATCGTTAT
CCATTGTCGCAGCTTATGCATCAAGAAAAAATTGGTCAAATTAATTATAGTCGTTTAACG
AAACGGCGGCAGCTTCTAGGTATTTTAGGACCAATTTGTTTATTAGTAGGTTATTTTATC
GCGTTTGATTTTCGTAATTTAGCGACAGGTATTGTGTATAAACAATTAAATGATTCATTG
GATATTTCGATTCCAATGATTATTACGTTGACGCCTTTTATCATTTTGGGTCTATGTGTG
GTGGGAACTTATTTATTTTTCCGTTATACCATGTATTTTATCATTCGCTTATTTAATCAT
AGAAAAAAATGGTATTACCAAGATTTACGCATGATTACTTTAGGCAATGCCAAACGCTAC
TTATTTAAAAGTAGCAAAACACTCACTGGTTTGACCTTATTAATTGCGACAGCCTTGAGT
GGGATCGGCGTGATGGTTTTTGTGTATACGATTAGTATGCACACGGTCAACAGTGATGGC
CCCGTGGACTTTTTAGTTTCACAGGAAAGCTATCCTAAATTGAAGAAAGTTCTCGATGAA
GCGAAGGACACCAAAATAAAAAATGAAGTGACACTTTCTTATAAAATTACTGGAATTGAA
CGCAGTTTGCGAATTGGTCAAGCGCAAGAGGAACAAGAAACGATTGAAGCAGTTAATGTT
TTATCCTTCTCCAACTACCGCAACTATCAAAAAATTAATCCTTATTTAAACGATTTACAT
TTAAAAAATGACCAAAGTGTTATCTATATGGATAGCTTTACCAATATTTTAAGTGGTATG
TCTCGTTATGAATCGAAACTGCAATTTGTTGAAGGGGAGAAGGCACAACTACAACAAGTG
CTGCCTAACTATCTAGGCAATTTTTTATTGCAATATTCCTTACCAACGATTGTCGTTTCC
GATGCCCTTTATCAGAAAGTGACAAAAAATTCCATTCAGTATCAGATTAACGCCGTAAAT
GTTGACACGAAAAGCCGTGAAAAACTTTATGAAGCCGTAAATAAACAGATTGCCACAGAA
TGGCAAGCGCCAATTTTGTATAAGTATGAAAAAAATAACCAGCAGTTGAGTGGTTTTGCC
AAACAAATGCCTAACGAAGAGGTAAAGAATACGCAAGATGATGTCACAGAAACTTGGCGG
CTAAATATGAATGATCGCTACGCCTCTTTACGCTATGAACGAAAAATTAACGGCTTGACT
TTATATGTCTCCATGTTTGTGGCAATTTTAGCGTTGTTTATTACGGGCAGTATTTTGATG
TTACGACAACTGTTTTCAGCTGTAAGTGAGCGTCAAGATTACGTGACTTTAAAACGGATG
GGTGTTTCTAGTAAAGCGATAACTAAGCAAATTTATCGACAGAATAGTTTGATTTTCTTT
CCGCCGATGGTCATTGGGATTTTGCATACCACCTTTGCTATTTATTTGTTAAGCCAATTT
ATTAAGAGTCCAGGATATTTGTTAGTATATCTTTCTTGTGGAATCTTAATAATTGTTTAT
CTAATTTTTTATATTTTAACGTCTGCCATTTATGCGCGGATGATTCGACACATCCATTTT
TAAAAAACTGTAAAAGCCGTTGTGAAGCGGTTTTTACAGTTTCTTTATGCGAAAAAATTA
TGAGAGTTCCGTTTATGAAAATCATGAAAATCTAAGAAGTGACGAAATTGTTAGTTTTTT
TATTAAATTGTAAGAAATTTCAATGGACTTTGCTGAAATATAGCATAAAATAATGGATAG
CGATTAACCTTAGGAGGTGAATGATAATGAAAACAACTTTTCAGAAAATTCTCAATAACG
AAAGTCTTAAATTCATCGGTAAAACGTTATTTTATTCTTTCATTGTCATTGCATTAATTT
ATCTTTATCATTACAAGAATATCAATGGAGGAACCTTCATTTATAACGAGTTTTAAGGAG
GCGGCTATACATGGAAAAAGTAATTAATATGATTCAAACGATTGATGAATGGGCACGTAA
AGAACCCCAACGTCCTGTTTATTTAACCGAAGAAAAAGTCTCTACGTATGGAGAGTTAAA
AGAAAAGTCAGACAATCTAGCCGCTTATTTAGCTGAGCTGAAAACGGACAAGTCAGCGAT
TGTCGTATACGGAGAATTAGATTTTGAAATGATTGTGAGTTTTTTAGGCGCATCGAAAGC
TGGTTTTAGCTATATCCCCATTGATGCACATACACCAAAAGAACGCATTGAACTAATTCT
AAACGTAGCCAAACCAACCGCAGTGATTGCTGTGCATGAATGGCCTGAATTAGCCACCGA
AGTGCCAGTAATTACGGCGGAAGAATTAACAGAAATGATGATGCATGCACCCCGGCATGC
GCCTGCGTTGATGCCTGTCACAGGAGCAAGTAATTACTATATCATTTTCACTTCAGGGAC
AACTGGCGTACCAAAGGGTGTGCAAATCAGCCATGATAATTTAGTTAGCTTTACGAATTG
GTTGTTGCAAGATTTTGGTTTAGAAGAAGGGGCCCGCTTTTTAGCACAGGCACCTTATTC
GTTTGATTTATCGGTGATGTCTATTTATCCCGCATTGGCGTTAGGTGGCTCATTAACTCC
GTTACCCAATGAAATCATTAACGATTTTAAACAATTATTTACGCGTTTGCCACAATTAAC
AATCGACGTCTGGGTTTCAACACCGTCCTTTATTGAATTGTGTCTAATGGAACCAAGCTT
CGATGGTGAACATCTACCAGCACTGCGCACGTTTTTATTCTGCGGAGAAGAATTACCAAA
ACCAACGGCTGAGAAATTAGCCGCTCGTTTCCCAACTGCGCATATTTATAATACGTATGG
GCCGACAGAAGCGACTGTAGCGATTAGTGCCATTGAAATCACTCAAGAAGTTTTAAAAAG
TGTCCAACGTTTACCAATTGGGTATGTGAAAGAGGATACGCAAATTTATATTATGGAAGG
CATGTCAAAATTACCTGCAGGTGAAATTGGTGAAATCGTCATTGCTGGACCAAGTGTTTC
CAAAGGCTATCTAAATAATCCTGCGAAAACAGCTGAAGCTTTTTTCCAATTAGATGGCGT
ACCAGCTTATCGCACAGGCGATGCTGGAAAGTTAGTCGATAACCTATTGCAGTATGAGGG
ACGCTTAGATTTTCAAATTAAATTGCATGGCTACCGCATTGAGTTAGAAGAAGTGGATCA
TCACTTAACGAATGTTTCCTACGTGAAACAAGCAGTCGTTGTGCCGAAATATCAAGGAAA
TAAAGTCCAACAATTAATTGCCTATGTCGTTCCGCAAGCACATGAATTTTCAAGTGATTT
TCAATTAACTAAGGCAATTAAACAAGAATTAGCCACGTTGACAATGGACTATATGATTCC
GCAAAAATTTGTATATGTTGAACAATTACCTTTGACAAGTAATGGTAAAATTGATCGGAA
AGGGTTGATGAATGAGGTGAATGCCACATGATGAATTTTCCTCATATGATTCCCTATAAT
GCACCGTATTACTTTGTTCTGCTAATTGCGGCCTTGTTGCCGATGATTTTAACTTTAGCC
ATTAAAGGGACACGTTGGCCTTGGTACCAAACACTCGTGACACTGGTCTTTCTATATATC
AGTTTTGGTGGCGAATTTTGGCAACAAGGAGTCGCTCTGATTGTATATGTTATTTATCAA
ACGTTACTAACGTGGGGCTATGCGGCTTATCGAAAAAATAAAAATGCAGGTTGGGTCTTT
TATCTGGCTGTCTTTTTAGCTATATTACCGCTTGTTTGGGTGAAAGTTTCTCCCTTCATG
ACAGGCAAAACAACCTTACTTGGCTTTTTAGGGATTTCTTATTTAACCTTTAAAGCGGTC
CAAGTGGTCATGGATTTACGGGATGGCGTAATGAAAGAATATCATCCGTTTCGTTACATT
CAGTTTCTCTTGTTTTTCCCGACTATTTCTTCAGGACCCATCGATCGTTATCGGCGCTTT
GAAAAAGATTTGAAAAACCCGCCGAGTGCGGAGAAATATTTAGACTTTTTAGAAAAAGGA
ATTTTTTATTTATTTCTAGGATTTTTATATAAGTTTATTATCAGTCATTATCTTGGTGGT
GTCTTTTTACCACATGTGGAAAAAATGGCCTTGGCACAAGGTGGTTTATCCTGGTGGACA
GTCGGCTATATGTATAATTACAGTTTGTATCTATTCTTTGATTTCGCAGGCTATAGTTTA
CTGGCCGTTGGCACAAGTTATTTAATGGGCTATGATACACCAATGAACTTTAACAAACCG
TTCCTAAGTTGGAATATTAAAGAATTCTGGAATCGTTGGCACATGACCTTATCTTTTTGG
TTCCGTGATTACATTTACATGCGCTTAATGTTTTTCTTAATGAAAAAGAAAGTCTTTAAG
AGTCGGATTGTGACTTCTAATATTGGTTACTTTGCGTTGTTCTTAATTATGGGCATTTGG
CATGGATTAACGTGGTTCTACATCGCTTATGGGCTCTACCATGCAACACTAATTTGTGTA
ACAGATGCTTGGCTACGTTTTAAGAAAAAACATAAAGACAAGATACCATCAAACAAATTT
ACACATGCATTTGCAGTCTTTTTAACTTTCCAAGCGGTTTGTGTCAGCTTCCTGATTTTC
TCAGGATTTTTAGACAAACTATGGTTTAAATAAATAAAAATAAAAATATAAAGGGGCAAT
TTATAATGAACATTCAAGAAACAGTATTAAACATTTTAGAAGATATTACAGGAACAGACG
AAGTTGTGAACAATCAAGACATTCAATTATTTGAAGAAGGATTATTGGACTCTTTAGCGA
CGGTTCAATTATTAGTAGAAATTGAAGGACAATTAGGAATCCAAGTTCCTGTATCAGACT
TTGACCGTGAAGTATGGGGAACACCAAAACAAATCATTCAACAAGTGGAAGCTTTACAAT
AATGTCTAGAAATAAACGACTAATCAGAATCTTAGGTCCAGTGCTTTGTTCAGCGGTCTT
GGTTGCAGTGTTCTTTTTTGCACCGTTCAGAATCAATTTAACTTCCGAAAAAACGTTGAA
GGAAGCATCAACGTCAATGGCACCGAACGTTTTAAAAGGCAATGTGATTAAAAACAAAGC
AGTGGCTTCTGGTAAATATGTTCCTTTTTTTGGCTCTTCTGAATTAAGTCGATTTAGTGC
TTTCCACCCTAGTGTGCTCTCTGAAAAGTATCAACGGAACTACCGACCGTTTTTACTAGG
AGAAGCGGGCACACAGTCATTAACCCAAGCAATGGTCATTCATTCGATGGGCGATGCGAT
TGCCAATAAGAAAGCGGTCTTTATTTTATCTCCGCAATGGTTTGTCAAAAAGGGTGTACC
TAATGATAGTTTTGGTGCACACTATTCACAATTACAAACCTATCAATGGTTAGCTAATTT
AACCGAATTAACCAGCGGTGACCAATATCTAGCACAACGTTTGACTAAATTTCCAGTTGT
TCAAAAAGACAAAGTCTTAATGGAAACCTTGGCAAATCTGCAGGCAGGGCAACTTCCCCA
ACGCTCTCAACGAGATTATTTTATAATGAATCTCCGTTTCTTGAATCGTGAAGATGAATT
GTTTAGCCAAATTGGCATGGTTAGCAGAGAACCAATTGTTGAAAAAGATATGAAACAATT
ACCTGCTACTTATAATTTTAATGAATTAGATCAGCTAGCTGGAAAAATTGCGGCAAAAGC
CATTAATAATAATAAATTTGAAATTAGTAACGGTTTTTATCGCCAACGGATTAAACCAGT
TTTACCGAAATTAGCTCATTCACAAAAGAAATGGGATTACCGTTTTTCTCCAGAATATGG
TGATTTCCAAGCTGCGTTAGAACAGTTAGCAGAAAAAAATGTCGATGTTTTATTTGTAAT
CCCACCTGTTAACAAACGTTGGTCGGACTATACGGGCTTGTCACAAGATATGTTGCAACA
AGTAGCACGCAAGCTGAAATATCAACTTCAAGAGCAAGGGTTTACTAACATTGCTGACTT
CTCAACATGTAGTAATGAACGCTACTTTATGGCGGACACGATTCATTTAGGTTGGCGTGG
TTGGCTCGCTGTTGATCGTCAAGTAGATGAATTTATGAAACAACCTGCGTCTAAAAAGTT
AGCGTATCAAATTGATGATCGTTTTTATCAGACAGATTGGCAACAACAAAATCCATTGGT
CTTACCTCAATTTTAAGAAGGCAAGATGGATCAAGTACCAATTATCTGAAGCGGACTAGA
AACGCTTCGTAACAATGAAAATAGCCTGTACCTGCCGTTGAATAACGAGCGTGCAGGCTG
TTTTTTCGTTTATTTTTAGTGGAGAACGTTGCTCAATTTATTTTTTTGTAAGTATTTTTT
TAGTTCGTGGTATAATGGATAAAATTGGTTTTTGAGGGGAGTTATTTTTATGGATGCAAA
AGAAGAAAAAATGTTAATTGATTTAACAAGTGCTAAAGGGATTGCTGGGAATGAAGACGA
AGTACGTTCGTTATTTAAAAAGTATGCAGCACCGTATGCGGATAAATTTTTATATGATGG
CCTTGGCAGTATTATTGCAAAAAATGTTGGTGATAAAGAAGGACCAAAAGTCTACATTTC
TGGGCATATGGATGAAGTCGGTTTCATGGTTACCCAAATCACAGAAAAAGGCTTTTTAAA
ATTTCAAACCGTTGGTGGTTGGTGGGGGCAAGTGATGTTGGCCCAACAAGTTCAGATTAA
AACCACGACTGGTAAGGTTTACCATGGTGTCATTGGGTCTAAACCACCGCATGTGTTAAC
AGCGGAAGTTCGTAACAAACCCTATGAGATTGCAGATATGTTTATTGATATTGGTGCAAG
TAACGATCAACAAGTTGCAGAATGGGGGATTCATCCAGGGGATATGGTGACACCATATAT
TGACTATCGTCGCATGAATGATACAAAATTTTTATTGGCAAAAGCGTGGGATAACCGAAT
TGGTACGGCCGTTTCATTAAAAGTTTTAGAAAATTTAGCGACAGAAGGGCACCCCAATAT
TTTATTTGCAGGCAGTGATGTGCAAGAAGAAGTCGGGCTACGCGGTGCGCAAACAAGTAC
GCATCTTGTGAATCCAGACATAGCGTTTGCTTTAGACACAGGAACAGCTGGTGACACACC
AGGAATGACACCTAAAGAAGCCGACTCTGTTTTAGGTGAAGGACCACAAATTTTGATTTA
TGATGCATCGATGATTCCGCATAAAAAATTACGTGATTTTGTTATTCAAGTGGCGGAAGA
AAATAACATTCCCTTCCAATATACAGTGATTACAGGGGGAGGTACGGATGCTGGTCGCAT
GCATTTAACGCGCAACGGGATTCCATCATTAGCCATCACGGTGCCTGTTAGATATCTGCA
TTCACATACCTCAGTTATTCATGAAGATGATTATTTCAACACAGTCAAATTAGTCACAGA
AGTGGTGAAACGTCTAGATAAAGAAACAGTCGCTAAATTGACTAGTTATTAGTTTCAGAA
AGGATGGAATGAATGAAGAGTTTAGTAACAAATTCGCAACATCGTGCCAATGCTCGCAGA
GCTCTTGATGGGCAATGGGGGATCATGGCTTGGTTAACTTTCTTAGGAGTGGTTTTACAG
AGCTTCTTAACATCGATTGTGCAAAATTTATTTTCTGGTGAAAATCAAGTTTTTCAAAGT
AGTTTTGCCGCAGTATTACTGCAAATTTTTGTTTTATTCGCGTTAAGTTATGCGCTATAT
TACGCAGCCTTGAAGGTGTTACGTGGTGAAAAGGTGCGGGTCAATATTTTAATGAGTGTT
TTTCAAGGAAAATATTATGGTCCGCTATTTGTGGTCAACCTACTTCAAAAAGTACTTGAA
CGTGTAATTGGTTTGTTATTTTTGTTACCAATTTTATTTGGGGCAGGGACAACCTTGTAT
TTCAAATTGATGTTTAATACAGTTACACCAGAGGAAATCCAAGCCTTTTTCTTAAATGAT
TTTTCCTTTTTCCTAGCATTTGGCGTTGCCACTATCTTGATCTTTTTAATTGGTTTATTT
GTGAGTGGCGTTTTTCAATTTGCTGTGTGGCTACGTTTTGATAATCCAGAACTGCCAATT
ATGATGGCATTGAAACAGGCGTTATATTTAATGAAAAATCGTTTTTGGCAATATTTATGT
TTACAATTTTCTTTTATTGGTTGGTATATTGTGGGCTTTTTAGCTATTGGTATCGGTCTA
TTATGGGTGATTCCTTATAACTATGTAGCGTTAGCTAGTTTTTATCAAACTGCCTTAGAA
GAAAAAGGTTTAGCCGAAGAATAAAAAAGAAGCTTGAATCCTTCGTTATCTCGACAAAGG
GTTCAGGTTTTTTCTTTGGTCTTTTTGTGAAAATTTAAGCGTTTTAACCTCGTTTTTCCG
TTATTTTATGGTAACATGGAAGTATCGTATTGAAGGAGGTTGTCCACACATGAAATTGAC
TGTCTTAGGCTGTTTAGGTGCTTATCCATACAAAGGAGAAGGAACGAGTTCCTATTTGTT
AGAATCTGAAGGCTTTCATTTGCTTATTGATGCAGGCAGTACGACATTAGTGCGTTTAGA
AAACTATCTAGATCCATTGAAATTAGATGCTGTCATTCTGTCGCATTACCATCATGACCA
TATCGCAGATTTAGGTGTTTTACAATATTATCGTCAGCTTTATCCAACGCTGGAACCGAC
GCCTATTTTGCCAATATATGGCCATACACAAGATCAAATGCATTTCAAAGAACTAACGCT
TCCTAACGTTTCCGAAGGGAAAGAGTATTTTGAAGCAGAAGAGTTGGCAGTAGGACCATT
TTTAATTACTTTCATGGAAACGATTCATCCTGTCACTTGTTACGCGATGCGGATTGTTGA
AAAAGCGACTGGCAAAGTCTTTGTCTTTACAGGAGACTCTGGTTACTTAGCAAGTTTTGA
AGACTTTGCAAAAGACGCCGATTTATTCTTAGCGGATACGTACTTATTTGAAGGTAATGA
ACGACATCATGCACATTTTACGTCAAGAGAAGCGGGTGAAATTGCCAAAGCAGCACAAGT
CAAACAATTGATGTTGACCCATTTACCACAGCATGGGTCATTGGAACAACTACGGGAAGA
AGCGCAAAACTATGCTGGAACGGAAATTCCAGTGACATTAGCCCAACCAGATTTAACAGT
TGAGATTTAAAAAAGTAACTATACCAAGGGAGAGAACCGATTGTGATTTTTGTACCGAAT
GAAAATAATGACCCACGAGTGAACTTAGCAATTGAAACATATTTGTTAACAGAAATGCCT
TTAGATGAGCCCATTCTTTTATTTTACATTAACGAGCCGTCAATCATTATTGGCCGTAAC
CAAAATACAATTGAAGAAATTAACAAAGAATATGTAGATGAGCACGGCATTCATGTTGTT
CGTCGCTTAAGTGGCGGCGGCGCCGTTTATCATGATCATGGTAATTTGAATTTTAGTTTT
ATTATGCCAGATGACGGCAACTCTTTCCGTGATTTTGCGAAAGTTACCCAACCAATTATT
CAAGCATTGCACGACTTAGGCGTTGAAGGTGCCGAATTAAAAGGGCGCAATGACCTAGTG
ATTAATGATATGAAGTTTTCAGGAAATGCGATGTACGCTACCAACGGCCGCATGTTTGCA
CATGGAACCTTAATGTTTGATAGTGATATTGATGAAGTTGTAAATACATTAAAAGTACGG
AAAGATAAAATCGAATCTAAAGGTATCAAGTCTGTTCGTTCACGGGTAACAAACATTAAA
CCATTTTTATCTGAAGATAAACAAGAGATGACAACGGAAGAATTCCGCCAAGAAATTCTT
TTGAAAATTTTCGGCGTAGATTCGATCGACCAAGTTAAAACGTATGAATTAACTGATCAA
GACTGGGCGGCTATTAACAAAATTTCAGAGCAATACTATCGCAATTGGGATTGGAATTAT
GGTAAATCACCTGCATTTAACTTAGAACGTCGCCATCGTTTTCCAATTGGTTCAATTGAA
ATGAAAATGAACGTGGCGGATGGTGCCATTCAAGAAATTAAAATCTTTGGGGACTTCTTT
GGGCTTGGTGAAATTAAAGATGTTGAAGATATTTTAACCGGCGTGAAATATGATAAAGCT
TCTTTAGAAGAAGCCATTGATCAAATTGACGTTAAAAAATACTTTGGCAATATCGAAAAA
GAAGATTTGCTTGGGTTAATTTATTAAAAAAAAAAGACAGCCGTTTCAAACGGTTGTCTT
TTTTCTAGCTAAAAAATAATTTTTAGCTTTTAGAAAGGTAGTGCTATGTGCAAAATCGTC
GAAACGATTTTTATCAGGGAACTATCAAATAGCTCGCCTGCATATGTACTTGAACCAAGT
CAAGTCCGGGAATTTGGTTATGTGCTTCACTATAAATCACTATCTGTAAAGAGTATACAA
GATTTCCTTTCTTTTGTGATATCAAATTTTTACAGACAAAGTAGTAAAATTTGACGTTTC
TTATTTTAGCAAGGTTATAGGCTTGTTTTGGGGCTTGAAATAGCAAAAATTAATAGTGAT
TTAAGGGAAAATATTAACATATGTAGAAGTATTTTTATAAGAAATAACGAGAAAAAATCA
ATAGGTATGTTCTTGAGGGCTACTTTTTGACGTTTTCTAATTAAAACTTAATAAAAAATA
GCGGAAACAAAGAAAAAATGTGCTTACAAGAAGTAATCCGCACTTAGCTAGGAAGTTAAG
AATGTGCATGTTATTTTCAAACAAATAATAAGAATCCTATTTCAATCCTTTACAGAGGAA
CAAGGACTTCGTATAATAAAGAAACGAAAAGGAGCGAAAGTGATGAGAAACGAAATGATG
CATCGACCAGTCGTTAAACCAGAATTGGTTGAGTATATGCGTACAAAACAAAAGAAACTT
CCCGGAGAATTAGGTGCAGTGGAGGCGGAAGCCAATGAAGCAGGGGTGCCGATTATTCCG
CACGAAACAGTAGTTTTTCTACAATTTTTGCTAGGACAACTAAAGCCCAAAAATATTTTA
GAAATCGGGGCAGCAATTGGTTTTTCTTCAAGCTTGATGGCCCAATTTGTTGGTGAAGAT
GGTCACGTGACCACGATTGATCGTTTTGACGTAATGATAAAAAAAGCGAAGAAAACCTAT
CAACGCCTAGAGTTAGAAGAAAAGGTCACTCTTTTAGAAGGACAAGCAGCTGAGATTCTA
CCAACGTTGGAAGGACCTTATGACTTTATTTTTATGGATAGTGCCAAATCAAAATACATT
GAATTTTTACCTGAATGTTTACGGTTGCTACCAGTTGGCGGCGTTTTAATGGTGGATGAT
GTATTTCAAGCTGGGACAATTTTAGACCCTGCTGAGGAAGTACCGAAAAAAAATCGAGCG
ATTCATCGTAAATTAAACCAATTTTTAGATGTAGTCATGGCTCACCCTGATTTAACTTCT
ACTTTAGTTCCTCTTGGTGATGGAGTTATTTTAATTACCAAAGAGAAAGAAACGATTATT
TTAGATAGTTAAAGAATGTCTTCACAAAAAGAAAGCGAATCATTAAAAAGCAAGTTCTTT
TAATGATTCGCTTTCTTTTTTATGTTATTTAAAAAGTTATCTCGCTATTTCTAATTGAGA
ATGATAATCAGAAAATTCTCAATAGGACAGTATTATGCGTTAATAAAACCTCGTTTGTTT
ATAATTATTATATTGACGGAATAATTATAAACTGTTATCCTTAAAGAGTAAAAAAACAGA
GGAGGAACGACAATGAATTTAATTAATCAAAAACTTTTTGACTTTGAATGTGATGCCTAT
CACGATGGTGAATTTACACGAGTATCAACAGAAGATATTTTAGGAAAATGGAGTATTTTC
TTCTTTTATCCAGCTGATTTTTCTTTCGTGTGTCCTACGGAATTAGGGGATATGCAAGAG
CATTATGCGCATTTACAGGAATTAAATTGTGAGGTTTACTCTGTTTCAGAAGATAGTCAT
TATGTGCATAAAGCATGGGCTGACGCTACAGAAACGATTGGAAAAATTAAATATCCAATG
TTAGCCGATCCCAACGGTCAACTTGCTCGTTTCTTTGGCGTTTTAGATGAAGCTTCTGGA
ATGGCTTACCGTGCTTCATTTATTGTGAGTCCAGAAGGGGACATCAAATCTTATGAAATC
AACGACATGGGTATTGGTCGTAATGCTGAAGAACTTGTTCGTAAATTAGAAGCTTCTCAA
TTTGTAGCAGAACATGGTGATAAAGTTTGTCCAGCCAATTGGCAACCAGGAGAAGAAACA
ATTGCGCCAAGCTTAGATTTAGTTGGTAAAATTTAAATTCGCTTTGTAAATAGAGGTCAA
AGAGTTGGATAAAACAGAGAAAATGTTTTGTTCAGCTCTTTTTCTGAAACACAGAAGAAA
GAGGAGAAGCAAGTGACAGAAGAAATCTACGATTTGATTATTATTGGTGGCGGCTCAGCT
GCTTTATCTGCAGGTATCTATGCAGGTCGCGCAATGATGGATACCTTAATTATTGAAAAA
GACAAAATTGGCGGACAGGTAACGACGACTTCTGAAATTGTGAACTATCCAGCGATTCGT
CACACAACAGGTCCAGAACTAATGGAAGAAATGCGCATTCAAGCACAAGACTTCGGTGTA
GCTTTTACAAACGACGAGATTATTGATGTTGATTTTAGTCAAACGATAAAAACTGTTCAA
TCGGCGAGTCAAACCTATCAAGCATATGCAGTATTGATTGCGACAGGGGCCTCTGCTCGT
AAAATTGGTTTCCCTGGTGAAAGTGAATTTACAGGACGCGGCGTGGCCTATTGTTCTACT
TGTGATGGGGAGTTTTTCCAAGGCCTAGATATTTTTGTGATTGGTGGCGGTTATGCAGCA
GCGGAAGAGGCCGTTTATTTGACACGTTACGGTAAATCAGTAACGATGATTATCCGAGAA
CCCGATTTTACATGTGCAAAATTAACTGCGGAGGCGGCTAAAAATCACCCGAAAATTAAG
ATTGTTTATAACATAGAAGTGAAAGAAATTACGGGAGATGATTTTGTCCGAAAAGCTGTG
TTTGTCAATAACCAGACGGGAGAAGAAACGGTTTATGAAGCGCCAAAAGACAGTACATTT
GGTCTGTTTGTTTTTGCTGGAAATAAACCAAGTACAGAAATTTTTGAAGGAAAAATTGCC
TTAGACCGTGGGTATGTGCCAACAACTGAGAATATGGAAACCAATATTCCTGGAGTTTAT
GCAGCAGGAGATTTACGAATAAAAGAATTACGTCAAATTGTGACGGCGGTTGCAGACGGT
GCAATTGCCGCCACTCATGCGCAACGTTACGTGACAGAACAAAAAACACAGGCGGGCCAA
TCGATTGTAACGAAGCGAATGACTGAACGATTAGCTAATCAATCTGCCCCTGAAACAAGC
AGTCAGCAACCAAAAGAAAAACAGCCAGCGAAAGTTACTGGTAAGCATCAGTGGTTCCCA
GAAAGTATGCGCCAACAATTAAGCGGTATTTTCGCTAAACTAACCAAAAAAGTGACATTG
CTTCAGTTTTTGGATGCAAGTGATGAAAAATCATTGGAACTTCAGTCATTCTTAACAGAA
TTTGCAAGTCTGGATCAGAAGATTACTTTAGAAACGATTTTGAAAGATACTGAGCCAGCC
AAAGAATTGCTGTATGGGATTGAAAAAATGCCTAGCGTTGTGCTCTTAGATGCGGCAGGA
AACTATACAGGAATTAAATTTAGTGGTATTCCTAGTGGCCATGAAGTAAACTCGTTGGTT
TTGGCGGTTTATAATGTCGGCAGCGAGGGGCAGCCGTTAGAAGCAAGTCTGCAAAAGAAC
ATACTTGCATTGCCAAAAAGAAAAATAGAAATCTTTGTTTCACTAACATGTCATTTCTGT
CCCGATGTCGTGGCGGCTTGCCAACGTATTGCATCAATTAATCCTCATGTGGAAGCAGAA
ATGGTGGACATTAGTCTATTTCCAGAGTTGAAAAAAGAAAAGAAAATTATGAGCGTTCCA
GCAATGCTGATTGATGGCGAACAAATGATTTTTGGTTCAAAAACAATGACCGAAATTATT
GAAGCCTTGGCTTAAAAGAGGCGGGAAAAGTAATTAGCCTAAAGAACCTAAGTCATTCAA
AAAAGTGAGAAGTACGTCGAGATGACGTATTTCTCACTTTTTTCGCATAGTTAGTCAAGT
CTCTCTTTTGATTAGGCGATTGAGTTTCCTAAAAAGAATTAAAAAGACACAACAGCAAAT
GAACAATAGGCTTCCTGTTAGTGGTAAAAAGATACCTTGCATGTAGCTATCGATATGCAT
TAAACCAGGTACCTCGCTGAAAAAATCATGGATAAACTGTTGAATGAGCTTATTGGCTAG
AAAAGCAGCTAAAGGCAAAATAAAAATCAAATAATAGATGGGTTGTAAGGCATAGTTAAT
TAAAATTTGTAATTTTGTCGTACCTAAAAGAGCTAAGATCAGTAAGTCGTTTTTTTTGCT
CTAAAAAAGTTAGGAAGAAAGTTCGGCAAATATAACTAATCAGGAAGAAAAAGAGTGTTC
CAGCGCTGATTCCAGCCAAACCTCTGAAAATTTTCAAGGGAGGAATCACTGCATAATTAT
CAAGAAGAATCATTTGTGAAAGCCATCGAGAAAACAACAAAGTCAATAATAGAGCAGAAA
AAGTCAGAAAACTAATAATAAAGATAAGAATCAACGTACTAAATTGGTTTTTTGAGCGCC
ACGCATTTTTGAGAGAGTCTGTGAATAAGTAAAGAATCGAATACATCATCGCGTCCTTTC
TGAAAAATTTTTGTTTTAGGGGAAAAGTTATGTAAAAGAAAAGACGTTATCTCCTGCCAA
CTAGCCACTGAAAGAGATAACGCCTTCGCTGGAAACAAGAACTGGATTATTTCACCAATA
CTAATTTTTTTAAAGGTTCAACCCCAAATCGTTGTTCTTGCTGTAAAAGAATTTCGGCAC
AAGCTCGGCTATCTTCTAAAGCATCATGATGATTATTTAAAGTGATATTGAGGTTTTCAC
AAACGGTATTTAATTTATGATTAGGAAATTCAGGAAACAGTTTGCGACTCGTTTTGACTG
TACATAAAGAAAGGTAATTAGGTTGTTCTAAGCCATAGTAATCTAAACAGCCAGCCAAAA
CACTACAATCAAAACTTGCATTGTGAGCGACCACTAACCGATTTGGTTGAAAACAATGCT
GAATTTGTTGCCAGACTTCAGGGAATTTGGGCGCATTGACAACATCTGATTCATGAATGC
CGTGAATTTGCGTATTTCGCCAGAAAAAAGGTGTTTCTGGTTTGATTAACGTGTAAAATT
CATCCACAATCCGACTATTTTCTACTTTAACAATTGCAATGGAACAGGCACTATGTTTAT
CATAACTAGCTGTTTCAAAGTCAAAAGCGTAAAAGTTCATTAAAAAAAACTCCTTTCAAC
GCGTTGAGTAACACTTAAAAATCAAGTACAACTTCCACTGGACAATGATCACTACCAAGA
ATATCTGTATGGATTTTAGCACTGACTAAACGTTCATTCAAGGATTCTGACACAACGAAA
TAGTCAATCCGCCAACCTGCGTTATTTTTTCGTGCATTAAAGCGATAACTCCACCATGAG
TAGATGCCCTCAGCTTCTGGATAAAAATAACGGAATGTATCAGTGAAACCACTGTCTAAT
AACTCAGTAAATTTTTGCCGTTCTTCAGGCGTGAACCCCGCATTTTTTTGATTGGTTTTC
CAATTTTTTAAATCAATATTTTGATGAGCTACGTTTAAGTCACCGCAAAGAATGACGGGT
TTTTCTTGATTTAATTCGTTTAAATAGGCACGAAACGCATCTTCCCATGTCATTCGATAA
GCTAAACGCTTTAGTTCAGCTTGTGAGTTTGGTGTGTAGCAAGTGACCATGAAAAATTCT
GGATATTCTAAAGTGATCACGCGGCCTTCTTGATCGTGAGCCTCGATACCTAAGCCATAG
CGAACACTTAACGCTTCTTCTTTAGCGAAAATTGCTGTGCCAGAATAGCCTTTTTTTTCG
GCGTAACTCCAATACTGATGATAGCCAGGAAGTTCTAAATCAATTTGTCCAGCTTGTAAT
TTTGTTTCTTGTAAACAGAAAAAATCTGCATCCAATTCATTAAAAACATCCATAAAATTC
TTTTTAACAACCGCTCGTAAGCCGTTGACATTCCAAGAAATACATTTCATTGTTGAAACT
CCTTTCAAATAAGAAACGCTTTTGCTCGTTTCAGTGCAAACCAGAACCAAAGAAAAGGTC
GCTTGGTGCTTTCTTCTATTCTAATACTTTTTAAAGAAGTTTTAAATACTTGAAAAGAAA
AAGAGAAAATGACTGATTTTTGGAAAGAAGTAGTCTATGATAAAATAGTAAAAAGAGCAG
AAATGAGGACAAACGAATGAAAATTGGAGTCATTGGTTTAGGAAATATTGCACAAAAAGC
GTATTTGCCAACTTATAGTGAATGCCGCCACTTGGCAGAGTTTGTATTAGCAACTAGAAA
CCCAGAAACACGACAAAAAATCGCTGATCAGTATGGCTTTACAGAAACCGTTGGGACCAT
AGAAGAATTGATTGAAGTAAAGATTGATGCTTGTTTTGTCCATGTAGCCACAAAAGTGCA
TGGTGCAGTCGTTCGCCAATTATTACAGGCTGGTATTCACGTCTTTGTGGACAAACCTTT
AAGTGAAGACCTTGCTGAAGTCAAAGAATTACAAGCATTGGCGGCAGCAAAAAATCTGCG
CCTGATGGTTGGCTTCAATCGTCGTTTTGCCCCTTATACGGAAGTATTGAAAAATATTCC
TGAAAAACAAACAATTTTTATTAAAAAGAACCGCATCAATACAACGAGAGAAACAAGTTT
TATGATGTATGATTTATTTTTACATGTCGTTGATACCGCAGTTTATTTAGCGGAAGGACC
GCTCCACGTGGTGCAGTCAAAATTAGTGGAAGAAAACGGTCATTTAAAACGAGCAATTTT
ACAATTAGAAACCGAACAGACAACGATTGTTTGTTCCATGGATTTACACTCTGGGGCCAA
TACAGAAACTTTTGAAGTCACCAGCCCCACAGGTACTTATCGCTTGGAAAATTTAACGCA
TTTGACCATCCAAACAGAAGAAGAATACCAAGTAAAAGAGATGGGAGATTGGACGCCAAC
ATTGGAAAAAAGAGGTTTTTACCAAATGGTTACTGCTTTCATTCAGGCCATTCAAAAACC
GCAAGAGCAAGAGTTAAAGCAAGAAAAAGTCTATGAAAGTCATGCGTTATGTGAAGAAAT
GCTACGCCAACAACAACGGCATGTTCTTTAAAGAGGACTAGCAACTTTCTTTCTATCATG
CTAGAATAAGACAGATATTTTGAAAAGAAAGGACTAACTTTCGTGAACACTAAAGCTATG
TTAGAAACATTAAACGAAATTACTTTATTAGTAGATGAACCATTAAAAAACGTAACCTTT
ACCAAAACAGGCGGCCCAGCTGATGTGTTGGCCTTACCCAAAACAAAAAAAGAAGTTGAA
GAGATTGTGGCGTATTGCCGAGAACAAGGACTTTCATGGTTAGTATTAGGCAATGCTAGC
AACTTGATTGTTCGTGATGGCGGTATTCGCGATGTCGTGATTATGCTAACAGAAATGAAA
GAAATCAAAGTAGCCGGTACCACCATGATTGTGGATGCTGGTGCCAAGCTGATTGATACA
ACCTACGAAGCCTTAGCAGCTGATTTAACTGGTTTTGAATTTGCTTGTGGCATTCCGGGA
AGTGTCGGTGGTGCTGTTTATATGAATGCTGGAGCATACGGCGGGGAAATTAAAGATGTT
TTCCAATCTGCAGAAGTGCTGTTGGCAGATGGAACTATCCAAACAATGACGAAAGAAGAC
CTGAATTTCCGTTATCGTCATAGTGAAATTCAAGAATTACATTGTATTGTCTTGCAAGCA
ACGTTTGCTTTAGAAAAAGGAAACCATGCAGAAATTAAAGCCCAAATGGATGAATTAACG
GAACTTCGTGAACTGAAGCAACCGCTAGAGTATCCCTCTTGTGGCAGTGTCTTTAAACGC
CCTGTTGGTCATTTTACAGGGAAATTAATCCAAGACGCTGGCTTACAAGGCTTAAAATGG
GGCGGTGCTCAAATTTCCGAAAAGCATGCGGGATTTATTGTTAACATCGATCATGCAACC
GCAACAGATTATGTGGAATTAATTGCACATATCCAAGAAGTGATTAAAGAAAAATTTGAT
GTTGAATTGCAAACGGAAGTTCGAATTATTGGTGAAGAAGTCTAAAAAAATAAGCTAGGG
AGGTAAGTCAAATTGGCTTACCTCCCTAGCTTTAAATCCTAAGCTAAAGGTCGTAAATTT
TACTCGTCTTCTAAATTTTCCAATTCTACAACTTTAAAGTTTTTCCGCTCTAAATGTTCT
ACAATGGCTGTACACGTTTCGGCAGTTGTGCCGGCTGGTAAAGTAATAAGTGTGCGACGA
ACAAATTCTTCACTATCGACATCCAATGTAATACAGCTGGCGATGCTGCTATATTTGGCA
ATGATTTTTGAAATGGCTGCTAAGTCGCCTTGTTGACCAACTGAAGCAATTGTTAAAACG
TAGCTCCCTTGTTTTACATTCCAAGATTGCGCTAAAATATTTAATAAGGTGCTGTGTGTT
AAAATGCCGTAAAAATAATTATTTTCATCTAAAACAGCAATGTAAGGCAGTTCTTTAATA
GTAAAAAATACCTTGAAAAATGAAGTGTTGACATAAATAAATTTTGTGGCATTTTTTAAC
AAATAGGTAACAGGTAAACTCATATCGCCACCGTTTGCTTTATGGCGGTAAATATGCATT
TTATAAATATTTCCTCGGAAAATTTTTCCAGATTCGTCTAAAATTGGGACACAACGGTAA
CCTGAGTCTTCTAAAATAGAAAGAGCTTCTTCTAGAGTACAAGATTCATTGACGGTTGTT
AAATTATCTTTTTTAATAACTACAGATTTTAATAACATAAACAGGCCTCCTAAGGGTTCA
TTTTTAATAAATTTATCATATCATAACTTAGCAGAAAACAATAGCTGAGACCTCAGAATA
AAAGCAATTTTGTTAAAATAAATAGAAAATAAAGAAAAATCAGATATTTTATAAAAGAAA
TCAAGCACGTATTCGCGATAAGGGTAAAAAATTACGTAAGAATCGGCACAGCGCTTCTTT
AAAAAGTAAATTAAACTTTGACAACTTTTTCGAATAATGGTACTGTTAAGAAGTAAATTT
GTGAATAGAGGAGGTCGAAGAACATGGCAACAAAGAAAGCAGCTCTTGCTTGTTCCGTTT
GTGGCTCTCGCAACTATTCTAAATCCGTTAGTGAAGGTAAACGTGGCGAACGCTTAGAAA
TCAATAAATTCTGTAAATATTGTAATCAATACACGTTACATAAAGAAACGAAATAGATTT
AGAGGAGGGTATCAACATGAAATTTTTCCGCAGCGTTGCTGATGAGATGAAGCAAGTAAC
TTGGCCAACAAAAAAACAATTGCGTAAAGATACATTAGTTGTAATTGAAACATCTATTTT
ATTTGCAGCATTGTTCTTTATCATGGATACTGTTATCCAAACGGCATTTGGCTGGATTTT
AAAATAATTAATTCTAGTATTTCCCGACGAGGGGTGCTATAATAGTATTCGAGAAAAAGC
TTCGGGAAACTGAGCTTTTTTTATTTGCTCGAAAAAAATAAACTAAAACATTTAAAGGAG
CCGAATCAGTAATGGAAACTTTTGAAAGAAATTGGTACGTATTGCACACCTATTCAGGCT
ATGAAAATAAAGTAAAAGCAAACATTGAATCACGTGCACAAAGCATGGGGATGGGCGATT
ATATTTTTCGTGTCGTTGTACCAGAAGAAACAGAAAAAGAAGTCAAAAATGGTAAAGAAA
AAGAAATCGTTCATAAAACTTTCCCTGGTTATGTGTTAGTGGAAATGATTATGACCGATG
ATTCTTGGTATATTGTTCGTAACACGCCAGGCGTAACTGGTTTTGTAGGCTCACATGGTG
CTGGTAGTAAACCCGCTCCTTTATTACAAGAAGAAATTAACCACATTTTACGTTCAATTG
GCATGAGCACCCGTCAATCAGACTTAGAAGTAGCGCTAGGCGATACAGTGAAAATTATCG
AAGGTGCCTTTTCTGGTCTTGAAGGTGTTGTGACAGAAATCGATGAAGAAAAACAAAAAT
TAAAAGTAAACATCGATATGTTTGGTCGTGAAACAAGTACAGAATTAGACTTTGAACAAG
TCGATAACATTGATTAATAAACAAGCTGACAAACTATTGTTCAGCTGATTGATACAGATT
GTAGGGTCTGGAAAAGCAGTCAACTGACTTCTTTTCCAAGCCCTTTTTTAGTTCATCGCA
GAAAGGAATGAAAAAAAATGAAACATGCCCAAAAATATCGTTATTTTTCTTTGCTAATGG
GTCTTGTTCTATTATTAAGTGCTTGCCAAATTGGGGCAACTACGAAGGATGACAACCAAG
CCGCCACAAAAGAAGCAACTGTTGAGTTAAACCGCACAACAACACCAACGCTTTTTTTTC
ATGGTTACGCAGGAACTAAAAATTCGTTTGGCTCGTTACTGCATCGCTTGGAGAAACAAG
GTGCCACAACTCAAGAATTAGTGCTACTCGTTAAACCTGATGGGACCGTGGTTAAAGAGC
GAGGAGCTTTAAGTGGCAAAGCGACGAATCCCAGTGTTCAAGTTCTATTTGAAGATAATA
AAAACAATGAATGGAATCAAACAGAATGGATAAAAAACACATTACTCTATTTACAAAAAA
ATTATCAAGTGAACAAAGCCAATATTGTCGGGCACTCTATGGGTGGTGTTAGTGGTTTAC
GTTATTTAGGAACCTATGGGCAAGATACATCGTTACCTAAAATTGAAAAATTCGTCAGCA
TTGGAGCACCTTTCAATGATTTTATTGATACGAGTCAACAGCAAACCATCGAAACGGAAC
TAGAAAACGGCCCCACAGAAAAAAGTAGCCGCTATTTGGATTATCAAGAGATGATTAATG
TTGTTCCAGAAAAACTGCCCATTTTATTAATTGGTGGTCAATTAAGTCCAACAGATTTAA
GTGATGGAACGGTGCCGTTATCTAGTGCCTTAGCAGTCAACGCCTTGCTAAGACAGCGAG
GAACTCAAGTCACTAGCCAGATTATTAAAGGAGAAAATGCACAACATAGTCAATTACATG
AAAATCCTGAAGTAGATCAATTGCTAATCGAATTTCTATGGCCGAGTAAAAAATAGCAAA
AAGGCACATGTTCCATAAAAAATGGAACATGTGCCTTTTTCTATACTTTGGCTAGCGAAA
TAGCTTTTTTCAGCTATAATAAATAAAATTATTTATTTTTATGAGATATTGGAATGGAAT
CCTCATGATTTAAATAAGCACAAATCAAGGCTTCAAAGGTGATTAATGTTTGGCCAAAAA
ACATTTGTGGCTGAGCGACACTTGTTGAAAACGGGCTGTAAGAGTCAGTTGAAAAAACGA
GATCTGCCAGTCGACCAAGAGTTGAATTTTTGGCGCCAACAAAAGAAATGATAGGATGTT
TTTTCTCTTTCGCAAGCAGAGCTGTTTCTTTTAAGTATTTTTCTTCACCAGAATGTGAAA
GGATGATAAAAAGAAAATTCTGATTATTTTGACTATTTATCGAATGAGTATAGGCTGTTG
TGATGCTGGGGATGCCATGAAAATTGAAAACTTCACTAATGTAAGCCGCCAAATGTCGTG
AAAAGTCATGACCTAAAATAACAAATAAATGACTCTTGTGTTTGGCAAGCAGTCGACAAA
ACTCGTTGGTTGTTTCAAATGAAGGTGCTGTTTCAAAAGGGATTGGCTGAGAAAAATGGG
CTTCTTTTAATTTGTAAATAAGTTCATTATAACCTGATAAATTTAATTTTTTGGCTAAAC
GAATGATGGAACTAGGCGAAGAAAAGCAGTGTTTTGCAACTTCCCGAATACTCAAATCGG
CCGCATTCGTACTTTGTTGATCCAAATAATACAAAATCTGACTTTCTGTTTTCGTTAAAT
GATACGTTTCTTTTAAGTAATCTAAGTTCATGAGCAAACCTCCTTTATCAGATTATAAAT
AATTTTGTGGGAAAAAGGTATCAAAAAATAAAAAAATGAGGTGTTTTTATGAAAAGGGCA
ACAAAGCAAAGGCTGTCTTTGGCAGCAATCATGGTTCTACTTCTCTCGGGCTGTGGAAGT
GTTGGGAAAGAAACCAAAAAGCAAGAACAACAGGTATTACGGGTCGGGATTGATTCGGAA
TTATCAACGGCAGACGTGTCGTTGGCAATGGATAATACCGCAGCAGATGTAATGAGCCAA
GTAGGGGAGGGACTTTTCTCCTTTGACGAAAAAGGAGAAGCGAAACCAGCATTGGCAACT
GAAAAAGTACAGCCCTCCAATGATGGTTTAAGCTATACTTTTACGATTCGAAAAGATGCA
AAATGGAGTAACGGCGAGCCAATCACAGCAAATGATTTTGAATACTCTTGGAAGCGCACA
GTGGACCCAAAAACAGCTTCCCCGCAAGCGTATTACTTTGAAGGGTTAAAAAATTATCGT
GCTATTGTTGACGGTAGCAAATCTAAAGAAGAGTTAGGGGTAACAGCCATTGATGACCAT
ACCTTGGAAGTAGAGCTAAGCTATCCTATGAGTTATTTTCAACAATTATTGGCGGTACCA
GCTTTTTATCCTTTAAATGAAGCATTTGTCGAAAAAACGGGCAAAAACTATGGTACATCA
GCTGAGTCAACACTTTACAATGGCGCCTTCACATTAGAAGGTTGGGATGGCACGAATAAT
ACTTGGTCCTATGTGAAGAATAAAAATTATTGGGATCAAGCGAATGTTTCGCTAGATAAG
GTGGATGTCCAAGTAGTTAAAGAAGTCAATACTGGGAAAAATCTTTTCGAAGGGAAAGAA
TTAGATGTTGTAAAAATTTCTGGAGAAATTGTTGCACAAGAACAAGGCAATGCAGCTTTG
AAAATTCGTGAAATTCCTGGAACGTATTATATCCAATTAAATACGCAAAAAGATCTTTTG
GCAAATAAGAATGCACGTCGAGCAATAGCATTATCATTGAATTCTGAGCGTTTAGCTAAA
AATGTTTTAAATGATGGCTCAAAAAAAGCACTTGGCTTCGTGCCAACAGGTTTCACTAAT
CAAGAAACGCAAAAAGATTTTGCAGAGGAATTAGGAGATTTAAATCCTAGTGAACCAGAA
AAAGCGAAAGAGTTATGGCAAACGGCTAAAAAAGAATTAGGAATTGAAAAAGCGGAGCTA
ACGATTTTAAGTTCGGATACAGAAAATGCTAAAAAAATCAGTGAGTATGTTCAAGGAGCT
TTAGCAGATAATTTAGAAAATTTAACAGTCAATGTTTCACCAGTTCCTTTTAATAATCGT
TTAGAAAAAAGTCGCAGCGGAGATTTCGACATTGTGGTTGGTGGCTGGACGCCAGTATAT
GCTGATCCAATCGATTTCTTAAACTTACTGCAATCAAAAAATTCCAATAATTTTGGTAAA
TGGTCTAATAAGACCTTTGATCAGTTGCTTCAAGAAGCAAACGTAACTTATGCAAATAAA
TATGAAGAACGTTGGAAAACATTACAAAAAGCGGATCAATTGGTTGCGGAAGAAGCCCCC
CTAGTTCCTCTTTATCAATTAACAGAAGCACGCTTAGTGGCCGATTCTGTCCAAAATTTA
GTCTATGGTCCATTAGGTTCAGGCTATTACAAATCAGTCTCTATCGGCGACAAGTAAAGG
TTGGGAAAAAATGAAAAAAAGTCAAGCTGTTCAATTAATTCAGGAACTTTCAAATGCTAA
TGGTGTTTCAGGCTTTGAAACAGAAGTCGTTAGAATCCTTCAACACGCAACTGCGGATTT
TACTATTCAACGGCTAGATTCCATTAAAAATTTATATCTTGAGAAGAAAAATAATCTAAG
TGAAGGTCCAGTAGTGCTTTTTGATGCTCATAGTGACGAAGTGGGTTTTATGATTCAAGC
AATTAAAGAAAACGGCTTGTTGCGTTTTTTTCCGTTAGGTGGCTGGGTCCCTAATACGAT
TTCTGCACAAAAAGTTCGGATTCGTAACCGGGAAGGTACCTATCTGCCAGGCGTAGTTAC
TAGTCGGCCCCCTCATTTTATGACACCAGAGGAACGTCAGCGACCGTTAACCATTGCTGA
TTTGACGATCGACATTGGTGCTACCTCAAAAGAAGAAGTAATTGAAACTTACAAAATCGA
TCTTGGTGCACCGGTCATTCCAGATGTGACGTGCTGTTACAACGAACAGACAGATCTTTT
TTTAGGAAAAGCTTTTGATTGTCGCATTGGCTGTGCTTGCTTAGTGGATGTCATGGAGGA
GTTGAAAGAAGAGACGCTTCCATTCAAGTTAGTTGCGACAGTAACTGCACAAGAAGAAGT
TGGCGAAAGAGGAGCACTTATTGCCGCAAAACAAGTCAATCCTGATTTAGCTATTGTTTT
CGAAGGCTGCCCGGCTGATGATACGGCAGAAACGCCAGAGATGATTCAATCAGCAATGGG
AAAAGGACCGATGTTACGTTATTTTGATGTTTCTATGATTACGAATCCGGAATTTCAAGA
GTATGCACTAGAGATTGCTAAAATACACAAAATTCCTGTTCAAGTTTCTGTTCGAAGTGG
TGGTGGAACCAATGGCATGGCGATTACACAAGTTCAAGGAGCCCCGACGATTGTTGTAGG
AATTCCTGTCCGTTACGCTCACACACCCCATTGCTATGTAGATTTTCAAGATTACCAAGC
GGCGAAAGAATTAGTCATTCAATTAATCAAAAATTTAGATGCTGACAAAATTCAAGCACT
GGTTCAGCCATTGTCAAAGGAGTGGAACAAATGAAGATTTATGTATCATGCGATATTGAA
GGATTAGCAGGTATTGCGACATTTGATATGGAAAAAGAAGACACCGTTTTATTCCGAGAA
TTATATCACCAACATGTGGCTTGGTTAATTGAAGGGATTCAAAAGAGTGCCAAAAATGAA
CAAATTACAGAAATTACTATTGCCGATTCGCATAGCCGTGGATTGAATTTAGCTTATGCG
CGCTTGGCAGAAATGGATGAACGAATTTCCTTAGTGAGCGGCTTTCCTCGCATGGATTAT
ATGATGAGTGGCTTGGATAGTAGCTATGATGTGGTCTTTTTCTTAGGTTATCATGCCGGT
ATTGGTAAACAAAAAGGGAATATGGATCATGGGTATAGCGCTAGTGTTGCTTATGATTTA
AAAATAAACGACTTAGCGATGAATGAAACGACAATTAATGCAGCTTACGCTAGCGAATTA
GGTGTCCCTGTTGGTTTAATTATCGGTGAATCAGGCTTAGAGGAACAACTTTTTCAAGAA
AAAATGATGCCCGAAGTTCCCTTTGTTTCCACCAAAGAATCTCTGGGACGTTATGCAATC
AAAAATAGACCCATGCAACAAGTTCGGGAAGCTATAGTAGCAACTACAAGTCAGGTGTTA
ACTTCCTTTGCGTTGTCTGAATTACCCCGATATGCCTTGCAAACACCTGCAACTGTAAAA
TTGCAATGTGTGACGACAGCACAAGCAGATCGTATTGAAATGTTACCAATGATTAAACGC
ATTGATGGTAGAACTGTTTCATTTGTAGGTGAAACGATGAAAGATGTCATGAATGGAATT
GTCGCTGTGGTTGGTTTAGGCGGAACAAGTTATTAAAGTAAGAAGCTTACGGAAAAAACG
AATGGACATTTTTTTCTGTAAGCTTCTTGCTATAGTTATTTCTATTTTTGTTTCTCTAGA
ATTTCTTTGCTTAAACGTTGTGCAGTTGGTGTCACCGCAAGACCGCCTTCAGCGGTTTCC
TTGAAAATTTGTGGCATTTGGCGTCCCACTTGGTACATTGCGTGGATGACTTCATCTGGC
GGAATGACACTTCGAATCCCCGCTAAAGCCATGTCAGCTGAGATGAAGGCTTGAGAAGAA
CCTAATGCGTTTCGCTTCACGCAAGGGACTTCAACAAGTCCCGCAACAGGATCACAAATG
AGGCCCATCATATTTTTTATCGTAATGGCCACAGCTTGAGCAGATTGATCAGGCGTACCG
CCAGAAGCCGCAACTAAAGCGGCACTTGCCATTGCACTAGCAGAACCGACTTCAGCTTGA
CAACCACCTTCGGCACCACTGATTGAGGCATTATTGGCAATCACTAAGCCAAAAGCCCCA
GCTGTAAATAGAAAATCCAATTGTTGTTGATGCGTTAACTTTAAGCGATCAATAACTGCC
AACAAGACGCCAGAAACTACTCCGGCACTGCCTGCGGTTGGTGTAGCACAAATCAAGCCC
ATTTTTGCATTAACCTCATTAACAGCAATCGCATTTCGCACGGCTTGTAAAATGGTCTCA
CCGCTTAAAAAGTTGCCTGAATGTATGTAATCATTTAAGCGGGTTGCATCGCCACCAGTT
AGCCCTGTTACTGAGGTAACACCAGCGATTCCTTCAGCGACGGATTGTTTCATAACGGCT
AGATTTTTTTCCATTGTTTCAATAATTCGTTCACGAGAATACCCGCCATGAGCCATTTCT
GTTGCAATCATTAATTCGCTCACAGAAGGGTAATCTTTCGCTTGAGCTACCAAATCTTCA
ATTGAATAAAACATCGTATTACTCCTTTACGTTCATTTAGTCAAAATAGTTAACGCTATA
TATATGAGGGATTTCAGCTAATTGCATGACAATGTCACCGACTTCGGCTTGATCAACTTC
AATAATCATAATCGCTTTTTCCCCTTTAGATTCTCGGGTAACGGTCATTGTACTAATATT
GATATCGCTAGCTGAAAGGATGTTGGTCACCTTAGCAATCATGCCAGGAACATCTTGATG
AACAACGATAAATGTTGGCGTGCCCATACTTAAAGACAATTTGAAGCCATTTAATTCAGA
AATTTGAATGTTTCCACCACCAATTGAAATTCCTGTCACAGATAGTTTTCGGTCGCCAGA
AGAAACCACAATTTTAACGGAATTAGGGTGGTCTGCTTTTTCACTTTTAGGAATAAAACA
AACTTCCATTCCTTGTTCATAGGCAATTTCCAAAGAATTGGATAGTTGCTCATCATCTGG
TTCCATGCCTAAAAGGCCGCCAACTAAGGCGATATCTGTTCCGTGACCACGATAAGTTTT
GGCAAAAGACTCATATAAATAAATGTCAACGCTATCAGGTTGCTGTCCAAAAATACTGCG
AACCACTTTTCCAATTCTTGCCGCTCCAGCTGTATGAGAACTGCTTGGACCAATCATAAC
AGGTCCGATAATATCAAAAACACTATTAAAGCGTAACTCTTCCATTTCAGCACCTTCTTC
ATTAGAATATGTTTTCATTGGAAGTCTAACACAAAAAATGGCGGGGAACTAGGCAATCGC
TTGTGTTTTAGCGAATAATTTAAATTTTTATCAGAATGAAAGCAAGGGGCCTTCGTTGAC
AAATCAGTGAAGAGATGCTAAATTCTAGATAATAAAAGACGAAAAGAGGGATTCGTGCGT
TGAAAATTTAAGTTAATTTTTTAGAGAAACTGTATAACTTTGCCTGAATATAACGGGTGG
AGTGTGCGGATTTTCGGAAATTAGCTTAAAGAATTCAACCACGGGTCTTTTTGTATACCT
TGGATTGATGCCGCTGATTTCCGTAAAGCTGCATCAATTTTGCTTTATGGAGGTATATTT
ATGTCGAAAATTGAACTAAAACAACTATCTTTTGCCTATGATAATCAAGAAGCGTTGCTT
TTTGATCAGGCAAATATCACGATGGATACCAATTGGAAATTAGGATTGATTGGCCGCAAT
GGCCGTGGGAAAACAACCTTATTAAGATTGTTACAAAAGCAGTTGGATTACCAAGGAGAG
ATTCTTCATCAAGTCGATTTCGTCTATTTTCCACAAACAGTTGCAGAAGAACAACAGCTC
ACTTATTATGTCTTACAAGAGGTGACTTCTTTTGAACAGTGGAAATTAGAACGAGAATTA
ACGCTTTTAAACGTTGATCCTGAAGTTTTATGGCGTCCCTTTTCTTCTTTATCAGGCGGC
GAAAAGACGAAAGTTTTATTAGGTCTTCTTTTTATTGAAGAAAATGCCTTTCCTTTAATT
GACGAGCCAACAAATCACTTAGATCTAGCTGGCAGACAACAAGTGGCTGAATATTTGAAG
AAAAAGAAACACGGGTTTATTTTAGTCAGCCACGATCGGGCATTTGTTGATGAAGTGGTT
GATCATATTTTGGCGATTGAAAAAAGTCAATTGACGCTGTATCAAGGGAATTTTTCTATT
TATGAAGAGCAAAAAAAATTAAGAGATGCTTTTGAACTAGCAGAAAATGAAAAAATCAAA
AAAGAAGTCAATCGCTTGAAAGAAACCGCTCGTAAAAAAGCGGAATGGTCGATGAACCGT
GAAGGTGATAAGTACGGCAACGCTAAGGAAAAAGGGAGCGGGGCGATTTTTGATACAGGA
GCCATTGGTGCCCGGGCAGCGCGCGTAATGAAGCGCTCGAAACATATTCAACAACGCGCC
GAAACACAATTAGCAGAAAAAGAAAAACTATTAAAAGATCTTGAGTATATTGATTCTTTG
TCAATGGATTATCAGCCAACGCATCACAAAACATTATTGACGGTGGAAGAGCTTCGTCTA
GGCTACGAGAAAAATTGGCTGTTTGCGCCAATTTCTTTTTCAATAAACGCGGGAGAAATT
GTCGGAATAACAGGAAAAAATGGCTCAGGAAAATCGAGCTTGATTCAGTATTTATTGGAT
AATTTTTCTGGGGATTCAGAAGGCGAAGCCACTTTGGCTCACCAATTAACCATTTCTTAT
GTGCGCCAAGATTATGAAGACAATCAAGGAACTTTATCCGAATTTGCAGAGAAAAATCAG
TTAGATTACACCCAATTTTTAAATAACTTACGAAAACTTGGGATGGAGCGTGCCGTTTTC
ACTAATCGAATTGAACAAATGAGTATGGGGCAACGGAAAAAAGTCGAAGTAGCCAAATCA
TTGTCTCAATCAGCAGAGCTTTATATTTGGGATGAACCCCTTAATTACTTGGATGTGTTT
AATCATCAACAATTAGAAGCGCTAATCTTATCTGTGAAGCCTGCAATGCTAGTGATTGAG
CATGATGCGCATTTCATGAAGAAAATAACGGATAAAAAAATTGTCTTGAAATCATAAAAA
CATCTTGAAAAAGTAAAGGGAATCCTGTATAGTAATAGGGTATGTTTTAAATGTACGTTG
AGTGGGAGGGGAAATCTCAACCCCATTAACCACGCACGAGAACTTAAGGAGGTATTTTCG
TGGCTAAAAAAGTAGAAAAAATCGTTAAATTACAAATTCCTGCGGGGAAAGCAACACCAG
CTCCACCAGTAGGTCCAGCGTTAGGTCAAGCAGGTATCAACATCATGGGATTCACTAAAG
AATTCAATGCTCGTACAGCTGACCAAGCAGGCTTAATTATTCCAGTAGTAATCTCTGTAT
ATGAAGATCGTTCATTTACATTCATTACTAAAACACCACCTGCTGCAGTCTTATTGAAAA
AAGCTGCAAAAATCGAAAAAGGTTCAGGTGAACCAAACAAAACTAAAGTTGCAACAGTTT
CAAGCGATCAAGTGAAAGAAATCGCTGAACTTAAAATGGCAGACCTAAACGCCGCTGACG
TTGAAGCAGCAATGCGCATGGTTGCAGGAACTGCACGAAGCATGGGTATCATCGTAGAAT
AATTTTTATTCCACACTTACTCAAAGAAGTAGCTTCTCAGTTCGTTTCATATTTAAAGAT
ATGAAAGACGTGGGAGGTACAACCGTTATAACCACAATCAAGGAGGAAACAAAATGGCTA
AAAAGAGCAAAAAAATGCAAGAAGCATTGAAAAAAGTTGATGCTACAAAAGCTTACTCAG
TTGAAGAAGCAGTAGCTTTAGCAAAAGATACAAACATCGCGAAATTTGACGCAACAGTTG
AAGTTGCTTACAAATTGAACGTTGACCCTAAAAAAGCAGACCAACAAATCCGTGGAGCAG
TTGTGCTTCCAAACGGAACTGGTAAAACACAAACTGTTTTAGTATTCGCTAAAGGCGAAA
AAGCTAAAGAAGCTGAAGCTGCTGGTGCAGATTTCGTAGGCGACGACGACATGGTTGCAA
AAATCCAAGGTGGATGGTTCGACTTTGACGTAGTTGTTGCGACTCCTGACATGATGGCTA
CAGTTGGTAAATTAGGCCGTGTCTTAGGACCAAAAGGTTTAATGCCAAACCCTAAAACGG
GTACTGTAACAATGGACGTTACAAAAGCTGTTGAAGAAGTTAAAGCTGGTAAAGTAACTT
ACCGCGTTGACAAAGCTGGTAACATCCACGTACCAATCGGTAAAGTTTCATTTGATAACG
AAAAATTGGTTGAAAACTTCAACACAATTAACGACGTATTATTGAAAGCTAAACCATCAA
CTGCTAAAGGTCAATACATCAAAAACATTTCAGTAACAACAACATTTGGACCTGGAATCC
ACGTTGACCAAGCTTCTTTCTAATTTGAAAGAAAATAATTAAAAAATTCTTGACTCACTC
ACTTACCCTATGGTAAAGTGAGTGAGGTTAATAATTAACTGTACCGAAGACAGTAGGTGA
CGCAAGTCTTAATTTCCTACCGAGGACAATTGTTGAGTTATATACAATTCGGTCCCTCTA
TGTCTACGGTGGCATGGAGTTTTGTTGTTTTACACGACTTTTTGAAAAAAAGCCGATGTA
AAACAATACTTGGCGAACGAAGTGAGCGAAGTTTCATTTGATTCTTCTACTTTACATAAC
GTAAACCAAGTCCAACTCCACCATCAAAATCAGGAGGTGAAATAAATGAGTGAAGCAGCA
ATCGCTAAAAAAGAAACCCTAGTTCAAGCAGCCGCTGAGAAATTTGAATCAGCAGCATCA
GTTGTAATCGTGGACTACCGTGGTTTAACAGTTGAAGAAGTCACTAACTTACGTAAACAA
TTACGTGATGCAGGCGTAGAAATGAAAGTCATCAAAAACTCAATCCTTTCTCGTGCAGCT
AAAAAAGTTGGTTTAGACGGCTTAGACGAAGTCTTTACAGGCCCAACTGCTGTCGCATTC
AGCAACGACGATGTAGTAGCACCAGCTAAAATCATCGACGAATTTGCTAAAGATGCAAAA
GCATTAGAAATCAAAGGTGGCGTCATCGAAGGAAAAGTTTCTTCAGTGGAACAAATTACT
GCGTTGGCAAAACTACCAAACCGCGAAGGTTTACTATCTATGCTATTATCTGTATTACAA
GCGCCAGTCCGCAACGTGGCTTACGCTGTCAAAGCAGTGGCAGAGAAAAACGAAGAAGTT
GCTTAATTGCAGTCTAATTCAAACCAATAAAAAACAAACAATTTTAATTTAAATGGAGGA
AATTCAAAATGGCATTAAACATTGAAAACATCGTTGCTGAGTTAGAAACAGCAACTATCT
TAGAACTAAGCGAATTAGTTAAAGCTATCGAAGAAAAATTTGACGTATCAGCAGCAGCTC
CTGTAGCAGTAGCTGGACCAGCAGCAGGTGGAGCAGCAGAAGAACAAACTGAATTCACTG
TTGAATTAACAGCAGCTGGCGATCAAAAAGTTAAAGTTATCAAAGCAGTTCGTGAAGCAA
CTGGCTTAGGCTTGAAAGAAGCTAAAGCTGTAGTTGATGGCGCTCCTGCACCAGTTAAAG
AAGCTGTTTCTAAAGAAGAAGCAGAAGCTTTAAAAGCTGCTTTAGAAGAAGTTGGCGCTT
CAGTAACAGTAAAATAATTCATTCAACTTTTGAATGTTCGAGAACCCTTGTGTTGCAAGG
GTTCTTTTTTATTAAGCTTTTAAATGGTGGTAAAGTTAGTGAATTGATTGTCAAAATAAT
CTTTTCGTTTAATAAAGATAAGCATTCCTAGCTAAAGAGAAAATCCAGAGGATCTTAACC
TCTGGATTTGATAATTTTCTATAAATTCTCGTTACCAATATTATTTGATAAAAAGCAAAT
TATTTAAATAGTGACTGAATAGTAGGTCTATTTCTTTTTATTTTTTATAATGAATATACT
AACTAAAGATAGTAAGATGATTCCAATGATAGTAAATAAAACTGATTTTTTTTCGCCAGT
ACTGGGAAATATCCCCTTTTTGTGCTCGGTTGAACTTGATGTAGTAGCTTTCTTCGAACT
GCTCGTAGTTGTTTGTAATGTAGATTCTGTATTAGTAGTATCCGAAGAAACACTTTCAGC
ACTTTGATTAATTGACGTATAATCGTTTGCTTTTATTTTATCTGCCATTGCTGCTAAACC
ATAATCACCACGGACATCAGATGGGTAATTTTGGTTAGCGTAGTCTACCTTGACTTGATT
AATTAAATCGACGAGTGTTTGATCGCTTAAATTATTTACAACATCACTATTTAAATCATA
TACATAAATTAACGAAAGTCGAATTTGAGGTAAATAATTTTTTAAGTCATCAATCGTTAA
TGTTGAGTAATCTGTAGAGTAGGAGTCCTCCGGGATAGGTTTCTCACCATATAATTTAGT
AATCATTCTCGCTGTTCCACTGATGTCTTGGTTTACAAAATGAAACGAAACTTTTTTTGC
GTAGTCCAGTTCGTCATCAGATAAACGATTTATCAAGGTTTCTGTTAAACCATACATACC
TACGTAATTAAGAAGTGTTTGACGAAGCGATGGAAGTTCCTCGCTTTCAGCTGTAAGTGC
TGTTGAATCAGTTGAAGCATTAATTGTTGTTGCTGAAGTTTCTTGAGTTAAAGAAGTAAC
TGTTGACTTTTCCACAGAAGCTTCATTAGCCGAATCTTCTGCCCATACATTAGAAACTGA
TAGTGTGGTAATCGAAACAAAACAAAAGAGTCCTAAAAACATTTTTTTCATTTTAATCAT
TCCTTTCGTTACCTATTGTAACATTTTTGAAATATTTTTGTAACAATTAAATATTAAGAA
AAGCTTAAGAATATATACTAGGTGATAAAAAATATAAATTTTAAACTATTAATCTATCAA
AAATACGATCCGTAGAGACTATTACATTAGTGTCAAAATATTTCAAAGGTGTTGGTTAAA
GAAGTACTGTATTTGCTTAATGGTAGTTTCGAGTAAATTAGTCATTATATAAAAGATTGA
CAAGTATGCTGCATAGCGAAAACTTCGTCAATCTTTTAAAAGGATAAAAATACAGATTTA
AGAATAATGACAATTTATTTTAAGTCAAAAACTGTTGACGATATTGTCGAGGTGTCATCT
CTTTTTTCTGGAAGAAAAATTTTGAAAAATAAGAAGGTGAAGAAAAACCTGCTTCAAAAC
TGATTTCCGTGATGGTTAAGGAACTTTTTCTTAATAGAGAACAGGCTTTTTGCAATTTTA
AGTTTTGTACATAAATACTAGGATTTGTTTGTTCATAACGCTGAAATAGCTTAAATAAAT
AGCTACGATCAATGTTATACTCAGAAGCTAATTGACTAATTGAAAGATTGTTTGAAAAAT
TTTCGTGAATAGCCATTTTTATTTGGTTAAATAATTGTTGGCTTTGATTTTCGTGCTGTG
TAACGGAATGATGCTCTAGATAATTCAACAATTGAAAGCTTTCACTTAAGCTGCCAAAAT
GATTATGTTTCTTCGCTTCTTGGTAAATATTTTTAAATAAACTTTCTAATTTCTTATCAA
CAGTTCCTTTTAAAATACAATTTTCGGTAGTCAGGCCTATTTTTTCTAAATACTGAGACG
AAAGATCTCCAACAAAACCGACCCAATGATAGGTCCAAGGATTTTGCCGATTAGGATAAT
AAATATTGCGACAATTGGCTGGGATCATAAACAAATCGCCAGCGGTAATGTGTTGTTTTT
CCATAAAGGGTGTTGAAAAATAGCCTTCACCATCGCTACAATAATGCAAAACCCAATAAT
TAATGGGGGCAAACTCAGTTGGTTTTGTCGGACGGCATTTTTCATAGCCAGCTTCATAAA
GATGAAATTCTTGGCTAATAGGTTGATCATTAATCAGGATGCTGACATTATTTGTAAAAA
CATTTTGCATGCTATCACCTCTTTATAAGAGTATGTAAAGGCTTTCTAAAAGTCAACATC
TTTACAAGAAATAGGCAACATTTTTTATTTTTAAAAAACTGTAAGCGTTTTACAATGTGT
GAGTACTAATTAATTTGATAAAGAGAGGATGTAGTAAAATGGCAACACATTCACGGGAAC
GATTAGGTTCTGTCGCATTGATGCTCATGACTTTTTCAGCGGTTTTTGCCTTTCCTAGCA
TTGTTAACAACAGTATTCAGATTGGCCTAGCAACTATTCCAGGCTATTTATTCGGCTCTA
TTTTTTACTTTTTACCATTTATTCTAATGATTGCAGAATTTGCTTCTGCTAATTCTGAAA
ATGAATCAGGTGTTCACAGTTGGTTGGAATCTGTGCTAGGACCTAAATGGGCATTTTTAG
GCGCTTGGTCGTATTTCTTTGTCAACTTGTTTTTCTTCTGTTCATTGCTACCGAATACAT
TGATTTATGGTTCATACGCTTTTTTAGGTCAAAACGTTTTTCAAGGAAACCATAGCACTA
AAATAATTGCAGTGATTTCTATCCTGTTATTTTGGTTAATGACATGGGTTTGTATTAAAG
GGGTTTCGTGGATTTCGAAAGTGACTAGCTTAGCGGGTGGTGCTCGTTTATTTATGGGCG
TAGCTTTTGTGGTTTTAGCCTTTGTCGTCGTGTTTGGTTTTGGCAATGAGCCAGCACAAG
AGTTTACCACGACGTCAATTATGCCAACTTTTAATTGGACTTTTTTCATGACGATGGCGT
GGATTTTACAAGCTGTTGGCGGTGGTGAAAGTATCGGTGTATATATTAAGGATGTTAAAG
GCGGCAATAAAACGTTTGTCCGCACGATAATTGGTGCAACGATTGCGGTCGGTATCATGT
ATATTCTTGGTGCCGTTGCTGTAGGTTTGGTAGTGCCAACGGACGTCTTAAAAGGAAATT
TTTCAAATGGTATTTTTGATATTTTTAAAATTTTAGGTACGTATTTCCATATTCCCGCAG
CAATGATGGTGCGCTTAGTAGGAATTATCTTATTTGTCGGAAGTCTTGGTTCTTTGGCTC
TGTGGACGGCAGCACCAGTTAAAGTATTTTTCTCAGAAATTCCTGATGGGGTCTTCGGTA
AGTGGCTAGTGAAAACGAACGAAGAGGGAAATCCAACCAATGCTTTGTTAGTTCAAGGAA
TTATTGTGACGATTTTAGTTGCCATTCCAGCATTAGGAATTGGAAATATGGATAGCTTTT
TAGAAACGTTAATTAATATGACAGCTTCTACGTCATTAGTGCCTGTCTTGTTCTTGTTAA
TCGCCTATATTGGGCTTCGTTGGAAAAAAGAAACAATGCCGAGAAGTTTCCGCTTTGGTA
ATCGAACCTTTGGCTTAATTGCGGGAATTTTCTTATTAGCCATTTTTATCTTTGTATTCT
TTATGTCAACTGTGCCGGATCCAAAATTAATCATGGAAGAAATCAATTGCACGTTACCGA
AAGGAACCGCTAGTCCACTGGGCATGTTGGCGTATAACATCATTGGGTTAATTGTCTTTA
TGGGCTTTGCTTGGATTTGTTGGAAACGATATGAAACAAAAGAAAAAAATGAAGTTGGTA
AAGGAGAAATGGATTATGAAGACTTGGGAAAATTATAAAGTAGATAGTATTAATCGGTTG
CCTGGACGAGCACACTTTTCGAGCTTTCCTTCGAAAGAAACAGCGTTATTAAATGAAAAT
AAATATACACAAGCATACAAAAATTTAAACGGATGCTGGCATTTTCTCTTTTTAGAAGCG
CCAGAATACAGCCCAGAAAACTTTTTTGCGACGGACTTTGATACAAGCCAAATGGATCAA
ATCACTGTTCCTGGAAATTGGCAAGTCCAAGGATATGGCAAAATGCATTACTCTGATTTA
TGGTACAATTTTCCCATTAATCCGCCGTATGTACCAACGGAAAACCCAACAGGTATTTAC
AAACGGACATTTGCTATAGATGAAACATTTCACGATAAAAAAATCATTTTACGTTTTTGT
GGCGTAGATTCAGCTTATCATGTTTGGGTGAACGGCCATGAAGTTGGCTACAGTAAAGGT
GCACGAAATGAAGCAGAATTTGACATTACGCCTTACGCTAAAATTGGTGAAACAAATGAT
TTAACGGTGCGAGTCTATCAATGGTCAGATGGTACGTATTTAGAGGATCAAGATATGTGG
TGGTTAAGTGGTATTTTTCGTGATGTTGAATTACTCGGTGTACCAGAAAATGGGCTGGAA
GATTTCTTTATTATTTCCGATTTAGATGATTCGTATCAAAATGGGCACTTGGCAATTACG
GGTAAATTTTGGCAAGACAAAGGACAACAAGTTCAATTGGAGTTGATGGATCAGCAGGGA
AAAACGGTTCTTAAAGAGACTGTCGCAGGAAATCAAGGTACGGTTGAATTTTCAGCAAGT
TTGCCGTCTGTCACTGCTTGGTCAGCTGAAAAACCATACTTGTATCAACTATTTATCACT
GTTTTTTCTGAAGGGGAAGTCGTCGAAGTTATTCCGCAAAAAGTTGGTTTCAGAAATATT
CATGTATCTGGTGAGACTTTCTTAGTCAATGGTGTGGCCATTAAACTAAAAGGAATGAAT
CGTCATGATTATAATCCGAAAAATGGTCGAGTGGTTAGTCGTGAAGAAATTGAAAAAGAT
ATTCGTTTAATGAAACAATTTAATATTAATGCCATTCGAACCAGTCATTATCCAGCATCT
GCTTATTTCTATGATTTATGCGATGAATATGGAATGTATGTGATTGATGAAACTGATTTG
GAATGTCACGGCTTTGAATTAACCGGAGAATATGATTGGATTAGCAACGATCCAGAATGG
GAAACGGCTTATGTTTCTCGGATGGTACGGATGATTCAACGGGATAAAAATCATCCATCA
ATTCTCTTTTGGTCGTTAGGGAATGAATCTGCGTTTGGTCATAACTTTATTGAAATGGCC
CGTATTGCAAAAGAAATGGATCCAACACGTTTGGTTCATTATGAAGGTGATTTTGAGGCA
GAGGTCACGGATGTCTATTCTACAATGTATACGTGGTTGGAACACCCAACTAGAGAATTA
CTGATGAATACGATTATTGAAAATTCAAAAAAACCGCATATTTTATGTGAATATTGTCAT
GCGATGGGTAATGGCCCTGGGAATTTAAAAGAATACCAAGAGCTATTTTATGCTCATGAT
AAATTACAAGGTGGCTTTATTTGGGAATGGTTTGACCATGGCATTGAATCTGTAACAGAT
AACGGTGAAGTTTATTATCGTTATGGCGGCGATTTCGGCGATGATCCAAGTAACAAAGAT
TTTTGTATTGATGGGATGTTGATGCCTGACCGTACGCCATCTCCTAGCTTGTATGAATAC
AAAAAAGTCATTGAACCCATTACAACTAGCGCTATTGACGTTCTGTCAGGTGAATTCTCA
TTATTGAGTCGGTTTGACTTTGAAAACTTGGCTATCTTTAAGCTGGTTTATACAATTACT
GAAGATCAAACAGTGATTCAATCAGGGACAGTAGCAGTGCCAGCAATTGCTGCTAGAGCA
GAAGGAAGACTGCACTTACCTTATCATTTAGATTTTCCTAAAAAGGCAGGAGCCGCCTAT
TATTTAACTCTTTCATATCAATTGAAAGAAACGACTGCCTATGCATCTGCTGGTCATGAA
TTAGCTACCGCACAGTTTGAATTGCCAATTGCAACACCAGGGATTGAGATCACACCAGTT
GGCTCGCTAATGGCAAAGGAAATTGGCCCTCATTTATACATTGAAGGACCAAACTTTTCA
ATTAATTTTGATAAAGTGAAGGGCGCCTTAACGAATGTGACACGAGATGGTAAAAAATTA
TTGCATAAAGGGCCGAAATTTACATTTTGGCGGGCACCAATCAGTAATGATATGGAAATT
ATTGATGAAATGAAGAAGAAATATTTCTTACATTTAGAGCATGAAATTGTCCGTTCTTTT
GAGTGGAAAAAAGTTGATGATTTTATCCAAGTCATCGTAAAAACAATTAACGGAACGACT
AACAGTGCTTGGCATTATCAATGTACCTATCAGTATTTAATTGCACCAAATGGCGAAATT
TTCTTCGACTTAAAAGGTAGTCCTGCTGGTAAAATTGAAAATGCGCCAGATATGTTACCA
CGTTTGGGTGTGACTCTCCATTTAGACAAGTCTCTATCAGAAGTAAAATATTTCGGTAAA
GGGCCGAGAGAAAACTATGTAGATTCACAAGAAGCTGGTTTACTTGGCGTTTATGATGCT
ACAGTGGCGGAAATGTTCACTAATTATGTTGTTCCACAAGCCAATGGTAACCACATGGCG
ACTAAATGGTCCGCATTCACGGATGATCGCGGCCAAGGGGTAGTAGCAACAGCGGCTGAT
TCATATAATTTTAGTGTTTCTTATTTTGAAGAACAAGCGCTAGATGTTGCTAAGCATACC
AATGAATTACAAGAAAGTGAGTATGTTGTTTTAAATATCGATTACAAACAAAACGCCCTA
GGTAGCTACTCTTGCGGCCAGTGGCAATTAGAAAAATACCGAACTACGTTTGAAGAATTC
CAATTGGCATTCCGCTTAACACCTTTTAATAATAAAGAGATTCAAGCAGCGGATGTCGCA
CATGAACGAGTAAAACGACCAACAATTTCTTAAATAAAAGCTCAGAACAGTGCACTTCGG
TCTCCTGTTCTGAGTTTTTTTAATGAAATTATCAGAAATTATTGCTTTTTTTTCATGGAA
ATAAGCAAACTATTTTGTTATCTAATAAAAATAGTTCATAATAGTAACATAGCGAATTAT
TCGCTAGATAAAGCATTTAGGAGGAATTATTTTATGCATACTTTATGGGTTTTAATCGTT
GGTGCTGTTATCGGTGCTATCGCTGGCGCGCTTACAAGCAAAGGTCAATCAATGGGTTGG
ATTGCGAATATCGTTGCCGGTTTAGTTGGTTCATTTATCGGAGAAAAAATCTTAGGTAGC
TGGGGTCCTCACGTAGCAGGTATGGCAATTGTGCCATCAATTATTGGGGCAGTAATTTTA
GTTGCTGTGGTTTCATTCTTCTTCGGACGAAAAAATAGCTAATTAAGTAAATAATTGTTT
AATTAGTTAAAGGAGGTCGGGACAGAACCGTTTAGCTCCGAGAAATAAGAAGAAATTTCC
GAAAATTGCTTTTTAATTTTTGGATAATTTCGGCTTATTTCCGAAGGAGTTGGTTCTGTT
CCCGCCGTTTATCAGTTTTTGAGCGTGGAGCAAAAATCCAAAGTGATTTTTGTCCCACGC
TCCTTTTTTTATTTTCTCGTTAATTTTACGACAACTTCACAACGAGCGGTTTGTGGAAAC
ATATCAACAGATTGTAAATAGTCTACTTGATATACTTTGGCTAATTGAACTAAATCACGT
GCTAACGTGGATACATTACAAGAAATATACACCATTTTCTTAGGTGGTTGTTTCAAAAGG
GCCGTTAATAATTTACGATCCAAACCAGTCCGTGGGGGATCAACTACAATGGCATCAGGT
TTAAAGCCTTCTTTGAACCATTTAGGTAATAAGTCTTCAGCTGTTCCAACAGCATAATGT
GTGTTCGTAACACCAAGTCGTTTTGCATTGAATCTAGCATCGTCAATTGCGGCGGGAATG
GTATCCATACCACGAACTTGATGCGCTTGTTTCGCTAAACTTAAGCCAATGGTCCCGACG
CCACAATAAGCATCAACAACAGTTTCGTTTGGTTGTAAATCTAAGGCCTTGATTCCTTCA
TTATATAAAACTTCCGTTTGTTCTGGATTCAATTGGAAAAATGCTCGCGGCGATAAATCA
AAGACAACGTCGTTAATGTGTTCTTCAATGCTTTCTTTGCCCCATAAGTGAAGGGTATCA
TCACCCATTACTAGAGAGGTTTTTTTATTTTGGACATTTTGCATAATAGAAACAACTTCT
GGTAATTGTTCATTAATTGCGCGAACCATTTTTTCTTTTTGTGGAAATTTCTGCGATTGT
GTAATGAACACTACTTGGACTTCGCCAGTTTGGATGCCCACTCGAACCATTAATGTTCGA
AAGATACCACTATTTTTACGTTCATCATAAATTGGTAATTGAAAGTCATTCAATAAATCA
ACTAATGTATTCATCACCTTGGTTGTCGCAGGCTGTTGGACCAAACAGTTATCAATCGGT
ACTAATTGATGTGAATCAGCTTGATAGAGACCAGCTTCTACTTGGCCATCGATTTGGCGT
AATTGGAATTGGGCTTTATTTCGATAATTCCAAGGATTATCCATCCCAATTGTTTTTCGT
AGTTCATAGTTTTGATAATTGGCTGGTTTAAATTTGTTAAGCGCCTGCTTTAATAAATCT
TTTTTAAAGTCTAATTGTGCTTTGTAGGCTAAATGTTGTAGTTGGCAGCCGCCACATGTT
TCATAGACAGGACAAGGAGGGACCACGCGATCTTTAGCAGCTTTTTTGACAGATTGAAGG
GTTCCTTCAGCAAATTTTGGTGTAACATTTGTGATCGTGGCAGTCACTTCTTCTTTCGGT
AGCGCCCCAGGAACGAAAATAATTAATTTTTTATAATAGCCGATACCTTCGCCATTAATT
CCTAATCGTTTAATTTTTAAAGAAATTTGTTGGCCTTTTTTTACTAGTTGTTGGGTCATA
TTCTTTCATCCTTTAGTCATCTCACATTTTTCACTTCCTCCCATTTTAGCACATTTTTAT
TTATTTGGCTTCCAAGGATTCTATGGTATAGTAGAATATATGTTCTGATTTAGAGGGGCA
GGAGAATAAGATGACAACAATCACACGAATTAGTAAAGATAAAGGTGAATTTTATCTACT
TTGGCTATCTTCAGGCGAAAAACTGCGTGTCTCGGAAGATATTTTAGTACGGCAGCGTCT
GCTAAAAGGCCAAGAGTTATCAGATACTTTAATAGAAGAAATAAAAAAAGCCAGTTCTTA
TGATGTCGGGTTACAAATGGCGATGAATTATTTAAGCTATCAATTACGTTCAAAGAAAGA
GATTTTTACTTATTTAAAAGAGAAAGAAATTGTACCTGAAGATCGAGTAAAAATCGTTCA
ACGTTTAGAAGAGCTGCGGTTGTTGGATGATGCAATTTTTAGTGAAAGTTACGTACGGAC
AGCTATGCGAACCAGTGATAAAGGACCACGAAATGTGGCACAACAATTAAAGCAAAAAGG
TATTAGTGAAGAAGATATTCAGCATGGTTTGACCTTTTATACGTTAGATGAACAACTTAA
TGTTGCCACAGCAACTGCAGAAAAAGCCATGAAACGCTATCGAACTAAAAGTTTTAAAGA
TGCACTTCAGAAAATGCGTCTGCATCTGATGCAAAAGGGCTTTACAAATGAAATCATTGA
TCTAGCTTTGGAATCTTTAGCTTTTGAAAAGGACGAAGAACAAGAACAACAAGCGTTAGA
CAAGGAAGGCGAACGTTTATGGCGTGCCAATCAGCGATTTGATTTTTCTAAAAAAGTCCA
AAAAGTCAAACAAAGCTTATTCCAAAAAGGGTTTGACTATGATTTGATTCAGCAATTTAT
TAGCGAAAAGGAAGTAGAACATGACGAATAAAGAGCCTTGGGAGGCGTGGAGTCCCGCAA
AAGTTAGTTCATTCCAGGAAGATTTTTTAGCTTGGTATGAACGAGAAAAACGCAATTTAC
CTTGGCGAGCGAATACAGATGCATATCGTATTTGGATTTCTGAAATTATGCTACAACAAA
CTCGCGTAGATACAGTCATTGATTATTTTTATCGATTTATGGAATGGTTTCCGACGATTC
AAGATTTAGCGGAAGCGCCAGATGATAAGTTGTTGAAAGCTTGGGAAGGGTTAGGTTACT
ATTCACGAGCGCGTAATTTAAAAGTGGCAGCGCAACAGATTGTTTCAGAATTTGGTGGGA
AAATGCCTGACACAATCGAAGATATTCGGAGTTTAAAAGGAATCGGCCCCTATACGGCTG
GTGCGATTGGCAGTATTGCCTTTAATCTCCCCGAACCAGCAATTGACGGTAACGTCATGC
GGGTAGTGAGCCGTTTATTTGAAATTGATGCAGATATTGCAAAAGCGAGTAGTCGTAAAG
TATTTGAAGCGGCGATGCTTAAAATCATCGATCGTGAGCGTCCAGGGGATTTTAATCAAG
CTTTAATGGATCTAGGCTCAGCCGTCTGCACCCCAACTTCCCCTAAGTGTGAAAGTTGTC
CGCTTCAGCAATATTGTGCGGCCTATCAGGCAGATAAAATGACCGCTTATCCAGTCAAAT
CAAAAAAAGTTAAGCCGAAAGATGTGTATTATGTCGGCACTATTATTGAAAATAAAAAGC
AAGAATTTTTATTAGAACAACGCCCTGAAACCGGTTTGTTAGCCAATATGTGGCTGTTTC
CGATTGAAGAAATTAGCAAAAAACAATTTCAACAATTGCAAAAACTGGCGCAACCAGCAG
AAACGGAAAAACAATTAACTTTAGAGTTAGAGCCTGTAACAGAGCCTTTGGTCGCTGAAG
AACCTGTCAACTTTTTTACGGACTATGAAACAGTTGTCTGGCAAAAACGTACCTTAGGCG
AAGTCGTTCATATTTTCAGTCATTTAAAATGGCATATCTTAGTCTTTTATGGCCGAAATA
CAGGCGAATTAGCCACACTAGAGTCGCAGCGATGGGTGGCAGCACAACAATTTTCAGACT
ATGTTTTTCCAAAACCACAGCAAAAAATGGTGGAATTGTTCAAAAAAGAACACGAAAAAA
AATAACAAAAAAGAGAGGCTTTTTAACAAACAAGCCCCTCTTTTTTGTTTCCTCTAGGTT
ATACCCCTATATAAATTCTGCTATGTTTAGTTTTGAAAGGGACTGGTAAAATAGACTTGT
CTCTTGTCTGCTTAGAGGAGTAGTAATGATGGTGGAGACTTTTTAAGAGAGAGGAAGTAC
AGCCAATGAGTAGGAAGCGAAAAATCAGCTTAATTAGTTTAGTCATCATTTTGGTTTTTG
TCACAGTCGGCTCAGCATACTTTGCTGTAGCGGGTAGCTATTTAAAGAAAACAATTGATA
AAGGCTATGTTCCCATAAAAAATGATTATAATGAAGCGCAAAATAAAGATAGTCAATCGT
TTTTGATTATGGGGCTAGACAATACAATTGAACGGAAATTAGGCACAACTAGGACTGATG
CTATGATGGTGATTACCGTGAATAACAAGACGAAGAAAATAACCTATTTAAGTTTGCCAC
GGGATAGTTTTGTTCAAATTGATGCGAAAAATTACCAAGGGATGCAGCGAATTGAAGCCG
CCTATACCTACGATGGACCAACAGCTTCTGTTAACACAGTTGAGAAATTATTGAATATTC
CAATCAATCATTACGTTGTGTTTAACTTTTTATCTTTTATTAAGTTAATTGATGCGGTTG
GCGGCATAGATGTCAATGTCAAGCAGGCGTTTGATGGTGTCACCAAAGACGGGCCAGGAT
CCATTCATTTTGATGCAGGGAAACAGCATTTAGATGGTACGAAAGCTTTATCTTATGCCC
GTGAAAGACATAGCGATAACGATATTATGCGTGATTCCGACAACAAGAAATTATTCAAGC
AGTTGAAGACAAGTTGAAATCTGGTCAATCAATCATGAAAATAATGGACATTATTGATTC
GTTAAATGGAAACATTCAAACTGATGTGGATTCCAATGAATTGACTCATTTAGTCAAAGA
AGGTTTGACTTGGACCAATTATGATAAACAACAGCTTTCTTTTGACTGGCGCACTTTTAG
TAATGAAGGGCGCAGTATGGTTGAACTATACCCAGATAGTATTGAAAATGTCCGTCATCA
ATTACGTGTGTCTTTAAATTTAGAAAAGCCAGATGAACGAGATCAAGACGGCTATGTCTT
CCATACGAACGGTGAATTTTTATATCAAAGTGATTATACCGTTCAAGATGAAGCAGCTGA
GGAAAACGAAATGACTTCCATCAACGGCAATACGTATATTGGTGTTCCTGGTAATACACA
GACCGGCCCGTTGCCATCAGTTAAAACGGAAAATGGCTTTATAAAATAATTTATTTTCCA
AGTGTAGAAAATCCGAACATAACAGATTAAATAATCCGCTTACTTATTATTCTTCTAAGG
AAAAAACGAAGGATTTTAGCAAGGAAACAGCGTATCATTTGATATAAACCCAACATTCCC
TTTATAATGAAAGTAACAAGCAAATTTTTGTTACTTAGAAGGGGAAGGGAGCAAGGAGTT
ATGTTTAGTTATACAGATACCATTTTGTCAATTATGCAAAGAATTGAAGTATACAACGAA
ATTTTCAAAGCCATCTCTAAAGAAGTTCAAGAATACGGTTGTAATCAGGCTGCACATCGG
AGAGGCCGTGACACTTATATGTTTTGCCGAAATAATGTGAATCGTTTTTTTACAGAAGAA
ATGATGTTTCGTAAAAATTTAGAGCCGTATTATGATAAAGAAGCAACGAAAATCTTGCTA
GAAGGATTAGATACGTATAAAGAAGGAGTATTTTTCTGGTTAGAGGCATTAAGTGAATCT
TGCCAAGTGACAGATGAATTGAAATATCAATTAGGAATCCGCCAAAAAGAATCCTCTTAT
TTATTAATTAATCAAGCTTGTAAAGAAGCCTGTGAGGGCATTCAAAGCGCTCATAGTGTT
CATAAGATGTAAAAAGTTAGGGATAGCTGTCAATCTGGCAGTTATCCCTAACTTTTTTAT
TTCAATATCATCTGATAAGCATAACGTTCGCCATCGTTAACATCTAAAATCACGTCACCT
TGATAAACAAAGCCAGCTTTTTTAATCAGGTGCTGCATAGCGAGATTTTGTGGATGTGTA
TCGATTCGAATATCAGTAGCACCTTGCAAACGAGCGGCTGTAACCAGTGAGCGCAAAAGC
ACCAAAGCCAGTCCTTGACCTTGAAAGGAACTTTTTAGAGCAACACAATGAATTGCCGTA
TACGTAGTTTGAGAATGAGGTTGCCAAGAACCATTAAAAATCGCTTCATAAGCAGGATCA
ATCTCCGAACATAAAACACCAACGCCTGCCAAGGCATCCTCAACCATTAAAATATAGCAA
GTTTGCTGGTCGATATCTTTTGCTAAAATTTCTTGATTCGGGCCATCGCCGTTTTGCCAT
TGGGGAATGCCACTTTTTTGTAAGGTGCGGCGTCCATCTTCAATGATAGCAAGGATGTCA
GGCAAATCAGAAGGTTCTGCTTTTCTTAAGTAAACAGTCAAAAAATATTCCCTCCTCTTA
GAAACCTGTTGTTGTTTTCAATTGGTAAATTTTTGAAGGGCGGCCAATGCCAACGGGACG
TTCACCTAACTCTTCAAAATATTGTGTCATGGCTTTTTTAAAATTTGAATGGTCAATGCT
GCGATAATCAACGCCGAGGAACTTCGCAAAAACTTTACGGGCTTCCGTAATGGTGAAATC
TTTTCCTAAGACTTGAAGCACTTGCGGTTCATGTTCCATTTTATCAACAACACGATTAAA
CGCCTTAATTATAATTTCACTATGGTCGAAGGCTAATGTATCTTTACCAAGAGAGGCCGC
TGTTTTCAAGTCTAAAGTAATTTCCACATCTTCATGAGATAACGTGATGTGTTGACCATG
CCGTTCAAGATTGAACCAATGGACTTCTTTGGCATCGTCGCCAGCAATTAAAGGTTCTTC
ACCAATAAAGGCTAAATAGCTGACTGTCACGACCCAGCCACGAGGATCTCGATCTGGGCG
ACTAAAGCTGTGTAATTGTTCAATATTTTCTTGAGAAATCACCACACCAGTTTCCTCTTT
TGTTTCTCTTAAAACACTATCTTCAGTAGATTCGTTGCGATTAACAAAACCGCCAGGAAG
CGCCCATGAGTTTCTAAAGGGGTGACCTTTACGTTGAATCAGTAAGACTTTTAATTGATC
AGCTTCCTTGTTGTAACAAAGAAGAACCATATCAACGGTTAAAGAGGGTTTTTCATATTC
AGGTAATTCTTGTTGATGATACCAAGTTAAAAACTCTGCTAAGCTAGCTTGGCGTTCATA
ATAATTTTTTTCTTCGGCTTTAGAAGCAAATTGTGGCACAATTGCTCCTCCTTTCAAAAA
GAAACATGGTTTTCTTTTATTGTATCATTAAGTGGCTGAAATACAATATTCAAGCGTAAA
AAGAAAAGCAAGCCTGGGACAAAAATCACTTTGGATTTTTGTCCCAGGCTTGTACTATAA
GAAGTTTGTTCTAGACGTTATTTATTGTGTTAATTCTAATAATTTATTTTTCAAATCTTC
TTCCATATGGCCAAGTTCGATTTCGGCAGCTTGGCGTTTTTCTTTTCCTTCTTGTTGAAT
ACGTAATGTTTCTTGGATAGTTTCAATTAAATCATTTTGTGTTTTTTGTAATGTTTCAAT
ATCGACTAGGCCACGTTCGTTTTCTTTTGCTGTTTCAATTGCAGAAATTTTTAGCATTTC
TGAATTTTTCTTCAGTAAGTCATTGGTGGTTTCAGAGACTTGACGTTGAGCAGTCACAGC
ATCTTTTTGGCGGAGTAAGGTTAAGGCGATGACTACTTGGTTTTTCCATAACGGAATCGC
CGTATTCACCGATGATTGAATTTTCTCAGCCAAAGCTTGGTTAGTATTTTGGATTAAACG
AATTTGTGGGGCTTGTTGAATCGTAATTTGACGAGCCAAGCGTAAATCATGGGTTCTTTT
TTCTAAACGGTCTAGGAATTGGTTATAATCATTAACAATTTGGACATCCATTTGATCTCC
AGATTCTTCCGCTTTTTTCATGGCTTCAGGGATAATTTGCGTCCGTAGTTCTTCTGCTTT
TAATTCCCCAGCGGCAATATAGATGTTTAAGGCATCAAAATAATCTTTATTTTTTTGATA
CAATTGATCTAACATGGCATTATCTTTTAAAAGACCATCTTTTTCATGGGTTAATTTGAC
AGCAATTTTGTCAATTTGCGCACCAATTTTTTGATATTTGGCGGTAATTTCGTAAACGGA
TTGTTTGACTTTACCTAACATTTTTTGAATAAAGTTGCCTTCGCCAGCACGTAATTCATT
GGGATTGGCTTCATTTAAACGAAACATTAGATCGGTCAGTGAATCACCAACAGGACCAAT
GTCTTGTGCTTGAACGTGGTTTAACATCGCTTGCGAAAATTCGCCGAGTTTGATTTGGGC
ATTTGAACCATAGGTAATTACTGCTTGTGAATCTTGGACATCAATTTTTGAAGCTAATTC
TTTTGCTTGGGCTTGACGTTCTTGTGGTAATTTATCAATTAAACGAGGAGCTGCTTGCTG
TTCTTTTAACTCAGATAGTTCATTTTGTTGCGTTGGTGTTAGTTCATCCATTGATGAAAA
TGGATTACTTAATAAATCGTCCAATGTATTGGTTACAGATGTTGTTTCTTTGGGTTGTTG
CTCAGTCATTGTTTTTCCTCCCTAATGATTATTGCTGGTCTTCGTTTACTTGAGGTGATT
CCTCAGTTGCAGCTTTTTGCGACAAGCTGCTTTTAGCGATCGACATTTCGACATCTAAAT
CGTCTAAGTCATCGGAAACGATTTCCTCATAATCATTTTTAACTAATTTTGACAATTGGT
CAATGATTTGTGCGCTTTCTTCTAATTTTTCATACGTTTGTTTGTTTTTTACTTCGTGTT
GTTCGATTTCTAAATGTTTACTTGTTAAGTCAACGATATTTGGTAAATGTGTATAGAGAA
AGTGATTGGCTAAGTGTAACTTTTTAGGTTCTTTCACTAACTCTTTAAACAGAGCTTTAG
AAACCTTCGTAGTATCATTACGTAAGTCAATCGCCCGTAATTTAGTTGAACGATTCATGT
TTTCTTGCAATTGTATGATTTGTTTTTTGGCTGTGCTCATTGTACTTCTGAAAAAATCAA
TTTCTTGTGGAGATAACCCCAACTCACGATAATGGGCTTCTTTATCTTTCGTTAAGTAAG
GCATTTGATCGCTTTTGTCGGCGGCATTTTTCTTTTTTCGATAGAGAACGAATACTAAAA
AGCCTACCAGAATCACAAAAGCGAAGAAGCCATATTCTCTAGCGACAGCAATGATTAAGG
CTCCTAAAAGAATATAGCCAATCAGTAATTTTGTATTTAATTTGTTCATTTATATAGTTC
CTCCTATCTATCTAATCCTCGAAAGAGTCAGCTCTCGTTACAATAGTTATTTTAGCATAC
TCTGTGAGAGAAAAGACATACAGCGGAAGATGTATTTTATGATTTAGTGAAATCCTAAGA
AAAAAAGTATAAAACGCAAAAAAAGACCCGTCCTAATTGGGGGTAGGACGGGAAAGGAGT
TAAAAATGAAAAAGTGTTTTGTTAGGGTTGTTTGTTGGTATGCTTAAATAATACAAGGAA
GTTGTGAATTTTTTATGTCTATTTTTTTTCGAAAATGTAATTTTTTTCTAAAGCAATAAA
TTTTTTTCTTTGAAAAGGGTTTAACTAGAGAAGAAGGGGTGCGATTTTTATCATTTTAGG
GTATGATAAACAAGAAAGGTTGGTGAAAGATATGTTAAATTATGAGGACTTCGAAGAAAA
AACACTTCAACGTCGAGAAATTTTTAAAGGAAAGATTATTGATGTTTTTTTGGATGACGT
GGCTTTACCGACAGGCGGCACAGCTAAACGCGAATTGGTTTTTCATTCAGGCGCAGTAGC
TATGATTCCGTTAACCGCAGAAGGAAAAATCGTCTTAGTTAAACAATTTAGAAAACCCTT
GGAACAAGTAATTTTAGAAATTCCGGCGGGAAAAATTGATCCTGGAGAAGAAAATCAACT
GGAAACGACGGCTATGCGGGAATTAGAAGAAGAAACTGGGTATCGTGCAGGTCAGCTTAC
CTACATAAATTCAATGTATCTGTCACCAGGATTTGCTAATGAAAAATTGGCTCTCTATTT
GGCAACGGATTTGCAGAAAGTCGAAAATCCGCGTCCTCAAGATGAAGATGAAATCTTGGA
ACTTTACGAGCTAACAATAGCTGAAGCCAAAGCAGAGGTGGCAAAAGGCACGATTTGTGA
TGCCAAAACACTTTTTGCTATACAATACTGGGAATTGTATTTACTGCAGAGACAGTTTAA
GGAGGACACGCAATGAGCAAAGGTCCGTTAGTCACTCGGACAGAGCTTCGCAAACGCAGA
GAAGCAGAAGAAAAAGAAGCGGAACGTCGTCAGCAAGAAGAGCAGAAGCTGGCGGAAAAA
GCGTATAAGCGAAAAGAAAAAGAAATTTCGACGTTTTATCGTAAAGAAAAGAAAAAACAA
AAACCGATCAACAAGTCACGAGTAGGAGAATACTCGAAGCGTCGAGAACGGAGTACTTGG
TTAAACAAGGCAATTATTATTGTAGCGATTTTATTAGCCGTTGTGGCATATATCGTTTTG
AATTTATAGAAAAGAGGAATCACTATGAAAATTGGAATTATTGGAGCAATGGATCAAGAG
GTCAAAATTCTAAAAGAAAAATTGACAGACACGATGTCATGGGAACGAGCAGGCGCTTTA
TTTGTTTCTGGTTCGTTAGGAAGACATGAGGTGATTGTGGTTCGTTCAGGAATTGGTAAA
GTGGCCTCAGCTGTGACCACGACTTTATTGATTCATCAATATGGCGTAAATATGGTGATT
AATACAGGTTCTGCTGGTGGTATCGGTGAAGGACTAAAAGTTGGCGATTTAGTCATTGCA
GACAAATTAGCTTATTTTGATGTTGATGTCACTGGTTTTGGTTATGCCTATGGACAATTG
CCTGGTGGTGTGCCTTTGTATTTTGAAACAAGTGAATACTTGCGGATGGAAATTGCGAAA
GCCGCTGAAAAAACTGGTTTAGCTATTCGTAAAGGATTGATTGTTACTGGAGATACTTTT
GTGGATAGCGCTGAGAAAATCGCCAAAATTAAGAAAGAGTTTCCTGAAGCCTTAGCTTGT
GAAATGGAAGGCGCAGCAATTGGCCAAGCCGCTTCACAGTTCAATATTCCATTCTTAGTT
GTACGGGCAATGAGTGATACAGCAGATGGCGAAGCAACTCAAAGCTTTGACGAATTCATC
GATGAAGCTGGGAAAAAATCAGCCGAAATGGTTATTCATTTTGTCGAGAACTTAGTTTAA
AAAGAGAAAGAAACAGCCGTCATTTCATCAATGAAATGATGGCTGTTTCTTTTTGCTTGT
TGTCACTTAATGGAAAGTTTTTAAATACTGTTCTTTTTGTTTACGCGTTAATTTTTTAAA
GGCGGCTTCGGCTTTGGTGGCCTCGCTACGTGTTTCAAATTTCTCTGTATGAATCATTAT
GACTGGGCGACGTTTGGCTAACCGTGTATATTTTGCACCAGTTCCGCTATTATGTTCGGT
TAATCGACGTTCTGGCTCAGTTGTATAGCCACCGTAAAAGGAACCATCTTGGCAAAGTAA
AACATAAAAATAATGGGATTTCTTATTCTCCATACAGCATAGCCTTCATTTCTGCTTCGT
ATTCGTTCTTTTCATTGTATGTAAAAAGAGGTGGTAACACACGAAAACCGTCTTTTTTGC
CTTGTTTAATGCCTTCAATTAGTAAAACATTGGCTTCTTTGCCTGGCTTCGGATAAACAA
ACCGAGCTTTTTTCGGCGCAATATTGGCGTTTTCCATGGCATGTAAAATATCCAGGAAAC
GATCAGGACGATGAACCATTGCGAGGCGACCATTTGTTTTTAATAAATCCGCCGACACAG
TGACCACTTCTTGAAGAGACGTGTGAATTTCATGACGGGCAATCGCTAAGTGCGGGTTTG
GATTTTTTTGGCTAGTTGGTCGTTCTTTAAAGTATGGGGGATTACATAGTACTAAATCCA
CAGAATCTTTTTTGATGACTTCTGTCGCTTGTTTTAAATCACGTTCATACATCGTTACTT
GTTTTTCCAATTTATTTAATAGAATACTTCGTTGACCCATATCTGCCAAACGAGGTTGTA
ATTCGATTTGGTCGATCTTTGCAGCTGTTTTCCGACTAACGAAGAGGCCGACCGCGCCAT
TGCCAGCACACAAATCGACAATCTTGCCTTTTTTTGGTAGTTGCGGAAAATTAGCCAATA
AGACTGCATCAATGGAAAAAGAAAAGACTTCTTTGCTTTGAATAATTTGAATATCATCCG
CATATAATTGATCAATCCGTTCGCCGGATAATAACATAGATTAAGAACCTCCAACTTTTC
ATCTGATTGTTCATGTATTATACTACTTTTAAACCCGTATGACAAAATCTGTTCCCTAGA
TTAGTAGGAACATGTTATTTCTCTGATTGATAGACGTAAAAAAAGCTTGTCAAAAGGTAG
AGCTTTCGGCATACTAGAAAGCGGAGAGAAGAAAGGAAGAAAATTATGTTTTTTACATTT
ATGCGTGGCGTGGTTCGCGTCATTTTATTTGTGATTAATGGAAATGCACATTATGAAAAT
AAAGAAAAATTACCAAAAGACCAAAACTATGTCTTAGTTGCGCCGCATCGAACATGGTGG
GAACCGCTGTATTTAGCTGTTGCTGGCAGTCCTAAGAAGTTTAGTTTTATGGCAAAAAAA
GAGTTGTTTAAAAATCCTGTTTTACGTTTCATTTTAAAACATGCGAATGCGTTTCCAGTG
GATCGTGAGAAGCCCGGTCCCAGCGCGATTAAAACACCTGTCAAAATTTTAAAAAATTCT
GATTTAAGTTTGATTATGTTCCCTAGTGGCACGCGTCATTCCTCAGAATTAAAAGGCGGG
GTAGCCTTGATTGCTAAAATGGGGCGAGTACCTATCGTGCCATCTGTTTATCAAGGTCCA
TTAACTTTAAAAGAGTTGTTTAAACGTAAAAAAGTAACGGTTCGTTTTGGGGAGCCAATC
GATATTAGCGATATTAAAAAAATGGATAAAGACGGTTTAGCTGAAGTGGAACGTCGGATG
CAAGAAGCATTTGATCAGTTAGATAAAGAAATTGATCCAACTTTTAAATATGAATCAACA
GAAAAAGAATAAAACAAACCGCTACAAAATAGGAATGTTACTGGCAGGTAGTCTCATCAA
AAGATGATGCTCCCTGTCTTTTTTCTTGCGTTAAGAAAAAAGTTTGTTAAAAATCTAATT
CTTCTGTCCGATTTTCTTAAAAAATACCAGAAATTTGTTATAATAATAAGAAGGACTTTT
TTAGGCGGTGAAAAAATGAAATTTTTACATACAGCAGATTGGCATATTGGCAAAAAATTA
CATGGTTTTGATTTATTGGCAGAACAAAGGGAAGCCTTTGAACAAATCTTAGCAATTGCG
AAAGAAGAGCAAGTGGATGCTGTTGTGATCGCTGGAGATTTGTATGATCGCTCTGTTCCA
GCAGTTGAAGCAGTCGAGATTTTTAATGAAATGATGATTCAAATGAATCTCAAAGAGCAT
TTCCCCGTGTTAGCTATTTCGGGAAACCATGATAGCAGCACGCGTTTAGAAACAGGAGGC
CCTTGGTTTAACCAAACGCAATTTCATTTGAATACGCGTTTAGAACAAGCCTTTCAACCA
ATTGAAATCGACAATACCCAATTTTATTTGTTGCCTTATTTTGAACCGATTGCGGCTCGC
TTATATTTTGAAGATGAAACGATTCGAACGATTCAGGCGGCGATGGAAAAAGTTGTCGCG
AAAATGCAGGAATCTTTTCTCCCCAATAAAAAACAGGTGTTAGTTAGTCATTTTTTTGTC
GCTGGCAGTGAAAAAACTGATTCTGAAACAAAATTAACAGTGGGTGGTTTGGATGTTGTA
CCGACGGCTTTGTTAGAGCCTTTTGATTATGTCGCGTTGGGCCACTTACATGGAAAAAAT
GCGTTGCAGGCACCTAATGCTCGATACAGTGGCTCGCCTGTAAAATTTTCTTTATCAGAA
ATGACACAAGAAAAGGGTGTTTGGCTTGTTGAAACAGAAGCTGAAGTTCATTTTCAATTC
CGTGCTTTGAAACCATTGCGAGACATTCAACAATTGACGGGCTCGTTTCAGCAGTTAACG
GATCCCGCTTTTTATCAAGAAGTGAATCGGGAAAATTATTTACATGTCCAATTAACCGAC
CGAGCGATCATTCCCAACATGATGAATCAATTGCGAAAAATTTACCCCAAAATTATTGGG
TTGGAACGTTTGAATGGTCGAGAAACAAGCAGCGGAAATCAGAAAAAAGTGGTACAAATA
GAACAACGTTCACCAGAAGAACATCTGCATGACTTTTTTAACGATGTGACAGGAGAGGCC
TTGACAGAACAACAAGCACAATGGGTCCAAGAAGAACTGAGTACACTTAATCAATTAGAA
AGAGGGAAGTAATAGGATGAAACCATTATCTTTAACATTGAAAAACTTCGGACCGTATAT
TAATGAAACCATTGATTTTACGAAGTTTGAAGATTCTTCACTTTTTCTAATTAGTGGAAA
AACAGGGTCTGGGAAAACAACGATTTTTGATGGAATGAGCTATGCTTTGTTTGGTGAAAG
TTCTGGGAAATTACGTTTAGGCAAAGAAATGCGTTCCACATTTGCTGACCCCTCAGAAGC
CACTGAAATTACTTTGCTTTTTAAACATAACGAGTATCTCTATGAACTGAACCGCCTTCC
CGAACAAGAACTTTTTAAAAAACGTGGCACAGGAGTCCGTAAACAAAGTGCCAAAATTTC
TTTAATTGTCAAAGATGCTCAAGGGAAAGAACTACGAGCCTATTCTAAAAGACGCGAAGT
GGACGAACTCATTCAAGAATTATTGCATTTGAATGCCAATCAATTTGCTCAAATTGTATT
GTTACCACAAGGAGAGTTTCGGACTTTTTTAATTGCTAAAAGTGATGAAAAAGAAAAGGT
TTTGCGTAATTTATTCGGAACAGAATTGTATCAGTTGTTCAGCGAAAATTTAAAAGAACG
CTTAAAAATTGCCAATCAAGAGATTCAAGAAACCCAGCAAAAAATTGAACTGAAAACAGA
ACAGTTGCATTGGTCAGAAGAACCTGAACCGACAATGACACTTTTTGAAAAACTTCAATT
ATTAGAAAGCCAACAACAAGAGGCTCAGCAACAACTATTAGTTGAAAGAGAACAAATTGC
AACCTTAAAACAAGCCAAACAAGCAAAAGAGCAAGTTCGTTATGCCATTGAAGAACGGCA
AAACTTGCAACAGCAAAAAGAAGAATTACTGGAAAAGAAAGCAAAACAAGCTGAACAGGA
AACCGTCATTGAGCGGCTAAAGGAACAGATTCAGCAATTAAAATGGAGCCAAAAACAGCA
ATCTTTAGCTGAAAAAGTCTTTGAAAAACGAAGCGAAAAACAACAAAAAGAGCAAGAAAC
AAAGTCCAAACAACAAGCTCTTATGGAAACACAACAAGCATTGACAGATTGGCAAGCAAT
CATGAGTGAGTTGGAAGAACAACAACCATTGATTGCTGAAAAACAAGAACGTCTTCAAAC
GATTCAACGTCAATTACCACAATACCAAGAATATGAACAGTTAGCCCAACAACAAATAGC
AGAACAAGCCAATTATCAAGCCATTCAAAAAGAGTATGAATCTTGCCAACAGGAAAAAAT
AACATTAGCGGATAAAGTGGCGACAGCCAAACAATTTATTGAACAAGAAGGAACACTTGA
AAAAGCAAATTTTGAATGTTCTAGTGTAGCAGATCATTGGCAAAATTTTGTAGAACGTTG
GCAAAAAAATCAAAAAGCTTGGCAAAAAATTAGTCAAAACCAAGGGGAATTGCACGAGTT
GACACAACGGTTTGCTGTTGAACAGCAACAAAAAAGCGCCGAAGAAGCGAAGTTGCAGAC
AAAGAAAAGTCAATGGGCCTCTTTACAAATCCAACGATTAAGCTTGTTACTTGAAGAGGG
GGAACCTTGCCCAGTTTGTGGCTCTTTAGAACATCCAAAACAACAAACTCATCAAGAAGT
TTCCTTAGAAGAGATTGATCAAGCGGAACGGGAATTAACGGAAGTTGAAAAAACGGTTCA
ACGATTTACTGAAACGCTCTCTGCATTAGGGGCGGAAAAGCAACAGAAAGAAAGCCAATT
ACAAGAACAGGAAGCTGCGTATACTGAGGAACAAGAACAATTAGCAGCGCAGTTTGCTGA
CTTGCAGTTGCCGTTAACAGGACTAACTTTTTCACAAGTAACACCTGCAGAAATTGCGGA
AGTTGAGTCGCAATTAGCTAAAGAAAAACAACAAATAGCACAAAAACTAACGGAAATTTC
AGTCGAAAAGGACCATCTAGCGGAACTAGAAGAACAAGTAGCTGAAAATTCCCAACGCTT
TGAAGTGCTCCGACAACAAGTAGAAACAATGCAACAAAGTCTGGAAAGAATCACTATCCA
GCAGCAAATGATTGCTAGCCAATTATTGGATGCAACCGTCACATACGAAGAAATGACCAA
ACAACAAACTTTGCTTCAAGAAGAACTCTCTGCATTTGAACGTCAAAAAGAAAACGTGAC
GACACAAGGAGAAACCTTGAAGAAAGAAGAAATGATCCTTGAAAGTACGTTGACGCATTT
GGAGAAAGAACAACAAACACTTCAACAAACAGTCGCACAACTTGAGAGTCAGTTAAACGC
AGTTTTAACGGAACAAGGAGTGACAGAGGACCAATTGACGGAGTGGTTGAAAGAGGTACC
GACACTAGAAAGTCAGCAAGAACAAATTGCTTTATTTGAACAAGAGCAAACCCAACTGAC
TATCCAACTCGCTGAAATTGAGAAAAAATTATCTAGTGATACGTTCCCAGAATTATCTTT
AATCACCACAGAAATTGAACAAATAACACAACAAATTGAAGAACAAGAAAAAAAATACTA
TCAACTGCATGAAAAAATGCAAAATAACCAACAGTTGGTTCAAGAAATTAATGCGCAAAG
AACAACAATTGAAGACAAGTTTGAGGAAGTTGCTGCACTACAGCAGTTGGCAGATACGGT
GAATGGCAATAATCCTAAAAAAATTAGTTTTGAACGGTATATGTTACAAACGTATTTAGA
AAGAGTGCTGACAGTCGCTAATCAGCGTTTAGACCGCCTGACCAATAGTCGTTATCAATT
TGAATTGAATCACGAAGCAGGCAGTTATCGGAATCAAACGGGGCTAGAAATCAATATTTA
TGATGACAATTCAGGGACGGTACGCAGCGCTCACACGTTATCAGGCGGGGAAAGTTTTAT
AGCAGCGTTAGCTTTGGCACTTTCTTTAGCAGAAGTGATTCAAGAACAAGCAGGCGGAGT
CTTAATTGATGCGTTGTTTATTGATGAAGGCTTTGGTTCCTTAGATGAAGAAGCATTGGA
AATGGCAATGGAGGCGTTAGAAACGATTGAAAATGAAGGCCGCATGATTGGGATTATTAG
TCATATTGGCGAATTAAAAGCACGAATTCCACAACAATTACAAATAAAAAGCAATGGGAA
TGGTCAAAGTACCGTTCACTATCAGCTAGCTTAGTAGAAGAGGAGGTGAGTCGATGAAAT
GGAGTATTCCAGAGCGAATCGTTGAACAAGGACGCGAATATATGCAAGAAGGCCGGGTCT
TATCTATCGTTCAAAATCCAGAAAAAAGGATCTGGTTGTCTGAGGTTTTAGGGGAAGAAC
TTTATCTTGTTGAATTGGATGGTACCGCCAAAGAACAAGATGTTTGTGAATGTCAATATT
GGATGGAACATGGCTATTGCAAACATACAGTGGCAGTTGAACTGGCACTGAAACAACGAG
GCGTGTCAAGAATTATTCAAGCGAATCAAACAGTCAGTTTTGAGAAAACAAATCGATCAA
CAGCTGAAATGTTTACCAAAGGCTTTGCCAAATTAAGCAAAGCTTCTGCCGAAGTTCCCT
TGCAGCCTTTACGTTTAGAATTTCATTTAGATGTGATCGAAACGAATAATTACTATCCAG
AATTATCAACGATTGGTCTTTCTTTAAAAATTGGTTTGGAAGGCACCAAACCTAAAACAT
ATATTGTGAAAAATATTGGTGATTTTTTACAAGCATATGAAAAGGAAATGACTTTTATGG
TGAATAAACAACACCAATTTACTTTGCTACATGATTCTTTTTCAATGGAGATTCAAGAAA
TTTTAACAGAACTTGCGGCAATTTATCATACCAGCCAATTATTAGGTGCAAACGGTATTC
AAGTTAAAGGGAAAATCGACAAACGTTATCTATTATTACCAATTGATCGCAGTCAATCGT
TAGTTGAAAAAATGAATCGAACGGGTCAGTTTATATTGACCAATCAAACTCATAAGTATC
GCTATCTAACGTTCAAAGAAACCAGTTTGCCACTTACGTTTACAGTGCAAAAAACCGAGG
AACAAAGCTTCAAATTAACTATTCAGAATCCTATTACAACGTTTCTAGCCCACTATCACT
GGGCGATTGCGGATCAAACGGTTTATTTACTAACAGAAGAGCAGGAAGCCATCTACACCA
CGTTACTTCAATTAATGAAACGCTTGGAAGAGCCGTCCATTATTTATGAAAAAGAAACAG
TTTCTGATTTATTTAGTGAAGTGTTACCATTATTGGAAAAAATTGGTCGAGTGTCTGTTG
AAGAATCAGTTGAAGAATTAGTCGTCCATCATCCTTTAAAAGCAGTCTTTATTTTTAAGA
AAATTAAAGGTCGGATTAATGCTCGAATTGACTATCACTATGGAGAAGTCATTTTCTCGA
CAAACCCGAAATATGCTCAATTACCTGAAGTCAATCAAGAAATCGTTCGAGATAAAGCAA
AAGAAACAGCAATTAAGCAACAATTTCAACAGTTTGCCTATCAGCAAACAACCACAGGCT
TTGAAAAAGTCTTACCTGCTGGGGAGTCCTTGTATTATTTCTTTAAAGCCGAGGTTCCAG
CTTTCCGTCAATTAGGAGAAGTTCGGATGGGACGGAAATTACGGGAATTGTATTTAGATG
CCCAGCATCATCAACCAACGATTGAAGTTGCGGAAGGGGATTCTTGGTTAGATATTCGGT
TTGATGTCACTGGCATTGATGAAACCGAAATCGATGCAGTATTGACTAGTCTGCTACGTA
ATGATGCTTTTTATACGTTAAAAAGTGGTGAAATTCTTGCTTTTGACTCAGAGGAATTTT
TCCATACAAGTGCAATTTTAACGAAGCTTCGAAAAAATATGCATCAAGAAGACAATGTCA
TTCATGTGCCCAAAAACCAAGGCCTCATGATCGAAAGTTTATTAGAAGACAACGAGCGGG
CACATTTTTCAGATTCCTTTAAAAAAATGGTCACGGATTTAACGCATCCAGAAAACTTTG
AAGCGCAAGTCCCCAAAACCTTACAAGCAACGTTACGCCATTACCAAGAAACAGGTTATA
AATGGCTGAAAATGCTTAGCCATTATCAATTTGGCGGTATTTTAGCTGATGAAATGGGTT
TAGGGAAGACACTGCAAACCATTACCTATTTACTTTCGGAAAAAGAAGAAGAGCGCTTGA
AAGGGACAGCTTTGATTGTCGCACCTGCAAGTTTAACCTATAACTGGTTAGCCGAAGTCA
AACGTTTTGCGCCAACCTTAAATGTTCAAGTGGTTTCTGGCAACCGCCAAGAACGAGCAG
CGCTTTTACAAAATAGCACCGAAGATATTCTGATTACTTCTTATGCAAGTATGCGACAAG
ATGTTCAGCTTTATCAGGAAATGCGTGTCGGCTATTTGATTTTAGATGAGGCCCAAATGG
TTAAAAATAGTGGAACTAAAACGGCGCAAGCCTTAAAAAGTTTAAAAGTACCGCAACGTT
TTGCATTAAGTGGCACACCAATTGAAAATAATTTAGATGAACTGTGGTCAATTTTTCAAA
TGATCTTACCGGGATTGTTCCCAGGCAAAAAAGCCTTTCGAGAAATTAAGCCGGAAGAAA
TTGCCAAAATGATTCAACCATTCATTTTACGACGAGACAAGAAAACGGTGCTCGCAGACT
TACCAGAAAAAATTGAAAATAATATGTACAGTGTCTTAACAGAAGAACAAAAAACGGTTT
ATTTGGCCTATCTAAAACAAATGCAAGCAGATGTCAGTCAAATGGATCAGGCGACCTTCA
AGAAAAATCGCATGAGTATTTTAGCAGGCTTGACCCGTTTACGACAAATCTGTTGCGATC
CACGTTTGTTTATTGAGGATTACACGGGAGGTTCTGGCAAAGTGGAACAAGTCAAAGACT
TTTTAGTGGCTGCCAAAGAAAACAATCGTCGTGTCCTATTATTTTCTCAGTTCACAAGTA
TGCTTTCTATCTTAGAAAAAGAATTGAATGAATTAGGTTTAGAGACGTTCTATTTACGAG
GAAGTACGAAGCCTCAAGATCGGTTAACGATGGCGAATGCCTTCAATGAAGGAGAAAAAG
ATGTCTTCTTAATTTCATTGAAAGCAGGGGGAACTGGACTAAATTTAACTGGTGCAGATA
CAGTTATTTTATACGATTTATGGTGGAATCCCGCAGTCGAAGAACAAGCGGCTGGTCGGG
CACACCGCATGGGACAAAAAAAGGTTGTTGAAGTGTGGCGGATGATTGCAGAAGGAACGG
TTGAAGAAAAAATGAATTCCTTACAGCAAGAAAAACGCGAGCTGTTCCAAAAAGTGATTC
AAGGAAATGAAGAGCAATTAGCGAAAATGACGGAAGAAGATATTCGCACAATTTTAAGCA
TTGGAGAATAGCCGTTCAACTTAGTTGCTATCTTATTTAAAGAGAAATGGAGTAATTCGT
TTGAAACAAAAAGAATATATGGAATATCGGCCGCTAGGTGAAGAAATTGAACGGATTCGT
AAAGGAAAAAATATTCCTCTGCGTGTCTTTGATGAAAATGGTGTTTCTAGTCGAAGTTAT
CAACGCTTTGTCCAAGGAAATAGTGAATTGCGTATTTCGGATTTAGCCATTATTGTCGAA
ATCTTGTCTATTTCGCCGATGGAAATGACAGAAAAATTAACGCCAATGTCCAAAACAGTT
TTAGCTAAGGAGCAGTTTAATCAAGCAATCTTTAGTAAAAATTTTCAAGAAAGTAGTCGA
ATCGTTGCAGATTATCGGGCGTATTATGAGAAATCGTCTTTTGCTTTAGGAAAGCAAGAA
GTAATGTATTCGATGTTGGCGTTGGAATATCTTTTTAACCCTCAAACAGTTGTGACAAAA
GAAGAGATTATTGCATTAGAAAATCAGATTCTGGAACGATTAATTAATGCCGATGTGTAT
ACTATTTTTAATTTGAAATTTTTAGCATTACAAAAAAACGTTGGCTTGCAGCCGTTTCCA
ACTTCGTTACTTTTTCGTGTACTACAATCTGTCAATGAGCGGGAAATTATTGATATTCGC
TCGCTAGAAATTATCGAGCAAGTAATTATTGATTTTTTATTTGCGGCGATTGTCAGCCAA
AATGTTCCCCATATTCTTCATGTATTAAGCATGTTTAAAGAATATGAAGTGGGTGAAAAT
AACTGGCGAATGATCCTCTGGAAAAAAATAGCAGAAAAAATAGAAATGATTTTAACCAAT
GAAGAAATATTCGCAGATTGGTCAATCTTTAAAGAACAAATCCTCTTATCTATCACATTG
TTTTTACCAAAAGCCAAACAAGAATTTTTTGCTGGGCAATTGGAAAAAATAGAGGATAGT
TTAAAAGAAATAAAAGAAAACTAGGCATAATTGAGAATTTGTCATAATACATTCTGGTTG
TGTTTAGCGACAAAGAGCGCCAAATAGGGGTAGAAAACCCTATTTGGCGCTCTTTGTCTT
GTCTATACAAATTAATTTGGACAGTTTGTCGTAATTGAACCCATTTTCAGTTGATATTCA
CTATAATTAAGAAAATATCAGGAGGTGAAGTTTATGAAAAAAATGTGCATCTCCGCAGTT
AGTGCCTTACTTTTGGCTAATAGTTTATTACTTCCTGTAACAACTTTCGCCGAAACGACC
GAAACAATCGCATCCTCCAGTGAAGAAAATGTTTCATCTGTTTCAGAAGAAAAGATTCCA
GAAACTTCATCGGCAGAAGAGCAAAATTCAGCAACCAGTAGTTCGGAGATTCCCCAATCA
GAAGAGTTAACGACTGTTGAAACAAGTGAAGAGCCGCCAAATGAAGCACTAGCGATAACG
GAAGCACAACTGATGATGCCCCAATTATACGCAGGTGCTGTCTTAGATAAAGCGACGCCT
ATCAGTACACTATTTCCTGATCCAGCCTTTGCGGAAAATATCAGAAAACAGTTAAGCAAA
TCTCGGATCTCTAATACTGTCACCCAAGCAGAATTGGATAAACTGAATAAAGTTATTTTA
GAAAATGTCGTTGTTTCTAATGTGGAAGGAGTTCAATACCTAAGAAACTTAGAAGAATTA
TCTTTTCAAGATTCACTCAATGTAACAGATTTGAGTCCTTTTGCTAAAGGTGAATTTAAG
CTATTACGTTTTTTATATATGAGAAACAATAAAATAGCTGATCTTAGTCCGTTAGGTCAA
GCAGGATTAATTAATTTAGAAGGCTTGTATGTTGAGAACAATCAATTAACGACATTAAAT
GGACTTGAAGGAATGGCTGCTTTAAAAAATTTAAGTATCCAAAATACGACAGATCATCCG
TCAAAAATCACGCCGAATAATCGAGTAACTTCCTTCGACCCGCTTCGTTCTCTTCGTAAT
TTAGAAACCATTTGGGCTGCCAATAATCAGATTGCTACTTTAGATGGGCTTACGGAAGCA
AATAACCTACTCCGTCTTTATGTGGAAAATAATCAATTAAAAACAATTGCGCCCTTGGCG
AATAAGCCACGTCTAGAAGAGTTGAGTATTATGAATCAAACGATTGCTAGTCTGGAAGCT
TTAAGCACTGTTCCTAATCTGCGTGTACTGTATGCAAGAAACAATCAAATTTCTTCCTTG
TCACCGTTAGAGAAAACACTCAATCTAACAGTTTTAGATGTGGGAGAAAATCAAATTTCA
GATATCAGTCCGTTAAAAGGCTTAACGGCCATTACAGGGCTAGATGTATCTAATCAAATG
ATTATCTTATCTTCTGTCGATTATATTGCTGGGAAACCACTGCAATTAAAAAATAAGGTG
GTATCTCGTGATGGTCAACTATTTCCACCGCTGACGATTAGCCCTTATGGAAGTTACGAT
GCTACAAAAGGACTGTTTGAATGGAATTTACCCAAAGCTCATGAAGGCGTTTCTTATATC
TGGGAATCAACAGATAAAGCATACTTAGGGAACTTTTCTGGAACAGTCGTCCAACCTGTC
AAAGAAGTTTTCTTAAGTGAAACGAAACTATCTTGGTCAAAAGAGCGTATAGAAAAGTCG
ATGGAAAAAACAATCGATATTGATGACTTTCAAAAAACAGCCCTGCCTTTTTATTGGCAA
GATGTCGATGCTGGGAATAGATTACAATTTATTGTCAAAAAAGAGGGTCAAGAAATCCAG
AAATTAGCAGATGAAACAACCACTAATTCTAAAACATTTAAGGAAAAAGCCTTGTTATTA
CCAGAACTAACTTATGGAAAACAGCAGTTGGTCGTGGAAGTCTATGATAAAGGCTACAAG
ATTGACGAATTAGCGCTAACAGTCACTGTGGTTGGCTCTGTCAGGTTCAAAACGGTACCC
ACAGCGATTTCCTTTGGGAATGAGCTGCAAATCGCTAGTAGCACGACCCAATATCCAATT
GTTTCCATGGATCAACCATTAGTGATACGGGATACTCGTCAAACGGGGAATAATTGGTCG
CTTGCACTAACCGTTACTTCAGATTTCAAATCTGAATCAGGTGCTACGTTGCCGAATATT
TTAAAATTTAGAACCAACCATCGCTTACAGGACATTCCAGAAGGCCAATCGATTCTTGTT
CACAACCAAGCCAATGGACATCAAGAAACAAATATTTCTGATCAATGGAAAGAAAATGAC
CAAGAGTTGTTATTATCTGTTCCTGGAGGGACGGCCAAAGCAGAAGAATACGAAGCAAAA
CTAACTTGGCACTTGATGGACGTACCTGATGGCAGTGCAAAATAGGGGGTGAGTCTTATC
AAAAAAATAGTTAGCGGTGTATTGCTATTAGGATTGATTTCATCAGTTGATGTATTTGCT
GAAACAAATGCCTATCCGACAAATGCAGAAGTTTCTTTTTATGGCGAGTATGAACCACCA
GCCAACAAAGAAAAACCAGATGGTAAGATACCACAGCGTTTCCCCAAGCAGTCGGAAGCA
ATACCAGCAGTGAGTGGAGAATCATTGAAGCATTCAACAAGTAAAACGGTTGATCAAAAA
GGCTCAGGCTTCTTACCTCGAACTGGTACTAAACAGCAACAAATGTTTAATTATCTCGGA
ATAATAGTCATCTTTATGGCTAGTTTTATTTTAAAAAAAAGAAAGAAGGAACAATAAAAT
GAAAAAAATTATCTTAGCAACAATCCCAGCTATCACTTTAGGCGTAGCTATTGCACCAGA
AGTGAATGCAGAAGAAAAAAACTATGAATCAAATGCTATCGTTGAATTTACACCGGATGC
CTCTATCAACAAACCAGTCGATCCAGTGAATCCAGATACCGAAAAACCTGTTGAACCCTT
TGACCCAACGACACCAGACACAGGCAATAAGCCAAATGAAGGAACAACTGGTCCACTAAG
TATCGATTATGCTTCTAGTTTAGACTTTGGCAAAAATAAAATTTCAAATAAAGATGAAAA
ATATTATGCAAATCCACAATACTTTTTCTTGGCAGACGGTTCTGGTCCTGATTTGACTAA
TCCTAAACCAAATTATGTACAAATTTCCGACAAACGCGGAACGAATGCCGGTTGGGCCTT
AACAGTTAAACAAGAAACACAATTAACAGCGACAAAAGAAACATTAAATAAAGTTTTAGA
CGGTTCAGAAATTAAATTAAGTCAAAACAAAGCAGTGTCTAATTCCAAAGCAGTCACACC
AACTGCGCATGAAGTAACTTTAGTAGCTGGCGATTCATCAAATGTGATGTCTGCCGCTGA
AGGTCAAGGTTCTGGAACTTGGCTTAGTGCGTTCGGTGGGATTGAAAAAGTGGAAGTTGA
CGGTGAAAGCGTAGATAAAAATACAGCGATCACATTAACTGTACCAGGAGCAACACCAAA
AGATGCTGTTCAATACAAAACTGTTTTAACATGGACAATCGCTGATTTACCAAGCGTATA
ATTATTGAAACTATAACAATAGAAGAGAAGGAGCACTAACATGAAAAAAATGACCATCGC
AAGCAGCTTAATTTTAGCAACCATCGCGGTAGGCACACTACCAGTTCAAGCAGAGGAAGT
GGCTAATCGCGACACAGATGCTATTGTAAAATTTAAAGCACCAGATGAAAAAGATCCTAA
CAGCAAAAATCCTGTAGTGGATCCAGAAGACAAAGACGGCAAAGATCCTGTGACACCTAT
CGACCCAGTAAATCCTGACAAACCAGTTGATGAAGGTTCTACAGGCCCCTTAACCTTGGA
CTATGCTTCAAGTTTAAACTTTGGTGAAAATATCATCAGCACAAAAGATGAAATCTATTT
TGCATCAGCACAAGTTTTAAAAGATAAAAATAATGTTGAAAAAACGGGTCCATTATTTGC
TCAAATTACAGATAATCGTGGAACTTTAGAAGGCTGGACTTTATCTGCAAAACAAAATTC
TGCATTTACTTCTGCTACAAAAGGTCAGACACTTGAAGGAACTGAAATTGTCTTTCAAAA
CGCTTCAGCTGTGACAGCAGGACAAAGCGCTGCACCAACAAGTTTAGCGAGCGTAACTTT
TGGTACAGTTGGTGAAAGTCATAACGTGATGGTAGCCGCAACAGATCAAGGTGCTGGGAA
ATGGTCATACTTATACGGCAATGCTAGTTCAATTGCTGAAGTTGACGGCCGTCAAGTAAT
GAAAGATGTTCAATTAAAAGTGCCAGGTAAATCAGTTAAATTAAACGATGCCTACAAAAC
AACAATTACTTGGACATTAGCTAATACGCCAGTATAAAAAGAACCTTTTTGGAGAAAGGA
AGAGGGGAACTCAGCCTTTCTCCTTTACATAGAAATGGAGTGTAGAGCGAAATGAAAAAT
AGATATTTTATTCTGATGATCCTAAGTTTTTATTTCTTTGCTTTTGGGATTGAAACCTCA
GCAGCAGAATTACGATTTAGTGTTGAAACAGAAATTCCAGAAAACCAAATAGATAAAACA
AAAACATATTTTGATTTAATGATGAAACCAGACCAAGAACAAATTTTGAAAGTTCGAGCG
GCCAATAGTACAGATGAAAATTTAGTGATTGATGTTAGTGTGAAGTCGGCCACAACAAAC
AGCAACGGAGTGATTGAATATGGTGAGTCGTTGACAGCTTTAGATAAATCTGCACCAGCA
GATTTATCAGAAATCATTCAACTGAAAGACGGCGGTGAGAGTGTTGAATTGCCTGCTAAA
AGTGAAAAAGCAGTTGAATTGCGAGTGAAGATGCCTAAAGAAGAGTTTTCAGGGCAACTA
GCGGGCGGGATCACGTTTAGTGAAAAAGTCGATGAAACGAAAGACAAGCAAAAAGAAAAT
ACAAACGGCTTAGCAATTGAAAATCGCTATGCCTATACAGTAGCTGTTTTACTTCGAGAA
AATGAAACAGTTGTACAACCAGAATTGTCTTTAGAGAAAGTTGAACCGACACAAAGAAAT
GCGCGCAGTGTTATTTCTGCAACACTGTTAAACCATGAAGCAGCCTATCTTCAATCAATG
AAAGTAACGGCAAATGTTAAAAATAAGAAAACAAATAACGTTATTTTAGAGAAAGAACAA
GAAGATATGCAAATGGCGCCCAATTCAATTTTTAATTTCCCTATTCCTTATGAAGAAAAT
GAAATGGAAGCTGGGACGTATGTATTGGCAATGACTGTGGAAGGCTCAGGAAAAAAATGG
CAATTTACGAAAGAATTTACGATCTCAAAAGAGGAAGCAAAAACATTTAATGAGAAAGAT
GTAACCGTCAAAAAAACGGAATCTAAACTTATTTATCTCTTAATCGGTTTATTGATCCTT
TTACTGATAATCTGCCTGTTCATCATTTTACGTCTGAAAAAACAAAAAAATAAATAAAAA
AAAGCCGTTCTTCAATTTGAAGAGCGGCTTTTTTTTAAAGATTAAATAATTTCTCCACAG
TCGGACAAAGTTCGGTGAAACAAGTGACTTCTGCAAGGTGTGATGCAGGTTGGCAACTTG
GTAGTTCACGAGAGCGGTGGTTAAACCAAAGAGAATGCCAGCCACCATTACGTGCGCCTA
CAATATCATTGTCATAACTATCACCAACATATAAAGTATGTTCAGGTTCCATACAAAATT
GATTACAGGCTAAATCAAAAATTTCCTTTTCAGGTTTTTGAAAACCCGTACTTTGAGAAA
TAATGATATTTTGGCTTGGAACCCATTTTTCAATATTCAATTGTTTAACTTTTTTAAATT
GATGGTCTGTTGGACCATTTGTAATAATCCCCATCGGAATTTCTTTCTCTTGTAAAGTAT
CAAGAAGCTTAGTAACTTCTGGATGCATCGTAATATTATCCAATTCTTCTTCATAAACTT
GTTGGAAAATTTTTCCTTCTTCTTGTGAAATTCCTGGATAGTTTAGATCCTTTAATGTTT
CATTCATCCGGAAAAACCGCATGAAATCTAGGGACCATTCATTGGCTAAAACTTTCGGAA
ACGTTTCATCGCTGTGGTGTCTAAAACGAAGATACAATTCATGCATATCCTCTGTCGCAA
CGTTTGGGAAAATTTTAGTCATCGCATTTCGAAAGGGTTGTTGCTGATCGTACAGCGTGT
CATCAACATCAAAAACAATGGTTCTCATTTAACAAGTGCACCTCTTAACTTTTTTACAAA
ACTTTTCATATGTTATATTGTAGCCGATATTTTCACAAATAAATAGAGTATTTTTCACTG
TATTTCAAGGTTTTGTACAGAAATCAAAGCCTTGCGGGAAAAGACAATTATAGTTATTTT
TACCGAAAAAATGGAAACGATAAATGAAAAAATATTCTGATAATGAAAAGTTTGTGAAAA
TGATTTTGAGTCAAAGTTACTTAAATAACACATGTTCTGATAGAAGTTAGAATTTTGCAA
GAGACAGTCTTTTTCCGTATAATGAATGAGAATGAAGGGGGAGAGTTAGGGAGTTATGTT
AAAGCGTTTTTTTGGGTATTATCGGCCGTATCGTCGATTATTTATTTTGGATTTTGGGTG
TGCCGTTTTTGCGGGGCTGTTAGAGTTGGCTTTTCCAGTAGCAGTCAACCAAGTAATTGA
TAAGATTATGCCAAAAGGAGATTTTCGCCTCATTGCATTAGCTAGTGCGGGCTTATTTGC
ATTTTATATAATCAATACGTTTTTACAATTTATTGTGGTTTATTTTGGTCATATGTTAGG
CGTGAATATTGAAACAGATATGCGTGAAGAATTATATCAACATCTGCAAACACAACCGTT
TGAGTATTATGATAATCAAAAAACAGGGAAATTAATGAGCCGTTTGACCACTGATCTTTT
TGAAATTTCGGAAGTGGCGCATCATGGTCCAGAAGACGTCTTTATTACGATTATGACGTT
AGCAGGTTCTTTTTTATTAATGTTAACCATTCACGTGAAATTAGCCATCGCTACGTTTAT
TTTATTGCCATTTATCACGATTGCGCTAGGCTATTTTAATAAAAAAATGACAAAAGCGAA
TACGGATATTTACGATAATTTAGGTGAATTTAATGCTGGGATTGAAGCGTCAGTAAGTGG
GATACGTGTCACGCAATCTTTTGCAAATGAACCGTTTGAACGAAAACAGTTTAATTATTT
AAATCAAATGTATCGAAAATCGAAATTATATTTTTATAAGGTGATGGGTGTCAGTTCCGC
CTATAATTACTTATTAATTCGTCTGATAAATTTATTTTCATTAATTTTTGGTGCGTATTA
TACAATTAAAGGAGAAATTACAGAAGGTCAGTTTGTAGGATTTATTTTATTAGCCAATAT
TTTTATTCGGCCGATTGAAAAAGTCAACAATATGATTGAAAGCTATCCCAAAGGATTTGC
TGGCTTTAAACGTTTTACGGAAGAAATGGACAAACAACCGTCCATCAAAGATTTGCCAGG
AGCTGTTGCTGTTTCACATTTAGAAGGAACGATTGCCTATAAGGATGTTTCATTTGCTTA
TGAAGATGGCACAAAAGTTTTAGACCATATCAATTTAAAAATTCAACCTGGTGAAACCGT
TGCTTTCGTTGGACAAAGTGGTTCAGGAAAAACGACCTTGTGCAATCTGTTGCCTCGTTT
TTATGAAGTCAGTAGTGGTGAAATTACGATTGACGGTAGAAATATCCAGAAAATGACCTT
GGCTTCATTACGTAAGCAGATTGGAATTGTTCAACAAGATGTGTTTTTATTCCCTGGAAC
ATTACGAGAAAATATTGCTTATGGGAATTTAAATGCTACAGAAATAGACATTCAACAAGC
GGTGAAATTAGCACATTTAGAACATGTAATTCAGCTAATGCCAGATGGCTTGGACACAAT
TATTGGCGAACGTGGCGTGAAATTATCGGGCGGTCAAAAGCAGCGAGTGGCAATTGCGCG
AATGTTCTTGAAGAACCCGCCGATTTTAATTCTAGATGAAGCGACTTCTGCATTAGATAC
AGAAACAGAGCAAGTGATTCAAGAGTCATTAAACTCGTTAGCTGACGGGCGAACAACATT
AATTATTGCCCACAGACTGGCAACGATTAAACATGCTGATCGAATAATCGTAGTGAGTGA
CCAAGGAATTTTAGAAGATGGAACACATGAAACTTTGTACGCGCAAAGAGGCCACTATCG
TCGCTTGTACGATGCTCAATTTAGAACATAAAAAACCCGCGAATAAAACTTCGCGGGTTT
TTATTATGTTTAGTTAGCGCCGAACTTTTCTTCCCAAACCAACAGCATTTTTCATTCGTT
GAAGTGTTTTGTTGGCTACCAGGCGAGCGTTTTCTGCGCCCTCATCTAAAATCATATCTA
ATTCTTCTGAAGCTAGAAGCTCTTGGTAGCGCACTTGAATAGGTTCTAATAAGGCAACTA
CTGCTTCTGCTAAATCTGCTTTGAAGTCTCCATAGCCTTTGCCTTCGTATGCTTGAACAA
GTTCCTCAACAGTTTGACCTGTCGCAGCAGAATAAATATTTAGTAAGTTAGTAATACCAG
GCTTTTCTTCTTTATTATATTCAATTACACCAGTTGAATCAGTTACAGCAGAGCGGATTT
TTTTGCGAATCACTGCTGGCTCATCAAGCATTGAAATAAAGCCCTTCACATTTGTATCGG
ACTTACTCATCTTTTTCGTTGGTTCTTGTAAGCTCATAATTCGACTACCTTGCTCAGCGA
TTTTTACTTCAGGAATCGTTAAAATTTCTTGATTTTTTTGGGCGTAACGTTTGTTGAAGC
GTTCCACAAAATCACGTGTTAATTCTAAGTGTTGTTTTTGATCATCTCCGACTGGCACTA
AGTCAGCGTTGTACAACACGATATCACCAACCATTAATGGAGGGTATGTTAAAAGACCAG
CGCTTACGCCAGCACGACCATTTTTTTGCGATTTATCTTTAAATTGTGTCATTCGCTCTA
ACTCACCAATAGAAGTATTGCACTGAATGATCCAACCAGCTTCTGCATGGGCACTAACTT
CAGACTGTATGAAAATTGTTGCTTTTTGTGGGTCTAAACCAACCGCTAGGTAAAGAGCTG
CTAAACTACGAATTTGCTGGCGTAGCTTTTGCGGTTCTTGGGGAACGGTAATGGCATGTT
CATCCACAATACAAAAATAACAATTGTATTCATTTTGTAATTCGATAAATTGTTTCATTG
CACCAATGTAATTTCCGATTGTCGGAGTACCACTGGGCTGAATACCAGAAAAAATTGTTT
TCATTAAATAACCACCTGACTTTAGACTTAAGATAGTGAATAGTTCTATTATACATTTTA
TTAGAAAAAAATACATGGGAACTTCTTGAAAAAATCACCAAGAGAAGTAAATTATAACAG
CAACCATAAAAATAGAAAACTGTATTACTTTTTTACAGAATCATAACGAATATCCATAAA
ATTTCATAAAAATTATATATGTCTTTTTAACTATCTTTTTATATCTTCTCAAATGTCCGC
AAAGCCTTATTTTATCGGCTCTACGGGCATTTTGCTTTTGTGGTAAATCTCACATACCTA
GGTCTATCTTCTTATATTTTCGCTATCAATCGTGGTTAAAATCGTGGTAAATACTTCTTA
TGCGATTAGACGCTGAACCTCTGATTTTGCGGTATCTATGGACGCATGAGCGTACCAGTT
CATTGTGATACTGATGTTTGAATGTCCCATGATATACTGTAAATCTTTCGGGTTCATGTT
CTTGCTTGCCAGTCTTGTGCAGAACGTATGGCGTAGCGTATGCGGTGTGATATGTGGCAA
AGGGTTGTCCATGTGGTGCTTGTTGTATTTCTTTACCATGCGGACAAATAAGGCATTGTA
ATCAATGGCAACTTTTGGCTTGCCTTTGGGATTGACAAATAAGAAGTTGCCCCGTCCGTC
TATCACAAATGGTTCTGCCTTTGGACGTTTCTTCATAACCCGTTGAAATGCCTGTATCGT
TTCTTTGCTTAATGGCACTTGCCTAGTTCCGCTCTTTGTCTTAGGCGTTTCAATGTAATA
GCCCTGTTCCTTGCTCTTTAGTAACTGGTGGTCGATAATCACAACCTCATTCTTGAAATC
AATATCGGCTACTGTCAGTCCGCACAGTTCCGAAATACGAAGTCCTGTCTTTAACAGTAT
CAGTACATCATCGTAATACTTATGATACACGTTGTCCGTCTTGATGAATGAGAGTAGGGC
TTGTTCCTGTTCCTCTGTCAATGCGACTTTCTCTTTGGTATCATTTTCTATGACTTCACT
TAACTTGAAATCAAAAGGATTTTTCCTTACACAATCGTCTTGTATGGCGATATAGAATGA
CGCTTTTAACGAGCGTTTATGGTTGTTAATGGTGTTATAGGAAAAGCCTTTGTCTTTCAT
GCGTAACGCCCATTCCTTAGCGTCAGAGGGTTTTATCGTATCAATGCTCCTGGCACCCAA
CTTGTCCTCTTTCAATAACCGCATGAGCTGTTCCCGTTGTTTCTGTGTGCTTTTCTTCAC
ATTTGCCCTCTGTGCGTTCTGTTTGGCGTAGAGTTGGCAAAGCGTCATTTTCTTGCCTGT
GCTGTCGATACCGTCCTCAATATCCCGTCTTATCTGCTGTTCCAGTTCACGAAGTGAGGG
CTTTTCCCGTTTTCCCTTTGGTGTCGGGTCTGTGGGTGTCAATCTCCAAGCATACACATA
TTTTGTGTTTCCAAATGCGTCCACATATTTATATAAGTATTTCCCGTCTGTTCGTTGGCT
CTCTCCAGTATGCAGGATACGTCCTTTGCTATCCCGTCTTTTTTCTTTCATGGTGTCTGC
TCCTTTCCTTGTTGGAAAGAGCCTTGATATGACTTGTGTTCATCATAACACATACAAGGC
TCATTTGCATTAGATAGCGTCCAATTTGTCAATAACCTGTTCAAACTGTCGGCGTTTAAT
CTGTATGCGGTTGCCATTCATAATGAGCCAGCCAGCGTCCTTGTTTTCCTCTGCCAAGCG
TCTTAGCTTGTTTTCTCCGATACGGAAATATTTTGACGCTTCTTCAATGGTAAGGGTGTA
TTTTTCCCATACGGGAATATCGTTGTTATTCATCAGATACCCCCTTTCCCATGTTTCGTG
TCATACTGGATATAGGGGATAAGGTCGGTGCGGTTTATCCTCTGTAAATGGGCGGTCAGT
TTACTGGAAAGGGAAGTGCTGTATCTTGCCTTATCAAGCATAGTTCCCACCCGTTCCAGT
CCACCTAATGCGTCATGTTCTTCCAAGAAATAAAAACTTTTGACAGCGGAAATCACACCA
CCCTCTGTGAGCCATTGCTGTGTTTCCTCAAGGGAATTTTGCTGTTTTGGTACTTGCAGT
TTCAAGACTTCCACAGCCCCTAAAAAGCGTTCCCAAAACCGACACGTTTTCCATCTGCTT
TTATTACTTTCATTTCTGTTTGGCACGACAAAGCGTAGGTTGTTTGCCAATAACCCGAAA
GCCAGTTTCCCAAGTTCCAGCGGTCTGTCTTTGAATGTCATGGCAAAGACATGAGCCTTA
TCATCACGCAGTTGCATTTCTGTCCGTTTCCAACTGCCGACTTCATTAAGTGTCTTATTA
TGTTTTGAACATACTTCCTTATCCTTGTCATAAAAGCGGTAGGACAATCCCGATTTACCA
GCACCGATATAAACAGTCTTTGCGGTGTCGAAATCATCAAACTTGCTTTCATCAAAGTGG
TAGCCCTCACTATTCGAGATAAATTCCTCTTTTTCGCATTTCTTCTTTATCTGCTCTATG
GTAAAGAATGGCTTTTCGTTCTTATCATCAATGGCAATATCAAGCCTTGTGAAATGGAAA
TTATCCAGTCCGTATCTTCGCTCACAATGTTTGAACATATCCCCAAAGGTATAATTCCTA
CTGTCGAGAATACGGAAAATATCATCACAACCTCTGCCGGTCATAACAAGATAACAGCCT
AACCCTTGTGGGTTGTCCTCTGTCTTTCTTGCGTCCCCCGATACATAAATATCTCCAATC
TGCCAGCGTGCTTGATAAGTCTTGAATTTAACGCTTGCCGGATAGACATTGAAAATGTCA
GTCGGTAAACCTAAAATGTGCATGATGACATCTTCTGCGGTTGCGGTTTCAAATACAATG
CTGATGTAATCAATCTTAACGGATAAATTTTCGTGTGTTGCGATACTTCATTACTCCTTT
CGTATGCCCCGATTTTTTGCGGGGTATAAATTGCATTTTTTCCTTTATTTATCACAGTTT
CTAGGTACTATGACATGTATACGCAGGGCGGTGTTACATGTATACGCAGGGCGGTGTTAC
ATATACGCCCTTTACGAACGCCTAAAGGCGTTCCCTTTCTTCCTGTGTCTGCCCCGTTCT
TAACGCTCACGAGCCTTGTAAGGCTCGTGGCTAAACGGAACAGCCCCAGTCAGAAACCTT
ATTTTCGGTCTGATAGTCCATGCTTATTCATGCTATCAAAGTGAAAATATATATTTTATA
TGCTTACTCAAGCGTGTGATTGACCCTAGCGTGCTTAATCACTCTGTCTAATACGATAAT
AACTCCATTAGAATTACTTGTCAAGAAGTTTTTGTTGACTTTTAGATATAGATTAAGTAT
GATATGCTTATAAATACCAAGAAAAGCAACGAAAGGAGCGGTTATACTAAGTTATGGAGC
ATTATGAAAAGAAAATCAGTTTCTTAGGAGAAAACATACAGACCATAAGAAAACACAGAG
GAATGAAACAACAGGAACTTGCGGACAAAATCGGTATCAATATGCAGAGCCTTTCCAAGA
TTGAACGTGGCGTGAATTATCCTACCTTTGATACGTTAGAGAAGATAATGGACGTGCTGG
GTGTAACGCCCAATGAATTATTGTCGGGAGAATGGAAGTATATTGACCACACCGAGCCCT
ATATCATGGATATTATCAAACGGGAACAAGACTTCAATGTTTCCTTAGATTACCTGTCTG
AAAATGAATTTTTCGATGATGAAAAAGAATGCACATTTTACAAGGCATATAAACTCATAC
AGTATATCCATAACTACATTACCAATGAGGTTACGGAGTTGGAAGAACTTATGGAAATCA
AGCAGTTGATACAGCGTCAAAAACTGGAACGCATGATAAAAGTGCATAAGGAAATGCGAG
GGTTAGACCGATACAGAGAACAGCCCAAAGAGTATAAATACCATGACCCTTATGATGATT
GGATATTTCGTCAGCTTGCGGATATAGACAACAGAAACAACATTCCCGACACTTCTCCAC
AAGTAGACTTCAATGAAGCAGACTATGAAGATTATCTAAAGGCGAAATGGAACAGAGGTC
TTTAATTTCCTCTTGCATGGAAGATACAGCAAACAAAAAGCCCAGTAAAGAGTGCAAAGC
ACCACCAATGGTGGCAAGGCTCTTGACAGGGCTTTTTCTTTTCTGTTGTGGGGTAATCAA
GAGGAAGAAAGAAAAAGTGTGCATTTTTGTTCCATAAATGCTAAGGGTATGCTGATTTTT
ATTGTGGCGGATATATGGAACTGTTATAATATGGATATGAAGAAAGCGACAAATTTGAAA
GTGTTAATAATTTTCAAACAGCCTCATTGCATGGAAATAAGAAACAGACTATCCTTAAAG
TAGGAGGTGGCACAAATGGCAAATGAAGATAAAAAAGATTTTAATGCTATGTTGCATGAT
AGTAAGGATATGCCAAAATTTCAAATTATCATAGACCAGAAAAGTATTGAGAAATATGGT
GGAAACAAAATGTATTTTGCTCCCCCGATTGACTATGACAAAGTAATGAAAAAAGTTCCG
TATGGTAAAGTGATTACGGTTGGAAAAATACGAGAACACTTTGCAAAATTGAGTGGTGCA
GATTTTACAGAGCCGATTACAGCGGGTATATTTGTTTCTATTGTAGCGTGGGCGAGTTAT
CAGCGTTCCGAAGATGAAACACCCTATTGGAGAACATTAAAAGCAAACGGAGAATTAAAT
GCTAAATATCCAAATGGTATTGAAGCACAGAAAGAAAAATTAGAAGCAGAGGGACATACC
ATTATTCAAAAGGGGCGTAAAAATATACGATACTATGTAAAGGACTATGAAAATTCTCTT
TTTGATTTGAAATAGGCAAATTCTATTTCACAATTTCATATCTCTATACACAAAGCAGTT
AGTCTTAGGATTGACTGCTTTTTTCATACCTAAATTTCAGATTGGAGTGATGAAATGGTG
TTTGTTAGAGCTGTTCACTAAGATTATCGGTGCATAAAATTTTATTGTGGTGCAGATATG
AAAATGATATAATGTGGATATGAAGAAACGGACAAACTAGAATTTGTCGAGCTGGTTAGT
TCGAGATAATTTTGAGTTTGTTAAGATGTGGTGCACTTGATGGAATCACAGGTACGACAT
CATATTATGGAGGATGAAATAGATGATAGGTTTGATTGTTGCGAGGTCAAAGAATAATGT
TATAGGCAAGAATGGTAATATACCATGGAAAATAAAGGGAGAACAAAAGCAATTTAGAGA
GTTAACAACGGGTAATGTGGTTATTATGGGGCGAAAGTCTTATGAAGAAATCGGTCATCC
GTTGCCTAATAGAATGAATATTGTTGTTTCCACCACAACAGAGTATCAAGGAGATAATTT
AGTTTCAGTTAAATCATTAGAAGATGCATTATTATTGGCTAAAGGACGAGATGTATACAT
ATCTGGTGGATATGGACTATTTAAGGAAGCTTTGCAAATAGTAGATAAAATGTATATCAC
AGAAGTAGATTTAAATATTGAAGATGGAGATACATTCTTTCCAGAATTTGATATCAATGA
TTTTGAAGTTTTGATAGGGGAAACACTTGGTGAGGAAGTGAAATATACGAGAACATTTTA
TGTAAGGAAAAATGAATTGAGTAGATTTTGGATTTAGGGTGTTTTCATAAATATATTGCT
TTTTATGCATATATAAATTGTTGTAAGACAAATCCCAGTTTGACAATTTCATATCCATAC
ACACAAAGCAGTTAGTCTTAGGATTGACTGCTTTTTAAAAAGACACCATTTAGGTGTAAT
GATGTCTTTTGGGTGTTATTTTATAGGTCATATCAAGGCTCATTCAATCGTGGTAAATTC
GTGGTAAAATGAGTTTTTTCTATACTTCAAAATACTTGAAAGTATAGTGTTTATGCGGAT
AATCGAAAATTAGATATAAAATTTCAATCCAAAATTAACCCTAATTTTACACGGATGTAA
TGAAGGAAAAATAAACAAAGTTAATAAAAAATGTTTAAAAACCCCTAGTATTTTTATTAG
AAATTAGGTATACTGGTTTTAAATAGAGGAACAGTAAAGTTCCCTGTTTCAGAAACGCGA
TGATTCGCGAAAAGGAGTGATGCACAATGTTGACACTTTATACTTCCCCAAGTTGCACGT
CATGTCGTAAGGCTAGAGCCTGGTTGCAAGAGCACGAAATTCCTTTTAAAGAAAGAAATA
TTTTTTCTGAACCTTTAAATATTGAGGAATTAAAAGCAATTTTAATCATGACAGAAGATG
GAACAGAAGAGATTATCTCTACTCGCTCTAAAGTTTTCCAAAAATTAAATATGGATTTGG
ACGAGCTTCCACTTCAAGATTTATTAGAGTTGGTTCAAGAAAACCCTGGATTGTTGCGTC
GGCCAATTATGATTGATGAGAAAAGATTACAAGTCGGTTTTAACGAAGATGAAATTCGCC
GATTCTTACCAAGAGATGTTCGACAACTGGAATTGCGCCAAGCACAATTAATGGCAGGTT
TATAAAAAATATAAAATTTTGTTCTTTATTTGTTAATTGTAATAAAGAACGATTCATATG
AATTTAGGGCCAGGGATTTTTATCTCTGGCTTTTTAATACATATTTAGAACTTGTATTCA
TTTGATTTGGCAGAACGTGGTCAAGGAAAATAGTATCTTTTTTGGAGAGACTGCGTTAAG
ATGAAGAGGTAGAAGGAGCGAAAAACCAATCGTTAAAAAAATTCAAAGTTTATAAAACGT
TCGCTAGTTTTCGAGGATTTACAGACTTTCCACTTTACTTTTGTGTAGTTTTCGCTACAA
TGAACGTAAGAAGTTTCCTGATTGAAGCAAAGAGAGGTGTAGCGCTATGGAAATGGAACA
TATTAATGAAAATACGATTCGTGTGTTAATTGGCAACGAAGACCTGGCGGATAGAGGGAT
TACTTTTCTTGACTTACTAGGAAACCACAAAGATGTTGAAAATTTCTTTTATAGTATTTT
AGAAGAAGTTGATGTCGAAGATGAGTTCCAAGGCAGTGAAGCAGTCACTTTCCAAGTCTT
GCCTAAAAATGATGGTTTAGAACTGTTTATTAGTAAAAATGTCGCTATGGACGACTTGTC
TTCCTTAGAAGGTCTGAGCGAAGTCAATGCAGATGTTAGCGAATTGATTCGCAAACAAAT
TGAAGCAGACAAAGCAGCCGCCGATGAACTTGACGAGATGGAAGCCACAGATGAAACAAA
CAGAAATGTAATCTTTGAATTAGATAATTTTGAAGCGATGATTCAATTATCCAAAGAAGT
CTTCATGCAATCTGTTTTGACTAACTTATACACGTACAACGATCGTTATTACTTACAAGT
TTTGTTCTTAACCGATGAATTAGAAAAAACAAATGTTGACAATGAAATTGCACAGATTTT
AGAATTTGCTCATAAAACAACTGTCACTCAGGATACTTTAGTCGAATATGGCACTTGTAT
TATGGAACGCAGTGCATTGGAATTAACACGTTATTACTTTAATGATTAAGCAAAAAAGCA
AAAACTTTCGAGTTTTTGCTTTTTTTTTGGATGAAAATTAAGAAACTTTGCGTAGTTTAT
TTATGAGAGGTGAAAATCATGTTAACAGCTTTAACGGCAGACAACCAAGAATTATTTTCT
TTAATCGATTGCTCGATTGATGAATTAACACAGATACGAAGCGAACAAGCTTTTGTGTGT
CCAATGTGTCATCAATCGGTCATTTTGAAGGCAGGCCCCATTAAAATACCCCATTTTGCT
CATCGTAAAAAGAATAGTTGTTGGTACGAAGCAGAAGCTGAAACAGAAGAACACCTCCGC
TTGAAGCAGCTTTTTGCGGAAAAGTGTTTACGCGAAAAGCTGTCCTTCCAAGTTGAGGCA
TACTTACCCACCTTGAAGCAACGCCCAGATTTACTCATTGGGAAGATAGCCATTGAAATT
CAATGTAGTCCATTGCCAATTAAACGTTTGGTAGAACGGACGGAGACTTATCAAACTCAT
GGCTATCAAGTTGTTTGGATTTTAGGTGAACGATTAGTGCCTAAAGACAAGCTCACGCAA
TTAACGAAACAATTCCTTTACTTTTCGGAGTCCTTGGGATTTTATTTATGGTCGGCCAAT
AAGAAGCAAGAACGAATAGAATTACTTTGTCATATTGAAGAGAGTCAATGTCAACAATTT
TATAGAAGAAAACAATCATGGGATTTTTACGAAAAACAATTACTAGAAATCTTCCGACTA
CCGACCGCTAATTTAAATTTACTGCCAGATAGACGGCACACTGGCCAATTGATGCATGAT
TATTATCAAAAATTGACGCAACAACTTGGTTACAGAAATGCTCAGTTGCTTAGAACACAA
AGCTTTTTATACACGAAAGGTTGTCACCTTCTCCAGTTACCTCCTTGGTTTTACTATCCT
GGATTGAAGCTAATACCTTCTTCTGAAGAAGATATTCATTTAAAAATGCTTGTTTGGGAA
GCACTAAAAACCGAAGAAGAGCGTTTAGTGACCAAACAGGAACTATGGCGTATCTTGGAA
GCTATTTTTTTGGAAGAAGGGAACTTTGTTTGGCAGCCACTGCCGAATATTGGCTTAAAA
AAGCTTTTTAAAATTGTGGGAAATAACTTATTGAGATGGTTACAAGAATGTTATGTGTTA
ATTAAAGTAAACAATAAGTACCTAATAACTAGTATTTTCCTAAGAGAAGATCCTGAAAAG
CTCATTCATTGGCTAAAAAAAGTGAAAAAACAACATTTTTTTAGTCACACGTGTTAAATT
ATGATAGTATAATGAGTAAAACGTTTCTTAAAGGAGAGTAAACTATGAGCGAAATTAAAC
AATTACCAACACGTGATGAAGTTCCAACTCCATTGACTTGGGATTTAACCAAAATTTTTA
AAGATGATGCTGCTTTTGATGTTGCGTATAATCAGTTGATAGAAGAGCTAAATCAAGCAG
AATCATTTAAAGGTACCTTAGGGGATGGTGCAGAAGCTTTTCTAGCTGCGTTAGAATACG
TTTTAGATGTCTATCGAAAAGTGGAAACATTATATGTCTATTCTCATTTAAAAAATGATC
AAGACACTACAAATACAGCTTACCAAGCTTTATATGCCAGAGCTAGTTCTTTATATGCAC
AAGTTAGTGAAGCTGTTTCTTGGTTTGACCCAGAGGTTTTAACATTAAGTGATGAACAAA
TCTGGGGATATTTTGAAGAGCAGCCGAAATTAGCTGTTTATCGTCACTATATTCAAAATA
TTTTAGATGAACGTCCCCATGTTTTATCGATGGAACAAGAAGCTTTACTGGCGGGGGCTA
GTGAAATTTTTGGTGCCTCAAGTAATACATTTTCAATTTTAAATAATGCAGACTTAGAAT
TTCCAACTGTGCAAAATGCTGAAGGCGAAACGATTCAACTTTCTCATGGCGTTTATGGTC
AGTTAATGGAAAGTGTCGATCCATCTGTTCGTGAAGCAGCATTTAAAGGTTTGTACAAAG
TATACAAACAATTTAGAAATACATTAGCCTCAACTTTAGGTGCACATGTTAAAACACATA
ATTATAAAGCAAAAATTAGAAATTATGATTCTGCTCGAGCAGCCTCTTTAGCAAGTAATC
ATATCCCTGAAAGTGTTCACGAAACATTAGTAGCTGTAGTAAATAAACATTTACCTTTGC
TACATCGTTATGTAAAATTAAGAAAAAAATTATTAAACGTAGAAGAATTACACATGTACG
ACTTGTATGCGCCTTTGCTAGGTGAAGCACCAATTCGTTACAGCTATGAAGAAGCAAAAG
AAAAAGCAATTGAGGCTTTAAAACCACTAGGTGAAGACTATTTATCTATTGTTAAAGAAG
CTTTTTCAAGTCGCTGGATTGATGTGATTGAAAATCAAGGAAAACGAAGCGGCGCATATT
CTTCAGGAGCTTATGATACAGCCCCATACATTTTAATGAATTGGCATGATAGTTTGGATC
AACTATTTACATTAGTCCATGAGATGGGCCATAGTGTTCATAGTTACTATACAAGAAATA
ATCAGCCGTATGTTTATGGCGACTATTCAATTTTCTTAGCTGAGATTGCTTCAACCACAA
ATGAAAATATTTTAACAGAATATTTATTACAAACAGAAACAGATCCTAAAGTACGTGCGT
ATGTCTTAAATCACTATTTAGACGGCTTTAAGGGAACCATTTTCCGTCAAACGCAATTTG
CGGAATTTGAACATTTTATTCACACGGAAGATGCTAAAGGCACGCCATTAACAAGTGAAT
ATTTGAGTGAGTATTATGGCGAGCTCAATGCTAAATATTATGGACCAGAAGTAGTTAGAG
ACGAAGAAATCAGTTACGAATGGGCGAGAATTCCACATTTTTATTACAATTACTATGTTT
ATCAATATGCAACTGGCTTCTCAGCCGCTTCGGCATTGTCTAAACATATTTTAGCTGGAG
AAGAGGGAGCTTTAGAGAATTATCTTAACTACTTGAAAGCAGGAAGTAGTGACTTCCCAA
TTGAAGTGATGAAAAAAGCGGGCGTGGATATGACACAAGCCGCGTATATCGAAGATGCAA
TGAAAGTTTTTGAAGAACGTTTAACGGAATTAGAAGCTTTGGTTGAAAAATTATAGACAA
AAAAGTGGGATATAAGTCCAGATGACTTATATCCCACTTTTTAACTCTTAAGATAATTGG
TTAACAGCTTTCGTCGCAGCATCTTTTTTATAATAAATGTAAATGTCCATTTGGAAAATG
ATAATTGGAGCGACGTTTAAATTCAAAGGTTGCGTCACCTTGGTTCAGCAACGGTTCGTT
ATGTGGATGAACACGACAAAGTTGTTTAATTTCATCCATGTTTTCAAAATTTTCGACTAA
AATGCCGAAATCGTTCTCGCAAGTATAGTTGTAAACGACTGCGGTAGGGTGTTGTTTAAT
CCCCATTTCTCGAGCAACTTTTTGGTCGGTTTGGAAAGATTCTTTGACAAAATCGGATTG
TCGGTCTTTACGATACATATCAATATCCCCGCCAGCCGCTAGAAGTAGTTCTTCTGATAA
CTCAGGAGAGTAAGCTAGACCGTCTTCAGCTACTGCTTTTTGTAAGCCAATCAACAATTG
TCGGCCTTTTTTTCGGCCTTGTAACTGTGCTGCTTTATAGTCAAGAGCGGCTGAGTATAA
ATCTTCAAAAATTCGATTCCGTCGTTTAATGTCATTAATCGGAATATGTTGACGACTCAA
AAATTCATTGATCGTTTTCATATTTAATAAAGGAATAAAGCGCAATTGTATTTTCTTCTT
GTCGTTAACAGACAATTGTATAATTTCTTTTTCAATTTCTAAACAGACGCCGCCTAAAGG
ATTGACGAACAAATAAATTTCAACCATTCATACTTCCTCCAATGCCATGCTTTTTCAAAT
ACAGGTGCCAGAACGTCAGTGCTTCGAATACTAAGGGGCAGTGGTCCGCATCATGCGTTG
AATCTTGTTAGGTGCAAGCGTAATGGGAATGTTCAAATCAGCCATTAATGTTTGAAACGC
TTGCTTGCCGCTTTCAGCTTCAGTAACTTCTAACTCTAATTCAAAATCGTGCTGTTGGTT
ATACCAACTTTCGTCTAACGCAAGTAGTCCTTGAGGAATTTGTTTTTCTGCACGTGCTGT
TTTTAATGAACCAATTAAATGGATCGAGGCGATTTCAATACCTAATTCTTGTAATTTCTT
CGCCACAGCCCCCTCAGTAGGGAGGTGATTCCTCTTGATAAAGTGGTTCGCCGTCTCAAG
CGATAAAGGGTCATTGATTTCTAATAATCCTTCTGGCGCAGGAACTTTTAAGGTTAACTC
ACCACGATCTGCTAATACGCGAATTCTTAAGCCCATTCGTTGTGCTTTTAATTGAAAATC
GTCCGTATCAAAATAATGATTTGTTTGCGTAAAAAAGTCCGTTTTTTGAATAGCAAAATG
GTCGATTAATCGTTTGAAATCTTGCGGACTAACTAATGTTTTAAATTCAATTTCTAAGTG
CTCACTCATGGGGTTCTCTCTCTTTCTTAAATCACTCCAATTTTCACATATTATATAGGT
TTCCGTCAAGAAAAGTGGTCTTCTCTGTGAAAAATTTTTCTAATGAAAGGCGTTTGGAAA
TCAAATAGCGAATAACACCCTATTTTAGGGAGGACTGTGGTAAAATAATCAGTGAATGAA
ATTCAAGGAAATTGAGGGATCTACCATGGAACGAGAGTGGGAGCTGTTTTTAGCGCCATA
TGAACAGGCGGTCAGCGAATTAAAAGTAAAACTACGAGGTATTCGTAAACAATTTCGGGA
GCAAGATAAACACATACCAATTGAATTCGTTACAGGACGTGTGAAACCAGTAGATAGTAT
TTTGACAAAGACGGCTATTCGGCATATTCCTTTAAATCGGATTGAAGAAGAAATGCAAGA
CATTGCTGGTTTGCGGATTATGTGCCAATTTGTGGAAGACATTTACCAGGTAGTCGCACT
TTTAAGAAATCGTAAAGACTTAAAAATTGTGGAAGAACGGGACTACATTGAAAATAAAAA
AGAAAGTGGCTATCGTTCGTACCATGTGGTAGTGGAATATCCTGTGCAATTAGTCACCGG
GGAAAAGATTATTTTGGCCGAAATCCAAATTCGGACACTCTCCATGAATTTTTGGGCAAC
GATTGAACATTCTTTGAATTATAAATATCAAGGTGTCTTTCCTGAAGAAATGAAAGAACG
CCTTCAGCGAGCGGCAGAGGCAGCCTATTTATTAGATGAAGAAATGTCATCTATTCGTGA
AGAAATTCAAGAAGCACAACATTACTTCTCTCATGGCCGTGGATTGCTAGAAAACGAATA
CTATAAGCAAATTAAAAACGAAACACCAGAAAATCAGTAAAGGAGTCTGCTTATGAAAGT
GGCGATTGTTCATAACTCGGAAGAAAAATCGAAACAAGTCACAAAACAACTGACAACACT
ATTAGAGCAAAACCAAATTCAAATAGACAATCGTCAACCTGAACTTGTGATTTCAGTCGG
CGGAGATGGTACGCTTCTTTCCGCTTTTCATCGATTTAATCATCTGTTAAACGAAGTAAG
TTTCTTAGGTGTACATACCGGACACTTGGGTTTCTATACAGATTGGCGTGATTATGAATT
AAAAGAACTAGTTGAGAGTTTGTGTATTCATCGTGAAAAAAGTACGAGTTATCCATTATT
AGATGTGCGGATTCGGTTTAGAGATGGGAAACCAGATAAACATTTTTTAGCATTAAATGA
ATCAACAATTAAACGAGGAAACCGGACGATGGTGGGCGATGTGTTTATTAAAGATGAACT
GTTTGAACGATTTCGTGGTGATGGGTTGTCGATTTCGACCCCAACCGGCTCTACTGCGTA
TAATAAAAGTATTGGTGGGGCTGTTTTGCATCCTAGCATTAATGCGTTTCAGTTAACCGA
AATCGCCTCCTTAAACAATCGTGTCTTTCGAACATTGGGGTCACCGATTGTAATCGCACA
TACGGAGTGGCTGGAGATTAAATTACAGGAAAGTGATGATTATTTTGTCACGGTGGACCA
ATTAGATATTTATCAAGAAAATATCGCTTCTGTCTGCTATCGAATTGCAGACGAACGGAT
TCATTTTGCCTCTTATCGGCACATGCATTTTTGGCATCGAGTGAAAGATGCCTTTATTGG
TGAGGATTAATTAAACGATGGAATTTCAATGGACATATGACAAAGAAACAACACAACAAG
TGAAATATTTTTTAAAGGAACAAGGTGTTTCAAAAGGGTTATTAGCAAAGGTGAAATTTC
AGGGTGGTAAAATTCAAGTGAATGGGACCGTTCAAAATGCCATCTATCCTTTACAAACTG
GCGATGTCGTTAAAATGACGATTCCAGATGAAGCGGAACATGAGACATTATTAACAGATG
ATGAACCGATTGAAATTGTGTTTGAAGATGATCATTTTTTAGTAGTTAATAAGCCTGCTG
GCATTGCCTCGATACCTGCTCAGTATCATCCTTCAGGAACGATGGCGAATCGTGTTAAGG
GCTATTACAAGCGTCAAAATTACGTGAATCAAGTTATTCATGTCGTGACTCGTTTAGATC
GAGATACTTCTGGGCTGATGTTATTTGCGAAACACGGCTTTGCTCATGCTTTAATTGACC
AAGAATTACGAGAAAAAAAGGTGACAAAAATTTATTATGCCCTTGTTGGTGGAGCGATTG
AGCAGTTAAGCGAGCATCAATTGATTGAAAAGCCAATTGGGCGCGACTTGTCCTCTTTAT
TAAAACGCCAAGTTATCGAAACAGGTCAATTTGCTAGTACAGAATATTGGCTCGCAAAAA
GAGGAGCCCAAGCAGCAGCTGTGCGCATTCAGCTCCATACAGGACGAACACATCAAATTC
GGGTACATTTTGAAGCAATTGGCTGTTCATTGTTAGGGGATGAGATGTATCATGGAAAGA
TGGATCAAGGAATTGAGCGGCAAGCGTTGCATTGCATGGAACTAATTTTTACTCATCCTT
TTACCAAAGAAACGGTTCATCTGATTTCCCCACTAGCGGAGGATATGAAAAGTGTAGATG
ATACGTTATAATAATAAAGAGGCAGGAGGGGAAAGTGTAAGATGAATGAAGGCCAAGAAA
TGGAAGAGCAATTTGCCCTTCTTTTAGAAACGCTAAAAAATCAACAAATGAACGAATTTC
GTGAGCTATTTTTAGCGTTACACATTTATGAACAAGGACAATTTTACCAATCGTTAGATG
AAAAAGACCGACAACATTTATACAATTACCTATCTCCGAAAGAACTAGCGGATATGTTTG
ATGTTATCGAAGAAGATAATGAGAATATGAAAGATTATTTAGCTGAAATGCGCCCAAGTT
ATGCAGCCGATATGTTAGCTGAGATGTATACCGATAATGCGGTGGATTTACTAAATATGT
TAGATAAGAGTCAAAAGGCGAAATATCTTAGTTTGTTAAGTAGTGAAGAAGCAGGCGAAA
TTAAAGAGTTACTTCATTACGAAGATGAAACTGCTGGGGCGATTATGACCACCGAATTTG
TTTCGATTGTGGCGAATCAAACAGTGCGTTCTGCGATGTACGTCTTAAAGAATCAAGCGG
ACATGGCGGAAACAATCTATTACGTTTACGTAGTCGACCAAGAAAATCATTTAGTCGGCG
TTATTTCGTTGCGGGATTTAATTGTTAATGATGATGATACCTTGATTGCTGATATTTTGA
ATGAACGGGTTATTTCAGTTCATGTTGGCGATGACCAAGAAGATGTCGCGCAAACAATTC
GTGACTATGACTTCTTAGCTGTGCCAGTTACAGATTATGATGATCATTTGTTGGGGATTG
TAACAGTTGATGATATTATTGATGTTATCGATGATGAAGCCGCTAGCGACTACTCTGGTT
TAGCCGGGGTCGACGTTGAAGAAGTTAGTGAGAACCCTTTAAAAGCCGCTTCTAAACGAT
TACCTTGGTTAATTACGCTGCTGTTTTTAGGGATGTCTACGGCCTCGTTAATCAGTAATT
ATGAGTCGTTAGTTAGCGAAGCGAGTATTTTAGCCGTTTTTATTTCTTTAATTACCGGAA
CAGCCGGCAATGCCGGGACACAATCATTGGCGGTCGCGGTACGCCGTTTGGCTATGAAAG
ATGAAAAGGATAGTAATTTTGGTCGCTTAATCTTAAGTGAAGTGCTCACGGGACTAGTGA
CGGGGGCTGTGACAGGTTTAACCATTATGATTGTGGTTGGCGTGTGGCAACATAATCTTC
CGCTTGGATTTGTGATTGGGATGGCAATGCTCTGTGCAATTACTGTGGCGAATTTAGCAG
GGAGTTTAATCCCAATGTTAATGGATAAATTAGGGTTTGATCCCGCAGTTGCCAGTGGCC
CGTTTATTACTACCTTAAGTGATTTAACCAGTGTATTAATTTATTTCAATATTGCCAGCA
TGTTTATGCGTTATTTTGTTTAAAAAATTGCACTTATTTATCATGAGACTGAGGTAAAAG
GATTCGTTGGTTTGCTTGAAATCAAAAAAGTGAGATAGCCGTTAATACGACGGCTACCTC
ACTTTTTTAGATACAAGAAATTAAACAATTTTTGTGCCATGGACTTCTGTGACTTTTAAA
GTGTCCATCACAGTTTGAACGTTTTCTGTGGAAATACCGCCACCTGGTAAAATAAGAATC
CGTTGATCTGCGTAGACAATTAATTCTTTTAAATGATCAAAGTTGTCTTCGATAGGGGTA
CCAGCTGGCCCGCCATGAGTTAAAATACGCGTCACACCACGCTCAGCTAACCAGTCGATC
GCCTTAAATTGATTTTCTTTCGACAAGGCATCAAAAGCCATATGGAAAGTGATTTGCAAG
CCTTCAGCCGTTTCAATGAATAAGTCCAAAGCTTCTTCATCTAACCAACCGTCCTCAGTT
AAACAGCCAATAACAATGCCGTCGGTTCCTAATTTCTTTGCTTCGATTAAATCGGTATGC
ATAATTTTTAATTCAATATCATTATAGACAAAATTGCCGCCACGAGGACGAATGATTGTC
ATCACTGGTACAGAATGTTCGCCAGCGTATGCTAAGACTTCTTCAATAACACCAGTACTT
GGCGTCGTTCCACCCACGGCTAAGTTATCGCATAATTCGATGCGATTCGCACCTTTTTGA
ATGGCTTGGGGAATCTTAGTGAAATTTTCGGCACAGAATTCTTTAATCATTTCTTATCGC
TCCTTGCTTTTTCTTCACAGGCATTGTACCATAATTCTGCTTACTACCATAGCCCTGAAA
AAAAGAGTGCAACTTTTTATAAGAGAAAATGTTCATTTAATGAACGTAAGGAGTTTTAAA
TGTTAAAGAAAATTGAACGAGCACAACAATTATTGAAAAAAGAAGCAGCCGTTTTTCGCT
GTCCAACTTGTCATGAACCAATGCATTTAGAAGGGGTTGGTCTGATTTGTCAACAGAGGC
ATCAATTTGATTTATCCAAGAAAGGCACGCTATACTTTCTAAATCATGGCGTTCAGACAG
AATATAATAAAAAAATGTTTACTTCTCGAGGAAAAATGATTCAAAGTGGCATGTACGCGC
CTGTTTTAAACAAAATTATGCACTATCTTCCTCAAAATAAAACAGTAGTCGATGTTGGTT
GTGGTGAAGGGAGTTTTCTTGCTGAGTTAAGTCAAGCAGGCTTATCTGGACTGAAAATCG
GGTTTGATTTATCAAAGGAAGGAATCTATTTAGCAAGTAATCAGCCAATTGATGCGTTTT
GGTGTGTGGCGGATTTAACGAATTTGCCATTTGCGAATGAAGGGCTTGATACGATTTTAA
ATATTTTTTCCCCTTCACATTATCAAGAATTTCGGCGAGTACTAAAAGCTGACGGGACTG
TGATTAAAATTATTCCTGAAGAGAATTACTTAAAGGAATTACGAGCGGCTTTTTATCCCA
ATGACGAAAAGAAACAAAGTTATTCCAATCAAAAAGTAGTCCAACGTTTTGCCGAGGAAT
TAGCTGTGGAAGTAGATGAACGAATAACTTATTGCTTTGACATTCCCGAGGAAAGACGGT
TGGATTTATTAGAAATGTCGCCATTAGAGTGGCAAGTTTCTCAAGAAGTTAAAGCCGAGC
TACAACAGCGACCGTTGGAAAAAATTACGATTGACGTCCGCTTGTTAGTAGGTCGTAAAA
GATAGACTTTTTTGTGAAGAAAATCCTAAAAAAGTCTTGCAATAAAGTGACATTGGTGTT
ATATTACTTACAAGTTGTTTTTTCATTGGTTTTTATCAGGGTCCTGTTCTGATAAAAGTT
AGTGAAGAGACCTTCACTAACGTAACGACTCGCCGTGCTAGACACCGAGACGGTACGTTT
TTTTTATTGGTTAAAATAGCTGCCGCTTGACATCATCGCGTCATGCGGTTTTTTTTGAAA
ATAAGTATTGTGGGCGCTATTTATTTTGAATTTATGCTAAAATGAACACGATTGATATTT
GAGGAGCTGAAGATAGTTGACGAACCATATTGTTTTATTTGAACCACAAATTCCAGCAAA
TACTGGAAATATTGCACGGACATGTGCAGCGACGAATACACCGTTGCATTTAATTGAACC
TTTAGGATTTTCAACAGATGATAAACACTTAAAACGTGCCGGATTAGATTATTGGAATGA
TGTAAATATTACGTATCATAAAGATTTGGCTGCCTTTTTAGCCCATGTGGCAGGCAAACA
CTTGCATTTAGTAACCAAATTTGCTCACCAAACATACAGTGAGGTCAATTATAATGATGG
CGAAGACCATTATTTCCTTTTTGGAAAAGAAACAACGGGCTTACCAGAAACGTTTATGCG
AGAAAACGAAGAAAAGTGTATCCGAATTCCTATGAACGATGAACATGTGCGCTCATTGAA
TCTTTCTAACACTGCCGCACTAATTGTTTATGAAGCCTTACGTCAGCAAAATTTTCCGAA
CTTAGAACTGACGCATCATTATGAAAATGATAAATTGGATTAAAAAAAGTTAAAACAGCA
GCGCTTTTTTCAAAAATGTCAGAAGAAAGTGGTTTTATTTTTACTGTTGCCCAATTTCCA
AGCCTAGAACAAAAAACAATTTAGATTTTTGTTCTAGGCTTATTTTGCTTGGATTACTAG
AAACTTCCATGGATATTTTCGCAGGGAAGTGATAAACTAGAAAGACATATGAAGAGATAA
AGAAGTTTGGAGAAGTTACATGAAATTATATTTTACACGACATGGAAAAACTGAATGGAA
TCAACAGAAACGATTTCAAGGAATGACAGGAGATTCGCCGTTATTACCAACTAGTTATGA
CGAAATTAAACAATTAGGCCAATATTTACAAGATATTCCGTTTGAAAAAATTTATTCTAG
TCCGCTATTACGTGCCAAAAATACTGCGCGGGGAATTCAACAAGAATTGACTCATCCAGT
TGAAATTGTTTATACAGATACCTTAAAAGAATTAGGTTTAGGTCGTCTAGAAGGACAATA
TATTGAAGAAATGCGTAATTTTTATGGAGAAGAATTAGATCATTTACGGCATCGTTTAGA
TTTGTATGATCCAACAATTTTTGATGGTGAACCAATCGAGCAAGCGATTCAACGGATTTC
AGAAACAGTTGCTGAAGCGGCGAAACAGCACGAAGGTCCAGTTCTATTTGTCGGACACGG
AGCAGCGCTGACGGCGGCAATCCAAGCGATGGCTGGTAAACCATTATCAGAATTACGGAC
AATGGGCGGGCTGTTAAACAATAGCCTCTCAATCCTTGAAACCAAAGAGGCATCAAGGAA
CATGCCGTACGACTTAACGTTATGGAATGATACGTCTTTTTTAGCTAAAGAAAAAGCACA
ATAAGCACACAACAGAAAGGAGGGCTTGTAGTGGTAACACTTTTTGGTGAGGACGAAGAA
AAAGCCTTTATTGTTGGAACTGTACAAGCAATCTTTTTTGAAAATCCCAGTAATTTTTAT
AAAGTCGTTCTTGTAAATGTGACCGATACAAATACAGATTATTTAGAAAAAGAAATTGTA
GTAACTGGAAGTTTTGGCCAAGTTCAAGAAGAGGAACCCTATCGTTTCTTTGGTCATTTT
GTGGACCATCCTCGTTATGGCAGACAGTTTCAGGTGGATAGTTATCAGCAAGAAAGACCG
ACTTCGGCTAGTGGGGTGGTTAACTATTTATCAAGTGACAAATTTCCTGGCATTGGTAAA
CGAACCGCTGAAAAAATTGTTGAAGTATTAGGGGAAAGTGCGATTGACCGAATTATTGAT
GATCCTAGTGTTTTGGAAGAAGTTACTGTTTTAAATGAAAAAAAACGTCAAGTAATCGTC
GAAACAATTCGCTTGAATCACGGGATGGAGCAAGTGATTGTGGGACTAAATCGATACGGC
TTTGGTAGTCAGTTAGCTTTTTCAATTTATCAAACCTATCAAGAAGAAACCCTTTCTGTG
ATTCAAGAAAATCCCTATCAGTTAGTTGAAGATATTGAGGGAGTCGGATTTAAACGAGCG
GACAATATTGCTGAACAAATCGGCATTCAGGCGGATTCTGCTGTTCGAATTCGAGCGGCG
ATTTTACATGAAGTGTTTGAACACTCTATTCGTTCAGGCAATACGTATGTTCAAGCAGAT
GTTTTGTTAGAAGAAGCGATTCGGACCTTGGAAGCAAGTCGCCCAGTGGAAATCTCACCT
GATCAAGTGGCCAATGAAATCATTACGTTAGTCGAACATGGAAAAATCCAACAAGAAGAG
ACTAAACTTTTTGAGAACAGTCTCTATTTTTCTGAATGGGGCATTGGTACTTCGATTCAA
CGTTTACTTTCTCGTAAAAAAGAAATTCATTATGAGGAAGAAGAAGTCCAAAAAAATATC
CGAATGATTGAGAAACGTTTAAATATTCAGTATGGCGACTCGCAACAAGCAGCGATTGAA
GAAGCGATTAAATCGCCGTTATTTATTTTAACTGGAGGGCCCGGAACAGGGAAAACAACT
GTTATCAATGGGATTGTCTCGTTGTTTGCGGAACTAAATGGCCTTTCATTAGATCTCAAA
GACTATACGCAGGAGATGTTTCCAATCTTGCTAGCGGCGCCAACTGGGCGAGCAGCGAAA
CGTATGAACGAAACGACAGGTTTACCTGCAAGTACCATCCACCGTTTGTTAGGCTTGACA
GGTCGTGAAAAAAATCCGAGTTTAACCGCCAAAGAATTAGAAGGTGGTTTGCTAATTGTA
GATGAAATGTCCATGGTGGATACTTGGTTAGCCAATACGTTATTAAAAGCTATTCCGACA
AACATGCAAGTGATTTTTGTTGGTGATAAGGATCAGCTACCGTCTGTCGGTCCAGGTCAA
GTCTTACATGACTTATTGCAAATTAACGAAATTCCCAAATGTGAGCTAAACGAAATTTAT
CGTCAAGGAGACGGTTCAAGTATTATTCCTCTTGCCCATGAAATTAAAGAAGGAAAGTTG
CCTGCTGATTTTCAAAAAAATCAAAAGGATCGCTCGTTCTTTGCAAGTGATATTGGTCAT
ATTGAAGAATACATTCGACAAATCGTCACAAAGGCAAAAGCAAAAGGGTTTACGCCACAA
GATATCCAAGTTTTAGCGCCAATGTATCGTGGCGCAGCCGGCATTGATGCCTTGAATAAG
ATGATGCAAGAAATCTTCAATCCAAATGATGGTAAGAAAAAAGAAGTCAAATGGAATGAC
ACCGTCTATCGGATCGGGGACAAAGTTTTGCAACTAGTCAATACGCCAGAATTAAATGTG
TTCAATGGAGATATGGGAGAAATCGTCGGAATTACTTTAGCCAAAGACTCAGAGGACAAA
GTGGACGAGTTGGTTTTACAGTTTGATAATAATGAAGTAACGTATAAAAGAAATGAATGG
AATAAAATTACGCTATCGTATTGTTGTTCGATTCATAAAGCGCAAGGTAGTGAATTCCGC
ATGGTGTTACTGCCAATGGTTCATCAGTATAGCCGAATGCTGCAACGAAATTTGCTGTAT
ACAGCAGTGACACGTAGTAAAGAATTATTAATTCTACTAGGTGAGGTTTCTGCTTTTGAA
ACATGTGTCAAAAACGAATCGGCTAGTCGCATGACGATGCTAAAAGAACGAATCGTGAAC
GCAGAACAAATGACCTTAACGACTAGAACTCAGTTAGAAGCCTATGAAGAAGGTTTAACG
GCAGACCATCCATTTACTGAAACGGAAACAAAAGCTGTCTTTTATGAAACTGAACAGCAA
TCAACGAAAGCCGATCAGATCAAAGAAACAGACGAGCAATTAGTTGACACAACGGTACAA
GAGGTTTCACTATTTGCTGATGAAGGGGAAGAGTCAACCTCACCAGCTGAACCACAGAAA
GAAGAACAATTACCTGAAAATCCTGTATTGTCAATTCAAGAAATTCAAGAAAATAAAATT
AATCCAATGATTGGTATGGCTGGAACCACTCCATATCAGTTTATGTGAAAATAAATAATT
AATTATGTTTGTCTGTTTAAGAAGTCAATTTATTTTATTTGATTCAATATTATTAAATAG
TTTTGAATGTTTGTTTAAGCTTTGCAACAGTTTTACAAAAAAATAAAAAAGTGAGACGAT
GAATAAATATTTTTTACAGATATTTATTCATCACTTAAACTGATAGAGAGGAATTAATTG
TAAAAATGAAACGAAAAAGTCTAAAATCATTTATATATGTAAGCGCATTACTTGTTTTTT
TGAGTGGTTTTGTTGGTGTTAGTTTATTCGTTAAGTCAGAAGTAGTAGAGGCTACAACGA
TAGGTGATGACTATCCTGTTAAATGGAAAAATCTTCCTTTAGGCGGGGCGATTGATGATT
GGAGAATGTATACTAGATATTGTACCTCATTTGTCGCTTATAGATTAAGCACAGCTAATA
ACTTTGAGCTTCCAAGTGGCTTTGGAAATGCTGATCGTTGGGGAACAGAAGCAATGGCGA
GAGGTTACAAAGTAGATAAGAATCCTAAAGTAGGATCGGTGGCTTGGTGGACATCTACGC
ATGTTGCGTGGGTAGCAGAAGTATCTGGCGACAATGTTAAAGTTGAAGAGTACAATTATG
GATTCGATGGTAAATACAATACTCGTTGGATTAACAAGAATTCCGCCAATGGATACATTC
ATTTTAAAGATATGCCACAAACACCTGTAGGTTGGTATAACAACGGTCACTATGATTATT
ACTATTATGCAGACGGAACAAAGGCGATTGGTCTAACTTGGGTAGGTACGAAACGCTATA
ATTTCGATAAAAATGGTGCCATGTACAAGAATGCTTGGACAAACAGCGATAAATATTCAT
ATTATAGTACATCAGATGGCTCATTAGCGGTTGGTTTAACTTGGGTAGGTACGAAACGCT
ATAATTTTGATAAAAATGGTGCCATGTACAAGAATGCTTGGACAAACAGCGATAAATATT
CATATTATAGTACATCAGATGGCTCATTAGCGGTTGGTTTAACTTGGGTAGGTACGAAAC
GCTATAATTTTGATAAAAATGGTGCCATGTACAAGAATGCTTGGACAAACAGCGATAAAT
ATTCATATTATAGTACATCAGATGGCTCATTAGCGGTTGGTTTGACTTGGGTAGGTACGA
AACGCTATAATTTTGATAAAAATGGTGCCATGTACAAGAATACTTGGACAAGCAGCGATA
AATATTCATATTATAGTACATCAGATGGCTCATTAGCGGTTGGACATCAACAAATTGGTG
AAAATAAATATATTTTCGATAAAAATGGTGCACTATATAAAAATATGTGGGTAGATTTAG
ACGGAAATCGTTACTACAGTAAAGAAGATGGTGCTCTCGCTATTGGAGAACAAATCATTG
ATGGAATCACTTACATGTTTGATGAAAGTGGGAAACTAGTTAATAATTAATTTTTGAGAA
TTAGAAAATTTATTTTAGAATAGAGATGTAAATCTGTTGCAAAGTTTAAGAAGATATTCG
GATTGAGATAGATAACACAGCAATAAAAACATACCAAGATTATGAATTAATCTCGGTATG
TTTTTATTTTTTAAAACCAAAACAAACGTTTTTGTGTGGTATAAACCATATCAATACTTC
GTTTGCCTAAAATCTCGCCATCTGCGTGAATGGTTTGTGGAATCGTCGAAACAATTCGAA
TTTTGCTTGATTGAAAATGATGAAAATGCTTAGATTTCCCTTGTTTTTGGCGAAGCAATA
GGAAAATAAGCCACAAAATTTTAAAAATATTGATTCGTTCCACGACAACTAAGTCCACGA
CTGCTTTGCGAGGATTGGCCGTCGGCATAATTGATACGCCCCCGCCAAAATAAGGATGAT
TTGTGACCGTACATAGGAAAGCACGATTAAATGTGTATTGTTTACCATTCATTTCAACTA
AAATTGGAAAGCCTTTTTGTCTAAAAAAGACATGAATGATTGAAGAAATATAGGAAAGCG
AGCCAAGCTTAAATTTATTTAAGGCTTTTTTTGATGACGATTCGTTGGTTTTTTCCACGA
TTGCCGCATCCAACCCTAAGCCAACATTATTGGTGGCTAAGCCGATTTCTTCTTGGTTGG
CTTCTACATAATGAATTGTTTGAATTTCTTTTGGTCGTCTGGTGCGCAGGATTTGATGCA
ATGCTTTATCAATATTTCTTGATAATCCCACCCCTCGTGCAAAATCATTTCCAGAGCCGC
ATGGAATATAGCTTAAAGGAATAGTTGAATCATATGGAAGTAATGAATTAATGACATTAT
GTAGTGTGCCATCGCCGCCTAGCACGACTAGGATTGGAAAAGTTGAAACGTCTAAGTCTT
CAGACCAAGGAAGTAAAGTTGTTTCTGCAAGTTCCTTCGTCAATTCTTTTTCATGTCCAG
CGTAATCAGTGTAAAGAGCCGTATATTTAAGTTCTTGTTGCTTGAGTTGTTGAATCACTT
TTCTAGCGACTTTTCGGCCATTGCCGCTACTTGCCTGCTCGTTGATAATAAGATAGTAGT
GAATGTTCATTGAGCTCCTCCTTTGAATCGCTATTGTCCATTATACCAGAGGGAGGAACT
TCTGCGAATAAAGATTGCTTAAAAAAGTAAAAAATGACTAGAAAAAGGCACGAAACAATG
CATGAGAGGTGAAACCTGCAAATAAGTGCAAAGTAAAACAGGGCTTTCATTGACTATTTT
GACTTTCCATATTAGAATGTGAACTGTTGCAATTGTAACCAAGGTTCATCAACCATCCCT
TGTAAAAAAACTCGGAGAAAGAAGGAAAAAGTATGCAAAATTCGTTTCAAGCCAATCGAA
AGCTAAGAACAGTCTTAGCCAATGGTATCATTATGGGCTTATATATTGTCCTCTCTTTAT
TGGTTCGGCCAGTTTCTTCTGGTATGATTCAATTTAGAATTTCAGAAAGTTTGAATCACC
TAGTCGTTTTCAATCGCAAATTGATGTGGGGTGTTTTAGGCGGCGTTATCTTTTTTAACT
TATTTTTTGGTTTCGGTGTAATGGATGCTCTGTTTGGTGGTGCGCAAACATTATTTGCGT
TGAGTTTAACAGCTTTTTTACAAAAAAAGGTACCAAGTATTCCTGTTAGAATGTGTCTAA
ATAGTCTATTTTTCACTGTAAGTATGTTTTTTATTGCCTTTATGCTAGTACCAAGTGGCG
GTCAAGCATTTTGGACAACTTATGGTTGGTTAGCATTAAGTGAAGCGATTATTATGACGA
TTTCAGCACCAATCATGTATTTTATCAACAAGTCATTAAAATTTGAAATACGTATTTAAT
TGAAAAGATGTGGATAGAAATGATTCATCCTTTGAATGGCAGTGAAGAAAAGTGTCGTTG
CTATTAGTGAACTAAGTGGTAGAATGAACTGTTTCTACCTCGTCTTTTTTACATAAAGAA
TAAGATCTACATTTTTTCTAAAAATTTTCATGTAAAACTTTACTAGTCTGTTGGAATACA
CTATGATAGTGTAAGATAAACGGACTATTGGAAAGTCACAGCAGAGGAGTTTGAACATGT
ACACATTTAAAATCGGTATTCCGGCAGAAGTACACGATACATTTGTTAAAAATCACCCAT
TATGTAATTTACTACAGTCATCTTCATGGGCAAAAGTCAAGGATAACTGGGGTTCTGAAA
TTGTTGGGGTTTATGAAAAGGATACATTAGTTGCATCAAGTTTAGTTTTAATCAAACCAT
TACCAGCCGGTTTTACGATGTTATATACACCAAGAGGTCCAGTAATGGACTATACAAATG
AACGTTTGGTCAGCTACTTTATGGCTGAATTGAAAAAATTTGGCAAGAAAAAACGAGCTT
TATTTATAAAAATGGATCCAGCGGTTCATTATCAAGATTTTCATTTGGGAGAAGAACACC
AACCGCATGCTGAAGCGACATCTATTATTGAGACCTTGAAAGAAGCAGGTGCCAAATATC
AAGGACTGACAATGGATATGGGGGCCACCATCCAGCCTCGCTTCCAAGCGAATATTTATC
GTGAAGATTTTAGTGAGGAACAATTGTCAAAAAGTACCAAGAAAATGATTAAAACAGCTG
AAAAAAAAGGGGTCGTTGTGCAGCAAGGGCATGTTGACTTTGTTGATGAATTTGAAAAAG
TCATTCAATCAACCATGGAACGCCAACATATTTCTTTGCGGAATAGTGATTACTTTAAGA
AGCTGTTGAACATTTACCCAGAAGACTCCTTTATTATGCTGGCGCAAGTCAATTTAAAGG
AACGCTTAGATAGCACGCGACAACGCTATGACAAAAATCAAAAAGACTTGAGTAATTTGA
AAGAAAATCAAGTGAAAAAGCGCCATAATTTAGAAGAATTAGATGCTTCCTTGACTCGGG
AACTAAAAGAATTAGAAGAAAATATCGCAGAAGCTGGTGAAATCGTCACGGTTGCTGGCG
CTTTGGCTGTGACATTTGGTCCAACAAGTGAAATCCTTTATGCTGGCTTAGATGATCGTT
ATAAACGCTACATGCCAACATATGTGACTTGGCGAGATGCCATTCAAGAATGTTTTAACC
GTGGCTGCGAAAGCTGTAATATGGGCGGCTTAGAAGGTAGTTTAAATGATGGCTTAATTA
AGTTTAAAGCGAACTTCAACCCAACGATTAATGAATTTATTGGGGAATTCGATTTACCGG
TTAATAAATTATTATTTAAAGCCAGTGAATATGCCTATAAATTACGAAAACAAAAAAAAT
AAATAAAAAACACAGGGACTAAAAATCAAACTTGATTTTTAGTCCCTGTGTTTTTTTCTA
TAGTTTTTGCGTTGCATTCCGTTTCATTAAGCGAAGCAAAACGCTAGCAATTGCTGAAGC
AGCTACACCAGCAACAAGAGCTTCTGGCACACCAGAACTGAAAATCGTCGCAATAATAGC
TAGGTAAACAGCAGTTCCAGCTTTACCAATAATTTCAGCATAAGCTGAATTAAAAAGAAA
ATAAATCATGTTCATGACTAAAATGGTATTCGTTGCTGAGCCTAAAACACCAGCCACAAA
TAAGGAGACAGGTTGCGCTTTTTCCTTCGTTAATTTATTTAGCCATTTGTAAGCGAAATA
AGGAACGACCCCAATTAAAATCCGCGGAATGAGCACAATTAAAAGTGCCTTCCAACTACC
ATGATCGGTACCGATCACAGGAATAAATGGAGAAAAAACAAACGACAAAGGTGTTGGTGC
TGTCGTATTTTTAATTAAGCTAATGATCCCAAACGTGCCGCCCAACATACTACCGATTTT
TGGCCCTAAAACAATGGAACCAATAATTACAGGAATATGCATCGTGGTCGAATTTAAAGG
ACCTAATGTGATAAATCCTAGTGGGGTTAAAGCCAGTAAAAGTAAGATAGCTAAGAACAT
TGCTGTTAACGTAAATTTTTTCGTGTTATTCATAAATTACTCCTTGTTATCAGATGCTAA
AATTTTCATCACTGTTTGAAGAATATCTTCAACAGTGGCAAGTGCGCCACGACCATAATC
GCCACAAGCTAATAGAGCTTCACGTGGGATTATTTCTTGATAGCCGACTTCTTTTAAAAT
GCCAATATTTCGTTGGACAATGGGGTTTTGGTACATATACGTATTCATCGCGGGCGCAAT
AATTTTTGGTGTTTCAGGATAAAGTGCCAAAGCAACTGTTGATAATAAGTCGTCGGCAAT
CCCATGGGCTAATTTCCCAATTGTATTGGCCGAAGCAGGTGCTACTAAAAATAAATCCGC
TTTTTTAGCTAACTCAATGTGATTAATTTTACTGGGATCAATTTCCATCATGACATCCGT
ATGCACTGGATTCTTAGAAAGTGATTGTAAGGTCAGCGGAGTGATGAACGCTGTGCTACT
TTTAGTCATTAAAATTTCCACATTGTAGCCAAGCTTAGCTAGTTGACTTGTAATATCTGC
TGCTTTATATGCAGAAATGCTGCCAGAGACGCCTAATAAAATAGTTTTCATTGTTGTTCT
CTCCATTTCTTTTCAACATTTTTAACGATCATTGAACCAATCCCTTGTTTTGAATAAGCT
TCTTGGACAATGCCCGTTTCGTTAATTAATAATCCTTTGTGTTCTGTTTCATGAACGTTC
ATCAAGTCATTGGCTAAGACAAAGTCACACCGATTTTTAACCAAAGCGGCTTGTGCAACT
TGGACAAGTTCTTCTTGTGAAACGTTGACAAGTAATTTAAAGCCCACTAAAACAGTTTGG
GGTTGCTTGTCACGAATCATTTGGATGACTTTAGGATTTTTCTTTAGAAAAATTAATAAT
CGGTCCGTATCAGATGAAATTTTTGTTGCTGTTTGAGGAATATCAGCAATCTGATTCAAT
GTGTTTTGAACGATAGTTACCAAGGCTTCTTTGGTCTTTGGCAATGTTTGTTCGCTTAAT
TGTTGAGCAAAAGAATCAATAAATTGTTCTTCCGTTTGCGCGGTTTCCGTCGTAAAATCA
CTGACTGCCATTGCGTGAACAATCGCATCAAATTGCTTTTCAGCAAAGAGTTGTTCTAAC
GTAGTGGCTAATTCAACCGTTGTTTCTATTTCTTTAATTGATAAGTCCAATTGTTGGGTT
GGACGTAATGCATGTTTGGTTGTTACGTAGGTTACGGTGTGTCCAGCAGCTAAAAAACTT
TCAGCAATTGCTTTTCCTAGTCCGCCAGAAGAATGATTGGTAATCGAACGAACATTATCA
ATCGGTTCTGACGTTCCGCCAGCAGTAACTAAAACATCCATAATCAAAACGCCTCCTTAA
GAAATTCGGACAATGGTCCGTCCAATATGTTGGCCTGCTTGTAATGCTTCAAAAACAGGG
GGAAGTTCTTCTAAAGTAATCTCTTGATACACAGCTTTTTCAGTGATATCTAAATCAGTG
GCAAGACGTTGCCAGACTATTTTTCGTTTGTCCATACCAACATTAACCGAATCAATGCCC
AATAAATGAACGCCCCGTAAAATAAAGGGTAAAACGGTTGTCTCTAATGTAATTCCAGCA
GCGCGGCCACAAATGGCTGAACGGCCATCATAACGAAGTTGTGGTAAAACAGCAGAAGTA
ATTTCCCCACCAGTGGTGTCAATTGCAAAAGCAAAACGCTGTTTCATCAATGCTTTAACA
GGAGTTGCTAAGAAATCTTCTACTAATAAGCATTCACTAACACCTAACTCTTTTAAAAGC
TCAAAAGAATCTGGCTTTCTAGTTAATGCAGTGATTGAAGTGTAGCCTAATTGATGCAAC
ATCGCAATAGACAATGTCGCAACACCGCCTGTCGCACCAGTTACAATAATGGGGGCTTCT
TTGTCGTCGCGTAAGCCATCGTCTTCTAAAGCTGTGACAGATAATCCGGCCGTAAAGCCA
GCAGTTCCGAAGATCATTGCTTCTTTGAGACTCATTTTTTCAGGAAGTGGAACTACCCAA
TCGCCAGGAACACGCACATATTCAGAATAACCACCAGTATGACTAACCCCTAATTGATAG
CCTGTTACGATCACTTTATCGCCTTCTTTGAAACGAGGATCTTCCGATGTGACAACAGTG
CCACTGACATCAATTCCTGGAATCATTGGATAATTGCGAATCACACCGCCGTCTTTTTTT
GAAGCTAAAGAGTCTTTAAAGTTAACTGAGGAGTAGGCTGCTTTGATTACTACAGTGCCT
TCTGATAAATCGTCTAAAGTAATGGTTTCTAGTTGACCAATAACAGATGTATCTTGTTCT
CTTAACGTAAATGCTTGAAATGAATTCATATAAAAACTCTCCTTCCAATTATGTAAAAAA
GCAACTCGTCTTATTTTATCATATTCTGATTTTTTCGTATCATTTTTCTTCTTATAAACA
GTAAGTTATACAGAAAAGAAAGATTGTGTGACAATTAGACTAGAAAAATAAAGAAAAATG
GTTGAAATTTTTCAAAAAGTTCGTATACTAAAAAAGGTAAAACTAAACTGTAAGTTTAGT
ATTACAAAACTTTTGTTGAAAAGATTAGCTGAAAATAGAAACGAGGTGTGCCATGGAAAT
TGGTGAGAAGTTGAGAAATTTACGCATTCAGAAAAATTTAACACAAGAAGAATTAGGCGA
AAGAACGGATTTATCCAAAGGCTATATTTCCCAATTGGAGCGGGATTTAAGCTCACCATC
AATGGAAACATTTTTCTCAATTTTAGAAGTACTAGGCGTGACGCCAGAGCAGTTTTTTAG
TCAGCAACCGCTTGAACAGAAAATTGTCTACAATGAAGAAGAAAGTACCCTCTATTATGA
TGAAGAACATGGCTATGAACTAAAATGGTTAATTCCAGCCTCGAATGAAAAAGAAATGGA
ACCTGTCATTATTACTTTTGATAAAAATGGCGAATACAAAACGTTTGAACCTTCTCTATC
AGAAACATTTATTTATGTGATTGATGGCTCCATTCGTTTGACATTAGGGGAAGCCACGTA
TATTGCTAAAAAAGGTCAAACCATGTATTACCAAGCAACAGAACCTCACCAAATTAGCAA
CAATGGTCGAGGAAAAAGTCGTGCGTTAATTGTGGCGACAGAATCGTATTTATAAAGGAC
GAAATGGAGGAGTTTATCCAGTGAGAAACCATGTGATTTCATTTGAAAATGTTGTCAAAC
AATTTGACGATGAACCAGTATTAAAAAATGTCAGCTTTGAAATTGAAGAAGGAAAATTTT
ATACGTTATTAGGACCTTCAGGATGTGGCAAAACAACGATTTTGCGTATTATTGCGGGAT
TCAATGACGTGACTTCTGGCGATGTTTATTTTGATGGTAAAAGAATAAATGATGTACCTG
CCAATAAACGCCAAGTCAATACCGTGTTTCAGGATTATGCTTTGTTTCCTCACATGAATG
TTTTTGATAATGTTGCGTTTGGTTTAAAAATCAAAAAACTATCCAAAGCAGAAATTGAAA
AAAAAGTGAAAGAGGCATTACGTTTGGTTCAATTACCGGGCTACGAAACACGTGAAATTA
GTGAAATGTCTGGGGGCCAACGTCAGCGGGTCGCAATTGCACGAGCGATTGTCAATGAGC
CAAAAGTATTGCTTTTAGATGAGCCGTTATCCGCTTTAGATTTGAAATTACGCACAGCGA
TGCAATATGAACTACGTGATTTACAACAACGTTTAGGAATTACTTTTATTTTTGTGACCC
ATGATCAAGAAGAAGCATTAGCGATGAGTGATGAAATTTTTGTCATGAATAAAGGTCATA
TCGTGCAAAGTGGCACACCAGTCGATATTTATGATGAACCGATTAATCACTTTGTTGCTG
ACTTTGTGGGGGAAAGTAATATTGTGGATGGCGTGATGCTGGAAGATAATTTAGTTTCAT
TTGTGGGCAAAAAGTTTGAATGTGTCGATGGCGGCATGCGGAAAAATGAACCTGTAGAAG
TCGTTTTACGTCCAGAAGACTTAACGATTACCACGCTTGAAAAAGGCAAGCTAACCGTAA
CGGTGGACACGCAGTTATTCCGCGGCGTTCATTATGAAATTATTTGTTTTGATGAACAAG
GAAACGAATGGATGGTGCATTCCACTCGAAAAGCCAAAGAAGGCGCTCAAGTAGGGCTCT
CTTTTGAGCCAGAAGATATTCACGTGATGCGCTTCAATGAATCAGAAGAAGACTTTGATG
CCCGTTTAGAAAGTTACGACGAGTAAACGAAAGGGGAAAATAAAATGAAAACAATGCGTC
GAATTTATTCGATTCCCTATGTAATGTGGTTACTTTTATTCGTCATTGCGCCAGTGCTAA
TGATTATTTATCAATCATTTTTCGATATGAATGGCCAGTTTACCTTGGCGAATTACCAAA
CGTATTTTACATCAGGAACGTATTTAAGTATGACCATTAATTCAGTGTGGTATGCTTTTC
TGATTACCATTTTTACGTTATTGGTAAGTTATCCTACGGCTTATTTTTTGACAAAGCTCA
AGCATAAACAGTTGTGGTTAATGCTTGTTATTTTACCAACGTGGGTGAATTTATTATTAA
AAGCTTATGCCTTTATTGGGATTTTCAGTATTCATGGGAGTATCAATCAGTTTATGAGTT
TTATGGGTTTGGGTACGCACCAGATTCTGTTTACAGATTTCAGTTTTTTATTTGTCGCAA
CGTATATTGAAATTCCATTTATGATTATGCCGATTTTTAATGCCTTAGAAGAGATGAATC
CTTCATTGATTAGTGCTAGTCGGGACTTAGGAGCTAGCAGTGCGGAGACGTTCCGCCGTG
TCATTTTTCCTCTCTCCCTAAACGGTGTGAAAAGTGGCGTTCAAGCTGTCTTTATTCCTT
CGCTCTCGCTCTTTATGTTAACGCGTTTAATTGGCGGCAATCGGGTGATTACGTTGGGAA
CGGCGATTGAGGAACACTTCTTAGTAACGCAAAACTGGGGCATGGGTTCAACAATAGGTG
TGATTTTAATTGTTGCCATGTTTATTGTGATGTTGCTGACGGGTGAGAAGAAGAAAGGGC
GTGGCAAATAATGCAAAAGAAAAAGTTTAAATGGTCTTATGTGTATTTATTCGTTGTCTT
TGCGCTACTGTACGCACCAATCTTTTATTTGATTTTTTATTCGTTTAACGACACGCAAAC
GATGAATCAGTTTACTGGTTTTACGTTAGATAATTATCGGAACGTTTTCGAAGACACACG
CTTGTTAACCATTGTTCTGAATACGTTTTTGCTAGCTTTCTTATCGGCTTTAATAGCAAC
CATCATTGGAACATTTGGTGCGATGGGGATTTATTATACAAAACGTCGTAAAAACCGGAA
CACGTTGCTTAGCTTTAATAACATTTTACTCGTTTCACCAGATGTTATTATTGGAGCCAG
TTTCTTAATTTTCTTCACGGCAGTAGGGTTTATCAGTTTAGGTTTTACAAGTGTATTATT
GTCGCATATTGCCTTTAGTATTCCAATTGTTGTTTTAATGGTTTTACCAAAACTACAAGA
GATGAACGATTCTATGGTAGATGCGGCACGGGATTTAGGGGCCAATAATGTTCAAGTGAT
TAAAAATATTATTTTGCCTTTTTTAGCGCCTGGAATTATTGCTGGCTACTTTATGGCCTT
TACTTATTCGTTGGACGATTTTGCCGTAACATTCTTTGTGACAGGCAATGGTTTTTCAAC
ATTATCTGTTGAAATTTATTCACGAGCACGTCAGGGAATTAGTTTAGAAATCAATGCCTT
AAGTGCGTTAGTATTCCTATTCTCAATGATTCTAGTTGTCGGTTATTACTTTATCAGTAA
AGACAATACGCCAAAACGTTTAAAGAAAATGCGTCGGGAACAAAGTGAGGTGGCCAAGTT
AAAATGAAAAAATTACAGTCACTTTTTATTGGAATTATCGCTATTATTGTCATCTTGTTT
TTTGGCGTGCGCCAATTGGAGAAAGCAAGTGGCATGGCAGGAGCAGATACCTTGACCATT
TACAATTGGGGGGACTATATAGATCCGGCCTTGATTAAGAAATTTGAAAAAGAAACAGGC
TATAAAGTCAATTACGAAACCTTTGATTCTAATGAAGCTATGTATACAAAAATTCAGCAA
GGTGGCACAGCCTATGATATTGCCATTCCTTCTGAATATATGATTCAAAAAATGATGAAA
GCGAAGATGCTTTTACCACTTGATCACAGCAAATTAAAAGGCTTAGAAAACATTGATGCA
CGCTTTTTAGATCAATCCTTTGATCCCAAAAATAAGTTTTCCGTTCCGTACTTCTGGGGC
ACGTTGGGGATTATTTATAATGATAAATTTATTGACGGCCGTCAGATCCAACATTGGGAT
GATTTATGGCGCCCGGAATTAAAAAATAATGTCATGCTGATTGATGGCGCTCGCGAAGTG
TTAGGATTATCTTTGAACAGTTTAGGCTATTCGTTAAACAGTAAAAACGACCAACAATTA
CGTCAGGCTACCGATAAGTTAAACCGATTAACGAACAATGTCAAAGCAATTGTTGCCGAT
GAAATCAAAATGTACATGGCTAATGAAGAAAGTGCAGTTGCTGTAACTTTCTCTGGTGAA
GCTGCTGAAATGCTAGAAAACAATGAACATCTACATTATGTGATTCCCAGTGAAGGCTCT
AATCTCTGGTTTGATAACATTGTGATGCCTAAGACAGCCAAAAATAAAGAGGGTGCCTAT
GCATTTATGAACTTTATGTTACGACCAGAAAATGCGGCACAAAATGCAGAATATATTGGT
TATTCCACACCAAATAAAGAAGCTAAAAAACTATTACCAAAAGAAGTTGCCGAAGATAAA
CAATTTTATCCAGATGATGAAACTATCAAACATTTAGAAGTTTACCAAGACTTAGGTCAA
GAATACTTAGGAATTTATAACGATCTGTTCTTGGAGTTTAAGATGTATCGGAAATAAAAA
AAGTATCTTCGTAACTTTCGAATCGCCCCTAAAAGTTAGATTTTTAGTCTAACTTTTAGG
GGCGGCTTTTATTCATACAAGCTTCTAATTGAGGCACAAAGAATCCTGTGCTACACTTTG
TATAAAGCATAAAAGGAGCAAAGAAAATGAAGAGGAAAACAATCCGAATACTACTAATCA
GTAGCGGGCTTATTTTAATCCTGCTGGTAGGTTACCGTTTGTATCTAGAATATCAAACAG
ATATTCAATTATTTTTGAATCCTAAAGCCAGTAAGACACAATTATTAGAGCGAATTCGTT
CACATGGTTTTTCAGCAGCGCTATTGTTGGTTTTTTTGACCGCGATCATGTGTGCAGTAC
CAGGGATTCCGACCTCAGTAATTGGTGTGATTGCAGGATTGAGTTTTGGTCCCTTCAGCG
GCACACTCATTAACGTTTTAGGGAATAGTATGGGAAATTTGGTTGCAATCTTTTTGATGC
ATCATATAAAATTTTTAGATAAAAAAACGGAGACCAATCATTGGGTCCAGTCCATTCGAC
GGATGAAGCATCCAAAAATTGGGATTATGGTGGGCTACATGATTCCAATTATTCCTTCTT
CTGTGATTAATTTTGCTGCAGATACTATGCAGTTGCCATTAAAAAATTTAATAGCCGCTA
TATTCATTGGTGTAATTCCTTCCTCAATACTTTACGCATGTGGAGGCGAAGCGCTATTTC
ATGGATATAATAAAACGGCAGTATTGTTAATTGTGAGTGTTCTTTTGTTCGTTGGATTGG
TGGTCATTATTGAGAAAGATAGAAAAAGATTTCAAAAAACTGTTCTTTAAGAACGGTTTT
TTTGTGCATTTGAACAATAAATCCTGTTAAATTTACAATTTTAAAAAGAAAGGACTTTGA
TAGAATGAAAGCGTAAACAATTTAAGGAGCTGATTTTGAATGCCAGATATTACAATATCT
TGGGTTGCTGCAATTTTAGGATTAGTTGTAGCGATAGTATTAATTTTGAAAAAATTTAAT
CCTGTGTATTCCTTGTTTTTTGGTGCAATTGTTGGTTGTCTTATTGGAGGCGCTTCCCTG
TCAGATACAGTCGCTGTTCTATTAAACGGAACACAAAGTATTATGGGAACCGCAATCCGT
GTCTTAGCAGCCGGCATGTTGGCGGGTGTGATGATGGAATCTGGTGCGGCAGAATCAATT
GCCAACGCCATTGTACAAAAGCTTGGCGAGAAAAAAGCTATTTTATCTTTGGCATTATCC
ACAATGGTAATTACAGCAGTGGGCGTATTCATTCCTGTTGCAGTGTTGATTGTTGCCCCG
ATTGCTCTATCTGTTGGGAAAAGTACGGGTATCAGTAAGTTATCATTATTGATTGCCTTA
TCAGGTGGCGGCAAAGCGGGCAATATTATTTCGCCTAATCCAAATACTATTGCAGCGGCG
AATGGCTTTGATTTACCTCTAAGTGACGTTATGATTGCTGGCTTTATTCCAGCCGTATTT
GGCTTAATTACAGCTGTTGTTCTTGCAAATATCATGAGAAACAAAGGATCAATGGTCAAA
GAAACAGATCTTGTAGAGGAACAAACAAAAGAATTATTACCTTTGAAAAAGGCGTTGATC
GCGCCAGTGTTAGCGATTGTCTTATTATTACTTAATCCGATTGGCGCCGTTTTAAATATT
TCTTTCATCAAAAGTTTGAATATTGATGCTCTGTATATTTTGCCGTTCGCCTCAGTTGTT
GGGACAATTGCGATTGGGCAAACAAAACAACTGGCCTTTTATGCATCTTCTGGCTTGAAG
AGAGTAACCGATACCGTTTTAATTTTAATTGGTGCAGGTGCAATTGCTGGATTAATTTCT
GTTTCTGATTTATCAACACAAATTGTCCACTTAATTTCTGTTATGGGAATTTCTGGAACC
TTCTTGGCACCGATTTCTGGTATTTTAATGGGCTTAGCAGTTGGTTCAACATCCACAGCG
GTTATTTTAGCGACAGGTTCTTTTGGACCAGCGATTTTAGATATGGGCACATCTTCACTT
TCAGCAGCAGTCATGGTGCATACTGGTGCAACTGTGATTGATAGTGTTCCTCAAGGCAAT
TATTTCCATATTACGGCACAAAGTATGAATATGACGATTAAAGAAAGAATTCGAGTGATT
CCTTATGAAATGTGTGTCGGTGGGGTAATGACGATTGTTGCAACCATTTTATATGGCTTT
ATTTTAAACTAGTTGGAAAGTAGGCGCGAAAAGATGACGAAAAAATTTGTTTTGGCTCCA
GACTCATTTAAAGAAAGTATGAGTGCAAAAGAAGCCTGTCTGGCAATGGAAAAAGGGATT
TTAGCTGTATTTAAAGATGCAGACATTCAACATGTCCCGATGGCAGACGGCGGGGAAGGA
ACGGTGGATTCCTTAGTGGATGCAACAGGAGGTACAAGAGTACCAGTGCGCGTGGCAGGA
CCGCTTCCTGATCAAATCGTTGAAACCTATTACGGCTTATTAGGTGACCAAGAAACGGTG
GTCATTGAAATGGCGAAAGCCAACGGAATTGAATTGGTTAAAGCAGCAGAACGCAATCCC
TTGATCACTTCTACTTATGGTACAGGAGAGATGATTCAACATGCGCTCAATCATGGGGCA
AAAAAAATCATTATCGGCATTGGTGGTAGCGTGACAAATGATGGGGGTGCAGGTATGATT
CAGGCACTTGGTGCGCGTTTGTTAGACAAGGAAGGGCAAGAATTGACACGTGGCGGTGGT
GCATTAGATAAACTGGCGCAGATCGATTTAACACAGTTTGATCAACGCATTTTTGCTACC
GAAGTTCTAGTAGCAAGTGATGTGAATAACCCACTAACAGGGCCAACAGGGGCGTCTCAT
GTCTTTGGTCCGCAAAAAGGTGCGACAGAAGAAATGGTGGCTCAATTAGATAAAAACTTA
GCCCATTATGCAGCGATCATCAAAAAAGAGATCGGCATTGATGTTGAGATGATGCCAGGC
GCAGGAGCTGCTGGTGGTTTGGGTGCAGGGTTACTAGCATTCACAAAAGCTCAGTTACGC
CCAGGAATTGATATTGTCGTAGAAGTGAATCAATTAGAAGAAAAAATAAAAGCCGCTGAT
TATGTCTTTACTGGTGAAGGCGGTATGGATTTTCAAACAAAATTCGGCAAAGCCCCTTAT
GGCGTCTCGCGTTTGGCCAAGAAGTATCAAAAACCGGTTTTCGCTTGTGCTGGCTATATC
GGCAAAGATGTGGATGTCCTCTATGAAGAAGGGATGACGGCTATTTTTGGAATTTTGGCC
AAAGCCGAACCATTGGAAGCAGCATTGAAAAATGGACCAGTTAATTTAGAAAGAACCGTT
GAAAATATTGCTCGTACATTACAGCTGGTGCCTTGTGACTAAGAACTAACCATGGTATCA
TCAGTAATGAAAGCTGAAATAAAAATGTTCAGTCGTTGATCTGAAGAATTAAGCGTTTGG
GACATAAGTCATTGCGGCTTATGTCCCAAACGCTACTCGCTTTTTAGAAAGTTGGCGATA
GCAATGTTAAAATTAGACAAAATCCAAGCAAATAAAATTGTTGAAAAGTTGATGGCAGAT
ATTCCTTATAACATCAATATTATGGATGAACGAGGAAAAATTATTGCGAGTGGAGATTCT
GCTCGAATTGGGGAGCGCCATCGTGGTGCAGAAAGAGCCATCAATGAACGAAAAAATATT
GAAATTTATAAAGATACTTCTTTAGAGAAAAAAGGCACCAATGAACCGATTATTTTGAAT
AATCACATTTTAGGTGTCGTAGGCATTTCAGGAGAACCAGACGAGGTGCGCAAATTTACC
AAGCTTGTGCGCTCGATTGTTCTTTTACTGACAGAAGAATTAAATACACAACAAGAACGC
GAAAAAAAGAAGAAACAAAAAAATCAGTTTATCCAGCACTTAATGCATGTTGATTCTGCT
TACTCAGAAGCCTTAAAACTTGAAGCGTTGGAACTATATAACCTTCAATTAGATGACCAG
AATCATTGTGTACTGACCAAGGACAAGCGCTTATTATCCAGTTATTATCCTGGACATGAA
ATATTTGAATGGGAAAATTGTTATCTGGTGATTACTTCTGAACCACCTCAGATAACAAAG
CCAGTAACAGAATACCTTGTGATAAGTTCGGAAAAAGCCACGATTCAACAAATGGTCCAA
GAGGCACAAAACACGTATTTACTTCTATCGTTTCTCCAATTAGAAAAGGCTAAGTTTTAC
CAAGCAGAAGATTTTTTCATTCAAGGAATTTTTAATTTTCCTTTTCATATTGAATTGGAT
TTTTTTGAAACCATCCAGACGATTTATGATGAATACTATGAAACCGTTATTTTTTTCGCC
AATCATAACTTAAACATCAATGAAACCTCACAAGTATTACATATCCATCGAAATACATTG
AATTACCGTTTGAAACGAATTCATGAATTGACGGGGATGGATCCAAAAGTTTGGCAAGAT
TTTTGGAAATTGTTCTATTATTTTGCCTATTGCTTTAAAGAACGTTTTGAAAAGTAGTGA
GGAGCAGGAATGCTTGTTTGTTAAGCAAGTGTCAGCATATTTTTCGCCAGAATCAAAAAT
ATCTTTTATAATAATTGTAAGGAATCAAACGATTTAGATATCAATGAGGAGTGGTACCAG
TGAAAAAAGCAGTTTTAATTGTTAACCCCAGTTCTGGTGGTGAAAAAGCCAAAGAATTTG
AAACGTTAGCAGAAGAAAAATTAAAGCAGTTATTTGATGAAGTTGTAGTGAAACAAACAG
AAAAAGGCGGCGATGCAGAACAATTTGCCCGTGAAGCTGCGGAAAGTCACTTCGACAGTG
TTTTCGTAATGGGGGGAGATGGAACCGTTAATGAAGGAATTAGCGGGTTGGCAGAACAAG
CTTACCGCCCAAAATTTGGCTTTTTTCCTTTAGGAACGGTGAACGATTTAGCGCGAGCCT
TGAATTTACCGATGGACCCTGAAGAAGCGATTCAACAATTAGATTTAGAAAAAACCAGTG
CTTTAGATGTGGGGAAAATCAATGACGACTACTTTATGAATGTCGTTGCAATTGGGACGA
TTCCAGAGTCAATTAACGACGTGGACGTTGAACAAAAAACGAAGTTAGGAAAACTCGCTT
ATTTTATTTCAGGTGCCAAACATTTAGCGAATGCTCAAACGTATCCTTTTCATTTAAGCT
TGGATCAAAAAGAACAAACCATTGAAAGTAGTACCGTTTTAGTTGGCTTAACGAATTCAA
TCGGTGGGTTTGAAACATTATTACCAGAGGCCCAAGTGGATGATGGCAAACTTCATTTAG
TTTATTTAAAAGATCAATCATTATGGGATGCAGTAAAAGCAGTCCCAGATTTGTTAAAAG
GCGTCGACCAGTCCACTGATAATTTAGTTTACCTAACCTTTAAAGAAGGAACAATCTCCT
TAGAAAACCAAGAAGAATTAACCACTAATGTGGATGGTGATGAAGGAGCTGCTTTGCCAA
TTACGCTGAAGATTTTGCCTAAACACTTGACGGTTTATTGCGGTGAAGAACAAACAAAAT
AGCTGATTTTTTTGAGAAAAGCTGGAACATTTCTATTTGTTTAAAAAACAGATAAGTTCT
GGCTTTTCAAATCATCTAAAAGAGAATCAATCAGGGGCTATGCTATACTTTGTTTCTACA
TATTGATAGATAAAGGAGTTAATGAGATGAGAAGAAAAAAACATAAAAACAAAAAGAAAC
AAGAACTTTTTGAAGAGATTGAAAAACAAGAATTAGCAGAACAAGAAACTAAGCAATTGA
ATGAAGAAATCGAAGACCCAGAATTTCGTTCTTTTTTTCAAGATGTCTTGAAAAAATTTC
CACAAAAAACGTCTACGGCTATAATGAATGCTTTCGCAACTTCTAAAGGTAAAGCAGAAC
AATTAGTGACGAACAGTCAAACACAACTCGACAAAGTATTTGATGAATTTTTGGCTGGTG
TTTCACCTGACGTGAAAAAGAAAAGTCATCAAACGATTCATTTTGCTGCATTGTCAGCAG
CAATTATTGGGTTTTCGCCAATTCCGTTTTCGGATGCTTTTTTACTGGTACCTGTTCAAT
TAACTATGATGTCACGGCTGCATAAAATTTTTGGTCAGTCTTGGTCTGAAAGCTTAGGGA
AAAGCTTAACCAAAGAATTAGTAGTGGTTAGTTTAGGTAAGAGTGCAGTCGGGAATATTC
TAAAAGTGATTCCTGTTGTCGGAACTGTGACTGGTGGCATGGTCAATGCTTCAGTTGCGG
TAGCAATTACGGAAGCGCTTGGCTGGGTTACCGTCAAAATGTTAAACGATGGTGTTGATA
TCTTTGATGATGTGATGTCTTTCAAAGGACAATTTTCAACATTATTTAAAGCCATCCAAA
ATGCTAAAAAGAAATAATCACTGTATCGATTAACTAGGGTGAGACACATTTAAACTTTTT
TAAGTAATTCGTAGCAAATTTCCAAGGTTTTCGTCACAAATTATTCACAGGTTCTCGTTA
ATATATAAGCATACCAACAAAACACCCAACATAAACACTTTTCATTTTTACTCCTCAAGT
AAAAATAACTCCTTTCCACTCAGTCTACCCAACTGAGTGGTTTTTTTTGCGAAAAAAGAG
GGCGTTGAACAATTTGTTCAACGCCCTCTTTTAATAGATGGGGAAGTCATTTGTTAAGAA
TTATTTTTTCCATTCTGCTACTTGGTCTTTATGTGAATCAACCCAATCACGTGCAGCTTC
TTGTGGGTCTTTGCCTTCGTTAATTTCTAACATGACAGATTCCATATCCTTAGTGGTCCA
ATGGAAATTATCTAACACTTTGTAAGCTTCTGGTTGATCTTCTTTTAGGCCTTGGCGAGC
CATTGTGTGAATCGCTTCTTCGCCGCCCATAGTGCCTTTTGGATCAGCTAAATATTTTAA
ATCATATTTTGCAAACATCCAGTGAGGAGACCAGCCAGTAATAACGATGTCTTCGTTGTT
TTTAATTGCTTGTCCTAAGGCGACAGTCATGGCACCTGATGAAGAAGTTTCAACAGACCA
ATCTTTCAAATTAGGATAAGCTTCTTTAGTTTTCTCTGCTGCTGCAACAACACCAGCCCC
AGGTTCAATTCCAGTAATCTTTTTCCCAGCTTGATCAGATAAATCTTCGATAGAATCAAC
ATCCATATAAGAAGGGACAACAATTCCTAACTTCGCGCCTTTAAGGTTTTCACCAAGGTC
GTCTAATTTATCTTTATATTGTTTATATTGCTCTGCGTGAGTTCCTGGCAGCCACGCACC
AACCATGGCATCTGTTTCACCTTTAGCTACAGATTCCCACATGATTGCGTTATCTAAAGG
GGTCGTTTTAACATCATACCCCATATCTTTTAAGACTTCGGCAACCACATGTGTGGAGGC
TACTTCGGTATCCCATTCCACATAAGAAAGGGAAATTTGCTTATCATTTGTTGTTGTAAA
AATTGAAGCACCAACTAAGCCAGCGACAATTACAACAACCGCTGCAATAATCCCGTATTT
TTTCTTTTTAGAGGTGGCACCAGCTGCTTTAGGAGCTGCTTTTTTATTATTTAAATGTTG
AGTAAAACGGTCAATGATAATCGCTAAAATAACTAAAGCCACACCATTTACGAAACCGTT
CCCGACTTGTGCACGTTGTAAAGCGGAAAGGACGCCACGTCCTAATCCAGGCGCACCAAT
CATTGAAGCAATAACTACCATTGATAGGGCTAGCATGGTTGTTTGGTTAACACCAGCCAT
AATCGTGTTTTTGGCTAAAGGTAATTCTAATTTGAATAATTTTTGCCAGCCAGTACTACC
GTAAGAATCAGCTGCTTCAACAAGTTCATTTGGCACTTGTCGAATTCCTAAGTTCGTAAA
GCGTACGGTTGGTGGTAAAGCGAAGATAACAGAGGCGAAGACCCCAGGAACCATACCAAT
TCCGAAGAATGCAACGGCTGGAATCAAGTAAACGAAACCAGGCATTGTTTGCATGAAGTC
CAAAATCGGTGTAATGATACTCTTGGCTTTTTCGCTTTTCGCCATTAAAATCCCTAGTGG
CACACCAATGATAATGGAAATAACACTAGAAAGTAAAACTAACGTAACGGTACTCATTAA
ATCGTTCCATAAGTTTTGATTATAGATAAACATTAAGCCAATAAACGTGAATAAACTTAA
GCCAATTTTTTTATTAGAAATAAAGAAAGCAGCAATCGTTAATAGCACGATCAGCACAAG
TGGTGGTACGGCTGTTAGTAAGGCAGTAATGTTGTCCATTACACTTTGACCAATTGTTTG
TAAAAAGCTGAATAATCCAGCAAATGTTGAAGTTAACCAATCAGTAAAACTTTCAACCCA
AGACGCGACAGGTAATTGATACTTATTCATGTTCGTTCACCTCTGTTTCTGCAAGTGCTT
CAAGTACGCTACCACGGATGACCACGCCTAATAGTTTGCCGTTATCAGTCACGGCAAGAG
GCGTTTGTGCATCATAAATCAGTGGGAAAATATCATTCACTAACATATCTTTGTCGATTG
TTTGAATTTCTGGATCCACACATTCTACAAGAGAAGTCCCATTTTTACGCGCTTCTAAAG
CTTTTTCTGCGCGTACAACGCCTTTTAGTTGGCGTTTTTTATCCACGGCAAGTAACATAC
TCACTTCTTCTTGACGCATCCGTTTTAAAGCAACAGTTGGGCCATCAATTTCAATGTTAG
TAGTTAAAGCAGGTACCATAATATTTTGGGCAGTTAAGACTTTTGAACGATCCACATCTT
CCACGAAGGTTCGCACATATTCGTTGGCTGGGTTGGTTAAAATTTCTTCTCCAGTCCCAA
TTTGCATAATTTGACCATCTTTCATCAAAGCAATCCGGTCGCCGATTCGTAAAGCTTCAT
TCAAATCATGTGTGATAAAGATAATGGTTTTTTTGACATTTTCTTGTAAATCTAATAGTT
CGTCTTGCATTTCACGACGAATTAACGGATCAAGAGCAGAGAACGCTTCGTCCATTAATA
AAATTTCTGGATCGTTAGCCAAGGCACGAGCAAGGCCGACACGTTGTTGCATCCCACCAG
ATAATTGACTTGGTAATTGGTCTTTAAAAGCAATTAAGCTAGAATTTTCTAAGGCTTTTT
CAGCTTTTGCTTGGCGTTCTTCTTTAGGAACACCACGAATTTCTAAACCATATTCCGTAT
TTTCTAAGATAGTTCGATGGGGGAAAAGACCAAAGTTTTGGAAAACCATGCTCATTTTAT
TTCGACGTACTTCACGTAATCCTTCTTTATCTAAAGAAGAAATATCTTGTCCATCAATAT
AAATATTTCCTGAAGTTGGTTCAATCAAACGATTTAATAAACGAATTAATGTTGATTTCC
CACTTCCTGATAACCCCATAATAACGAAAATTTCGCCTTCTTCAACTTCGAAATTTACAT
CATAAACACCGACTGTAGCACCCGTTTTTTCTAAAATTTCTGTTTTGCTTTTGTTGGCAC
GAATCATTTCAAGTGCCGGTTTGGTTTTCTTACCAAAGATCTTGGTAAGGTGATTTACTT
TTACTTTTGGCAAATCATTGTTCCTCCTCATTAAAAAAAGTGACTACATCAGACTACTAT
AAAGTTGTCACTTTGTCAAATTAGATGAAAATCTTTCTGAAAATGAAGAAAAATAGTATT
TTAACTAGGTTTTATAGTGGGTTTTTATGAAAAATAGAAATAATAAATAAAAAAAGTGAC
TATTTACCGCAAGATAAGTAGTCACTTTTTTGTTTAAGGATAAAAGAAATTTTGGACACG
TTGTAAGGTTGATTCGTCATGTCCAACAAAATAAAGTGTGTCGTTCAACGAAATCTTTGC
ATATGGACCAGGTGAGACCAGAAGCTCTTCTTTGTGTTTGATGGCGATAATCGTTGCCGA
AGTGTTTTGCCAAAAATTCATTTCGCTAATCGTCGCCTCAAGATAAGCAGCTTCTTCTGT
TAAAACTAATGAATAGGGATTCATTGGATTGAAAGAATCAAAACGCTTTGTTTGTTCAAC
AAGAGTATCTAGAATGCTAGAAAAATGAGTAAGTTCTTCTTTTTGTTTCGCTACGCTATC
TAGCAATTCTTCTTTAATTTCAGCAATCGTTTGAACGTCTTGATATTGTGTCACAAAGTC
CTGCGCTTTTTCTTTTGATGCCACATAGAAGCCGCTGCCGTGTTTGGCTTTAACGATTTC
TAAATCAACTAAAACGATAATGGCTTTGCGAGCTGTTTCTGGCGACACTTGGTATTGGTT
AGCTAGGGTGGAACGGGCATGGATTTTATCTCCAACATGTAATTTGCCTTCTGCAATTTT
TTCCGCAACATCAACGGCGATTTGTTGATATTTGGGCTTCGTTAAACTGATTTTTTTGGA
AGCCATAGTGAATCCCTCCGTTAATTGTTATTTTCCATTTCTTCTAATTCTAAACTGAAA
TTTTCCCATTGCTCAAGTAGTTCATCTTGTTGCTGACGAACTTCATCTAATTGTTGGTTT
AAAGCCAGCAATTCAACATGATTTTCTAGAATGTCTGGTTGACTCATTTGTGCTTCTAAT
TGTGCAATTGTCGTATCTAACTGAGCAAGATTTTCTTCGACTTGTGTTATTTTTCTTTGC
AAAGTACGGAGTAATTTTTGTTGCTCCTTGTTTTGATAAAAGGTATTTTTGGCTGTAACT
GGTTCGGGTTTTTTCGCCGCTTCTTCATTAGCTAAGAGGGCAGCGATTTCTTCTTCCTCT
TGTTTCTTTTCTAAATAATAATCATAGTCGCCTAAATAAAGTTTGCTGCCTTTTTCAGAA
AGCTCAACAACTTTTGTTGCAATTCGATTGATAAAGTAACGGTCATGGGAAACGAAGAGG
ATGGTTCCTTCATAATCAATCAGCGCATTTTCTAAAACTTCTTTATTATCGATATCCAAG
TGATTGGTTGGCTCATCGAGAATCAAGAAATTGTCACGATCCATCGCTAGTTTTGCTAAT
GCCACACGGGCTTTTTCGCCACCGCTTAATAAAGGAATCGTTTTTTCAACATCGTCTCCA
CTGAAGAGAAAGCCGCCTAAAATACTTCGAATCTCTTTTTCAGGTGTGGTTGGGTGTTCA
TCCCATAATTCCGCTAAGACCGTTTTATTGCCATGTAAATTGGCTTGCTCTTGGTCATAG
TAACCTACAGAAACATTGGTGCCAAAAGTTTTACTTCCTTTAATGAAAGGAATGCGGTCA
ATAATTGATTTCAAGAGAGTGGATTTACCAATTCCGTTCGGTCCGACTAAGGCAATGGCT
TCTTTGCGACGAATATCCAAGTGAATAGGTTCGGATAAAATATGTTCTTGGTCGTAACCA
ATGGCGGCATCTTCGACTTGTAAAACAACATTTCCCGAGACTTTTTCACTATCGAAAAGA
AAATGCGCCGATTTTTCATCTCCTTGAGGTCGGTCTAAACGGTCCATTTTTTCTAATACT
TTTCGGCGACTTTGTGCACGTTTCGTTGTAGATGCACGAACCAGATTTTTGGCAACGAAA
TCTTCTAACTTATTGATTTCTTCTTGTTGCTTTTCATACGCTTTCCATTCACTGGCTAAT
TGTTCTGCTTTTAACTCTAAGTATTTGGAATAGTTTCCTTTGTAGTGAGTCATTTTTTTG
CGACTCAGTTCATAAACTTCATTAACTACCTTATCTAAAAAATAACGATCGTGGGAAACA
ATTAATAGGGCGCCGGCATAACTTGGCAAATAAGATTCCAGCCAAGAAAGCGTCTCGATA
TCTAAGTGGTTTGTAGGCTCGTCCAGAATTAAAATGTCTGGTTTTTGTAAAAGCATTCTC
GCTAATGCAAGCCGGGTTTTTTGACCACCAGATAAGGTTTGAATATCTTTCGTGTAAAAG
GATTCATCAAAGCCAAAGCCGTGAAGGACTGAGCGAATTTCATTTTCATAGCCGTAGCCA
TTTTTTTCAGAAAACGTATGTTGCAATTGATCGTACTCTTTTAAAATTCCTTCATAAACG
GAAGTGGTTGGCTCCATTTCACTAATTTTAGTTTCTAATTCTCGCATACGCTGTTCCATT
TCTAGGATGTCAGCAAAGGCTTTTGTCATTTCTTCCCAAACGGTTTTATCTGATTCTAAG
CCGGTATTTTGAGCTAAATAACCTAACGTAGCAGTTTTATTTTTGGCAATGGTTCCGCTA
TCGGGAGCATCAATGCCTGCAATGATTTTTAAAAAAGTCGATTTTCCAGCACCATTACGA
CCAACTAAGGCAATCCGACTTTTTGTTGCAATTTCTAAATGTATGTTTTCAAACAATGTT
TCCGAGCCAAAATGCCGGGCAACTTGATTTGCTTGTAATAAAATCATCAGTAGTCCTCAT
TTCTAAATTCATTGCCCTTAGTGTAGCATAAAATCTGCTAAAATAGCACGTATCAAAAAA
TGCTTTGTGAAGGTTTATACCTTTTATCACAAACTTTTGAAGAAAAATGCTATTTTTGAG
CCATAGAATTGCTTTTTATTGTGAAAAACTGCTATTATGTTAATGGATAAGATTTAAGTG
AAAGTATTGGAGGTCCAATTGTGAAAGATCAAGTTATTCCAAAAGCAACGGCGCGACGCC
TTCCTTTATATTATCGCTACTTAAGAATGTTACATGATACAGGAAAAAATAAAGTCTCAT
CAACTGAATTAAGTGAAGCGGTACAAGTAGACAGTGCGACTATTCGTCGTGACTTTTCAT
ATTTTGGTGAATTAGGTAAACGTGGGTACGGCTATGATGTTGAAAACTTAATGAACTTTT
TTGCAAAAACATTGAATGAAGATGAGTTAACCAATGTCGCATTAATCGGGGTTGGTAATT
TAGGAAGTGCTTTATTAAAGTACAAATTCCATCAAAGCAACAGTATTCGTGTAAGTTGCG
CATTTGATGTGAATGAAGATATTGTGGGACGCATTGTTGACGGTATTCCGGTTTATCCAA
TGGAAGATATGATGGAACAAATCCGTGTTCAACAAATCGAAGTAGCTATTTTAACTATTC
CAGCTCGCAAAGCACAAGAAGTTGTAAACAAACTTGCCGAAGCAGGGGTTAAAGGAATTC
TAAACTTTACGGCTGCGCGTTTAGTAGCGCCACCTGAAGTATTAATTCAAAATGTTGACT
TAACCAACGAATTACAAACATTAATTTATTTCTTACATCATGACAACGAATTGATTGACG
AAGAAGAATAAGCAAAAGAAAAGGGCCTAGTCGTTTAGACGAAGGCCCTTTTCTTATTGA
ATTGTACCATTATGCAAAAGTAGTTGAACAATAATCACAATCGTATTCATGCCGCAATGG
GCAATAATTGAGGTCCAAATTTTTCCAGTTTGCTTGTACAAAAGAGCAAAGAAAAATCCC
ATAAAGAAATAAACAAAAAAGTGACCATCGGCATGTGCGAGTGAAAAAATCGCCGAACTA
ACAGTAGCCGCAATCCAGAAATTTGTAAAAGGCTGGATTAAATGGATAAATGCATAACGA
AAGACGAATTCTTCCATAATCGGACCACCGATAGTAGTTGCCAAAATAAATAAAGGATTT
GCCAAAATCACCGCTACAATAGCTTGTGTATTTTGAGAAGTAGCTTGTTCTCCTGTGATG
GCTACTTCAATGGCAAAAGTAACCCCTTGAATCAGCATGGCAATGAAAATCCCACTAACA
CCTAGTAAAAAAATAAAAATAGGTGATTTCAAGGTTGCTGTTTCCTCTAAAGGAGAAGGT
TCTGTTGTTTTTAAAAAGATGCCAATCATTACAAGGGCGCCAATAATGTAGAGAGCAGTT
GTCACATTAATCGCTGCATTGGGGGAAATACCCGAAAAAAGTAACGGCCCGAAGAAAGCG
ATAATGTATGTGACTAAAATAAATAAACTTGATTTTCTTAAGGTCATGGTTAATCCTTTC
TATAATTATTTTTTACGATTATTGCGATATCCTAATAAAAGAAAAACGAATAAGAAAAAG
AAAAGAGATTCCCAAAGTGTCGAAACAATTCCTTCTGTGACACTGAAAACAAGATTTCCT
AAATTCGCTATCACAAAATAAACGAAGGTTGCTATTAGTGCTGTAAGTAAACGTTGTTTC
ATTTTATTCGCCTCCAATCGTAGTCAATTTATTTTACCATGAATTAAAGGATTGGAAAAA
CATTCCATGAAAAAAGAATACGCAATAAAAAATGCGTATCTTATAATTGACAAGAAAAAG
AGAGAAAAGACTTGCATTTTTAGAGTGAAATGAGTATTATAAATAGTGTGAGTTAGCACT
CTTGTGTATCGAGTGCTAAAATAAGCGAAAACTTTTTATTTGGAGGGATTTATTGTGTTA
AAACCATTAGGCGATCGCGTCGTAATTAGAGTCGCGAAAGAAGAAGAAAAAACTGTTGGA
GGAATTGTTCTTGCATCCGTTGCAAAAGAAAAACCACAAACAGGTGAAGTTATCGCAGTA
GGTGAAGGTCGTGTGCTTGAAAATGGCACAAAAGTTCCGATGGAAGTAAAAATTGGTGAC
ACAGTAATGTTTGAAAAATATTCAGGAACAGAAGTGAAATACGAAGGCGTAGAATACTTA
ATTGTATCAGCCAAAGACATTATTGCCACTGTTGAATAATAAACAACTTTTACAGAATAA
TATAATAGAAGAAAAAAATTATGAGGTGAAGAAATCATGGCAAAAGAGATTAAATTTGCA
GAAGATGCACGTGCAGCAATGCTACGCGGAGTAGATGTATTAGCAGATACAGTGAAAGTG
ACATTAGGCCCTAAAGGTCGTAACGTTGTTTTAGAAAAATCATTTGGTTCACCATTGATT
ACTAACGATGGAGTAACAATTGCTAAGGAAATTGAATTGGAAGATCATTTTGAAAACATG
GGCGCAAAATTAGTTTCAGAAGTTGCTTCTAAAACGAATGATATTGCTGGTGACGGAACA
ACAACAGCGACTGTTTTGACACAAGCCATTGTTCGTGAAGGCTTAAAAAACGTAACTGCT
GGAGCCAACCCATTAGGTATTCGTCGTGGGATTGAATTAGCAACAAAAACAGCAGTAGAA
GAATTACACAATATTTCATCTGTAGTTGATTCAAAAGAAGCGATTGCACAAGTCGCTGCT
GTTTCATCAGGTTCTGAAAAAGTCGGCCAATTAATTGCCGATGCAATGGAAAAAGTTGGT
AACGACGGCGTAATTACCATTGAAGAATCAAAAGGGATTGAAACAGAATTAGATGTGGTT
GAAGGAATGCAATTCGACCGCGGTTATTTATCTCAATACATGGTTACTGACAACGATAAA
ATGGAAGCTGTTTTAGAAAATCCATATATCTTAATTACCGACAAAAAAATCTCAAATATT
CAAGATATCTTACCTTTATTAGAACAAATTCTACAACAAAGCCGTCCGCTATTGATTATT
GCGGATGATGTTGATGGGGAAGCTCTACCAACATTAGTATTGAACAAAATCCGTGGTACA
TTTAATGTTGTCGCAGTAAAAGCGCCAGGATTTGGTGACCGCCGCAAAGCGATGCTTGAA
GATATTGCTATTTTAACAGGTGGTACAGTAATCACTGACGACTTAGGGTTAGAGTTAAAA
GACACAACTATTGAAAACTTAGGAAATGCTAGCAAAGTAGTTGTCGACAAAGATAACACA
ACAATTGTCGAAGGTGCTGGTTCAAAAGAAGCCATTGATGCCCGCGTTCATTTAATTAAA
AACCAAATCGGCGAAACAACGTCTGATTTTGATCGTGAAAAATTACAAGAACGTTTAGCT
AAATTAGCTGGTGGGGTTGCTGTCGTTAAAGTCGGTGCTGCAACTGAAACAGAATTAAAA
GAATTAAAATTACGAATTGAAGATGCATTAAACGCAACACGTGCCGCTGTAGAAGAAGGC
ATGGTTTCTGGTGGTGGTACCGCACTGGTCAATGTAATTGGTAAAGTCGCTGCGCTAGAA
GCTGAAGGCGATGTGGCAACAGGGATCAAGATTGTCGTTCGTGCATTAGAAGAACCAATC
CGTCAAATCGCTGAAAATGCTGGTTATGAAGGATCAGTGATTGTTGACAAACTAAAAAAT
GTTGACTTAGGTATCGGATTCAATGCAGCTAACGGTGAATGGGTAAACATGGTTGAAGCC
GGTATTGTTGACCCAACAAAAGTAACTCGTTCTGCCTTACAAAATGCAGCTTCTGTGTCA
GCTTTATTATTAACAACTGAAGCAGTTGTTGCAGACAAACCAGAACCAGCTGCACCAGCT
CCTATGATGGATCCATCAATGGGCATGGGCGGTATGATGTAAAAATAAAAAAGTATTCTA
AAAGCTTACGATTGAAAAATCGTAAGCTTTTTTTTACATAAAGAATAAATAATCTAAATA
ATATCTTTGCTTATGGTGTTTTCTCAAATATTTACTCAATTAACAAAAAAGATGATAATT
TAAAGGCTTCGTTTTAGCTAGACAGCCTTGTTTTTATTCGATAAAATTTAGTAATAACAA
TCATTTTTTGAAAACTAGTAGTTGGTAATTTTTATTTATTAATAGAATATAAATAAAAAT
TATTATATTTTGAAGGGGAATATTAGGAAGATTGAGGTGGAAAAATGGAAAAATATACAA
TTGGTGTCGTTCCTTTGACAATTGAAACAAAAGAATACTGTCAAAATTGGTTTGTTAGTA
ATCAAGTAGAATGTCAGATCATCCAAGGAACAAATATACTTCTTCATTTGCACCATATTG
ATGGATTAGTGATTGAAGTTACTGACCACCAGTAAGTAAATACTTGTTGTGAGTTATTAA
TGACGATTCGCAAGCAGTCAGATTTACCGATTTGGTTATTTTCTCGGACAGAAGTAATTA
GTAAAGTCAATCGAATTATTTATTTACAATTAGGTGCAGATGGCGTTTTTGATTATTCTT
ATGATCGTCAAGAATGCATGTTAAGCATGAGTAATTTATTGCAACGTGTAAAAAGACGTT
TTTATCCTAAATTAGCTATTGCAAACGAGGAACAAACAGTTACTAAGAATCTTTCTGAGA
GATTGTATTTAATTGCGCCAAATTTGAGTGTTTGCTTGGGAAGTGGAGAAGAAATTCTTT
TAACAAAATTGGAATTTTTCACAATAGAGTATTTATACAAACACGCAGGACAAACAATTA
CATATGAAGAACTCTACAAAAATGTCTGGAAAGATACTGCGAATGAACGAAAATATCGTG
TCGCTAATGTGATTTTCCATTTGCGCAAAAAAATTGAACAAGATGTGAACAAACCACAAT
ATATCAAAACAATTCGTTCAAAAGGCTATATGTTAACGGTGTAAAAGGTACGAAGGAGGA
GAAAAAGATGTGGCAATTTTTGACTAAAAACAATGAAGATGAGGAGTATGAGAAGATGCC
AGATTTTGAAAATGAACAATCGATGAAAGCACAACCAACGGTAACAGAAGAAGCAATCTT
TGATGACGAGGTCGTTTATGCAAAAGAGCAATCCGCAAAAGTAAAACAGGTCCAGCAACA
AGTGCCGACTGAACTGTCAGAAGAGTCATTTTCTTTTGTTGAAAAACTAGAAGAAGAAAA
TCAACTATATCAGCAATCCATTAAAAAGCTAACGGAGCAATTATTAATGCAAACCAATGA
AGTGGAAGCATTACAAAAACAAGTAGTCGAAAAAGATGTTCAACTTAAACATGTTAAAGA
AACATTAAGTGATAAAGAAACAACTATCACTTCTTTACAGAAACAATTGTCTGAAGAAAA
GATGCAACAGAGACAGACCAGTGAAGAGAATTTAGACACAGCCGTTACGCTTTCTCAAAA
AGAAATTGGCGAAGTGTTATTAGAAGCCAAACGTCAAGCAAAAGAAACAATTAGTCAAGC
CAACCAACAAGTTGCAACAGTTCATGAAGAAATGGAACAACGTTTAGCAACTTTAACACG
CATGAAGCAAGTGGCAAGAGAGTACCAAGCTTATTGTGAACAAATGCAGACAATCAAGAA
TGAATCAACAGGAACGTACCAACAGATAGAGCAGTTATTAGCAGAAATAAAGAGGTAAAT
GAAGGAGAAATGCGATGAAAAAAAGAAAGGCAAGATATTTGAAGTTGGTATGTATTGGAA
TTTTAGGGATTTATGCGGGCGCCAGTTACTACAATTCGGAACCATTAATCGCTCAAGAAG
AGACCGAAACGAGGGACGAAAGTCGACAGCTATCGCTGGAAGAAAAAGAGCGGACCAAGC
CAATCAAGACCAAGGAACCCTTACTTCTTCAACGCTGAACGAAACAATAATAAGTTCGTC
TGAACAACAAGAAAGTTCAACACAAAATGACAGCAGTGACCATCAGGAAAATAATGTGGA
ACCATTAGAATCTGAAAATAGTTTACCGCCACAAGAAAAGACAATTGCTAGTACTAAACC
AACCGAATCGTTACAAAATGAGCAACCAGTATCTGAAGAGCGTAAAGCGCTCACTGAGAA
GTCACCTCATAATCAGGAACCACAAAATTCTACATTAACTGAAAAGACCAAAGAGCCGTT
GGTACATTCAGAGGTAGACAATAGTCAAGAAAAGGAAAAGCAAGCAGGAATTCAACAACA
AGCCGAGGCAAATTTTGTTGTCCAAGAGAATGCTTCTACTTCTGAGTTTATTAGAAAAAT
CGGTGAAGAAGCACGAGTTATTGGTCAGCGACATGATCTATACGCTTCTGTAATGATAGC
TCAAGCTATTTTAGAGAGTGGCTCGGGCAATAGTGCGTTAGCGGCGGCGCCAAATTATAA
TTTGTTTGGCATTAAAGGAGCTTACCATGGTCAAAGTGTCAGCTTTCCCACACAAGAAGA
TGATGGTAAAGGGAAGATGACCACCATTCATGCCGATTTTCGTCAGTACCCATCCTATAA
AGAGTCATTAACAGACTATAGTAAATTAATCATCAATGGGCTGGCGGGTAATCCAACGTT
TTATCACGGCGTTTTGAAAGCAAACACGACGAATTATCAGCAGGCAACAAAATTTTTAAC
AGGTCGTTATGCAACGGATACATATTACGATAAAAAATTAAACGCGTTGATTGAAACCTA
TCAATTAACTGAATACGATCAAGAAAAGAAGAAACCAGTAGTGACTAATTTGGCAGAAGA
AAAGAAACCTTCGTTTGATAAGGAAGCAGTCAAAGAACAGCTAAAAAAAGAAGCAGTCGT
CTATGAAGTAAGCAAAGGAGATTCTCTCGCCACCATTAGTCAGACGTTTGGTGTGTCAGC
AACAGCCATCTTAAAACAAAATTCAAAGACTCAAGAAATGTTTTATATTGGCCAAAAGAT
CACGATTCCTCAACATACAGCGGCGACTTCTCTAGAACCGAAAGAACAAGCGTTACTTCA
ATCACTAATAATCAGTAAATCGGTGACTAATGCTTTGAAGACAGCAGAGCAATCAAATGG
TAAAGCGAATGACTCAAAAACAGCGTCTACTGAGTATTATGAAGTAAAAAGAGGAGAGAC
ACTCGCAAAGATTGCTAAAAAAACGGGCTATTCCTTAACCGCCCTCAAGCAGGCAAATGA
CTTAACGTATTCTGTATTAACCGAAGGACAAACGATAGCACTTCCTAAGCTAAAGGACTA
ATGCTGATTTAACTTATCGGTCGATGGAGTCAATATATTATTAGAGTAAGAGAAGAGGAG
AAGTTCATCCATGGATGAACTTCTCCTCTTCTCTTACTATGTTTTTCATAAATACCTTAA
TAAATAGTAAAATTAGCAAGAGAATTGTGTCTTTACACAAAATAGATAGGTTTTCTTGCC
GAAGTTTGATAAAATGATTAGTTGAAAGGATGCGTGAAAATTGAAAGAATTATTTCGTAA
ATACCGAGAAGTACTGGCTTATTTATTTTTTGGTGGTGCAACGACGGTCGTCAACTTAGT
TGTGTTTTTTGTTTGTCAAAACGTGTTAGGGCTGGATTACAAGATAAGTAACGCAATTAG
TTGGTTTTTATCTGTTCTATTTGCCTTTTTCACGAATAAATATTGGGTATTCGCAAGTAA
GCATGAAAGCATAGCTGGTTTTTTTAAAGAAATGGGCTTATTTTATTGGTACCGAATTTT
ATCTTTTGTGGCTGATATGGGTTTAATGATTCTCCTAATTGATGGCATTCATTTTTCATC
GTTTTGGGCGAAAATGATTACACAAGTTGTAGTAGTGATTTTAAATTATTTCTTCAGTAA
ATTTTTCATTTTTAAAGAAAAAGAGGTCTAAGCAGATTTTAGGCTAAAAAAAATTTTTTT
GTTATAATATAAACAAGTTTTTAATACAAAGAATAGAGGTAGAAAACGATGGACTATACA
TATGCAGATGATAGTTTGACATTGCATACAGATATGTATCAAATCAATATGATGCAAACA
TACTGGGAATTAGGGAGAGCAGATTTACATGCTGTTTTTGAATGTTACTTTAGAGAGATG
CCCTTTAATCATGGCTACGCAATTTTTGCAGGTTTAGAACGTTTAGTCAATTATCTCGAA
AATTTAACGTTCACAGAATCTGATATTGCATATCTCCGAGAAGTTGAAGAATATCCAGAA
GATTTCTTGACGTATTTAGCAAATTTTGAATTTAAATGTACTGTACGCTCTGCTTTAGAA
GGGGATTTGGTTTTTAATAACGAACCGTTAATTCAAATTGAAGGTCCTTTGGCACAATGT
CAATTGGTAGAAACTGCCTTGCTAAATATGGTGAATTTCCAAACATTAATTGCGACAAAA
GCGGCTCGAATTAAATCCGTGATAGGCGATGATCCTTTATTGGAATTTGGAACACGCCGG
GCACAAGAATTAGATGCTGCCATTTGGGGCACAAGAGCCGCCTATATTGGTGGGGCGGAC
GCGACAAGTAATGTTCGTGCTGGTAAAATTTTTGGTATTCCGGTTAGTGGGACTCACGCC
CATTCATTGGTTCAGTCGTATGGAAATGATTATGAAGCATTCATGGCGTATGCCAAAACA
CATCGGGATTGTGTTTTCCTTGTTGATACGTATGATACTTTGAAAGCGGGAGTGCCAAGC
GCAATTCGAGTAGCTCGAGAAATGGGGGATAAAATTAATTTCCTAGGTGTGCGGATTGAT
AGTGGCGATATGGCTTATATTTCTAAACGAGTTCGTGAACAACTGGACGAAGCAGGCTTT
ACTGAAGCAAAAATTTATGCATCGAATGATTTAGATGAAAATACGATTTTGAATCTAAAA
ATGCAAAAATCAAAAATTGATGTATGGGGCGTGGGTACCAAGCTGATTACCGCCTATGAT
CAACCGGCTTTAGGAGCGGTGTTTAAATTAGTTTCAATTGAAGGTGAAGATGGTCAAATG
AAAGATACCATTAAACTATCTAGCAATGCTGAAAAAGTGACAACACCAGGAAAAAAACAA
GTCTGGCGCATTACACGTAAATCTGATAAAAAGTCAGAAGGGGACTATGTGACACTTTGG
AACGAAGATCCTCGCCAAGAAGAAGAAATTTATATGTTCCATCCCGTTCATACCTTTATT
AATAAGTATGTCCGTGATTTTGAAGCACGGCCAGTACTCCAAGATATTTTCGTTGAAGGA
AAACGTGTGTACGAATTACCAACTTTAGATGAAATTAAACAATATGCAAAAGAAAATTTA
GATTCACTTTGGGAAGAATACAAGCGGGACTTGAATCCGCAGAAATATCCAGTGGACCTT
TCAACAGATTGTTGGAACCACAAAATGAATTTATTGGAAAAAGTGCGTAAAGACGTTAAA
CATTTAACGGAAACGGTGAATAAGGAGGCCTAGAAATGACAACACTTCAAGAAAAAATCA
TTCAAGAGTTAGGTGTGTTACCGACAATTGATCCAAAAGAAGAAGTTCGTAAAAGTATTG
ATTTTCTGAAAGCTTATTTAACTAAACATCCTTTTTTAAAAACCTTTGTCTTGGGAATTA
GTGGCGGACAAGATTCAACATTAGCTGGGCGCTTAGCACAATTAGCGATGACTGAAATGC
GCGAAGAAACAGGAGATATGTCGTATCAATTTATTGCGATTCGCCTTCCTTACGGTGAGC
AAGCAGATGAAGCTGATGCACAAGCCGCGCTAGCCTTTATCCAGCCAGATGTTTCTTTAC
GAGTGGATATTAAACCAGCAGTGGATGCAATGGTTGGTTCGCTAGAAAACGCTGGCGTTC
AAATTAGCGATTTTAATAAAGGGAACATGAAAGCACGTCAACGTATGATTACACAATATG
CAGTAGCTGGCGAAAATGCTGGCGCAGTAATTGGCACAGACCACGCAGCCGAAAATGTGA
CAGCTTTCTTCACCAAATATGGCGATGGCGGAGCGGATATTTTACCGTTATTTCGTTTAA
ATAAGCGCCAAGGAAAAGCTTTGCTGAAAGAACTTGGGGCACCAGAAGCCTTGTATCTAA
AAATACCAACAGCTGATCTAGAAGATGACAAACCGTTAGTTGCAGATGAAGTTGCCTTAG
GTGTCACGTATGATGCCATTGATGACTATTTGGAAGGCAAAAAAGTCTCGGAAACAGATC
AACAAACAATTGAAAACTGGTATAAAAAAGGACAACACAAACGGCATTTACCCATTACAA
TTTTTGATGATTTTTGGAAATAAAAACACAGACCATCGGCGAATGAACGATGGTCTGTGT
TTTTTTACATAACTACTTTTTAGAAAGTAAACGTTGCTACAGCAACTATCCCATGATAAT
GAAAGTCGTTTTCATTTAGGCGTTTTCACTTTCTTTTTCAAAACAGAAAAGGTACGCTCA
ATAATGTAAAGTGAATGATGGGAGAGAAAAAGAGATGAAGCATGTAACAAAATTGGGGAT
TACAATTATAACAGGAGTTTTGGCATTATTATTTGAATTTATTTTACATCAGCCGAATTG
GGCGTATGGCATTATTTTAATAACAGGTTCTGTAATGGCGTTAATGATGTTCTGGGAAAT
GATTCAAACCTTACGTGAAGGAAAATATGGTGTCGATATTTTAGCGATTACCGCTATCGT
TGCAACCTTAGCTGTGGGAGAATACTGGGCCAGTTTGATGATTTTAATTATGTTGACTGG
TGGTGATTCATTAGAAGACTATGCCGCTGGAAAAGCTAACCAAGAGCTGAAGTCATTATT
GGATAACTCGCCACAAAAAGCTCATCGCTTGAATGGCGAAAATTTAGAAGATGTTTCTGT
TGAGGAAATCAATGTTGGCGATGAATTAGTAGTAAAACCAGGGGAACTAGTTCCAGTTGA
TGGCTTGGTAAAAACCGGGACATCAACAGTCGATGAATCTTCATTAACAGGAGAATCAAA
ACCAATTGAAAAAATCCTGGGGATGAATTAATGTCGGGTTCCGTGAATGGTGACGGCTCT
TTGAAAATGGTTGCTGAAAAAACTGTAGCAGACAGTCAATATCAAACAATTGTGAACTTA
GTGAAAGAATCTGCGGCGCGTCCAGCTCATTTTGTACGTTTAGCAGATCGCTATGCGGTA
CCTTTTACACTAGTTGCCTACCTAATTGCAGGTGTTGCTTGGTTTGTTTCAAAAAGTCCG
ACACGTTTTGCGGAAGTCTTAGTTGTTGCTTCGCCGTGTCCTTTAATTCTATCTGCCCCA
ATTGCTTTAGTGGCAGGGATGGGTCGTTCAAGTCGTCATGGGGTCGTTATTAAATCGGGA
ACGATGGTCGAAAAATTAGCTTCTGCAAAAACGATTGCGTTTGATAAAACAGGCACGATT
ACGCAAGGACAACTTTCTGTTGATCAAGTCCAACCAATCAATGCTGGAATAACTGCTGCT
GAATTAGTGGGATTGGCAGCAAGCGTGGAACAAGAATCAAGTCATATTTTAGCTAGATCA
ATTGTTGCTTATGCCAGAAAGCAAGATGTCCCATTAAAAAATATTACAGATCTAGCGGAA
GTTTCTGGTGCTGGCGTGAAGGCATTTGTGGATGGTGCTGAGATACGGGTAGGTAAAAAG
AATTTTGTGACACAAGAGTCTCAAGAAACTGAAAAAATTGATAAAACGACTATTCATATT
TCACGTAATGGCACATATTTAGGCCGAATTACTTTTACAGACACTGTACGCCCAGAAGCA
AAAGAGACTATGGAAAAATTACACCAATTACATCTTCAACGAATTTTAATGCTGACGGGG
GATCAAGAATCCGTTGCAGAAACGATTGCTGCAGAAGTAGGAATTACCGAAGTACATGGG
GAATGTTTACCACAAGATAAATTAACTATTCTAAAAGAATTGCCTAAAGAAAATCATCCA
GTCATCATGGTAGGAGATGGTGTAAATGATGCACCTTCGCTTGCTGCTGCAGACGTAGGT
ATTGCTATGGGTGCTCATGGAGCTACTGCGGCTAGTGAAACTGCTGACGTTGTTATTTTA
AAAGATGACTTAAGTAAAGTCAGCCAAGCGGTCGAAATTGCCCAAGATACCATGAAAATT
GCCAAACAATCTGTATTAATCGGAATTTTTATCTGCGTTTTACTAATGTTAATTGCTAGT
ACCGGGATCATTCCGGCGCTAATCGGGGCTATGCTACAAGAAGTCGTGGACACTGTGTCA
ATCTTATCTGCTTTGCGTGCTCGTCGAATTGGCCAGTAAGGTGGAACAATTAATTGCCTG
AATGTCCAGCTTAGTGGTAAAATAAAGGTACGTTTTTAATATTAATAAGTTACAGGGGAG
AGATTGTGCAATGAAAGGAAACCAAATAGATGGGCAACCAGTCACGGAAGAACAACTATT
AAAAGAAGGCTACCGTAAATATACTGGGGAAGGAATTGATATCTTTTATAATAAAGATAT
TTGTGAACATATTGGTAATTGTGTTCGTGGAAATCCAGAAGTCTTTGAAGTTGGTCGGAA
ACCATGGATTATTCCAGATAACGGAAGTGTTGAAAATGACATGATTGTGGTAGATTCATG
TCCAAGTGGTGCTCTAAAATATATTCGGAAAGCAGGGAACGAATATGCAAATTAAAGAAG
AAAACAATCGTTTTGCTCTATATAACGATGAAAACCAAGAAATTGGTGAAATGACTTGGT
CAGATGCTGGCGAAAGCATGATGATTATTGATCATACGTTTGTTGATCCAACTTATCGTG
GACAAAAATTAGCTGAAAAACTTGTTTTAGCCGGTGTTGAAAAAGCGAGAAAAGAGCATA
AAAAAATTATTCCGCTATGTCCATTTGCCAAAAAAGAATTTGATACTAAACCTGAATACG
GAGACGTATTGAGAAAATAAAGAAGAAACTAGCAACAGCCGCAAGTAGAAATTTGATTCC
TACTTGCGGCTGTTGCTATTAGAGACAAATAAGGAAAGACATCAAATTTCACTGGTGTTT
ACAGATAAAATATGCTACATTAAAGTAGATGAATTTCGCATATTTGTATAAAAAGGAGAA
TTAACGCATGTATAATCTAATCTTAACGTTGGTCATCATTTTATCTGTTTTAATCGTCAT
TACTGTTATGATGCAACCAAGCAAACAAAACAGTGCAGCAAGTGCCTTCACTGGCGGTGC
AGATAAATTATTTGGGAAGCAAAAAGCGCGCGGTTTTGAAGCTGTTATGCAACGCTCAAC
AGCAGTTCTTGGCGCAATTTGGATGATTTTATTATTTGTTTTGGCGTTCTTATCTTCAAA
ATAAGTACGTAATCTTTTAAAATGACAAGTTTAGAACAGAGAGATGAGTGCGGACACTTA
TTTTTCTGTTCTTTTTCTTTCTGAAAAAGTCTTTGAAACTTATCATTTCGGAAGGTTTTC
TTTTGAGAATATGATAGAATGAAGCTGAGGTGAGCGAAGTGGCAAAAAAAATCAATTTAC
CGAAGCCGTTATTTTCAGAAAAAGGAAAACGGGCGGTCCTTTTATTACACGCTTATTCTG
GCAGCAGTAATGATGTACGGATGTTAAGCAGACGTTTAGAAAAAGAAAATTATACTGTCT
ATTCGCCTAATTTTTCAGGACATGGCACGCTAGTTCCTGAAGATATTTTAGATCAAACAA
CGGAACAATGGTGGCAAGATACACAAGAAGCAGTCGCTTTTTTGAGAGAAAGAGGCTACC
AAGAAATTGCCATTTTTGGTTTATCAATGGGCGGGATTTTCAGTATGCATGCATTAACGG
AACAATTAACAGGATTAATTGGTGGTGGATTTTTCTGTTCACCGATCTACCCTGTCGAAA
ATAAAGTCCCAGAAAATTTTGTATTATACGCAGAAAACGTGATGAAAATCGCAGAAGTTC
CTGCAGAGGAACAACAAAGCCGGTTGCAATCGATTGAGCAACGAGTCAAACAACAATTAG
GAGCGATTGAAACGATTGCTAGTCAGACGGCTGACAAACTAAACAAAATCCACGCACCTC
TTTTCTTAGCGCAAGCTGGCAAAGATGAAATGATTGAGCCAATGGGCGTCTATCAAACGG
CCCAAGCACTAACACAAGCACGTGTGACCTTACAATGGTACCCAAACAGCGGACATGTCA
TTACGGTGAGTGGAGAACACAAACAATTAGAGCAAGATGTGGTGCAATTTTTAGCAACAC
TACCTTGGAATGAGGAGAAATAATGACAAAACAAACAATTAAAGAGCAAATTTTACATTT
CATGGAAAGCCAAAAAAAGAAAAGCTTTTCAATGGAAGAAATTGCACAAGGCTTGAATTT
AGAAAAAAGTTCAGATTTTAAAATTTTAGTGCAAACCATTGCACAAATGGAACGAGAAAA
GTCAGTTAGTTTCAACAAAAAAGGCAAAGTCCTGTTACCAATGAAAGACTTATTAATAGA
AGGAACGTTTCGTGCAAATGAACGAGGCTTTGGTTTTGTAACCATCGATCCTGAAGAACC
AGATGTTTATATTCCGAAAGAGGCAACGAACTTTGCAATGGATGGAGATACGGTTTTAAT
CGACGTGATCCAACATGCGGATCCTTTTTCAGATCGCGGCGCAGAAGGTAAAGTCAAAGA
AATTAAAGAGCGAGCAGTGAGCCAAGTTGTCGGAGAATTTGTGGCATATAGTGAAGAAGA
AATGGCAGAAATGGGACTGTATGGCTACATGATTCCCAAAGATAAGAAATTGAATCAGTA
TACTGTATCAATTGCACCTGAAGGGATTAAGCCAGTAGATGGTAGCATTGTCATTGCTGA
AATTACCTATTATCCAGATCAAGAATATCCAACGAGTATGGAAGGACTAGTCAAACAAGT
GATTGGTCATAAAAATGATCCAGGAATGGATATTTTATCAATCGTGGTGGCTCATGGAAT
TCCCACAGCATTTCCTGATGAAGTTTTGGCTGAAGCGGACCAAGTACCAGAAACTATTGC
AGAAAGCGATTTAGTCGGTCGTCGGGATTTACGTGATCAGTTGATTGTGACGATTGATGG
AGAAGATGCGAAAGATTTAGATGATGCAGTAACGGTACAAAAGTTAGCAAATGGCAATTT
CTTTTTAGGGGTGCATATTGCAGATGTTTCTTATTATGTAACTGAAGGAAGCCAATTGGA
TATGGAAGCGTATGAACGTGGTACAAGTGTCTATTTGACAGACCGAGTTGTGCCAATGAT
TCCGCAGCGATTATCAAATGGGATTTGTTCGCTAAACCCACATGTTCCACGTTTAACCAT
GAGTTGTGAGATGGAAATTACACCAGAAGGAGAAGTTATTTCGCATGAAATTTTCCAAAG
TGTAATCCAAACAACGGAGCGAATGACCTATACAGCAGTCAATGAAATTTTAGAAGAGCA
AAAACCTGAAACGTTAGAACGCTACAAAGAACTAGTTCCCATGTTTAAAGAGATGGGTGA
GCTGCACCATATATTAGAAGAGATGCGTATGCGCCGTGGTGCGATTTCTTTTGAAGATCG
TGAAGCCAAAGTCCTAGTTGATGAAAATGGTCATCCCAAAGATATTCTTTTACGCACGCG
TGGTGTGGGTGAACGATTAATTGAATCCTTTATGTTGGCAGCGAATGAAACTGTGGCGCG
TCATTATCATGACTTAAAACTGCCATTTATTTATCGGATTCATGAACAACCAAAAGAAGA
AAAAATGCAACGTTTCTTTGACTTTGCTGCAGTACTTGGCATTCTTGTTAAAGGAACAAA
AGAAAACATTTCACCGAAAGATTTACAAAAAGTTTTAGAGCAAGTTGAAAATAAGCCGGA
AGAAGTGGTTATCAATACGATGTTGCTAAGAAGTATGCAACAAGCGAAATACTCAGAAGA
CAACTACGGACACTATGGGTTGGCTGCTGAATATTATACGCATTTCACTTCACCAATACG
TCGTTATCCAGATTTAATTGTGCATCGTTTGATTCGCAGCTATAGCCAAGATCAATCTGA
AAAAAATCAAGAAAAATGGAACGAAGCATTACCAGAAATTGCCAATCATAGTTCAAGTAT
GGAACGTCGCGCAGTTGATGCAGAGCGTGAAGTGGACGCCATGAAGAAAGCCGAATTTAT
GGTAGATAAAGTGGGAGAAACGTATGACGGGATTATCAGCTCAGTCACAAAATTTGGTAT
CTTTGTGGAACTGCCTAATACAATAGAAGGCTTGATTCACGTGAACAACTTAAAACAAGA
TTATTTCCACTTTATTGAAAATCATATGGCGTTAGTTGGTGAACGGACGGGAATGACTTT
GAAAATTGGTCAGAAAGTTCAAATCCGTGTTGAAAAAGCTGATCCAGAAACAAGAGAAGT
TGATTTTGAATTGATTTCAGCTGAGGAAGTCGCGCCAGTCGAAGGACCAAAAGGACGTAA
AAAAGGCAAAGCCAATTCTTCAACTCGTTCAAATAATCAACGAAGAAATAAAAAAGATGA
ATCATTTGATGGTAAGAAAAAGAAAAATAAGAAAAAAGGCAAAGGCAAAAAACAACCTTT
TTATAAAGAAGCAATGAAACAAAAAAATAAAAAAGGGAAAAAGAAGAAGTAGAGGAGGTC
GCTTATGCCAAAAGGGGAAGGAAAATTAATCGCACAAAACCGCAAAGCTAGACATGATTA
TTCAATTATCGATACGGTTGAAGCTGGGCTTGTTTTACAAGGAACAGAAATCAAATCTAT
TCGAAATGGTCGTATCAATTTAAAAGATGGTTTTGCACGAATTCGAAACGGAGAAGCCTT
TTTGTATAATGTTCATATTAGTCCATATGAACAAGGCAATATTTTTAATCATGACCCATT
ACGTACCAGAAAATTATTATTACACAAAAAACAAATTAATAAGTTAATCGGCGAAACCAA
AAATACAGGTATCACATTAGTACCTTTGAAGGTCTATATTAAAGACGGCTATGCCAAAGT
TTTGATTGGTTTAGCTAAAGGGAAAAAGCAGTACGACAAGCGTGAAGACTTGAAACGTAA
GGAAGTTGACCGACAAATCAGCCGAACATTAAAAAATAACCGACGTTAAAAATGTAAATT
TATTCTTTTTCGCATATTTGCTTGCCTTTCTTCGGATTAGGTGTAAAATCTGGTAAGTGT
TGAGTAAATGAATGTAAATGATTCATTTTTTAATCGCTTCGGAAAGCAGTACCACCCTGC
ATTAGATTGGTTTATGGAAAAGGTTTTCCAACCAATTTTCAACACATGAAATTTTAAAAG
TAAACTATTTGTAAATTATCAACAAGTGGTGGTACGATAGCTTTGCCAGGGATTATCACT
CAGGAGTAGGATGAAACTTCTGAAAGATTGTTGGAAAAGAGGTGAATTGATTTGGAAGAG
AAGAAATTACTCTTCAATATCGGACCAATTTGGTTTGATGGAACCATTGTTTTGATGGTG
CTGTTGACGTGTATCATTGTTTTCGCCTTTGTCTATGCTTGTACGAGAAATATGAAGCTA
CGACCTAAAGGCAAACAAACGGTCATCGAATGGTTAGTGGATTTTATTCGTGGAATCATT
ACAGACAATTTACCTCGTAAAGAAGTGAGCAATTTTCATTTAATGGCGTTTACCCTCTTC
ATGTTTGTACTTGTTTCAAACATCTTGGGTCTCGTTACAAAAATCGTTGTGGGCGACGAT
CTCAGCGTTTGGAAAAGTCCAACCGCCGATCCAATCGTAACCTTAACGTTAGCGATGATG
ATGATTGTCTTAACACACTTCTTTGGTATGAAACGCTTTGGTTTTAAAGGCTATCTAGTT
AATAGTTATTTAAGACCCGTTGGTTTCTTACTACCGGTAAAATTAATGGAAGAATTCACG
AATCTATTAACATTAGGCTTGCGTTTGTACGGAAACATTTTTGCCGGCGAAGTTCTATTG
GGCTTAATTGCTGGAACCGTAGCAAGCGTCGGATTATGGGTTATCCCACTAGCAATTCCG
CTAGAAATGATTTGGGTAGCATTCTCAATCTTTATTGGATGTATCCAAGCGTTTATCTTT
GTGACACTTTCAATGGTTTATATGTCACACAAAATTGAAACAGAAGAATAATCAAGAAAT
ACGAAGGACAAAAATTATCTTTTAGGAGGATTTTACACAATGGAAGGATTAAATTTTATC
GCAGCAGCAATTGCAATTTTCGGTTCAGCTATCGGAGCCGCTATCGGTAACGGACAAGTT
ATTTCAAAAACAATCGAGTCAATGACTCGTCAACCAGAAATGTCTGGTCAATTAAGAACA
ACAATGTTTATCGGGGTCGCTTTAATCGAAGCTGTGCCAATTTTAGGTGTCGTTGTTTCT
TTATTACTTTTATTCAGATAAGCAATAAAATGGAGGCAGGACGCTGATTATTATCGGGAC
CGTCACTGCTTTCTTCTATCTTTAGCCTTTTCAATAGCTGGTGATAAAGCAGTTGAAGAA
GCTAAATCGATTTTTGCAGGAAAGGAAGTTGAGACTTCATGCTACTTACTACATTGGTAG
TCGGTGAAACGGCTCCTAGTACCACACTAGGCACGATGATTGTTGTCAGTGGTGCATTTT
TAATCTTGATGCTCTTATTAAAGAAATATGCATGGGGAGCAATCGTAGATATTTTGACAC
AACGTGAAGAAAAAATTGCCAACGATTTAGACTCTGCAGAACAATCTCGCGTAGCAGCAG
CGAAAATGGAAAAAGAACGTCAACAACAATTACTTTCTTCCAGATCAGAAGCAGCTGAAA
TTATTAAAAACGCGAAAGAAAGTGGAGAACAGACTCGCCAAAAAACATTAAAAGAAACAA
CTGCGGAAGTTACTCGCTTACGCGAAAAAGCTCGGACAGATATTTCTCAAGAACGTGAAG
AAGCATTGTCTTCAGTAAAAAATGAAGTGGCAGATCTTTCTCTTCAAATTGCAGCCAAAA
TTTTAAATAAAGAATTAACACCAGATGCACATGAAGCATTGATTGATTCTTATATTGAAA
GTTTAGGTAAAGCAAATGAAACTAGATAAATATACAGTTGGTAAACGCTACGGCAAGGCT
TTGTTTGAGTTGGCAGTTGAAAAGAACCAAGCTGAAGCAATTTATCAAGAATTATTGACG
CTTCGCGAAGTCTATCACCAAGTACCTGGTATTGGCGATATTTTAAGTGATGATCGCTTA
GAGCCTTATGAAAAAGACAGCATCATGGAAAAACTAGTAACAGGTTTTAGTGAAATGATG
CAAAACTTTTTGCGAGTGGTTTACGAATATCGTCGCATGTACGATCTGCTCTTGATGATT
GATGAATATGAACGACGTTATGATGAGCACCAAGGACTAATTTTGGGTTCAGTGACAACA
GCCATTCCTTTATCAAAAGAACAACATCAAGCAATGGAAGAAAAAGCTGCCCAATTATTA
GGGTATGAACAAGCGCATTTAGTCAATTTAATTGACCCGTCAATTGTCGGCGGAGTGGTT
ATTGAAGCAAACCATCAAGTAATCGATGGCAGCATCCGCAAACAATTAGAACATATGCAG
CAGAAGTTATTAAAATAATCTTTAGGACTACAAAGAGGTGAATTGAATGGCTATCAAAGC
AGAAGAAATCAGTGCCTTGATTAAAGAACAAATCGAAAACTATCAACAACAGCTTGCTGT
TGAAGAAGTTGGAACAGTCACTTACGTCGGTGACGGAATTGCCCGCGCCCACGGTTTAGA
AAATGCCATGAGTGGAGAACTTGTTGAGTTTTCAAACGGTTCATACGGAATGGCACAAAA
CTTAGAAACAAATGATGTAGGGATTATTATCCTTGGCGATTTTGAAACCATTCGTGAAGG
AGATAAAGTACAACGCACAGGCAAAATCATGGAAGTACCCGTTGGGGAAGCTTTGATTGG
CCGTGTTGTTAATCCATTAGGTCAACCATTAGATGGTTTAGGCGAAATTAAAACAGACAA
AACACGTCCTGTGGAAGCAACAGCTCCCGGTGTTATGCAACGTCAATCTGTTGCTGAACC
AATGCAAACTGGCTTAAAAGCCATTGATGCCCTCGTACCAATTGGTCGTGGACAACGGGA
ATTAGTTATTGGAGACCGTAAAACAGGGAAAACATCGATTGCAATTGATACAATTATTAA
CCAAAAAGGACAAGATGTAATTTGTATTTATGTAGCGATTGGTCAAAAAGAATCTACTGT
TCGTAACCAAGTAGAAACACTTCGTAAATTTGGTGCCTTAGATTATACAATCGTTGTGAC
TGCAGGGGCTTCACAACCAGCACCATTACTTTACATTGCACCATATGCAGGAACTGCAAT
GGGTGAAGAATTCATGTATAACGGCAAACATGTCTTAATTATTTTTGATGACTTATCAAA
ACAAGCCGTGGCTTATCGTGAACTTTCTCTACTATTACGCCGTCCACCAGGTCGTGAAGC
TTATCCAGGGGATGTCTTCTATTTACACTCACGTTTATTAGAACGTGCAGCTAAATTAAG
TGATGAATTAGGTGGCGGTTCAATGACAGCCTTACCATTCGTTGAAACACAAGCAGGCGA
TATTTCTGCTTATATTCCAACAAACGTTATTTCAATCACTGATGGACAAATTTTCTTAGA
AAGCGACTTGTTCTATGCAGGCACTCGTCCAGCCGTTGATGCTGGGTTATCTGTTTCTCG
GGTCGGAGGATCAGCGCAAATCAAAGCAATGAAAAAAGTTGCCGGAACGCTTCGTTTAGA
CTTAGCTAGTTACCGTGAGTTAGAAGCCTTTACACAATTTGGCTCTGATTTAGATGCGGC
AACACAAGCTAAATTAAACCGTGGTCGTCGTACGGTAGAAATTTTAAAACAAAAACTACA
TGCGCCACTGCCTGTAGAAAAACAAGTCTTAATTTTATATGCGTTAACACACGGCTTTTT
AGATAGCGTGAGCGTAGATAAAATTTTACACTTTGAACAAGATTTATTCGATTATTTTGA
TGGCAAACATGCAGACTTATTGGAAACCATTCGTACAACGAAAGACTTACCAGATACTGA
TGCATTAGATGCAGCGATTACAGAGTTTTCTGAAATGTTTGCAGCGGCAAACAATAGCGG
AGATTCAGCCAAAGAAGCTTTAGAAAAAATCGATAACGCATAAGAGAGGTGAGCGACATT
GGGTGCTTCATTAAACGAAATCAAACAACGCATTGCATCAACAAAAAAGACAAGCCAAAT
TACCAAAGCGATGCAAATGGTTTCTGCAGCCAAATTGACCAAGTCAGAAGGCGCCTCTAA
AAGCTTTCAAGAATATTCTTCAAAAATTCGTAGTGTCGTTACGCATTTAGTAGCTGCTCA
GTTAAGTGAATTACGTGAAACAGAACAATCTTCTCTTAGTGAAGGGAACTATCATGTGAT
GTTAGCACAACGACCTGTCAAAAAAACAGGCTATATCGTTATCACTTCTGACAAAGGGTT
AGTTGGTGGCTACAATAGCTCAATCTTAAAACAAACCATGAGTATGATTCAAGAAGACCA
TGATTCTAATAAAGAATATGCCTTAATCGCTATTGGTGGTACAGGGGCGGATTTCTTTAA
AGCACGCGGAATCGATGTTTCCTATGAGCTAAGAGGCTTAACGGATCAACCAACGTTTGA
AGAAGTCCGTAAGATTGTGACAACGGCAACGACTATGTACCAAAACGAAGTGTTTGATGA
ATTGTATGTTTGTTATAATCACCACGTTAACTCACTAACGAGTCAGTTTCGTGTGGAAAA
AATGTTGCCAATTACTGATTTAGATCCATCAGAGGCGACCTCTTACGAACAAGAATATCT
TTTAGAGCCTTCACCTGAAGCAATCTTGGATCAATTATTACCACAATATGCAGAAAGCTT
AATTTATGGGGCGATCATTGATGCGAAAACAGCAGAACATGCTGCTGGGATGACCGCCAT
GAAAACAGCCACTGACAATGCGCAAAATATTATTAGCGATTTAACAATTTCTTATAACCG
TGCTCGTCAAGGGGCGATTACCCAAGAAATTACAGAAATTGTTGCTGGTGCAGCTGCACT
AGAATAATCTAGTCTTACGTTTGAACGTTTATAAAAATGTTCAAAGCGTGTGACTTTATG
AAGACTGGAGGAAAGAAATTATGAGTTCAGGAAAGATTGTTCAAGTAATCGGTCCCGTTG
TTGACGTGGAATTTTCATTAGATCAATCCTTACCCGATATTAACAACGCTTTAGTCGTTT
ATAAAAATGGCGAAGCAAAACAAAAAGTAGTACTTGAAGTCGCTTTAGAACTAGGTGATG
GAGTGATTCGTTCTATCGCTATGGAATCGACAGATGGTTTACAACGTGGAATGGAAGTTA
TCGATACAGGAAAATCAATTTCAGTTCCTGTTGGTAAAGATACATTAGGTCGTGTGTTTA
ACGTTTTAGGAGACACAATTGACTTAGAAGCGCCATTCCCTGCAGATGCTGAACGTAGTG
GGATTCATAAAAAAGCGCCAGCATTTGATGAATTAAGTACCAGTAATGAAATTTTAGAAA
CAGGGATTAAAGTTATTGACTTATTAGCACCTTATCTAAAAGGTGGTAAAGTCGGACTTT
TCGGTGGTGCCGGTGTTGGTAAAACCGTCTTAATTCAAGAATTAATTCATAATATTGCCC
AAGAACATGGAGGGATTTCCGTCTTTACTGGTGTTGGTGAACGGACACGTGAAGGGAACG
ACCTGTACTATGAAATGAAAGATTCAGGCGTTATTGAAAAAACAGCCATGGTTTTTGGTC
AAATGAACGAACCACCAGGTGCACGGATGCGTGTGGCCTTAACTGGGTTAACGATTGCTG
AATATTTCCGTGATGTGGAAGGACAAGACGTGCTATTATTTATTGATAACATTTTCCGTT
TCACCCAAGCCGGTTCAGAAGTTTCTGCCCTTTTAGGTCGGATGCCGTCAGCCGTTGGTT
ACCAACCAACCTTAGCGACTGAAATGGGACAATTACAAGAACGGATTACTTCAACGAAAA
AAGGATCAATTACCTCTATTCAAGCAATCTATGTTCCAGCCGATGACTATACCGATCCAG
CGCCAGCAACAGCGTTTGCCCATTTGGATGCAACAACTAACTTGGAACGTAAATTAACCG
AACAAGGGATTTATCCAGCGGTAGATCCGTTAGCTTCATCTTCTAGTGCCTTGGCTCCTG
AAATTGTTGGAGAAGAACACTACGAAGTGGCTACCGAAGTGCAACATATTTTACAACGTT
ACCGTGAATTACAAGATATCATCGCTATTTTAGGGATGGACGAATTATCAGATGACGAAA
AAGTACTTGTTGGTCGCGCACGCCGTGTTCAATTCTTCTTATCTCAAAACTTTAACGTTG
CTGAACAATTTACAGGTCAACCTGGTTCTTATGTACCAGTTGCGGAAACAGTTCGTGGCT
TTAAAGAAATTCTTGAAGGTAAACATGACAATCTGCCAGAAGAAGCCTTCCGTAGTGTCG
GTAAAATTGAAGATGCCATCGAAAAAGCGAAACAATTAAACTACTAGAAAGGCGGCAAAC
ACAATGGATAGTCTTACTGTGAATGTAGTAACGCCTAATGGTCTAGTTTATGACCACCAT
GCAAAAATCGTTGTGGCGAAAACAACAGATGGTGAAATTGGTATTTTACCAAAACATGCG
CCAATCATCGTTCCGCTAGCGATTGATGAAGTCCGCATCAAACGGACCGATTCAGATACA
CATGTTGACTGGGTAGCTGTAAATGGTGGTATCATGGAAGTCCGTGATAATGTCGTTTCT
ATTATTGCCGATAGTGCCGAACGTGAACGAGATATCGATGTACCTCGTGCTGAACGAGCA
AAACAACGAGCAGAACGTTTAATTGAAGAAGCCAAAGCAAAAGATGACCGCGATCAACTA
CGTCGTGCGACTGTTGCTTTGCATCGTGCAATCAACCGGATCAACGTATCGAAACATGGG
TAAAAAAGGCTGAAGGATTCAGTCACTTTTGTAGAGTTTAAGGCGCTTGCTATTGAGTCA
GTTGCCTTAAACTCTATTTCTTCGTATTTTTTAATAAATAGTGTCAAATTTTGGCATTTC
AAGTGGATTAATTATCGGTTTTTATTATTTTGTGATAAAATGTTCCTACGTTAGAAAAAA
GGAGGCTCCTTATGCAATACTATGGAGTAGATGCTATTGTTCGAATCGTTAGTCATCTTA
TGTTCATTTACATAAGTTTTTGGGCGTTGCAATCATTGCGTATTGAGCAATTTTTCAAAA
CCCAATTTACACCGCAAATCAGAATGTTGATGGTATTTTTCGCCATCGCTATCGGATACA
CAGTTAGCTCGTTTGCTTTAGAATTGATTGCGCTTTGTCGAAATCTTTTCATTGTGTATT
TTCCTTAAAAATTGAAAAATAAAAAAAGGTACAATTTTTAGTTGAATAATGGTATAATAG
TAAAGATTTTGAATAGGAATACCTATTCTCATTTTTTTGGGGGGAACAAAATGGAACAAA
TTATTGTTCATGGTGGTAATACAAAATTAGAAGGAACTGTAAAAATTGAAGGCGCCAAAA
ACGCTGTTTTACCAATTTTAGCAGCTACTCTTTTAGCTGAAGAAGGCGTTACTACTTTAA
AAAATGTACCAATTTTATCTGATGTATTTACAATGAATCAAGTAATTAAGCATTTGAATG
TAGCCATTGATTTTGATGAAGACGCGAATGAAGTAACAATAGACGCAACACAACCTTTAG
GGATCGAAGCAAACTATGAGTACGTTAGTAAAATGCGTGCTTCTATCGTTGTAATGGGAC
CTTTATTGGCTCGTAATGGTCATGCCAAAGTGGCAATGCCAGGTGGCTGTGCCATTGGGA
AACGACCAATTGATTTACACTTAAAAGGCTTCCAAGCATTAGGTGCAAAAATCATCCAAA
AAAATGGTTATATTGAAGCAATTGCGGATGAACTAATCGGTAACACTATTTACTTAGACT
TCCCAAGTGTCGGCGCTACGCAAAACATTATGATGGCTGCTGTTCGTGCGAAAGGAACAA
CTATCATTGAAAACGTTGCTCGTGAACCTGAAATCGTTGACTTAGCAAACATTTTAAACA
AAATGGGTGCCAATGTTATCGGTGCTGGGACAGAAACGATGCGTATCGAAGGCGTCGATA
AATTACATGCCGTAGAGCATTCAATCGTTCAAGATCGAATTGAAGCAGGTACGTTCATGG
TAGCTGCAGCAATGACTGAGGGCAATGTTTTAATTGAAGAAGCAATTTCTGAACATAATC
GTCCGCTAATTTCTAAATTAACTGAAATGGGTGCAATCATTGAAGAAGAAGAAAACGGCA
TCCGTGTAATTGGACCAAAACATCTAAAACCAACAGATGTTAAGACAATGCCGCATCCTG
GTTTCCCAACAGACATGCAAGCACAAATGACAGCGATCCAAATGTTTGCTGAAGGAACAA
GCATCGTGACAGAAACAGTCTTTGAAAATCGTTACCAACACTTAGAGGAAATGCGTCGAA
TGAACGCTGACTTAAAAATTGACGGCAACATTGCCGTTATTAATGGTGGCAACGAGTTAC
AAGGAGCAGCAGTGGAAGCCACTGATTTACGGGCAGCTGCCGCATTGATTTTAGTAGGGT
TACGTGCAAATGGCATTACACGTGTCTCTAATTTGAAATATTTAGATCGTGGCTATTATG
AGTTCCATAAAAAACTTCAAAAATTAGGCGCGAACGTTGAACGTGTCAATGATGAAAAAA
TTGAAGAAAAACAAGCAACGACAGTAATCTAAAGGAGTCAAACGTATGAGTTCATTTCGT
TATATTTTAGTAACATTATTGAAAATTCTAGTGGTCATTTCGTTAGTCATTATCTTATTT
GTTGTGGGAACAATGATTGGTTATGGTTTGATTGGAAATGGGAATCCAATGGATGTCTTT
GATGAAAAAATTTGGACTCATATTATGAACTTCTTTAAATAAAAACTTATTTTAAGGCGG
TGAACAAAAGTCAATTGACGATTGTTCACCGCCTTTTCTTTTTCCTGAATATCTATTTTA
TTCTATGCTATAATAATAGAAGTAAGATAATGAAGGAGTGGGATGGAAGATGCAAGCAAC
CGTAACAGAAATAGGCAAACATGCAATCGATGATTCAGAAAAAATGATTATTCTTTTTGG
AGAAACTGCTACCGATACCTTGAAGCAACATGCAGTTATTCAATCATTCCCAGAAAAAGA
CCAAGTTACCTTGGCAGAAGGAGATCATCTGAAAATTGGCGATACAAACTATACAATCAC
AAAAGTGGGTTCTTTTGCCAATAGTAACTTGCAAAGTATCGCTCACAGCACTTTAATCTT
TGCTGATGCACCAACCGATGAGGATGATGTTATCCGGAATGGTGTTTATTTAACGCCCCA
TCAGTTACCAAAGATAACTATTGGAACAACAATTGATTATTTAGTAAATGGAGCGTGAAT
CAATGGATAAAAAACAAACGACTGATAAACGCCTGTCTTGGTTTTGGCGTTGGTTTTTAA
ATAATCAAGTAGTAACAGCCTTACTGATTGTCTTATTGGTGCTGTTAATTATTCTAACTT
TTACGAAAGTTTCTTATTTATTTAAGCCCGTCTGGCAGTTTTTCGGCGTTGTCGGCTTAC
CAGTAATTATGGCGGGGATTTTATATTATTTATTAAATCCAATTGTCGATTATTTAGAGA
AAAAACAAATCTCACGTGTCTGGAGTATTATCGGCCTATTTATTTTAATTGTGGCACTAC
TCATTTGGGGTGGTATTGTAATCGTTCCTAAAATTCGTGAGCAATCTGTCAGCTTTGTGA
ATCATTTTCCTCAATATATTGATACAATTGATCAAAAATCGCAGGAAATATTAAGTGATC
CACTTTTCGCGCAATTTAGAGAACAACTTGAAGCGGCAGGCGATAAAGTTGTCAGCTCGT
TAGGTACCATCATTAAAAACGTCTCAACGTTCACAGTACAAGGAATTGGTAATTTCTTTG
GGGCGGTGGCTACGATCTTTGTCGCCATCATTACGATGCCGTTTATTCTATTTTATTTAC
TGAAAGATGGCAAAAACTTAGCGCCATATTTAATGAAGTTTTTACCAGTGAAGATGCGTA
AACCAACCTTAAAAGTTCTTGCAGAAGTCAATGATCAAGTCTCTTCTTATATTAGAGGAC
AATTAACTGTCGCTTTCGCAGTGGCAATTATGTTTATGATTGGTTTTTCTGTCATTGGCT
TAGATTATGCAGTCACTTTAGGTATTGCAGCAGGCTTTTTAAATTTAATCCCTTATTTAG
GGTCATTTTTAGCCATGATTCCAGCAGTCTTTTTAGGAATTGTCAGTGGGCCAGCTTTGT
TAATTAAAGTCTTGATTGTTTTTGCCATTGAGCAAACGGTCGAAGGTCGGTTTATTTCAC
CACTTGTCCTAGGCAGTCAGTTATCCATTCATCCAGTCACCATTTTGGTTGTTTTATTAA
CGTCTGGTAAACTATTTGGGATTGTCGGGGTGATTTTAGGAATTCCTGTTTATGCCGCAG
CTAAGGTGATAATTACACACATTTTTGAGTGGTACCAAATCGTTTCCGGTTTGTATGATG
AAGATAAGCCAGATCAACAAGAATCTACGTAACAAAAGAGACAAGCAGTGAACGAACTGC
TTGTCTCTTTTTGATGTAAATCACTCGGAAAATTTAGAATGTTTTACCGTATTCAGTTGC
TTTGGTCATGGCAGTATTTAAAAGTTCTTCCGCGCGATCAGGGAAATGATCGATTCCTTC
GATGAATAATCCGTCAACTTGATCAACGCCAATAAAGTTTAGAATCGCTTTAATGTATTG
AGAAGCAAAATCTTTTCCTTCGTAGAAGCCGCCATTTGATTGGATGTGTAAGGCTTTTTT
ACCACTTGTTAGAGGTTTTGGTCCTTCTGCAGTATATTGGAATGTTTTTCCAGCAACGTT
GATTGTATCTACCCAAGCTTTTAAGCGTGTCGGTACGTTTAAGTTCCACATTGGATTAGC
AATTACTACTTTGTCTGCAGATAAAAATTGATCAGTTAATTCATTAAAACGAGCCACTTT
TTGTTGTTGGTTTTCGCTTAATGTTTCAAATGCTGCGCCAGCGCGAAGTGCACCCCAAGC
AGATAATAATTCTTCATCGATTTCCGGCATGTTTGTTTCTGGGGCATAAACATCTAAAAT
TTCGATTTCGTCTGATGGATTTGTTTCACGGTATGAAGCTAAAAATGTTTCTAACGCACG
AACTGAGCGTGATTCTTCTTTTGTTAATGGATGTGCTTTAACAACTAATAATTTTGACAT
TGTGTAATCTCCTTAAAATAAATAGTTTAAAAATTCAACATCTCTATTTTACTAATAAAA
AGTAAGAGAAAGCAAGTCTTTTTTTTACTTTTAGTAAACTTTTTTTTAAAATGGATCAAC
AGAGTAAAAAATAAATAAAAATATTTTTTTGGAAAGGCTTGCATATTAAAGTCAAGTCCA
GACTCCTGTGTAAAATGCTATACAATGTTTTTACCATTTCTACTTATCAAAATTGATGTA
TTTTCTTGAAGAATAAATCCATTCATCATGTAGGTCCATAAGAACGGCTCCAATTAAGCG
ATTGGCTGATGTTTGATTGGGGAAGATGCGAATAATCTTTTCTCTTCTGCGTACTTCTTG
ATTCAGTCGTTCAATTAGATTGGTACTCTTTAGTCGATTGTGGGAATTTCCTTGTACGGT
ATATTGAAAGGCGTCTTCGAATCCATCATCCAATGATGCGCAAGCTTTTGAATATTTTGG
TTGATCGATATAATCATGAATCAATCGATTTTTAGCCTCACGCGCTAAGTTAATATCTGT
GAACTTAAAAATTCCTTTAACAGCTTCTCTGAAAGATTTTGAATTTTTTTTAGGAATGGT
GGTAAAGATATTTCTTAGGAAGTGAACTTGGCATCTTTGCCAACTTACGTTGGTGAAGGA
TTTTCTAATGGCAGAGACTAATCCTTTGTGCGCATCAGAAATAACGAGTTCCGTACCTTG
TAAACCGCGTTCTTTTAGGTATTCAAAAAATGTTGTCCAGGTCTCTTCGCTTTCGCCACT
TTGAATCATGAAGCCGATAATTTCACGGTCGCCATCTTTGGTTATTCCAATCGCTATATG
ACAGCTTTTTGAGAGTACTCGATTTTCTTCTCGTACTTTTATATAGAGTACATCGGTCAT
TAAGTAAGGATAATTTTTTTCTGATAATAAACGATTCTGCCACTCGTTAACCATAGGTTC
TAGCTGTTCTGTTAAGCTAGAAACGAAGGACTTAGAGACGGATTTACCACAAAGTTCTTC
CACAATTTTTGATACTTTACGAGTTGAAACGCCTGATACATACATTTCCAACATTGAAGC
CATGAGGGCTTTTTCGTTTCGTTGATAACGTTCAAACACTGTGGGTGAAAAATGGCCATC
ACGTGTTCTGGGTACTTTTAATTCTAGCGTGCCTACACGTGTCGTAAAGCTGCGCTCATA
ATAGCCATTTCGTTGACTTTGTCGGTTTTCTGTTCGTTCATATTCTTTTGCTTGAATATA
TTCTGTTCGTTGATTTTCCATTAGTTGATTAAATACCGTTGTTAAAATATTTTTAGAAAC
GTCATCCTTTACAGAATATTCAATAATGCTTTGAATCTCTTCGCTTTTCAGTGTAAAATG
TACTTGGGTCATGTAAAAGTCCTCCTGGGTATGTTTTTGTCGTTAAAAACATTGTACCGT
AAAAGGACTGTTATATGGCCTTTTTACTTTTACACAATTATACGGACTTTATCCATATTA
AAAAAAAGCATGCTATTATTACTTTGTAAATAAGGATTGTTACTGCTTTGCAGGCAAAAC
CAGAGTCTTCCATTAACACAATCAGTGGAGGGATTCTGGGCTTTTTTTATAAAAAAGTGA
GGTTGCATTCATCATGAGGATTGAAAAAGTTTTAAATAATAATGTCGTGCTTTCAAGAAA
TGAGCAAGGCGAAGAAATTGTTTATATGGGACGCGGCTTAGCCTTTCAAAAGAAGATTGG
AGACACGATCAATCCAGATTATGTTGAAAAGGAATTCGTGTTAAAGGACTCCGCTATGGC
AGGGCAATTCCAGCAGCTGTTTGAAGACGTCCCCACCAAAGAAGTAGAAGTCGTCAAACA
AATCGTTGATTTAGCAGAAACAACGCTAGCGATTGAGCTTTCATCAAATATTTATTTAAC
TTTAACGGATCATATTCACTATGCGTTACTTCGAGCCAAAGAAGGAATTGATATTCCGAA
TCCTCTTGTATTCGAAACACGCAAATTTTATCCTAAAGAATTTGAAATCGCAAAGCAAGC
ATTAGCGATTATTGCTGAAAAGCTAGGGGTTCAATTTTCAGAAAATGAAGCGGGCTTCAT
TGCTTTTCATATTGTGAATGCTGAACAAGGAAATGGCAATATGGAAGTTACCATGGAAGC
AACCAAGATGGTTCGTGATATTTTAACGATTATTAGTCGCTACTTTGGACAGGTGTTTGA
TGAAGATTCATTGAACTATCAACGAATTGTTACACATCTTCAATATTTTGCGCAACGTTA
TTTAAAACAAGAAGCGCATGATGAGGAGGACGAATTTCTTTTTGCATTGGTCCAAGGAAA
GTATCCTAAGGCGTTTCAAGCGGTCCAACGTATTAATGAGTATTTATTAAAAAGCTATGA
TCGACCAATTGATCAAGCGGAAATGATTTATTTAACCATTCATATCCAAAGAGTGGTCAA
TGATAAAAAAGCATAACAACCAATAATCGCGGATTGTTACTGATAATGCAGGCAAAACCT
AGATTGAAAAAACCGATAACGATTTTCGCAGACTGCGCAGCTGTGAAGAGAAGGATCTGG
CTCTTTTTCAATGTAGGTTTTTTTGATATTAAAAATTAATGGAAATGAGGATCTAGAGAT
GAGTAAAAATCAAGAAATTGCAGCACGTGTGTTAAAAGCTGTTGGGGGCGAAGGCAACGT
TAATAGTGTTGTTCACTGTGCTACACGCTTACGTTTTAAATTAAAAGATGAAAATAAAGC
AGATACAGCTGCATTGAATGCTGACCCAGATGTTATTCAGGTAGTTCAAAGTGCAGGACA
ATATCAAGTGGTTATTGGCAGTCACGTTAGTGATGTCTATAAGGATTTGATGGCCAACAG
TGGACTAGGTAATGATTCTGATAATAGAGAAAAAGAAAGTGGCGGAAATATCTTTAACCG
TTTAATTGATATTATTTCTTCTATTTTTACACCGTTTTTAGGTGCAATGGCCGGCGCTGG
GGTTCTAAAAGGCTTCTTAACATTGGCTGTAACTATGGGCTGGTTAGCTGACACTTCAGG
CGTATATCTTGTTCTCTTTTCGATTGCAGATGGTTTATTTACTTTCTTACCAATTATGTT
AGCGTTTACGGCTGCTAAAAAATTCAATACTAATCCCTTTTTAGCGGTTGCTTTGGCGAT
GGCCTTGGTTCATCCCAGCATTACTGCTTTAGCAGGCAAAACAATTAGCTTTGCTGGTCT
TCCAGTGATTATTGGGCCAAGTGGCTATACTTCTTCGGTTTTACCAATTATTTTGGCTGT
TTTTGCACAAAGTTATGTAGAACGTTTCTTCAAAAAAGTAATTCCGAGTTTTCTACAAAT
TATCTGCGTTCCGTTAGCTGTTTTCCTTATTATGGCACCTGTTACCTTCTTAGCTATTGG
TCCTATCGGGACGGTCATCGGCGATTGGTTGGGACAAGGATACAACGCAATTTACGCTTT
TAGTCCAATTATCGCAGGGTTATTAATGGGTTCGTTGTGGCAAGTCTTGGTAATGTTTGG
TATGCATTGGGGCTTTGTACCAATTATGATGTTAAACTTAACACAAGGTGGCGATACGAT
GGTACCGATGTTATTACCAGCCGTTATTGCACAAGGCGGGGCTGCTTTAGCTGTCTTTTT
CCTAACAAAAAATGTGAAACTAAAAGGTTTGGCTTTGTCTTCAAGTATTACGACTATTTT
TGGAATTACTGAACCAACTGTATATGGCGTGACTTTACCATTGAAAAAACCATTTATTGC
AGCTTGTATTGGTGGCGGTATCGGTGGTGCATTTGTGGCTATGAATCACGTGAAAAACTT
TACGTTTGGCTTGGTTAGTATGTTGAGCTTGCCTGGCTTTATTCCTGCAGAGACAAAAGA
TACTGCACCGATGATTACTGGTGCAATTGGTGCCGGAATTGCCTTTATCATTGCGTTTGT
CTTAACGTTTGTCTTACGTTTTGAAGATCAACCTAATCCAGAAACAGCAACTGAAAAAAC
AGAAACTGATAAGATGGTGGCACCTGTAAAAACGAATCAAGAAGACAAAATTATTTTAGC
AAGTCCACTTCAAGGTGAAATTTTACCGCTAGAAAAAGTACAAGACCCTGTTTTTGCTTC
AGGTGCTTTAGGAAAAGGTGTTGCAATTGAGCCGACTGAAGGCAAACTGTATGCACCCGC
AGATGGTGAAATCACCACATTATTTCCGACAGGACATGCTGTTGGCTTGACGACAACAGA
GGGCGTTGAATTATTAATGCATATTGGCATGGATACGGTCGAATTAGATGGTAAAGGCTT
TGAATTATCAGTGAAACAAGGTGATTCTGTTAAAAAAGGAGATTTGCTAGTTACTTTTGA
TATTGCTGCCATTAAAGAAGCTGGTTATCCGGTAGTTACACCGATTGTGGTAACGAATAC
GAATGATTATTTAGATGTTTTGGATATGAACCAAACAGACGTGTTACATGGTGAAGACTT
TTTAGCCATTATTAAATAAAAGACAATTGGAGGAGGAACAAGTATGACAACAACGACAAA
ATTTCCAAAAGGATTTTTATGGGGCGGTGCGACCGCAGCCAATCAATTAGAAGGGGCTTA
CTTAGCCGATGGTAAAGGGTTATCTGTGGCAGATGCGATGCCGGGAGGAAAACAACGTTT
CGCTATTTTAGGAGATGAAGCGTTTGATTGGACGATTGACGAAACGAAATATCGCTACCC
TAATCATACAGGAATTGATCACTATGATCGCTTTAAAGAGGACATTGCGTTGTTTGCTAA
AATGGGCTTCAAATGTTATCGCTTTTCAATTGCGTGGTCGCGTATTTTTCCACAAGGAGA
TGAAACACAACCGAATGAAGCCGGCTTGAAATTTTATGATGCGGTTATCGATGAATGTTT
AAGCTATAACATTGAACCAGTAATTACGATTTCTCATTATGAAATGCCACTGCATTTAGC
GAAAGAATACGGCGGGTGGAAAAATCGTCAATTAGTTGACTTTTATGAACGTTTTGCGGA
AACTGTTTTAACACGTTACCACCAAAAAGTTAACTATTGGATGACATTCAATGAAATTAA
TTCAGCTTTTCATTTCCCAGCGCTTAGTCAAGGATTGGTAAAAAGCAATGGAGCCAATGA
TTATCAAAACATTTTCCAAGCATGGCATAATCAATTTGTTGCAAGTAGTAAAGCTGTAAA
AATTGGCCATGAATTAAATCCAGAATTACAAATTGGATGTATGATTATTTATGCCACAAC
GTATGGCATTGATTCGAATCCAGTCAATCAAGTTGCTACAATGATTGAAAACCAAGAGTT
TAATTATTATTGTACAGATGTTCAAGTTCGTGGTGAATATCCAGCATACGCAGAACGCAT
GTATCAAAAATATGCTGTGAAAGACTTAGTTATTGAAGAAGGAGATTTAGAATTATTAAA
AGAATACCCAGTGGATTACATTGGCTTTAGTTATTATATGTCGACTGCTGTCGATGTTAC
TGGTACTACCAACGATACAGCAAATGGGAATCTTTTAGGCGGCGTTAAAAATCCCTTCTT
AGAAGCAAGGGTTCTGTTGCAAAGTTTTAAATCTACTATCAAATAAGGTAGAATAATAGA
AAAAGATAGCAGGAGGAATGACGATGAATCATTTTAAAGGAAAGCAATTTCAGCAGGATG
TGATTATTGTAGCCGTGGGCTACTATCTTCGTTATAACCTTAGCTATCGTGAAGTTCAAG
AAATCTTATATGATCGTGGCATTAACGTTTCTCATACGACGATTTATCGTTGGGTGCAAG
AATATGGCAAACTACTCTATCAAATTTGGAAAAAGAAAAATAAAAAATCCTTTTATTCAT
GGAAAATGGATGAAACATACATCAAAATTAAAGGAAAATGGCATTATTTGTATCGAGCCA
TCGATGCAGATGGTTTAACCTTGGATATTTGGTTACGTAAAAAACGGGACACACAAGCAG
CCTATGCTTTTCTTAAGCGGTTAGTGAAGCAGTTTGATGAACCGAAGGTTGTAGTCACAG
ATAAAGCCCCCTCTATTACAAGTGCCTTTAAGAAACTAAAAGAATACGGCTTTTATCAAG
GGACAGAACATCGTACCATTAAATACCTGAATAATTTGATTGAACAAGACCATCGTCCAG
TAAAGAGACGCAATAAATTCTATCGAAGTTTACGCACTGCCTCTACCACGATTAAAGGCA
TGGAAGCCATTCGAGGATTATATAAGAAAACCCGAAAAGAAGGCACTCTCTTCGGGTTTT
CGGTCTGTACTGAAATCAAGGTATTATTGGGAATCCCAGCTTAAATCATAGATACCGTAA
GGGATTTTATTCTTTATTTAAAACTTTGCAACAGAACCAGGCGCACAATATACAAATGGG
AATACGCTAATCATTGGCCCACCTGGGCAAGGAAAGTCAGTACTTGTTAAGTACATTTTC
TTGTGGTTAACGTTTTTAGGACAAAAAATACTTTATATTGATCCTAAAAATGAAACCGTC
CTTTTTTTCAAACGAGCATTAGATAAGTTCGGACATATTCCAGAATTTGAAGCTTTGTAT
CAACGCATTAACTTTGTTTCGCTATCAAGTGAAGAAAGATATCGAGGAATGTTAGATCCA
TTGCTATTTCTGCCAAGAGAAGAAGCTATTCAAACCGCACGAAACGTGTTAGAAAATTTT
GGTGAAGTTACGACAGACAGTCACACTGCAAGTGACAAGAAGACGCTAATTTTAGATTCT
GTCAATGCGGTGATGAAAGGTAAAGGGAAAAAACACCTAACGAAAGTAATCGAGGTTATT
CGCGAAAAAGACCCTAAATTAGCCAATTTAATCTCTGGCCACAATGTTGGGTTAGGTAAA
ATTCTTTTAGGGAACGATTACAGTGAACCTATTCGCTTTGAAAATCAAATCAATGTCTTA
GGTACCCAGGGGCTTAAAATCCCTACACAAGCGGAAATAGACAGCGGACGATTAAACAAT
GAACAAATCGCAGGCATGTCAATTATGGAAGTTATTATGAAAATGACAACGATCTTCTCT
ACAGATAAAACTGAAGATGCTGCGATTATTTTCGATGAAGCGAAAGGATTTGAAGACACG
GCCCAAGGACGTTTTCTAATTGAAGGAAGTTTACGCCAAGGACGTGCGAACATGACCGAT
ATATACCTTGTCACACAAGCGTTTATGGATTATGATAAAGAAGATAAAAAAGAACTATTG
TCTTATAAATTTGCGTTCCGGCCAAACCAAAAAGAAGCACAGAAAAAAGTTTTAGAATTT
TTTGGTATGGATACGAACCCAGCAAATATTCAGTTAATTAATGAACTAAAATCAGGGACT
TGTTTATTCCAAGACCATCGAGGGCGTAGCCAGCCTATTGCAATTGATGTTTTATTCGAT
AGTTGGTTAATGGCCGTTTCGTCTACTAATAAAGAGGATGAAGCTACTCAAATGGCGTTG
GCAATGGAACAAGGATCATAAAAAAGGAGAAGTGAGCATGAAAAAAGTACTACCTTTTAT
TGCCTTAGTCGGCTTGTTATTGTTGTCAGGTTGTGGAACAGATATGAAAAAGATATTGAC
TGCCGATGGTGGTAAATGGAAAGTAGAAGAAACACGTGCAACTTACACTTTTTTTGATGA
TGGTAAATTTTCAGCTAATGACTCAGAGGATAGTGTTAGTGGGACATACACTTATGATGA
AAAAAATAAAAAAATAACCTTTGACATTACTAGCAGAAACTCTTTCATTATGGAAAAAGT
AGAATACAAAGATAACAAGATTACAGGGGAAATTGGCGAAAAACAAAGAACACTTATAAA
ACAAAAAACAGAATAAAGAGGTGATACTTTGGATAAAAAGTCACTGATAAAAGCAGCCTT
ACTACTTTTAGTCGGCTGTTTTTTTGTGTTTACACAAACTACATCGGTCAATGCCGCACC
TAAACCTGATGAAAATAAGGTTATTGTTACGGAGCCAACTACTAATGTAGATACAATATA
TGATACTTACAAAGACAATGCTTTTGAGTTAATGACTAAAGAAAAAGAAAAGGATTCTGC
TTTTGGGGTTAAAGAAGCAATTACTAACGCTTCTGCAGCAGTCAAAACATTTGTATGGGC
TGGGGTAAAAGGACTCGGAGAGTTTAATGCAGTTATGGTAAAAACACTATTTAGTATGGA
TATTATAACTGCTATTAAGCAACCTATTATGAACCTAACGTCTAGCATAGCAACTAATAT
GTTGGGCATTGCAGGAACGATTGGTATTGCCTTTGTCTTTGTTATTTTAGGTGTAAAATT
TATTGGACAACAACGATACAAACGGTTTTTTGGTATTTTTTTAATGACGATTCTTATTTT
TACAGGTCTTTCCGTCCTAAAAGATGCCAACACATCCAATTCTTTGTTTGATATGATGTT
TAGTGTAGATAAAGAAGTTGAGACCGCATTTGTGAATATTAATCCGGTCTTAGGTGATGT
TAGTGTACCAATGACAGAGAAAGGGAAAGATAAGAACGGAAATGAAATAGAGCAAAAATT
ATCTGCAGATCAACGAGCAAAAAGTGCAGGAAATTTAATTGCTTCACGTGTTTTTTACAC
CAATGTGTATGAACCTTACTTGCTCATGAACTATGGAACAAGTGATGTTAATAAAATCCG
TAAGAAAACAGTGAAGTATAAAGACAAAGAATATGATCGAATCAACTTATTGTTAGACAA
CGATATGAATAGCGAAGAAAATAATAAGTTAATGGAAGAAGTTGTAAATTACGAAAGTAA
AGACTTAAAAAACCGTTCAATTATGTATTATAACAACTGGACCAATACTTTTTATGGCTT
GTTTTATCTGGTAGTTAACTTCATTCAAACAGTGGTGTATTTCCTGTTAAGTTTCTTACG
ATTAATTATTGCTGTCATTCAATTGTTCCTATTGCCGTTGTTACCGTTATTGTTGTTCGC
AGGACTCTTTTTAACTGAAACCAACGTCTTTGCGAATTACTTTAAAACCTTTGGCATGAC
TATTTTTATGAAGGGAATGGTTGGTTTTGCGACTATTTTCTTTGCAAGTTTCTTATCACT
AGGGTTTCAATTAAGCAATCAGACAGAAAACGTGTGGCAGAAGATATTAACGATACTTAT
TTATCTTCTTACACCGCTTGGCTTGTATGTCTTTCGGAAATTCTTTGCTAATCTTGTCAC
GGGACGTGTTTCACTTTCTGATGGTGTCGGGTTTATCGGAAATCCTTTTGGCACAGAAGC
TAATATGCGTAGAGCGGCAAAAGAACAAAAACAAGAGAATAAGGAGCGCAGGAAACAGGC
ACAAGAAGAACGTAAAGCAGCTATTAAAAAACGTCAAGAAGAAGCAAGGAAACATGGTAA
AGCAGAAACTGGCTTAAAACAACGACCATTAAATAAAGAACAAGAAAAACGTAGTGCGCT
ACGTCGTGAGTTGAAGCCAAGACCTCAACATAAAGCGCCAAATGCTATCGAAAAAGCACA
AGAAGGATTAAGACAAGCGCACGAAAAAGGACGTATGCAAGAACAGAAGTCTGAAGAACA
ACTCAAACGGCAGCAACATGAATCAGCTCGTCAAAAAGAATATGAAAAAGATCGCTTGAA
GAAACAGGAATCACTCAAAAAAATTAATGATCAAAGCGACGAATCAACCAATTTAACAGC
TTTAAGAAATCAAAATCGGCGTACTGGACAGCGAAGTAAAAAACGCGAAACAGGTCATCA
AACACTTATGAAACGACAAGGAGAAAAAGTACTTCAACCAACAAATAAACCAAAAGATAT
GAAAAAACAAGTGGTTGCTCGTAGTCCAAGACGAACAGGACAACCAACGACTCGTCAAAA
TATCCAACCAAAAGTAGCGGCCCAAATGGTCAAACGAAGTGGTGGAACGTTGGGAAGTAA
TCCTGCCTATCGACGTCCAGAAGTACGTAAAAAAATGGATCAAGTGAAGCAAGTAACGCA
AGTTGATGTACCTCAAACGCATTCTACACCACAACGTGTACAACCCAAGGTAAATGAGCC
AATCACACGTATGAATAGACATAATACGCCAATCATTAAGAAAGAAAAGAAAACTAAACA
ATCACCAGTTGTTCGCAGAGAACGCAAGAAACCTGGTACACAGAAGATAACAAACAAACC
TAAAGGAGTGAGACAACCTCGTGCAAGGAAATAATTTGTTTAACAATGGCTTGCTACAAC
CAAAGAAACCGCCAATAGGGCAAGAACAACAAAAAATGACTCGCTACCACCAACTCCGAC
TAGTCTTTGGATTAGTCGGAGTTCTTTTATATCCTTTTGCGATTTTAGGCAGTATTCCAT
TACTAATTGGTCTAGCGGTTGATAAAAGAGACAAGGCTGCAAATGTATTTGATATGGATT
ATGAGAGTTTTTTGAAACGAAATAGTATTGTCTTTCTTAGTTTTTCAGCTGTGTTATTTG
TAATAAATGTTTTTGCATTTATCCTCTGGATTCCCAGAGGGTATCTGTCTGCGTATCTTC
TTTTCCCCTTAAATCTTCTTCATACAGCACTGCGTTTTAATTGGGAGACAATAGTCGCTT
TACTTATTGGGTCAAGTGGAATGGGAGCCATTTTTTTGGCATTTTCTTCATTTGTGGCAA
AACGAAAAGTGATTTCAAAGGAAGACGAACGGAAGAAAATAACCGAATCAAAAGCCTACA
AAGACCGAGAAAAAAATAAATTTGAAGAGTCGCAACGCTTCACAGATGAACAAGAAGAAG
CGTATGAAGAAGCAGTAGAAACGGTTGATATTGACAAGTATAAAGAACTATCCAATCAAT
TATTGCTTGGTACAAGTGAGTTCGGGTTGCCGTATATCATCAACTTTTCAGAGTTCAATC
AGCATGTTCTTGTTCCCGCAACGACAGGTTCAGGGAAAACAACGTTACTTCAATTACTTG
TCCAACACGCAGTCAAATTTAATTTTCCGGTGATATTGATTGATGGAAAAGGCGCTCGAG
ATACATTAGAAAGTATGCGAGAAATTGCCAAATTTTATGACAAAGAAGTGCATGCTTTTA
CGGATGATGGCGATATGAGATACAACCCAGTAGAGCATGGAAATGACATATCTATTCGAG
ATAAGTTAGTGTCTTTAGCCGAAACAGAAAGTGTCTTTTATTCAGGCGCAGCGAAAGCTC
TTTTGCAAGTAACAATTCAATTGTTAGACGAGTTTAAAGGAGCCAAGGTTACTTTATCTG
GAGACACTCGTACGACAGAAACCGTTGAACGAAGTCTACCATTTGTTCAACGATTTTTAC
TTCCGAGAAATGTTTTACACTTATTTGCGGATGCGATTTTACCAAACAATCCCAAACTAT
TTGAGATTGAAGTAGAAAAGAAAATACAAAAACCTAAGAAAAAATCAGTGAAAGAAGGAA
GCGAGATACTGCCTGATTCAGACCTTGATAAAGAAGAAAAAGAGGAAGATTCACAAATTA
AGAACAGTAAATTTAGAAACATTTCCCAACTAGGAATAGCACAAAAAGAAACGGAAACGA
TTGTCCTTAATCCAGAAACATTAGATTTAGACTCGTACTATTTATTACTAAAACGAAACC
TAAGATATTTGCCAACAGACAAAGAAACAGGAGAAAATATCAAACAAAAATTGTTCGAAC
GATTATTTATTCGTTATGAACATAAAGATTCACCGTTTTATTTGTATGCCACATCAGAAG
CATTACAGACAAACATTAACATGTTATTGGACAGTGAGTTAGGAAAATTATTTGATACTA
AAAACGCAAAAAATGTTCTCGATGTGCAAGAAATTGTCAATCAACGAAAGTTAGTTTACG
TATCGTTCAATGGATTGATTTACAAAGAATATATCCGCACTTTAGCGCAAATGTTAGTCG
GAGACGTAAATTATTTTGCTTCTGAAATGTATCGAAAAAATGTGAAACGTGAAGTCCTTG
TGATTTTTGATGAACCTGCTTCTTATCTAAATGAAACGTTTATTGATATGGTAAATAAAG
GTAGAGGTGCAGGTGTTTACGGTATTTTCACCCCTCAAACGATGGCAGATATTGCAAAAT
TAGGCGATAAATTAATGGAACAACTTGTCGGAAATGTTAATACTTTGTTCATTGGAAAGA
CCAACGAAAAAGGTGAAGCCGAGTATTGGAGTGAAACAATGGGAACGTACCAAGACATTG
ATGTAACTTCAGTTACGGAACAAGAAGATGGCTATTCAGATGTTGGAAAATCTGATTGGT
CAGGAGATAGAGGAACCAAACGTAATGTAGATCGCTTCAAAATTAGTCCAAACAAGATAA
AAGAATTGCGTACAGGGGAGTTTATTATTTATCGTACAGCAGAAAATGTAAACCTTCCAC
CACAGAAAGTTTACGTGCGAAACGCATTAAATTGGCTTAAAAATAATAGTAAGATTTAGA
AGAAATAGCAAATGAAAAACGAGAGTAGCCATAGAGTAAGCGTAGAGTAAGTATAGAGTA
GGTATAGAATAAAAAATCTAGGAGAGCGGTCCTCGGCGCTTGGTATAAAAGGCTTTCTCC
GCCTGCAAAATTCCTGACCATTTTCGCTCAACGTGGGTTAAAACCCCCATTAAGCGAAAA
TGGTCAGGAATTTTGCAACTACGAAAAAAATACCAAGCGCCGAGGACAAACAGAATAGAG
TAAAAAAATAGAATGAGTAAGGTGATAGAAGTAATAAAAATTAAAGAAAAAAGTTCAAAA
GATAAAGTTCAAAAGATTAACAACTACCCCTTGCGATAGACGCCCCTTCACCAAACCTTG
AAGGGACTATCGCCCAAAGCAACAACCTCCTAAATCCTCCACCAAAACTTGGAGGACTTA
AAAGCTGAAAAAGAATTTCTACACGTTGTTCCGAAACTCTTTTTCAATGAAACAAATAGG
CTTTGCCTATTTGTACTTTTTATAGAAATGCGGTGATATTTTGAAACCATTACTATATAA
CTATTACATTGATTACACTAAGAAAGATAAAACAAGGCTAATTATTTTATGTCTACTCCA
TGAATTAAGAGTTATCTCAGTTCAACAATTAATTGACTTTTTCCAAATTGAACGGTTATC
AGCAGAAAGCACAGTTTATAAGCACTTAAATTTATTAAAAACAGATGGATTAATTGCCCG
ATCAAAAAATGGAATGCACACGTTCTATTACCTAACAAAAGAAGGGCATAATTACATTGG
TGGGTACTACACCTTGCCAAAAGTTCCTGAATACAATTTACAACACCACTTACAAATTAA
TGATTATCTGATAAAAATGTTGGAACTTTGTAATAAGCACCCGCACCTTAAGGCGGTAGT
ATCAGAACGTCGAAAAGTATATGAAGTAAAGGACGAGAAGAAAAATCAAAAAGGCGTAAA
ATACTTTGTTCCTGACTTCATTTTTATGTTTTTGGATAGTATTGGACGAGAAGTAGAGTG
GCAATTTGAAATAGAATTAACACTAAAAACAAAACGACGTTATAGTCAGGGTGTGTTTCC
GAAATACATTAAACATTTAAAAAATTATGAAGATGCACGCTTAATTTATGTAACACCTAG
TTCAATCATTAAAGAAGAACTTGATATGTTTAAAGAATATTTTATTGACAAAGAAGGGGA
CGAGTACAAAGAAGTGTTTGATCGATTGCATGTTTTTTCAGCTGAAGAATTTGAAAGTGA
ACTGAAACGATTACTAGAAAAAGATAAATTCATTAATTGGGAGTGAGTTTCATGAGAAGA
ATAGAGAAAGAATTCAACAAGAAGCTAGCCGGTTACGAAAGAGAGTTAAAAAAATTAGGA
TGTCTGGATGATGAAACAGGACTTATTCCCATAAGCAAAAGACGATGGCATGTCATTTGG
TGGCAACCTGTTACACTTGCAAAAACAATCGTGAGATCTTATCGATTAACGCTAGATAAT
CAAAACTTATGTATTTTAGGAGATGTAGAAATCACTATTTATCATGATGGAACATATGGT
ATTTCTAAAGAAGCTGTCCCAATTTTTATTAATGACTTATTGTCTTTAAAAAAGTTAATT
ACTATTTTCTATGGAACACCTTTTAACTTAAATTTTGAAAAAATTCGCTGCGTTAATTTT
AACAGGTATTGTGTCTCTATTCCTGAAATTTATGTCGAGAAATTTGAAGTATTAATAAAC
TACTTGATAATTTTAAGTAGCTGCTTACATGAAGTAAAAAAGCACGTAGAATATGATTAA
CAAGCTTTTCTTCTTTCAGAAGAACACCAATAGATTGGTTGAGTTCGTATACGCTCACCT
AAGAGAGGAAAAGAACGAAGTCAAGCTTCGTTCTTTTTTCTACGTCGGAGAACCGACGTA
GTGATTCAGACGCAAAAACCATGCGTCTGAATCAGGCCCGTTTTTAGGAAGGGCTAGTGT
GTTTGATTTATCAGTTCTCACAGCCGTGTAATTTCTAATATTCCCTAATCGTATATCAGT
CACTCGGCGAGTATAACCTAAAACATAACCTGTCGGAGGTCAAGGGCAAGTGGCATCGGC
AAGCCGACCCTTGTCCTCCGACAGAACATGTTTTCTAGTCGGTTATGCCGAACGACCGAT
ATACGAAAAGGGAATCTAACCAGAATTTCCCCTCTGACCTTTGAAAACTGAAAAGCGAAA
TCAAACAAACAGGCCTTCGTCTAAAAACGAGCCTAATCAAACCTTAGGGGTTGCACCCCT
AACACCCGGCGCCTCACTCTCTCAACCGAAAAGGTTGGTTGGAAAAGCGTTGACAAAAAC
ATATTTATTTATTGGTTGTTTGAATATAAAAAATGAAAGAAGGAAAGCAAAATGCTAACA
ACAAAAGAAAAAAACAGATTTAAAAAAATGGTAGAAGGAAACAAAACGTTTCATTATTCT
TATGTCGATAGACTTAGACAAGATGTAAGATATTACGTTAATCAATGTGAATCAGCTGTT
AAAGCTAGAGAAAGCATGGAAATCTTAGAATTTATCTACAGTCTATTTTCTGATAAAGAG
TTACCAGCATGGTACACAAAAGCCGACCTTGAAAATGATAAAAAATCAATTGAAAAATTG
GAACGCTGGGCAGCTTAGCTGTTCAGCAACAATCAGAAAGGGCGATTAGCATGAAATTTA
TCAAAGATGTAACGACATTAGAAGAATTGAAACGCGTATATAAAAAGCTAGCTTTAAAGT
ACCACCCTGACATGGGCGGTACTGATAAAGAAATGGCGCAAATAAATAACGAGTATGAAG
CGTTGTTCGATAAGCTTAAAAATACACACAAAAATAAAGAAGGTGAGTACTACCAAAAAG
AAACGACAGAAACACCGCAAGAATGGCAAGAAATCATACACAAGTTGTTAACGCTAAAAA
TGGAAAATGTTTCAATTGAAGTGATAGGCGCATTCTTATGGGTATCAGGGAACACAAAGC
CTTATAAAGAAGAGTTAAAAGCTTTAAATATGAAATGGAGCAACAACAAAAAGTCCTGGT
ATTTAGCCCCTGATGGATATAAAAAACGTAGTAAGAAAAAATACGATATGAGCGATATTC
GCAATATGTATGGTTCGCAGGTAGTGAAAGAAGAACAAGTCAAACAAAAGACATTAACAG
CGTAAATAGGAATTGAATTACATTAGGAAAAAATTAGGTTCTACGTCCAAAGAGGTTTTA
CCTCTTTGGACGACCAAATAAAAAAGAAAGAAGGAATCAAAAATGATTAAAACAAGTGCA
GTAGGAAGATTAACAAAAAGTTCAGAACTAAGAGTAACGTCAACAGGGAAGGCCGTTGCT
AATTTTGCATTAGCTTGCAAAAGAGAAAGACTTGATAAAGACGGGAATGCCCAAACGACT
TTTATTCAATGTGTAATCTGGGGGAAACCTGCAGAGGTGTTAGCAAAATATACGCAAAAA
GGTTCATTAATTGCAGTAAATGGTGAATTACAATCACGTTCTTATGATGATCAACAAGGA
CAAACGCATTATGTTACAGAATTAGTCGTAGCAGGCTTTGAATTTTTAGAATCAAAAGAA
ACTGTACAAAATAGAGAACAAAAACAACAAATGCCAGAAATGGCGAACGCCGAACCGTTT
TATGGTATGGATGATATGGAACCGCCTGCTTATCATTAAAATTTATCTGAAGGAGGGAGA
AAATGAAAAAGTTAATCGGTAAAAAGTGGCTGCTGCTTACAGCAGTAGCCACTTTTTTAT
TATCAGGATGCGCAAGTCTTGAACAAAAAGCACAGGATAGTGTAAAAGAAGTTACTGAAA
ATGTTACTCAAACTATTTCAAACGATCAACGTATACCAGCTGATTTTGTTAGGCACGTGG
ATGGCGATACCACAGTATTAAAAATTGACGGAAAAGAACAAAAAGTTCGGTTTTTATTAA
TTGACACACCCGAGACTGTGAAACCGAAAACAAAAGTTCAGCCGTTCGGATTGGAAGCTA
GCAAACGTACAAAAGAGCTTTTGTCTAATGCTTCAGAAATTACTTTTGAATATGATCAAG
GCGATAAAACAGATCGCTACGGCCGAGCGTTGGGTTATATTTTTGTAGATGGAACATTAC
TACAAAAAACACTTGTGAGTGAAGGTTTAGCACGTGTGGCCTATATAAAAGAACCTAACA
CTAAATATTTGTCAGAACTAGAGCAAGCCCAAGAACAGGCTAAAAATGAGTCACTCGGAA
TCTGGAGCATACCAGGTTATGTGACACAACGGGGGTTTAGTAAATAAATAAGAAATCGCT
ATGAATTATTGAAAGTTTTTGGCGAGAAATTATAACACATTATGTTGTTGTTAACAACAT
AATGTGTTATAATTATATACATAAAGGAGGGGTAAAGGTGGCTACTACAAAAAAGAAACC
TATACATGTAAATGTTGATGAAAATTTAAAAGAAGAAGCAGAACAATTATTTGATGATTT
AGGGTTAAATATGACAAGTGCAATTACGATTTTCTTAAAACAGTCTATTAATGAGCAAGC
AATTCCTTTTATGATTAATAAGGGAAACAAAGAGACTCTACAAGCATTAAAAGACATTAA
AGAAGGAAATGTTCATGGTGGATTTTCTTCCGTGGAGGATTTAATGGAGGATTTAAATGC
TTGAAATATTTTACACGAACCAATTCAAAAAAGACTTTAAGAAAGCAAAGAAACAAGGAA
AGAATTTAGAGAAATTAAAAGAAGTATTAGTACTTTTACAAGAACAGCAAACATTGCCGC
CAAAGTATAAAGACCATGCACTAACAGGAAATTATATAGGTACACGAGAGTGCCATATTG
AACCAGATTGGTTACTGATTTATAAAATTGACGGTGATAAATTGATCCTAACTTTAGCCC
GAATAGGCTCACATAGTGAATTATTTCGATGAATCGGAAAGATATTACAAATCAATAAAA
AACACTACTAAACGACCAGACGAATAGTAGTGTTTTTTGATTATGCGATTGTACTAAGCA
ATTTTAACACAATAAAAAATAATCATGCAAGACTAGGGCGCAACAATCTATTATAGACGT
GCGCCTTTTTTAGTTCGGGAAAAGGGAATGAATCCGTTGTTCCGCGGCGGTGCGGTAGCC
CTTGCTCCAAAACCAACGGATTAACTGCTGCACTCAACACGAGTCAATTAAACGTTCTCT
ACCCATTCGTTCCGATTGGGGAACGTTTCCTTTTCCTACTCGTTCCTCGCTTAACGGAAA
AGGCCATTGACACGAGTTGTTCCTTGTGGGATCACAAGGAAGCGTTCCGCAGTGATTAAC
ATTTCTAGTAGGTATTTCATACCTACTAGAAAACAAAGTCAAGGGCGTTCCGGTCAAAAA
TCCCTTTTCTGATGTCAGAACAGTGTCACGCGACCTTTTTCGTTTTCAGGCCGTTCATTT
TGCAGTGTGTAACGCGCTGCTCACTGTTTGCTACAGTACCACAGCCAGTCGAAAAAACAA
GGGTATATAAACGAGCAAGCTCGCCCTTGTTTTTTCTTTATGTCTATGGTCCTTCCACGG
CACAGCGAGCGACACGAACACACTGGCGAAAATGAACAACCTAAACAAAAACGAAAAAGG
GGGTAGACTACACCGTTTGACGAAAAGGAATTTTTGACCGTCCAGCTTCACTTCCTCAAA
CGCCTAACAAAAATGGTTGTTCAAAACCCAAAAACCTGAAAGGAGGTGGTTAAAATGAAT
GAGCTACAATTAAAACTTGACCTAGAAAAGGCACAACTGGAATACCAAAAATTAAGCCAA
GCAATCAATGAAAATGATACTGTCACGCTGTTATTAAATTATGGTTGTTTAAAAAATGCC
AATGACCGTTTAAACCAACTATCATTTTTGTTGAACCACATTGAATGGAAGGACGTGTAA
GAATGGCTGAAAAAATACTGTGTGACAATTGTTGAAACCTTAGAGGTAGCTGTATATGTT
TATGCAGAAAGCGAAGAACAAGCACATGAATTAGTTTCTAACATGTATTACGACCAAGAA
ATAATCTTAACAGAAGAGAATCACGAAACAACAGAATTTATCATTTAAAACAACGAAAGA
GGTGAAAAAGATATTTTAGAGGTATTGAATTATATCCACGAAAAAAGCACAAAAAAAGAA
ACCTTTTGCCACTAACAAAAGATTTCTAAAGAATTGGTAGTTATACCTGAATAAATTTGT
AATTCAAGTATAACGTATCTCATGACCTTTGACAAGTGAATTTCCCCCAACCTCTTATTC
ATAAGAGGTTGGACTAACAAAAGAAACGAGGGAACGTTATGGATTTTCAAAATATACAAA
CTGTAAAAGAATTAACACACGCACTCAAACAATACAATCAAAATCTAGCAACCACTATTT
TTGACGACACACAAGGCTATATAAGTGTAGCATTCAAAAAGGACAAGATAGAAAAGAACG
GAAACGACTTTCAATTTTTATGTTTCTATCCTAATTATGAAGTAGCCCTTTATCCAGTCG
TGACATTACTTTCTTATCTTGAAAAGCTACCAGAACAAGCAACCGTTGCGATTAAAGACC
CTGACGGTAACTACTCGTCCCTTTATCTAACCATTGATGAAACGATAGATAAAGGGACGA
AATACAAGTGGCTAGTAATTAGCGACAGACTTTCTTATGAACGCTTTTACTTAACTAGTC
AATTGACTATACAAGAGCAAGCACTGGAAAAGATGTTAAAAGAACTAGAAACCGAACCTA
ACAATAGACTAGAAGCCATTCACGACTGGCTATGCCAACAAACCGATAAAGACCTTTTGG
TTGGTATTTTAAAGGAAAATAGAACATTGAAAGGGGCGGAAGCTTACTGCACTCAAAAGG
CCTATGAAATACGTAATGGCAACGGGGCAATGGCTAGTCATATTACTGTTTTTAACTGGG
TTAGAGAATATTATACGCTTGACGAACTGCCAACGGATAAGCCAAAAATACAAGCGACAA
TAAAAAGCGATTATATCAATCAAAAAATACAGCGACCAACACCAGTAGAAACCAAGAATA
ATAACGAAATAGATTTGTTTGAGGGGGAAGATTTTTAATGAATACTACTGACTATGTAGA
GAATAAATTACAACCGCCAAGAGCGTTCTTTGAATGGTGCTACTCTTCTTTTCGGACATA
TGTATGGAAAAATAAAAATGAAACCATTGTTTCTTCAACAAGAAAACACGATTGGATAAT
TGAGAAAAAATTGAGAAAGAACTCTCGATTGACCTTTTATGATTCAAGCAGTTGTTTTCA
GATTATACTAAGTACAAGTAAGCGAATTGAAGTACAGACCTACAAAGTTATTTCAGAGTA
TGAAAATGGAGTGCAATGTTTTCGTGAACAGCTAGAATGTATTGAAATATTTTCAAATAA
TCAACATATCAAGATTGGAAAGATATGTTTACCTGTATATTATGGTTACAATATGGGCAT
AGCCTTATATCCTAATGAATGGAAAAAGCGTTTAGAACGTGTGTCAGAGTTGAAATATCT
AAATTTAGAGCGATTAAACGTTGATAATTTAGCTACCACGTACAAATATAGAACCTTGAT
AGAATTTGCTCAGAAAATAAATGCTCATAAATTAGCATATGATGTTATGAGTGGTGCAGT
AGACATGCGAATACTTACAAAGAACTGTTTAAGGAAGTACAAAACATTTTTAAAGAATAC
AGACAATAGTCTAAAAGAGATACAGCTAAAACAAACATTTGAAAGCTTAAACATACCAAT
GGTAAAAGGGATTGAAAAATACGTATTAAAGAGCGACATATCCGATTTTCCAAATGAGAT
TGGCGCTGTTAAGTTTCAGAATTGGTTAGTAAAGCAAGGAAAGTCATTTAAGTATTATCA
AGACTACCTCAATATGTTAACGCTCCTAAAAATAGAAATAAACAAACGTAATCAGTTACC
GCCAGATTTAGAAGTCGCACACGATTGTGCAGTAGATAGAATTAATCAGTTGAACTATGA
AAAAAGGGATAAAGAAATAAATGAACGTTTGAAACAACTAAGGAAGTATGAACGAGATAT
TGATGGGTACACATTTGTGTTACCTAAACGAGCAAACGACATAAAAAAAGAAGGAAAAGC
ACTAAACCATTGCGTAGCAAGCTATATAAGCAGACACGCAAAGGGAGAAACAACGATTAT
CTTCGTAAGAGAGAAGAAGAACCCTCAAAAATCTTATTTCACATTAGAGTACAACTACAA
TAGGGTTGTTCAGTTACAAGGAAAGAAGAATCGACAAAAGGTACCAGATGAATTGAAACA
AGCGGTAGACAAATGGGTCAAGGTCATTAAAGATTAAACGTTAGGAATGCTAAGAAAAGA
CCGTTCTTAGCATTCCTAACCGAAATCTAGGACAAAATCCATTGTTCCGCGGCGGTGCAG
TCGCCCTTGCTCCAAAACCAATGGATTTTCTGCTGCACTCAACACGAGTCAATTAAACGT
TCTATTCCCATTCGTTCCGACTGGTGAACGTTTCTCTTTTCCTACTCGTTCCTCGCTTAA
CGGAAAAGGACATTGACACGAGTTGTTCCTTGTGAGACCACAAGGAAGCGTTCCGCAGAT
TTAAGTTTTTTCTGAAGCAGTTTCACTGCTACAGAAAAAAGGCGTTGGTTCTATGGCATT
TTTCTGTCACTCGGCCCCTTCTTGCGGTTATCATTTCTTCAGTGAGCCGGCCTTGTGTAC
TTGCGAATCATACAACAGCCAGTCGAAAACACAAGGGTAAAATGCACGAGCAAGCTCGCC
CTTGTGTTTTCTTTGTGTCTGATGTCTGTTCTCTGCGCACCCAAAACCTCAAACTCACTG
AAGAAATGGATCATAACAGCAAACAAAGAAAGGAGAGGACCACAGAAAAATACCGAACCA
ACGAAGTTCAAAAGAAGTACCCCTTCCTAAATCTTCAAAAAAAATGAGTTTTGAAAAAAA
TAAAAAACAGAAAGAAGCGAATAAAAATGACTAGACTTGAACAAGCACAAGGAAAATTGC
AACGACTAAAAAGAGAAAGCGAAGAAATGCACCACTTAATCAGGGCGGAACATGACCGTA
TCCCTTTTGGACAGCCTAACATTATTGGCCGTGGGGACATTTATAAGAAAGTAAATGGCT
ATCATGATCGTGCAATTAAATTACTGAAGGAACAAGAAAAACAAGAAAAAAGAGTGGAAA
TGCTGGAAAAGGTAGAAGATTTTAAGGAAAAAAACGAGCTAATCAAAGACGTTCATGTGG
TCGGTAAATCAAGTTATGCGACGGTTGGCGCAAAAACAAGTGTCAATAACATTGATTACT
TTAAAAATGAACTAAAAGAGCTTGAAAAGGCTAACGAAAAAGCAAAAGCCTATAACAAGA
CAAAACCAGCAATCAAAGCGAGAACGTTCGGCGCAGTAATCACGAAACTAAAAAATAAAA
TTGCGACCCTGGAACAAATGAAGGAAGCTGATGAAAACAAGGTGGTGAGTGAGAGAACAA
AAGAGCTGATAGAAAGCGGTGCAGTGACGCAGTGGAAGAAAAAACCAATATTCTATTTCG
TTAAAGGGTTGCGAAAAGTAGCACTAGAAATTGACGAAAATGGAGAATTCTTCATTTCTA
ACTATTATCCGGCTTGTACAGATGCAGATAAGGAATTTATCAGTAAGTTATTAGATCCTG
CAGCTGAAAGCAGAAAAAAAGAAACCTTTTGCTGAAGACAAAAGATTTCTAGGACGTTAA
CTATTTATAGTCATGAATAAGTATAGCGTACCTTAGAAAAATATTCAATGGGTTCCTGCC
ATAACAATGGAGTTATGGCAAGGATTCATTGCCACTCATAGAATAGAACAATTATCTAAC
AGTAACGAATTAAAAAAAATATTGCTTTTGGAGGAATACAAATGAGAAGATTAAGTAATA
CGACAATGGCCAACGAAACTCTAAAAAAGAAGCATGGTATAGAATGATGCTTACCGACCT
ATCAAGTTCTGTCATTGATGAGTTCATGGAAACGGGGAAATGCCATTACACCAGCAATTA
TTTTCAAGGTGAAAATATTTTAGTCACTGAAGAAATAGAGGCAATCATAAAGACGGTCGA
AAAGAAGTATGGCTTCCTGGTGTACTATGTAACTGAAAATAAAACAGCGGATGGCCAGAG
ATTTTTATCATTATTCTACGTTGGACGCGATACTAGTGATTGGCTTTACTGTCACAGGGA
TTTAGAATCTTATAGGCAATATGTGTATGTAGTTAATACGACGAACCCTGCATTTTCAGA
ATTTGGAATGATTCAATTTGATCCAATACTAGGCAGTCTTTTACGAACTGCATAGATAAA
AAAATATACATTTTATGGTATCAGTTGGGCTTTTTGGCCCAGCTGAAGCCTAACGTAAGG
AATTATAAGAAAGGTGGGAAATGAGTATGGAAATACGGGAATTAATTATAATAGAAGATC
CTTGCTTTTATCAATATACGACGATAAAAGAACTTGAATCGTTTAATACGTCTGAATTAA
CGATTGCTCTTAGTGTGCTTAGAAAAGAGCAGCGTCGCTTGAAAGAAAAAGTGTATCATT
CTGGATCTGGCGATCAAGTGGATAAAAATAACGTTAAATTAATCAACAAGTACAGAGCCA
ATCTTGAAAAACTGCTGTTTATTAAGCAAGGGTATATTCCGGATGCAATCACGCAAAACA
TGATTGATACATTGATCAAAAACAATAAAAAATCCATACAGAAGATTCAAAAAGGTTGAG
TTTAGCAAGGCAACAAAAAACATTTAATAAAAGAGAGGATGTAAAACATGGCCGAAAAAA
TTGATTTGAATAAGTTATATCATGAAAGTAAAAAGGAAAGAACCGAAAAACAAACAAAAA
TGGAACGAGCGTTAGAAGGAGTTGTGTGTGGGTTTCCAAGAAACACAGATGATGATCCAA
TTTTAAAGAATAGTAAGACCCAGGAGAATACCAATGGATGAAAAAAGGAAAGATAAAATT
CAACGGTTGTTAGCACTAGCGAACGATGCGAACGATGAAGAATCAATGACAGCTTTAGCA
AAGGCCCAGGAATTGATGCTAGCCTATGGAATTGATGAAGAAGAAGTGTTTCATTATCAG
CAACACCAAAGGCAAGAAAAGGTTATAGATAAAGTGATTTACAAAGGAAGACCGCATAAA
TGGGTCTACAGACTAGCTGGGATCATTGCAAAGAATTTTCGTGTGAAGAATTACTATCAA
AGTTCTTCAGATATAGAATTACACTACGTAGGTTTAACAACAGATGTAGAGATTGCAGAA
ATTACATTTTTATATGCAAAAGGTAGTGTTGCCTTTTGCTCAAAAGAGTTTATGAAACAA
CCGGAAATCAAGCGAAAATATAAACGAAAATGGCAATTAAAACAAGACTATATCGAAGGG
TATTTGACGGCTCTTAGTTCAGTATTTGAAGCCCAGGTACTTACGAATGGTTACGAACTT
GCATTGCAGTTGCCTGTCGCAGTCCATGAAGAAGTCTCAAAGCTAGGCTTGGTTAAAGGA
AAAGACACCTCACACCATGTTGAAAACTTCGATGCTTTTCATTCTGGTTACCAGGAAGGC
TTACAGTTTAAGAGTAAAGAGTTAATCAACTAATAAAATTATTAATGGAGGAAAGAGTAT
GCCTAATTTGGATTCCTACTTAGAAAGATTTGAAAACTATCAGAAGGAACAAGAAGAATT
AAATGAAATTTTTGATCCGGACGATAGGAGGTGCAGAGTTTGTGGATGTACTCAATTTAA
TGCATGCCCAGGGGGTTGTTATTGGATTGAAGAAGACTTATGCAGTAAATGTGTATAGAA
AGAGAACAAAAAAAGCAGATAAAAAATTATTTGCTTTTTTTACTTATATATTTTATACGA
TAAAAAAACGTGGTTTTTAGTTTGAAAACCCTGTAAGATTAATATATGGACCCATTTAAT
GTAAACATAAAAGGTGTTCGTTTTCTTAGGGGGGTATTTTAATAAAAATTGAGGAGTGAA
AAAATGAATAAGTTTCAAAGTTGGCTTATGGCCAATAAAAATCTGTTAATTACAAGTGTA
GTAATGTGTCAAGTGTTAGTCTTAAGCATAGGGATAATCAACTTTCCTTATATTGATGAC
ACCGGCAGGCAAATTGATGGCAATACGGACTTTGCTAGAAGTTATTCTCGCTGGGGTAGC
GAAATTGGTTCTTGGTTAGTTCAAGGGAGTAGACACCTTACGGATATGGGGTTGTGGACG
CATATTCTTTCTGGATTCATTGTATCAGTAACAGGGATTATCATTGTTTACTCTTTTCAT
AAGAAGCTATCTCTTTTAGCTTTAACAGCAGCCATGTTGGTTGGCTTTAATCCTTGGTTT
TTACAAAATTTAAGTTTCAGGTTCGATAGTCCTTACATGTCTTTGAGCCTTTTATTTTCA
GTTCTTCCATTTCTATTTTGGAATAAAAATAAAGTCTTATTTTTAGTTGTTTCTATTTTA
AGCATTTTTTTGATGTGTAATACTTATCAGGCGTCTTCGGGGATCTACGTCGTGATGGTG
TTAGCATTATCACTGAAGCAGCTGTTAGACAATCAATCGTTTATTGCTGTGCTTAAAAAA
GCGATTGTAGCTATGATTAGCTATATAAGCGCCATGTTTCTTTATCTTATTGAAACAAAA
TTTAATCCTGAAATAGCAACGCGAGGCGGTATGACAACAATCGCGAGCGTTAAGGATATA
CCCAAAACAATCCTGGTAAATAGTCAAATGTATCTGTCAAAAATAACCGAGCAGAGTACA
AAGCTATGGATACTTTTGTTTTTTATTCTAGTAATTTTCTTTGTTTTAAGTACGGTTCTT
AATGCGAAAGTATCGCCTGTTAAAAGCTTTTTATACGCAGTATTATTTCTATTTTTAGGC
TCTATTTTGAGTTACGGCGTCTTTCTAATCTTTCCGGAAAAGCTTTTGTTAATTTCGCCT
AGATACGGCTATGGATTTAGTTTTTTTGTAGTTTCAATTATCATGCTTACTTTGTCAAAT
ACTTCTAAAAACGTGCTAGGATATGTGTCAAAAACAGCGGTTTGTCTTTTCTGTGTCTAC
CTTTTATCTTTTACATTTGTTTATGCTAGTGCGTTAAGCCACCAAAAGGAATCTTTTGAA
CGACAAAGTATGATATTAGCCGATGATTTAAAAGACCTAGTGAACCGTGACACGGTGACC
GTGCATAGTACGTCTTTATTTAAAGATTCGCCAGTATTTGCTAATAGTTCGAAGAATTAT
CCTATATTAAAAGAACTGGTTCCACCAAATGAAGCCCTTTATTGGCCAAATCAGTTTTTA
TTTAGAACGTACACTGGTTTAAATGTGAACATGGAGATCTTTGATATTAACGCGTTGAAT
AAAGAAGAAAGTGAGTTAATGAAATCTAATTATTACCATGACATTTATGTAAAAGATTCA
GAAGTATTTGTTCATGTTAAATAATCCTGAAATAAAAGTAATATCAAGGCAATTGAAAGG
CCGGGGTAGATACTGTAAAATAAAAATAGCTATTTCAGATTTAACTATTTACTTACAGAC
TGAATAAATTGAGCGTTCAGTTCTATGAGTACTTGTTAGAAACGAAAGGCTAAAATAAGT
TATAACCTTAGAGACTGTCTCCCCCCAAGAGACAGTCTTATATATTGTTTAATAGATAAT
TACTTTACTAAAATAGGATAAATTCAATCAGAAATGTATACTTTGTAAGGAAAAAATCAT
AGCTGTTTTAGGATATTATTTGCTATTTTATGTATTTGCCAATTACAATGGTATTGTAAA
TAAATACATAAAGTAGCATTAGTAGGTTTTGGGGGATATAGATTTGGAAAATATTTTTGA
TTTAAACAAGGGATTATCAAGAAGAAAATATTGGTATTATCAGTGTATACTGTTTGTGTT
TGGATTAGGGATAGAAACTTTTTCAATGTTTGTATACAAAAAGTCTCTGATTGAAAACAA
TTATTTAAAATATTTCGTGATAAATGGTCCATTTGATTTTTATAATTTTCTTAGGATCGT
GTTCTTTATAATGATTATTATAGGTTTTCTGTTCCAAGCAAGAAGGTTTGTTGATATTGG
GTGGTCGAAATTTGTAGCTTTACTAAGTCTGTTACCGTTAGTTGGTATTATCACAACAGG
GATTTGTTTATTTAAAAAGGGAAAAGACAATAAAACAGATAGCAGTCAAGTTTCTTGATT
GCTATCTGTTTTATTTATTAAGAGTATTGTCTATTAAATGAATGACAAGAACTTGCATTG
TAAGCAGCTTGAATCGCAGCTGACCATGAGAGTTTATGGAATGCTACTGCAGACCAAATT
CCTTTCATAATACAAGCACCTTGTTTTGCTTTAGCTTGTTGATATTTATTCCATAAATGT
TTAGGGACTTTACTTTTTGCAAAGTTGTCCTAATAACCATCGTCACTTTGGGCATATGCA
GTAGTAAAGTTTACTAACGGATAATACATGATAAATTTAAAAGGTAGGGTACTTTTTCGT
ACAAGAATGATTTTGTAAGTATGAAACAAGCTAGTTATATTTCACTAGCTATTCAATGAA
ATAAGTTTTTAAAGTAGATTGTTGATAGATATATTAAAATTTTTTTTCATGTAAGAGTAT
GCTAAAATTGATGTTAAGAATGGTTTTCCCTAGTAATAGGTAACATCAAAATAAAGGAAG
GTGTAATTCTATACCTATGGAAGAAAATAATATAGAAAGCAAAGACAATCTGTTTAAAGA
GATTGGGGAAAAAATGTATCCGCTTTTTTTTAATCGTAATTTTGGATTAGCAACAAAAAG
TGAAATTGAAAGCATGCTCTTTTACTCGTATCTAAAACATAAGATAAATAGTAATAGTGA
TTACTCAGATAGAACCTTGTCTAGAGAGCTAGGAATATCGGAAGTTAAAGTAAGGAATCT
TAAGAGAACATGTTATGCAAGATATGAAGATGCAATTGATTTTCCTAAATTACTAACCTC
GCTGTCCAAAGAAGGCTCAAATCTAATGTTTTTTAAAATCTATACTGACAATAATGATGT
ATTATGTAGGATATCTATTTCCGAGGTAGTTTATTATGATGAACTTCGAACACAATTAAA
CAATAGTGGTATTCTTTTTAAAAAAAATCCAGGATCAAATTATGTAGAGTTATCAATGGC
AGATGCAATAATTTTCTTTGATCAGGATTCTATCAGCAAAGAAAGCTTAGATTTGAAAAA
TTTAATAGATAAGATGAAACAGTTGAATTTTAAAACTAATACTAAAATGGATATTGATAA
AATATTAGAAGGAACTAAAGCTGGTAGAATGAAAAATGTCGTTGAGGCTATGATGAAGCT
TTCCAACTCAATATAAACAAAGAGGTCAGAAACTTCTAAGTTTTTTGACCTATTGCTTTT
TCGTGTGTAACTTTTTTATTTAAATGGCATAAGTTTTTATCGATGAATGGCAAAAGCTAC
CAAAACAAATGGAAAAAACCAGTTGTATATTACAACTGGTTTTTTTGAACGAAATCTCGT
TCAATGGATAGCTTAACTATAATATAAGTATACAAAATATGCAAGCGTTTACATTAAATA
AAAAATTGAATTTGGTAGTAGGGTACATATGATTCTATTTAATAGCTAACAAAATTTTTT
TCTCTATTTCACGTGTATTATTAGAAATCATATCTTTAAACGGGATAACTATACCATTAT
TTTTTAAGTCATCACTTAGATATCTGGAGTCTATGTCATTATATACAATCAAGTCTGCCT
TGGGTATTTCAGTACTTGAAGTATCATAGCTTATAAAATCAACAGTAACATCAGACGGCA
AATTCGTTTTAATTGTTTCTTGAAATTTTTGTGCTTGTCTCAAAGGCATAGTTGTACTAT
TTCCATAAAGACCCATACCCTTTAAATTTACAGAATATATCCATACTATCTTTTTCATTT
GTATTCCCCCTTCTAACATATTATTTACTTTAAATATATCACTTTGTAAAATTAATACAA
GAAATATCTACAACGATTTTAAGCAATGTGATATAATGATCAATGAAAGCGCTTACTTGA
CTTTGTTCCGTATACTTAACTATACATATTTTTTAATACCTACTTAATATGTAACAATTA
CTCTGTACATAAGGTAGTTAAACAACTAGAAAATTATTTTGGAGGAGATATTTATGAGTA
AATTATTACGTGAATTAACAGACAAGGAAATACAATCTTCGTTATCTAATGGTGGATCTA
CATGCAGTATGTATAAAGCGCTATTACCTGGACATATTGCTGCATGTGCAGCTAGTGCAT
ATTTTTATGGTTCAAGTGGCTGTACCGCAATGAGATATGTTTCAGAATATATAAGAAAGA
ATTGTTAACCATTCAATTTTTTTAATGTAGTTTATATAGCATGTTAATTTGTTGTTTAAC
TATCTTATTCTTAGGAGGATATATCTATGCTTAGAAATTTTTCAGTAATAATTATATGTA
AAAATGAAGAAAGAGTAATCAAGCGATGCATAGAATCTATACAAAAAAATTTGAAAAAGA
ATGATGAAATCATAGTAGTGGATACCGGGTCTACAGATAATACTATAAAAATTATATCTA
GTATAGAAAATGTAAAACTATTCAATTATGAATGGAAAGATGACTTTGCAGATGCAAGAA
ACTTTGGTATTTCAAAGGCAAAAAAAGATTGGATTTTTTTTATTGATTCCGATGAGATAA
TGTCAAAAGGATGTTTAGAGCAATTAAATGCTAGTATAAATGAAGCAATGGCCTACTCTG
AAAATAATGAAAAGCTTGTTTTTTCGCCTAAAGCAGTTAATACGGATGATTCTGTATTCT
ACAATGCAGGAAGAATATTTGCTAATGATGGAAACATTAAATACGAAGGGTGTGTACACG
AATATCCTGTCGTGACTGATAAAAGTTTAACGCTTGTTTCTTTAAAACTTCCTAGAGTTA
TAGTAAGACATGATGGTTATGAAAAAGAGGTACGAGCAGACAAAAATAAAACAGTAAGAA
ATATAACTTTAATTAAAAAAATCCTTCAGGAAGAACCTAACAACTCTCAGTATTATTATT
ATTACTACAGAGATTCAAAACCCTTGATTACGATTGAAGAATACGAACAAGGGATGCTAA
ATTTTTTTGAAAAATTTCCCGATAGTCCTTACATTGATCAAGTAGTAAGAGATCTAGCTT
ATCATTATATACAAGTTGGTAAAAATGAATTAGCAGAGGAATATATTAATATGTTATTTG
AGAGCGCAGAAAATGGAGCGAAAGAAAATTATCATTTAGCAATATTATACACAGGGATGA
ATGAAATGGGTAAGATAAAAGCCCAACAAAAAGACATATTAAAGTTACTTGTATATGCAC
ATGATAATGTTTTACAGCAAGAGGAAGAGTTGTTTGATAAGGGATATATATTCGATGATT
TAATAAGTATACTGTTTTTTCAGATTGAGGAATACGAAACCGCATATAAAATATGTGAAA
AACTTGATTCTTGTGGCTATGCTTCTAACATTTCAAAAATGATTAGTAAACTTAAAGTGG
TTCTAAGTCCTAATTCTAAAAATTTTAGGTAAAAGGAGTCAATTCTTAGATACCATAACT
TAATTTTATTATAAGTAAATATCAACTTAAATTAATAATGCTTTTTAGAGTCAAGTCCAG
ACTCCTGTGTAAAATGCTATACAATGTTTTTACCATTTCTACTTATCAAAATTGATGTAT
TTTCTTGAAGAATAAATCCATTCATCATGTAGGTCCATAAGAACGGCTCCAATTAAGCGA
TTGGCTGATGTTTGATTGGGGAAGATGCGAATAATCTTTTCTCTTCTGCGTACTTCTTGA
TTCAGTCGTTCAATTAGATTGGTACTCTTTAGTCGATTGTGGGAATTTCCTTGTACGGTA
TATTGAAAGGCGTCTTCGAATCCATCATCCAATGATGCGCAAGCTTTTGAATATTTTGGT
TGATCGATATAATCATGAATCAATCGATTTTTAGCCTCACGCGCTAAGTTAATATCTGTG
AACTTAAAAATTCCTTTAACAGCTTCTCTGAAAGATTTTGAATTTTTTTTAGGAATGGTG
GTAAAGATATTTCTTAGGAAGTGAACTTGGCATCTTTGCCAACTTACGTTGGTGAAGGAT
TTTCTAATGGCAGAGACTAATCCTTTGTGCGCATCAGAAATAACGAGTTCCGTACCTTGT
AAACCGCGTTCTTTTAGGTATTCAAAAAATGTTGTCCAGGTCTCTTCGCTTTCGCCACTT
TGAATCATGAAGCCGATAATTTCACGGTCGCCATCTTTGGTTATTCCAATCGCTATATGA
CAGCTTTTTGAGAGTACTCGATTTTCTTCTCGTACTTTTATATAGAGTACATCGGTCATT
AAGTAAGGATAATTTTTTTCTGATAATAAACGATTCTGCCACTCGTTAACCATAGGTTCT
AGCTGTTCTGTTAAGCTAGAAACGAAGGACTTAGAGACGGATTTACCACAAAGTTCTTCC
ACAATTTTTGATACTTTACGAGTTGAAACGCCTGATACATACATTTCCAACATTGAAGCC
ATGAGGGCTTTTTCGTTTCGTTGATAACGTTCAAACACTGTGGGTGAAAAATGGCCATCA
CGTGTTCTGGGTACTTTTAATTCTAGCGTGCCTACACGTGTCGTAAAGCTGCGCTCATAA
TAGCCATTTCGTTGACTTTGTCGGTTTTCTGTTCGTTCATATTCTTTTGCTTGAATATAT
TCTGTTCGTTGATTTTCCATTAGTTGATTAAATACCGTTGTTAAAATATTTTTAGAAACG
TCATCCTTTACAGAATATTCAATAATGCTTTGAATCTCTTCGCTTTTCAGTGTAAAATGT
ACTTGGGTCATGTAAAAGTCCTCCTGGGTATGTTTTTGTCGTTAAAAACATTGTACCGTA
AAAGGACTGTTATATGGCCTTTTTACTTTTACACAATTATACGGACTTTATCCTTTTTAG
ATAAGGAAGATAAAAATGAAATATAAAGTTATACCACAAATAGGTGAAGAAGATTGCGGT
GCTGCATGTGTAGCAATGATAGTAGAAAACTATTTCAAAAAAAAAATATCAATTTGTGAA
ATAAGACCGTTAATTAAGAATACAAAAATGGGGACTTCTTTCTTTGACTTAAAAAGAGGA
CTAAAGCGTTTGGGAGTTGATTGCAAAATTTCGCAGGCAGTAAAGCAGAAAGACGTTTTT
GAAGAAATTACATACCCATTTATTACACAAATTTACAATGAGACAGGTATTCATTACATT
ACAGTATTCGAAAAAAAAAGAAATAAATTAATTGTTGGAGACTCTAGTAAAAATAGACAG
CTTTCAATTTCAATTAGTAAGTTTCTAAAAAAATGGATTCCATATGTTTTAGAAATGGAT
TTTAAAAGATCAAATATAGTCTATCAAATTGAACAAAAAGCTAAGGAAATAAGTATTTGG
AAAATCATGAATAGTCTAAAACTCCAACTTTTTCTATCATTATGTCTATCTATTATAGTG
TATGTAGCTAGTGTAATAATAGCAAATATATATACTTTGTATTTTAACATTTTGATACCA
CAAAACCTTGGAGAGTTAGCTTTACAGTTAATGTTTATATATATATTAATAAACTTTTTT
AGCTTTTCTTTAACATTTATTAATAATTTTATTTATAACTCAATGAGTAAGAAAATTGAT
GAAAAAATTATAGGAAAATATTTTAACGGTTTACTAAACAAACCTAACATGGCTATAGAA
TCTTATGAAATAGGAGAATTGCTTACTAATCTTTCTAACGTTATTTTGATCAGGCAAAGA
TTTCTGACATATCTGCAATTACTTCCAATCAGTGTTTTGACTATTACTGGTAGCTTTTAT
TTATTATACCTATCTGATGAAAAATTATCTTTTTTTGTTATATTGCTAGTAATTGTTCTT
AGTCTAATTATATATTTATCTGATAGTCACTATGAAAAGCTAAGCAAGGAATTAATAGAA
ACAGGTCAAGATTTTAACGATTCTGTAATTGATACATTTACTAATGTAAGTATTATAAAA
CAACTGGGACTTGAAAAAGAATTTGGTAATAGAGGTAAAAAAAAGCTTACCAATTATATT
ATTTCTCGAACAAAAATGTTGAATTTTGACTCGATTCTAAATCAAATAAAGTCTTTTGTA
CTATCGTCATTCAATATTATTTTATTTTCAACTGGTGTATATTTGATTACTTTAAATCAG
TTATCTTCAGGTGTCCTGCTTACATTCAATGCTCTACTAGCATACGTAACTAATCCTATT
TTGAATCTTGCTAACTTACAGTCGGTGTTAGTACAAGGAAAAGTAGCACAAGAGAAGCTT
TATAATATTCTAGAATCACAAATAGTTTTATATGGAAATAAGTCATTGGTAATAGAAAAT
GACGATATTTTTATCAACTTTGATTTAGTATCATATGATTATGATTCCAACTCTAAAATT
TTAAAAGATATCTCAATTAATATATGCGGAAACAACATCGCATTAAGCGGAACTAATGGA
GTTGGTAAGTCTACAATAGGAAAGCTTATTGCTCGTCTCTATATTCCAGATAGTGGAAGT
ATAGAAATCAATGGGCAAAACTTGATTGACATATCAGAAGAGTCTGTTTCTAAAAATATT
ATTTATGTAGATGGTAGAGAAAGTCTCTTTTCTTCTTCTGTATCAGATAATATTAAGCTT
GGGCGAAATATTAAGGATAAAGATATATACGACACGTTAAGTAAACTAAAAGCTAATTCA
ATTTTTCAAAATCTTGATTTTGAAAATATTAGTGATAAGCAATTAAGTTTAGGGCAAATG
CAAATAATAAAGGTTTTAAGAGCAACTCTTTCTGCAAAAAATATATATATTTTTGATGAA
ATCACTAATGGGCTTGATGAATGTGTAAAGCAAAATGTTGTAGATTATTTATTTGGGTTA
AAAGGGATGAAGATTTTTATAACACATGATAAAGAGGTTATTTCAAAGTGCGAGAAAGAA
TATACCGTAAAAGACATGAAAATTGTGAGGAGGCGATAACATGAAAAAAATTTTTATTAG
TATCTCTATACTTGTAATAACAGGAATTCTAGGAATGCTTATGTATAACAACATTACTAG
TGAAAAAACATATTATACAGAAACTAAGTTTGGCAAGATTTCTGAATTAGTTAAAAAAAA
TGATAGAATAATACTATTTGTCGAACAAGATGGATGTTCATCGTGTAAACTTGTGAAGCC
AATTATAAATAACTATGCAAAAGAAAATAAAGGAATAGTTTATTCCGTTACAGCTAATAA
AGAAAAAGACTACAACGTGCAATCAGAAAAATATCATATAGAAGGTACTCCAACATTAAT
ATACTTCAAAGAAGGCAAAGAAGTTTATCGTACAAACACCGGTTTTACCGAGGATGAGTT
TCAGAATACTATAAAGAAAGTGGAATTTTAATATGAATAAGAAGGAATATCTAGGTATCA
TACTAATTGCCTTAGCAAGTATAAGTATTATTCTTTTTCTATACAGTAATAACAGAGAAC
TTAAAAAAGCTAATACAATGCTACAGCTCGAAAAACAAGTCTTAATAGACAACACAGATT
CTTTTGAATATCTAAATTCGATTACTGTAGATACTTTTGAAAATAGAATTAAAAATAAGG
AAGATATTTTTGTCTATATAGGAAATAGTGAGTGTGCGGACTGCTCAACTTTTTCAAAAA
ACCTAAAGAATGAAGTGAATAATTTCCCTCTTAAGAATTCATTGTATTTAGTAGAGATAA
GTAGACTTCATAGAAATAAGAAGAAATGGACAGAATTTAAGTTAAAATATGGATTTGATC
AGACTCCTGCATTTATATTGTTTAAAAATGGAAAAGTGAATAGTATGATTCAGTGGGATG
AAAAAAAGGGTTTAAGTTCTGATTCATTCCATAGGTGGTTAGAAGAAAATAGAAATGATA
TAGAAAATCTTAGTTAATAATTCAGAAGAGTTAGATCATATGTATTGAATAAATTCAGAA
ACAATTTAGTGCATAGTTAAAAAGCATGTAAGCTATTCCTTGGAAGGTCAGAAACTTAAA
AGTTTTTGACCCTTTTTTTATTCCTCATTTCACAACTCTTATAGTGGCTCAGTTAATTAG
GTCAGAAAGTTACTTTCTCTTGAGGACAACAGAGTATACTTATTTGTCCTAATATGATTT
TAGCAGTATAATTGACTTGGTGAATAGGTCATTTAAGTTGAGCATAATAGGAGGAGTAAA
ATGAAAAAATTTATTTATCGAGTTTTAGAAAATGACGAAGTGGTGGCTATTTTTAATGAA
CAACAATATGCGCAAGATTTTATCGCTTACGAAAAGACAATTTCTGATAAGCAATTTGAA
ATTGAAAAAGTAGATATAGCTGATTGGTTATTGCAACCGAGAGAATTTTAGAGGTTGGTT
GAAAATGGCTAAAATTGGTTATGCACGTGTCAGTAGCAAAGAACAGAACTTAGATCGGCA
ATTACAAGCGTTACAGGGCGTTTCTAAGGTCTTTTCAGACAAATTAAGCGGTCAATCGGT
CGAACGTCCACAATTACAAGCTATGCTTAACTATATTCGTGAAGGGGATATTGTTGTAGT
TACTGAATTAGATCGATTAGGACGGAATAATAAAGAATTAACAGAATTGATGAATGCCAT
TCAACAAAAAGGAGCAACGCTTGAAGTTTTGAATTTGCCCTCTATGAATGGGATTGAAGA
TGAAAATTTAAGGCGTTTGATTAATAATTTAGTGATTGAATTATATAAGTATCAAGCGGA
ATCAGAACGCAAACGTATTAAAGAACGACAAGCCCAAGGGATTGAAATAGCTAAGTCAAA
AGGAAAATTCAAAGGTCGTCAGCATAAATTTAAAGAAAATGATCCACGTTTAAAACATGC
TTTTGATTTATTTTTGAACGGTTGTTCCGATAAAGAAGTTGAGGAACAAACTGGAATTAA
TCGCAGAACGTTTAGAAGGTATCGTAAAAGATATAACGTGACAGTCGATCAAAGAAAAAA
CAAGGGAAAGAGGGATAGTTAATGAGTACAGTTATTTTAGCTGAAAAACCAAGCCAGGCG
TTAGCCTATGCCCAGGCATTTAATCAGAGGGTTCTGTTGCAAAGTTTTAAATAAAGAATA
AAATCCCTTACGGTATCTATGATTTAAGCTGGGATTCCCAATAATACCTTGATTTCAGTA
CAGACCGAAAACCCGAAGAGAGTGCCTTCTTTTCGGGTTTTCTTATATAATCCTCGAATG
GCTTCCATGCCTTTAATCGTGGTAGAGGCAGTGCGTAAACTTCGATAGAATTTATTGCGT
CTCTTTACTGGACGATGGTCTTGTTCAATCAAATTATTCAGGTATTTAATGGTACGATGT
TCTGTCCCTTGATAAAAGCCGTATTCTTTTAGTTTCTTAAAGGCACTTGTAATAGAGGGG
GCTTTATCTGTGACTACAACCTTCGGTTCATCAAACTGCTTCACTAACCGCTTAAGAAAA
GCATAGGCTGCTTGTGTGTCCCGTTTTTTACGTAACCAAATATCCAAGGTTAAACCATCT
GCATCGATGGCTCGATACAAATAATGCCATTTTCCTTTAATTTTGATGTACGTTTCATCC
ATTTTCCATGAATAAAAGGATTTTTTATTTTTCTTTTTCCAAATTTGATAGAGTAGTTTG
CCATATTCTTGCACCCAACGATAAATCGTCGTATGAGAAACGTTAATGTCACGATCATAT
AAGATTTCTTGAACTTCACGATAGCTAAGGTTATAACGAAGATAGTAGCCCACGGCTACA
ATAATCACATCCTGCTGAAATTGCTTTCCTTTAAAATGATTCATCGTTATTCCTCCTGCT
ATCTTTTTCTATTATTCTATCTTATTTGATAGTAGATTTAAAACTTTGCAACAGAACCAA
TTATCTTATCGTAGATATATATTATAAATTTAATAAGAAAGCGAGGTGAGAATCGTGAAA
AAAACGATACTAAGTATTTTTTCAGTATTTACAATATTAATTGGGGGCTATTTTCTTTTG
AATTTAGATTCTGTTAATTCAAACGCTCAAATAAAAGATCAAAGAGTAGCTGAACATAAT
AATAAAAAAATGAGTTTGACCAAAAATATCTATTCTATGTCAGATGAAGAATTGTATAAA
GAATTTGGTGATTTATCCGGGGAACAGTTAGAAGAAAGTATTCCAGGAATTAGTGACTCA
GATAAAATTGTTGTCTTGTCTGCTGGTGGGCAATTAATGGGAGATGGCAAATCCGAATTA
GTTAGTTATAAACAAAATCACAGACAGTTTATTGATGTTAATACTGATTCCAACGCTATT
TCGATTAAGGATCTAAAAGAGCTTTTAAATAGTAAAAGAAATGAATTAAAGCAGATAAAA
GAAACTAATTCAGTGGAATTAGAGTAAAGGAAGATTCATTATGAAAAAGATTTTTGGTGT
TTCTGTTGGGCTACTTATGATGTTAACATTTGGAAATGCAGTATATGCTGCTGAGAAAGA
AGTTATTTCAGATCCAGAGCAGTACGCCTCACGATACTTTGCTGATTTTGAAGAAGAAGA
TAAAGTACTTGCATTGCCAGAAGGTGGTTTTTTAAAAGGGGAAGCTAAAATTGTATCTAT
GGATAATCCAGATATAATTCAAGGTTCATATAATTCAGAAACTGATCCTGCTTCAGTTTC
AGTGACAGAAGCAAAAAAAATTGTTGCTGAAAAATTCAAAAATGATATTGAAACTACTCC
AATTATGCCTCGAGGAGCATTTCCACCCGATGTTGGTACTAGCGGACACCTTCTTGTACT
AGCAGGAGGAGGAAGCTATAAATCACAGCCATTTAGTGGTGCGGGATGGCGTTTTGGAGG
TATGGGTGTAAAACCAGCTGATGGTACAGGCAACTTTTTACGTTGGAAATCCTACATTGA
CGATGGAAGAGTAGGAAATGTAAATCAAGCCAACGCAACTAAATCTGGTTCTATTCAAGG
AATGGCATTGTATGCTCGTGAAGGATTCAAATACTTTGCACCAAACGGGCCTGGTTGGAC
AATGAATATAGGTATTTATTACACTTATAATCCTGTTGCAGGTACGTATTATGTTGTTCA
AAATATTTAATAAAACAGCACAAAGAGATTTCTTTGTGCTGTTTTATTATTTTTAGTTGT
TGACAAACACTAAAATATAAAATATAATCAACACATAAACGAACGTATGTTCGGCAAGAA
AGCAGGGGATTTTTATGGATGAGATGGTTTTAAGTACTCAGAAATGGCTAAACAAGAAAT
ACAGTAATGTTACAGGGTTTGATAAGGTTCCAGAAAATGGGCGAACAGGGTGGCCTACAA
TCTATGGACTTATTGAAGGACTACAAGTAGAACTTGGTATTACTAATCTAGTAGCTAATT
TTGGACCTACCACTGAAAAAATGTACGATAATCAGGTTACTCCTAAATGGGGCAAAAATC
TACCTAAAAATATTGTATTTCTTATTCAAGGTGCCTTTTGGTGTAAGGGGATTAATCCAG
GTGGCTTCGATGGGGTATATACTCCATATTTAGATACTGCTGTAAAAGAGTTGCAGACTG
ATGCAGGGTTTAATGGAAGCGCTGTAACTGGAGTTTTGGATGCGAAATGGGCCAAAGCGT
TATTTGATATGAGTGCTTTTGTTCTTGTTCCCGGCGGAGATAGTAAAATTAGAAAAATGC
AGCAATGGTTAAATGTAAATTATTTAGAATACACGGGAATAATGCCTTGTGATGGTATTT
ATCAAAGAAATTCAAATCAAGCATTAATTTTTGCATTACAAGCTGAACTAGGATATTCTC
CCAGTGAAGCAACAGGGTCTTATGGTAATGGGACAACTAGTAAAACTTATCCTGTGTCTG
AAGGTAACTCGGGAAACTATGTAAGAATAATTCAATATGGATTATATGTTAATGGTTATT
TTGAAGACGGTACATTCGATGGTATTTTCACTAAATATATGGGTTTAGAAGTACTGGCAT
TCCGAAAATTTATGGTATTGCCTGAATATACTGAAATAGCAGATGTTGTTGTAATAAAAG
GACTTTTGTCTAGCGCTGGAGATATTAGAAGATCTGCAGATGGCGCAGATACTTCTACGC
AATTAACTAGATCTCAAATCCAAACATTGGTTGATAATGATATAAAAATAGTTGGTAGAT
ATCTTACTGGTACTGTTGGAATTGGAAAAGATGAACGAAATAAGTATCTAACTACAGAGG
AATTGAATAATATTTTTTCTAAAAATTTATCTGTGTTTCCTATCTATCAAGATGGAGGTG
CAGCATTAGCTTATTTTACTTATGATCGTGGCTTATCAGATGGTAAGAAGGCTATAGATG
CAGCAAAAAATCTAAATATACCATTAACAACAGTTATTTATTTTGCTGTTGATCTAGACA
TGTTAGGGGAAGAAATTCTTGCATATGCTGGAGAATATTTTAAGGGGGTATCTGCTGTAA
TGTCATATAGCGGGTATCAAACGGGTGTTTACGGAACAAGAAATGTTTGTTCTCAAATAA
TCAATAACGGGTATGCTTCGTTTGCATTTGTTTCAGATATGTCGACTGGTTATAGTGGGA
ATTTAGGTTTTCCTATGCCTAGACAATGGTCTTTTGATCAATTTGTTGAATTTACCATAG
GAAGTGGCAACGGAGCTGTTGGTATCGATTTAATCGCTACATCGGGTAGAGATAGCGGAT
TTAATGAGTTATCAAATGATACTAATAATGATAATTACATTGCCAAATACAATCAGAAGG
TTATAAATCAGATGGTACGTGCGTATCAATATCTATCACAAGCTGGTCTTGATAATCCTT
GGAACCCTCATTTGACATTTTATAGATATGTAAATTATTCTGGTTTGTCATGGGACATCA
TTTCTTCTCCTGTAACAGAGCATGATAGAAAAATTTATGATGAATATAGGAATAAATTAA
CTAATAGCGAGGGCCTGTATAATTATTTTATAGATCCTAATACTGGTTCAATAATAGGTT
TGCCTCACTTAATTGTGACGTTACAATCACAGATGTTTCTAGCCGACACAATCAATGATA
GTGTTTCTGACTTTGCAGGTTGGTTAGGAGATTTAATGACTTGCTGGGGTGAAGTTAAGA
AATTAGGAATACAAATGGAGCAAGGTGTATTTGCATTAGTAGGTACGGCTGCAGGTGGAA
CATTTAGTCTAGAAGATTTATACCAAGATGTTGACGCGGTAAATGTTTATACCTTAGCAA
AAAGAAATTCTGATTCAACAGCTTTATCGGCTTTAAAAACGTACTATTGTGATAAGGGTG
CTATTGATAGATTTAATCAATTTGTTAAGAACAGATTTGGTTCTTCAGATAAAATCGCTT
CAGTAACAAATAGTTTATTAGAAAATGACGAAACAGTTGATATCTTAGGTGTAGGGATAA
TTTCATTTTTCATTGATAAAATAGTTAATAATTCACTTGGGACAGATTTTACTTATCTTG
ATTTTATTGGAGATGAGGGGAAAGTTGCAAATGGATTTTCTGAAAAAATTATTCAATTTC
AAGAAAATAGAAGTAAACTTAATTAAGAATCGTTTACTATTTAAACAGTGTCCTTTTCCT
TTTTAAATATATACGATAAAATAAGTATATGAATTGTAAAAGGACATGATGATTATGGAA
GAAATAGAATGGAATAATCTGACTCAAAATAATAAAAATAATTCTGGATGTGGAATTATC
TTTATGTTTGTTATAGTTTTGGGAATAGTAGTACTTTTAATAACTGTCAAGATAGTAGAT
TACTTTGCGAATACTCCTGAAGAACAAATACAGAGAAAACTTCCTGAGTTTGAAAGAGTA
CCACCTTATGATCCAAGAGATAATTCATTTCAAGTAAAAAAATTAAAAGAGTCTCCAAAT
GAAATGTGGTTTGAAGTTACAGTTGAATCAAGCGACTTCAAAGAAAAAAAGAAAGAATAC
AATTATATTGTAAAGGCAAAAGTATCAAAAAGATTTATTTTTAACCCTAAATTAGAAATA
TATAGTGTTGTAATAGAATAATAGTGTTAAAAAAATTGTAAAAGTTAAAGAAGTCAAATT
CTGATGTGAAAAATAAAATATACCATGGAAGACATAGATAAAGTCCGTATAATTGTGTAA
AAGTAAAAAGGCCATATAACAGTCCTTTTACGGTACAATGTTTTTAACGACAAAAACATA
CCCAGGAGGACTTTTACATGACCCAAGTACATTTTACACTGAAAAGCGAAGAGATTCAAA
GCATTATTGAATATTCTGTAAAGGATGACGTTTCTAAAAATATTTTAACAACGGTATTTA
ATCAACTAATGGAAAATCAACGAACAGAATATATTCAAGCAAAAGAATATGAACGAACAG
AAAACCGACAAAGTCAACGAAATGGCTATTATGAGCGCAGCTTTACGACACGTGTAGGCA
CGCTAGAATTAAAAGTACCCAGAACACGTGATGGCCATTTTTCACCCACAGTGTTTGAAC
GTTATCAACGAAACGAAAAAGCCCTCATGGCTTCAATGTTGGAAATGTATGTATCAGGCG
TTTCAACTCGTAAAGTATCAAAAATTGTGGAAGAACTTTGTGGTAAATCCGTCTCTAAGT
CCTTCGTTTCTAGCTTAACAGAACAGCTAGAACCTATGGTTAACGAGTGGCAGAATCGTT
TATTATCAGAAAAAAATTATCCTTACTTAATGACCGATGTACTCTATATAAAAGTACGAG
AAGAAAATCGAGTACTCTCAAAAAGCTGTCATATAGCGATTGGAATAACCAAAGATGGCG
ACCGTGAAATTATCGGCTTCATGATTCAAAGTGGCGAAAGCGAAGAGACCTGGACAACAT
TTTTTGAATACCTAAAAGAACGCGGTTTACAAGGTACGGAACTCGTTATTTCTGATGCGC
ACAAAGGATTAGTCTCTGCCATTAGAAAATCCTTCACCAACGTAAGTTGGCAAAGATGCC
AAGTTCACTTCCTAAGAAATATCTTTACCACCATTCCTAAAAAAAATTCAAAATCTTTCA
GAGAAGCTGTTAAAGGAATTTTTAAGTTCACAGATATTAACTTAGCGCGTGAGGCTAAAA
ATCGATTGATTCATGATTATATCGATCAACCAAAATATTCAAAAGCTTGCGCATCATTGG
ATGATGGATTCGAAGACGCCTTTCAATATACCGTACAAGGAAATTCCCACAATCGACTAA
AGAGTACCAATCTAATTGAACGACTGAATCAAGAAGTACGCAGAAGAGAAAAGATTATTC
GCATCTTCCCCAATCAAACATCAGCCAATCGCTTAATTGGAGCCGTTCTTATGGACCTAC
ATGATGAATGGATTTATTCTTCAAGAAAATACATCAATTTTGATAAGTAGAAATGGTAAA
AACATTGTATAGCATTTTACACAGGAGTCTGGACTTGACTAAGACATAAAAGAAAAACTG
GATAACTAGTTTATTTAATGGCAGACCGTTAAGGCCTGCCATTTTTATGTATTTTAGCGG
AATAAATATAATCATGCGGGAGTGTAAACTTACTGTTTCAAAAAGTATACTTTTTGACAT
GCCTTGATTTTCTTTGTTTATGTATGGCATAATAACCACATAATACAATTTGAAACGTTT
CTGATTTAATCTGATTGTTTTGAAACAATTTTAGTGAAAAAAGGGTAGATAAAAACGATG
AGAAAATTTTTTTATATCCGGGTCAGTAGTTATGATCAATCGATCGAACGACAACTGATT
TCCGCGAAGGAATTAGGAATCCCTGAAGAATATATATTTGTAGAAAAAGCCAGCGGCAAA
GATTTTAAACGCCCTGAATATCAATTAATGAAACGGATGTTTCGAAAAGGAGATTTACTC
TATCTACAATCATTAGATAGACTAGGCAGAAATAAACAAATGATTTTAGAAGAATGGCGA
GAATTAACTAAGGAAAAGCAGATTGATATTTCTGTGTTAGACATGCCTCTGTTAGATACT
GCTAGTTACAAGCAACTAGATGGGTTAGAGACGCTTATCTCTGACTTAATTCTGCAATTA
CTCAGCTATATGGCCGAAGACGAGCGGAAACGAATTAATAGCCGGCAAAGAGAAGGCGTA
GAAGCTGCGAAACAAAAGGGTGTAAAATTCGGCAGAAAGAAAATTGCTTTACCTCCTGAA
TTTCCTGCGATCTATTCTGACTGGAAAGCAGGAAAGATAACTGCAGTCTATGCTATGGAT
CAATTGGGCATGAAACGAAATACCTTTTATCGACGGGTGAAAGAATATGAACATACCTTG
CACCACTTTTCTTGATAGATATAACAGCTATTAGACGGGAAGGGAGAGTTTGAAAATGGA
CTTAACGAATCAAAGGGTCGTTTTTACTGGAACGCTGCAGCAAATGACACGAACCCAAGC
CATCGGTTTGGTTCACTCTTTAAACGGCCATTGTCAATCAAGTGTTACTTCAAAAACAAA
TTTCCTGGTTTGTGGTCAGTATTCTAAGTCGTTGTTTGATGATTCTCTCTATACAAAAAA
GGAACAAACCGCGCGGGACTTGATTGCGTTAGGTCATGAGATTACCATTTTATCAGAAGT
CGAATTTTATGCGTTAATTAGTCAACAGTTGAAAGAATGGCAACGGTATTTATAATCGTT
AGTAAAATTTACAAGGAGGAAAATTTTTATGAAGCGAAAATCTTATGATCGTTGGGGCAT
TGAAATAACTAGTTTTAATCGAAATATTGCTTTTCACGTGGAGTGTGACTGTGGGGAATT
AGCAAAAAGTGTTTATCAAAAAAATTACTTTTACTGTCCTAAATGCCATCGCCGATACGG
GGTACATGGAACATAGAAACGAAATAGTGCGGTAGAAAAGCGAATGAATGTAGTATATTT
CTACAAATCATTCGCTTTCTTTATTTTATAAATAGTTGGTCGAGAGATCCCGTTTTCTTT
TGCAATCTCTGCAACTGGAATGCCTTGCTTTAACATGTCCACCACGGTTTTAAAAACTAA
GCGTTTTTGCGGATCTGTTGAGTTAATAGAATACTCGATTGGTCGTCCCTTATATCGGCC
GGCTTTTTGAGCCAATAATACTCCTTGCCGCTGACGTTCACGAATTTTCTCACGCTCGTT
TTGTGCAATATAACTTAGCAGTGATAAAAACATATCGAACATAGCGGTATCCAGGAGTTC
ATTTCCAGTATTAAAATCTAAAAACTGTGCATCTAATATTTTTAACGCTACTTTTTTCTG
TTTCATAAAAGCAACTGTATTTTTTATATCTTCATAATCTCTTCCTAAACGATCTAGTGA
TGTAACGATGACGCAATCACCTTCACGGATATAATTTAGTAATTTTTGAAACTCAGGACG
CTCAGTATCTTTACCACTGGCTTTTTCTTGGAATAATTTATCAATGTTAAGTCCTTCCAT
CATTGCCAATTGTCGATCCAAATTTTGATCTTGTGAAGATACTCGAATATAGCCAATTTT
TCCCATAAAAAACTCCTTTTTAAAAGTGATATAATTTACATGTAAAATTTACTTGTAGTT
TTACTGCTATCATAGCATTTTTAAAAATAAATTTTATGTAGACTTAAAATTTACTTCATG
GAGGGTTTAAATGGATGAAATCAAAAGTAACAAAAAAGCATTTGGCATTTATTTAGGAGA
ACCTAGTACAGAACAATTAAACCAATTTTTTTATTTGCATGAAAAAGATTTAGAATTGAT
GGAGACTATACGACGACCAGCTACTAGATTAGGTTTTGCACTACAGTTAGTCTCACTACG
TTTTTTAGGAACTTTTATATTAGATCTTACCAATATTCCCCAAAATGTATTGAGTTATGT
AGCAACTCAACTAAATATTGATCCTGGAGAAATTATCTACTATAGCAGGAGACAGACCAG
GTATCAGCACACAAAATTGATAAAATCACATTATGGATATCAAGATTTCAACCAACCGGA
AATAGAAACATACCTAGCTAACTGGCTTTTAAATAGAGCGCTGTATACAACAGAATCTTC
AGATATGTTGTTTGATATGCTTCTAAAAAAATGTCTGGATGAAAAGATTGTTTTACCTGG
AATTACTACTTTTTCTCGTTTTGTTGCTAGTGCAATTGAAAAAGCTGAAGAGCATTTATA
CCGACAATTGTCTTTGGTTCCAACTGAAGATGAGAGAAAGCGGCTTCTCAATCATTTAGA
ATTAATTGGAACTCCAGTTTATGGGGCAATAATCAAAATGGACATTTTGAGAACCCCGTT
AGCTGACGATAGTCATAAAGAAATAGCCAGAGGTTTTGACCGACTAAAGCAATTTCAAGC
TTTCTCTACTGAAAAATGGAAGATGGAATCTATTCCTGAAGGGAAAATAAAAGTTCTTGC
AAATTATGCATTTAAAGCTAAAGCTCAATTAATTCAACGAATGAGTGAACAGAAAAAACT
GGCGTTGTTAGTGGCATTTATTTTCATATACAAACGTAAGGCTATGGATGAACAAATTTT
AGCACTATCTAATTTTTTTGAAACTGTTTTTAGACGCGCCAAAAATAAGGAATCTAAAGA
ACGTCTTCGTACCATAAAAGATCTAGATCGAGCCGCATCGACACTTTCAGATATTGTAGA
TTTAGTAATGTCCAGTCATTCTGATACTAATGAACTATCCCTTCGCGATCGTATCTTAGA
AAAATATTCTGAGGAAAATGTTACCGAAGCTGTATCGCAAGTTCGGCTATTGGTTAAAAA
TGATCGTGAACCAATAGCCATTTCTGAACTTCTGAACACTTATCGAAAGTTCAGAAAATT
TATTCCGGATATTTTAACTACACTAACATTTGACAGCAATGACTACGGTAACAACTGTAA
GGAACTCTGGACCTTCATTAATAATAGATTTCCTAAGCCGATTACTTACAAAATGTTTGG
AGCTATTAAACATACTCTTCCAAAGAAATGGATTTATTACATTCATGAATACCCTGAACA
AACTAATAAATGTGTATTGATTGCAGCTGTCGAATTGTTAATTCAATCTTTAAAACGCCA
TGATATTTATATTCCTCAGAGTGTCTTATATAACAATCCTATGGATTGCTTGATTGATGA
GAAAACTTGGGTTCAACAAAAATACGTTTTATTAGAACAACTAGATCTTCCTTCTTCAGC
AAATGAAATGTCTTTATGGTTAAAGAACGATTTGGAACTGTCTTATAAAGAAGCGCTAAA
TCGTTGGCCTACTTCTAAAATGGCCAGAATAGAAAATGCAGATCGCCTGGTTGTCTCTAG
ACTTAAAAAGACATATGAAAAAAAGGAAGATAAGTCTTTTAGACGTCGCATTCAGCAGTT
ACTTCCTAAAATTGATTTGTCAGATTTGTTATTGGAAGTAAACCAACAGTTAAATCTTAC
TCAATCATTTAACCACTTAAGTGACAAGGACACCAAAATGAAAGACTTGGATATTAGTTT
ATTAGCAGTTCTTTTATCAGAGTCCTGCAATATTGGTTTTTCCCCGGTTTCAAAAGAAGG
ATTTGATTCTTTAAAGTATGATCGTCTTGTCTATGTCAATCATCATTATATTCGAGTGGA
TACACTTTCAGGAGCTAATCAAAAAATAATACATGCACACAGGAAACTTGCCACCTCTAA
GATATGGGGTGATGGGCATATGGCTTCAGCTGACGGTATTCGTTATATCACACCACAACG
TTCCCTATATTCTAGAAGTAATCCAAAATATTTTGGCCGTGGTCGTGGGATCACATTCTA
CAATTTTGTCTCTGATCAATATATAGGGTTCCACGGAATGGTCGTTTCAGGGACACTGCG
AGATTCGCTTTACCTTCTAGAAGGATTCCTCAATCAACCCAGCGAATTAACTCCTAATCA
GATCATGACTGATACAGCTGGTTATAGCGATATGATTTTTGGTCTCTTTGGCTTATTAGG
GTTTCAATTTAGTCCAAGAATTGCCAATGATAAAGGAACCAAACTTTGGCGAATCGACGC
TAACGCTCACTACGGGGAACTTGATACGTTGTCTCAAAATTCAATTAATATGGAACTGAT
TTATACCCATTGGGAGGACATTCTTAGGGTTGCAGGTTCGTTGAAATCTGGAAAAGTGAA
TGCAACAGAATTAACGAAATCTCTTCAACGGAATGGGCAACCCACGCCTTTAGGAAAAGC
AATAACTGAGTATGGAAAAGTTTATAAGACGAAACATCAGCTTCGTTATATTTCTGACGA
AATATATGCACGGCAAATTTTAGAACAATTGAATAAGGGGGAAGCTCGGCATGCCTTATG
CCGTAATATTTTTTATGGACGAAAAGGAAAACTCTACCAGACTTATTATGATGGGATGGA
AGAGCAGCTCAATGCATTAGGATTAGTTACTAATGCCATCATATATTGGAACTCACTGTA
TTTAGAAAAAGTATTTGAACAAATGAAAGCTGAAGGATTCGACTGTTCCGAAGAAATGAT
ACGCAGGCAATCTCCACTAATTAGTGATCACATCAATTTTGTTGGTAAGTATACGTTTAG
ATACGAAGCTGAATTATCCAACGGTAAGTTACGTCCATTGAATGTAGAAGAATTCTAGCA
ATGTTCGGGTTTTGCATGCTACCGCACTATTTCGTATGACTGTTCCAGCGAATCACTTCG
AATAGAAAAAGAGAAAAACACGAGAACAGCGTTAAATCAACGTTTCTTGTGTTTTTACTT
TTGTGCTACCGCACTATTTCGTTTCTATGTTCCATGTACCCCGTAATCAAGAAAACTTTA
TTAATAATATCAAGAAATTTATCGTTCATTTATTGGAAAATGTACCTACCGATATAGAAA
AATTAAATTTTTCTGATTATCAGGAACAGAAAGAAAAAGAAGCAGAAAAAAATATTGTTG
GCAAATGCCCGAAATGCGGAAACAATATTATACTGAAAAAATCGTTTTATGGTTGTTCAA
ATTATCCTGAATGTAAGTTTACTTTAGCTGAACATTTTAGAAAGAAAAAACTAACCAAAA
CGAATGTAAAAGAATTACTGGAGGGAAAAGAAACCCTGGTAAAAGGAATCAAAAACAAAG
AGAAAAAGCTCTACAATGCCGTTGTAAAAATTGGGGAAAAGGGATATATTGATTTTATAT
CTTTCTCAAAATAAACATAAAAGCCCTTTAAACAGGGCTTTTATATATTAATCACTTATC
ACAAATCACAAATCACTTATCACAAATCACTTGTGATTTGTGATTGTTGATGATAAAATA
AGAATAAGAAGAAATAGAAAGAAGTGAGTGATTGTGGGAAATTTAGGCGCACAAAAAGAA
AAACGAAATGATACACCAATCAGTGCAAAAAAAGATATAATGGGAGATAAGACGGTTCGT
GTTCGTGCTGACTTGCACCATATCATAAAAATCGAAACAGCAAAGAATGGCGGAAACGTA
AAAGAAGTTATGGAAATAAGACTTAGAAGCAAACTTAAGAGTGTGTTGATAGTGCAGTAT
CTTAAAATTTTGTGTATAATAGGAATTGAAGTTAAATTAGATGCTAAAAATTTGTAATTA
AGAAGGAGGGATTCGTCATGTTGGTATTCCAAATGCGTAATGTAGATAAAACATCTACTG
TTTTGAAACAGACTAAAAACAGTGATTACGCAGATAAATAAATACGTTAGATTAATTCCT
ACCAGTGACTAATCTTATGACTTTTTAAACAGATAACTAAAATTACAAACAAATCGTTTA
ACTTCTGTATTTATTTACAGATGTAATCACTTCAGGAGTGATTACATGAACAAAAATATA
AAATATTCTCAAAACTTTTTAACGAGTGAAAAAGTACTCAACCAAATAATAAAACAATTG
AATTTAAAAGAAACCGATACCGTTTACGAAATTGGAACAGGTAAAGGGCATTTAACGACG
AAACTGGCTAAAATAAGTAAACAGGTAACGTCTATTGAATTAGACAGTCATCTATTCAAC
TTATCGTCAGAAAAATTAAAACTGAACATTCGTGTCACTTTAATTCACCAAGATATTCTA
CAGTTTCAATTCCCTAACAAACAGAGGTATAAAATTGTTGGGAGTATTCCTTACCATTTA
AGCACACAAATTATTAAAAAAGTGGTTTTTGAAAGCCATGCGTCTGACATCTATCTGATT
GTTGAAGAAGGATTCTACAAGCGTACCTTGGATATTCACCGAACACTAGGGTTGCTCTTG
CACACTCAAGTCTCGATTCAGCAATTGCTTAAGCTGCCAGCGGAATGCTTTCATCCTAAA
CCAAAAGTAAACAGTGTCTTAATAAAACTTACCCGCCATACCACAGATGTTCCAGATAAA
TATTGGAAGCTATATACGTACTTTGTTTCAAAATGGGTCAATCGAGAATATCGTCAACTG
TTTACTAAAAATCAGTTTCATCAAGCAATGAAACACGCCAAAGTAAACAATTTAAGTACC
GTTACTTATGAGCAAGTATTGTCTATTTTTAATAGTTATCTATTATTTAACGGGAGGAAA
TAATTCTATGAGTCGCTTTTTTAAATTTGGAAAGTTACACGTTACTAAAGGGAATGGAGA
TAAATTATTAGATATACTACTGACAGCTTCCAAGAAGCTAAAGAGGTCCCTAGCGCCTAC
GGGGAATTTGTATCGATAAGGGGTACAAATTCCCACTAAGCGCTCGGGACCCCTTGTAGG
AAAATGTCCTAAGTGTGGCAACAATATTGTATTAAAAAAATCGTTTTATGGTTGTTCAAA
TTATCCTGAATGTAAGTTTACTTTAGCTGAACATTTTAGAAAGAAAAAACTAACCAAAAC
GAATGTAAAAGAATTACTGGAGGGAAAAGAAACCCTGGTAAAAGGAATCAAAAACAAAGA
GAAAAAGCCCTACAATGCCGTTGTAAAAATTGGGGAAAAGGGATATATTGATTTTATCTC
TTTTTCAAAATAAACATGGGGCTGACCCAAAAGTAGCTCCTATATGAAAAATAGAGGTCT
TTCCATTTAGATAGTAGTGGAAAGACCTCTATTTATCTTTTGAAAGTGAATACAAAAATA
AAGCACACTCTGCTATAATATAGGTGATTAATCCATTTGAGAGAGGTGCTTTATCATGTA
TCAAAATTATACCATAAACCAACTTTGTTTGCCTATAGATCTTGAAATTAAATTAGAAGA
AAATGATTTTGCTCATGCCATTGTGCAGTTTGTTGACTCTATTCCCGATGAAGTCTTTCT
TCCTTATTATCAATCTATGGGTAGACCCCAATATCATCCTCGTATGCTACTTTCCATTAT
TCTTTGTGCCTATATTCAAGGGGTTTATTCGGGCCGCCAAATACAAAATATGCTGATAGA
TAGTATTCGGATGCGCTACTTATCTCAAGAGCAATTCCCTAACTTTCGTACTATTAATCG
TTTTCGCGTTCATCCGATTATGAACGATATTCTAGATCATTCATTTGTTCAATTTCGTGA
GCTACTGGTTCAAAGTGGCTTAATCAGTGGCAGTGCTCTATACATTGATGGTACAAAAAT
TGAAGCGGATGCGAATAAATACTCTTTCGTTTGGAAAAAAAGTATTTTAAAGTATAAGGA
TAGCCTTGATCAAAAAGCCCTTGAAAACTACCAACAAATGGTGGAAACAAAAATCTTACC
TGAGTTAATAGATGATTTAAAGGATGAACTTTCTATAGAAGAGATTGAAAGGATTCGTCA
ATCTTTGGAAGAAAAGGAAAATCAATTAATTGAAGCGATTGACCAAACCGAAACAGTAGA
AGGGGGCTGACCCATTATTAATAAGGAGTGGACAACATGATTGATGTAAATGAGCTATTG
GAAGAAGCTATTAGAGAAACTGAAAATCTAAATGATGGCGAAGTTTTTCTTGTTAAAGAT
TTATTCAAGGGATATGTGGGGAATAGGATACCCAGAAAGGATCGACTTCTGCTTGGAACG
TTATTTTTAAACCATGTTAGCAAAATGAATGGTAATTTAAAGGCTATTGAAAAGACTTCA
TCTAATCAGCAGAGGTATAAAAAGACAATTGATAAGTTTTAACTATCTTTTGTGAAATTA
AAAAAATTATAAATATGTTGAGTAGAAGCAAAAGATTTGGCTTGGAATTTTTACAGCAGT
GAATCGATAAAAGGAGCATGCTTGATGGTAGATAATATTATTAAATCAGTAGCAGAGAAA
TTATCCTCTCTGTCTTATATAGAAGGTATTGTTTTAGGTGGTTCACGTGCAAGGGGCACC
CATACAGAGGATTCGGATATAGATATCGGCATCTATTACAATTCAGAATCATTTGACATA
AATACTATTAATCAATTCGCTACAAAGCTGGATGATGAGCATAGAAATAACCTTGTTGTA
CCTCCCGGAGCATGGGGTGATTGGATTAATGGCGGCGGATGGTTAGTCATAAACGGGTAT
CATGTGGATTTAATTTTACGTGATATTAAACGTGTGGAACAAATAATGAAAGATACAGAG
CACGGAATTGTTACTGCCAATTATCAGACTGGGCATCCCCATGGTTATATTAGTGCAATG
TATCGAGGAGAATTAGCGATTAGCAAAATACTATATGCTAAGAATGAAAGCTTATGCGAA
TTAAAAAAACAGGCAGAAACTTATCCCAATGCTTTGCAGAAAAGTTTAGTTAACTTTTTT
ATGTTTGAAGCAGGGTTCTCTTTAATGTTTGTAAAAGCAAATTCGGGAACAGACGATAAA
TATTATATTGCGGGTCATGTTTTTCGTATAGTTTCATGTTTAAATCAAGTGTTATTTGCA
TGTAATAATGCTTATTGTATCAACGAAAAGAAAGCTATAAAACTGCTTGAAACTTTTGAA
CATAAACCTGAAAAATATACCGAGAAGGTAAATCATATTTTTGAAGTACTCGGTATCTCA
CTTTTTGAATGCTACGACATGACCGAGAAGCTTTATAATGAAGTGAATGAAATTGTATCG
GAGATAAATAACTTTTTAAACGAGGAGAGTTCAGATGAAAGAAAACAAATATGATGATAA
TATATTTTTTCAAAAATACAGTCAAATGAGTCGCTCGCAGAAAGGACTGGCTGGTGCGGG
AGAATGGGAGACTTTGAAAAAGATGCTACCTGATTTTAAGGGTAAGCGTGTGCTTGATTT
AGGATGCGGCTATGTATGGCACTGTATATATGCGATGGAAAACGGTGCTTCCTCTGTAGT
AGGTGTTGATATTTCTCATAAAATGCTCGAAGTAGCAAAAGGAAAAACCCATTTTCCACA
GATTGAATATGAATGCTGTGCCATAGAAGATGTGGATTTCCCAGAGGAGAGCTTTGATGT
AATACTAAGTTCGCTTGCGTTTCATTATGTAGCAGACTATGAGAATTTAATAAAAAAGAT
ATATAGGATGCTGAAGGCTGGTGGCAATTTAGTTTTTACAGTTGAACATCCTGTTTTTAC
TGCTCATGGAACACAAGACTGGTATTATAACGAAAAAGGAGAAATACTGCATTTCCCGGT
GGACAATTATTATTATGAGGGCAAACGGACAGCTATGTTTTTGGAAGAAAAGGTTACAAA
ATATCATAGAACACTGACCACATATCTAAATACACTGCTTTCAAATAGTTTTATAATAAA
TCAGATTGTGGAGCCACAGCCGCCAGAGAACATGATGGATATTCCGGGGATGGCGGATGA
AATGCGACGCCCAATGATGCTGATTGTATCGGCAAAAAAGAAGATGTAATAATATAGAAA
AAATAAACGAGGAGTATGTAAATGAGATCAGAAAAAGAAATGATGGATTTAGTACTTTCT
TTAGCAGAACAGGATGAACGTATTCGAATTGTGACCCTTGAGGGGTCACGCGCAAATATT
AATATACCTAAAGATGAATTTCAGGATTATGATATTACATATTTTGTAAGTGATATAGAA
CCGTTTATATCTAATGATGACTGGCTTAATCAATTTGGGAATATAATAATGATGCAAAAG
CCGGAGGATATGGAATTATTCCCACCTGAAGAAAAGGGATTTTCCTATCTTATGCTATTT
GATGATTACAATAAAATTGATCTTACCTTATTGCCCTTGGAAGAGTTAGATAATTACCTA
AAGGGCGATAAATTAATAAAGGTTCTAATTGATAAAGATTGTAGAATTAAAAGGGACATA
GTTCCGACTGATATAGATTATCATGTAAGAAAGCCAAGCGCAAGGGAGTATGATGATTGC
TGCAATGAATTTTGGAATGTAACACCTTATGTTATTAAAGGATTGTGCCGTAAGGAAATT
TTATTTGCTATTGATCATTTTAATCAGATTGTTCGCCATGAGCTGCTGAGAATGATATCA
TGGAAGGTCGGCATCGAAACAGGCTTTAAATTAAGTGTAGGCAAGAACTATAAGTTTATT
GAAAGGTATATATCCGAGGATTTGTGGGAGAAACTTTTGTCCACCTACCGGATGGATTCC
TATGAAAACATATGGGAAGCATTATTTCTATGCCATCAATTGTTCAGGGCGGTATCCGGT
GAGGTGGCGGAAAGGCTTCATTATGCCTATCCGGAGTATGATAGGAATATAACAAAATAT
ACCAGGGACATGTATAAAAAATACACTGGTAAAACCGGCTGCCTGGATAGCACATATGCC
GCTGATATAGAAGAGAGGCGGGAACAGTGATTACAGAAATGAAAGCAGGGCACCTGAAAG
ATATCGATAAACCCAGCGAACCATTTGAGGTGATAGGTAAGATTATACCGAGGTATGAAA
ACGAGAATTGGACCTTTACAGAATTACTCTATGAAGCGCCATATTTAAAAAGCTACCAAG
ACGAAGAGGATGAAGAGGATGAGGAGGCAGATTGCCTTGAATATATTGACAATACTGATA
AGATAATATATCTTTACTACCAAGACGATAAATGCGTCGGAAAAGTTAAACTGCGAAAAA
ATTGGAACCGGTACGCTTATATAGAAGATATCGCCGTATGTAAGGATTTCAGGGGGCAAG
GCATAGGCAGCGCGCTTATCAATATATCTATAGAATGGGCAAAGCATAAAAACTTGCATG
GACTAATGCTTGAAACCCAGGACAATAACCTTATAGCTTGTAAATTCTATCATAATTGTG
GTTTCAAAATCGGCTCCGTCGATACTATGTTATACGCCAACTTTGAAAACAACTTTGAAA
AAGCTGTTTTCTGGTATTTAAGGTTTTAGAATGCAAGGAACAGTGAATTGGAGTTCGTCT
TGTTATAATTAGCTTCTTGGGGTATCTTTAAATACTGTAGAAAAGAGGAAGGAAATAATA
AATGGCTAAAATGAGAATATCACCGGAATTGAAAAAACTGATCGAAAAATACCGCTGCGT
AAAAGATACGGAAGGAATGTCTCCTGCTAAGGTATATAAGCTGGTGGGAGAAAATGAAAA
CCTATATTTAAAAATGACGGACAGCCGGTATAAAGGGACCACCTATGATGTGGAACGGGA
AAAGGACATGATGCTATGGCTGGAAGGAAAGCTGCCTGTTCCAAAGGTCCTGCACTTTGA
ACGGCATGATGGCTGGAGCAATCTGCTCATGAGTGAGGCCGATGGCGTCCTTTGCTCGGA
AGAGTATGAAGATGAACAAAGCCCTGAAAAGATTATCGAGCTGTATGCGGAGTGCATCAG
GCTCTTTCACTCCATCGACATATCGGATTGTCCCTATACGAATAGCTTAGACAGCCGCTT
AGCCGAATTGGATTACTTACTGAATAACGATCTGGCCGATGTGGATTGCGAAAACTGGGA
AGAAGACACTCCATTTAAAGATCCGCGCGAGCTGTATGATTTTTTAAAGACGGAAAAGCC
CGAAGAGGAACTTGTCTTTTCCCACGGCGACCTGGGAGACAGCAACATCTTTGTGAAAGA
TGGCAAAGTAAGTGGCTTTATTGATCTTGGGAGAAGCGGCAGGGCGGACAAGTGGTATGA
CATTGCCTTCTGCGTCCGGTCGATCAGGGAGGATATCGGGGAAGAACAGTATGTCGAGCT
ATTTTTTGACTTACTGGGGATCAAGCCTGATTGGGAGAAAATAAAATATTATATTTTACT
GGATGAATTGTTTTAGTACCTAGATTTAGATGTCTAAAAAGCTTTAACTACAAGCTTTTT
AGACATCTAATCTTTTCTGAAGTACATCCGCAACTGTCCATACTCTGATGTTTTATATCT
TTTCTAAAAGTTCGCTAGATAGAGTTCTATATTAGAGATGTAAAGAGTTTTGGTGAAGAG
GTTTGTGAGTATGGCTTTTATAACCAGGGTGCAATGAGAAGCACTAACAGCAGCTAGCTT
AAGAACGCATAGGATATACTTTTTATGGAAGTCACAGAGGAGGAATAAAATTTGAACAGG
ATTAACAGAGTAACCTCTATTCTTATTCAGCTGCAATCAAAAAAAATAATTCCTGCCAAA
GAAATTGCACAGCGATTTAATATAAGCTTAAGGACAGTTTACAGAGATATCCGGACACTT
GAAGAAGCCGGAATACCAATTGGATCTGAGGCCGGAAAAGGATATTTTCTTGTAGAGGGC
TTCCTACTTCCGCCGGTAATGTTTACAGCGGCGGAAGTGGGTGCATTGATTACAGCAGGG
AAATTTTTAAATTGCCATGGAGATGAATCATTTATAAAGGATTTTGATTCAGCTATGTAT
AAAATCAAATCTATTTTGAAGCATGGTGAAAAAAACTATGCACAGGAGTTGGAGAACAGT
ATTAACGTGTACAGCACATCTGGACAGAAAAATACATTGGCGGATAACGTTATTGCAGCA
ATTCAGACTGCAATCTGCAATAAAAGGGTAATATCAATTCAATATCCTGCATCAGGAGGG
CAAGAACCGGAAAGCAGAATGATAGAGCCTATATCACTGGGGTTTTATGAACAGAACTGG
TACTTAATCGGTTTTGCAGGCTAAGAAATGAATATAGGAATTTTCGTGTGGATCGGATTA
AAAGCATTTGCATAGAAGAAGAGCTCTGTCAAAGCCATGATGGCTCTTTGGAACAAATAT
TAAAACAAATGCTTTCATATAAAAAACTATATGCCCTACAATGCCGTTGTAAAAATTGGG
GAAAAGGGATATATTGATTTTATATCTTTCTCAAAATAAATATAAAAGCCCTTTAAAGAG
GGCTTTTATATATTAATCACAAATCACTTATCACAAATCACAAGTGATTAATCACAAATC
ACTTGTGATTTGTGATTCTTAATGATACAATATTACTATACAAAAAAAGAATGGGGCGTA
GTTATGGAGAAGGAAAAACTAAAAATACTTGAAGAATTAAGACGTATTTTAAACAATAAA
AATGAAGCAATTATTATCTTGAATAATTACTTTAAAGGTGGTGTTGGAAAGTCCAAATTA
TCGACTATGTTTGCTTACTTGACAGACAAATTGAATTTAAAAGTTTTAATGATCGATAAG
GACTTACAGGCAACATTGACAAAAGACTTAGCAAAAACTTTTGAGGTAGAATTGCCACGT
GTCAATTTTTATGAAGGCTTGAAAAATGGAAACTTGGCTTCTTCTATTATTCATTTGACT
GATAATTTAGACTTGATCCCTGGCACGTTTGATTTGATGTTACTGCCAAAATTAACTCGC
TCATGGACGTTTGAAAATGAAAGTAGATTGCTTGCTACTCTTTTAGCACCTTTAAAAAGT
GACTATGATCTTATTATTATTGATACTGTACCAACGCCAAGCGTTTATACAAATAATGCA
ATCGTGGCGAGTGATTACGTTATGATCCCTTTACAAGCAGAAGAAGAAAGTACAAACAAC
ATTCAAAACTATATTTCCTATTTGATTGATTTGCAAGAACAGTTTAACCCTGGACTAGAT
ATGATTGGTTTTGTTCCTTATTTAGTTGATACGGACAGCGCAACGATAAAATCAAACCTG
GAAGAACTGTACAAAGAACATAAAGAGGATAATTTGGTTTTCCGAAATATTATCAAGCGA
AGTAATAAAGTAAGTACTTGGTCTAAAAATGGCATTACAGAACACAAAGGCTATGACAAA
AAAGTTTTGTCTATGTATGAGAACGTATTTTTTGAAATGATTGAGCGAATCATTCAATTA
GAAAATGAAAAAGAATAGAATCACAAATCACAAGTGATTAATCACAAATCACTTGTGATT
TGTGATAGGTGATGATAAAATAAATAGTAAGAAGAAATAGAAAGAAGTGAGCGATCGTGG
GAAATTTAGGCGCACAGAAAGCAAAACGAAATGATACGCCAATCAGCGCAAAAAAAGATA
TAATGGGGGATAAGACGGTTCGTGTTCGTGCCGACTTGCACCATATCATAAAAATCGAAA
CAGCAAAGAATGGCGGAAACGTAAAAGAAGTTATGGATCAAGCCTTAGAAGAATATATAC
GGAAATATTTACCTGACAAACTTTAAAAGGAGTGAAAATGAAATGGCAGTTACGTATGAA
AAAACATTTGAAATTGAAATCATTAATGAGTTATCGGCAAGTGTTTATAATCGGGTATTA
AATTATGTTTTGAATGGTTCTGTTGCAAAGTTTTAAATAAAGAATAAAATCCCTTACGGT
ATCTATGATTTAAGCTGGGATTCCCAATAATACCTTGATTTCAGTACAGACCGAAAACCC
GAAGAGAGTGCCTTCTTTTCGGGTTTTCTTATATAATCCTCGAATGGCTTCCATGCCTTT
AATCGTGGTAGAGGCAGTGCGTAAACTTCGATAGAATTTATTGCGTCTCTTTACTGGACG
ATGGTCTTGTTCAATCAAATTATTCAGGTATTTAATGGTACGATGTTCTGTCCCTTGATA
AAAGCCGTATTCTTTTAGTTTCTTAAAGGCACTTGTAATAGAGGGGGCTTTATCTGTGAC
TACAACCTTCGGTTCATCAAACTGCTTCACTAACCGCTTAAGAAAAGCATAGGCTGCTTG
TGTGTCCCGTTTTTTACGTAACCAAATATCCAAGGTTAAACCATCTGCATCGATGGCTCG
ATACAAATAATGCCATTTTCCTTTAATTTTGATGTATGTTTCATCCATTTTCCATGAATA
AAAGGATTTTTTATTTTTCTTTTTCCAAATTTGATAGAGTAGTTTGCCATATTCTTGCAC
CCAACGATAAATCGTCGTATGAGAAACGTTAATGCCACGATCATATAAGATTTCTTGAAC
TTCACGATAGCTAAGGTTATAACGAAGATAGTAGCCCACGGCTACAATAATCACATCCTG
CTGAAATTGCTTTCCTTTAAAATGATTCATCGTCATTCCTCCTGCTATCTTTTTCTATTA
TTCTACCTTATTTGATAGTAGATTTAAAACTTTGCAACAGAACCTTTTGAATCATGAACT
AGATACTAAAAATACTCGTTTACTAGAAGTGAATCTTTTAAATCAATTAGAAGTGGCACA
AGAAGTTGATTTATTTCAACAACCATTTGAAGAATTACAAGCTATTCATGAGTATTGGCG
GTCAATGAATCAATATTCAAAACAAATTTTGAATAAAGAGAAAGTGGCTTAACATGGCGA
ATATTACTGACTTCACCGAAAAGCAATTTGAAGATCGTTTAGAAAAGAATGTTGAACGAC
TAACTAAAAATAGACTAGCGGTTGAATCGCCAACCGCTTTTTTACTTGGTGGGCAACCAG
GGTCAGGGAAAACCAGTTTGCGATCAGCAATTTTTGAAGAAACACAAGGGAATGTTATTG
TCATTGATAATGATACCTTTAAACAACAGCACCCAAATTTTGACGAATTAGTGAAACTCT
ATGAAAAAGACGTAGTAAAACACGTTACCCCTTATTCGAATCGCATGACAGAAGCACTTA
TTAGCCGTTTAAGCGATCAAGGCTATAATTTAGTGATTGAAGGGTTCTGTTGCAAAGTTT
TAAATCTACTATCAAATAAGGTAGAATAATAGAAAAAGATAGCAGGAGGAATGACGATGA
ATCATTTTAAAGGAAAGCAATTTCAGCAGGATGTGATTATTGTAGCCGTGGGCTACTATC
TTCGTTATAACCTTAGCTATCGTGAAGTTCAAGAAATCTTATATGATCGTGGCATTAACG
TTTCTCATACGACGATTTATCGTTGGGTGCAAGAATATGGCAAACTACTCTATCAAATTT
GGAAAAAGAAAAATAAAAAATCCTTTTATTCATGGAAAATGGATGAAACATACATCAAAA
TTAAAGGAAAATGGCATTATTTGTATCGAGCCATCGATGCAGATGGTTTAACCTTGGATA
TTTGGTTACGTAAAAAACGGGACACACAAGCAGCCTATGCTTTTCTTAAGCGGTTAGTGA
AGCAGTTTGATGAACCGAAGGTTGTAGTCACAGATAAAGCCCCCTCTATTACAAGTGCCT
TTAAGAAACTAAAAGAATACGGCTTTTATCAAGGGACAGAACATCGTACCATTAAATACC
TGAATAATTTGATTGAACAAGACCATCGTCCAGTAAAGAGACGCAATAAATTCTATCGAA
GTTTACGCACTGCCTCTACCACGATTAAAGGCATGGAAGCCATTCGAGGATTATATAAGA
AAACCCGAAAAGAAGGCACTCTCTTCGGGTTTTCGGTCTGTACTGAAATCAAGGTATTAT
TGGGAATCCCAGCTTAAATCATAGATACCGTAAGGGATTTTATTCTTTATTTAAAACTTT
GCAACAGAACCGAAGCAAGTGAATGGGGTTGGCAAATTGATCCCGAAGGCTTACGAATCG
CCCTAAATGAATTATATAATCGTTATCAAAAACCTTTATTTATTGTGGAAAACGGCTTAG
GTGCAATTGATAAAGTAGACGAAAATTTCTATGTGGCAGACGACTATCGGATTGATTATT
TACGTCGTCATATTGAAGCAATGGCAGAAGCAGTTGCAGACGGCGTCGATTTAATGGGCT
ATACGCCGTGGGGCTGTATCGATTTAGTCAGTGCTTCCACAGGTGAAATGAGTAAACGGT
ATGGGTTTATTTACGTTGATTTAGACGATGAAGGAAATGGTACTAAAAACCGTTATGAAA
AAAAATCGTTTAATTGGTACAAACAAGTTATTGAAACTAATGGACAAAACTTAGACTAGT
TATTGTAATTAAACAAAACAAGATAAGCGTAGTAGGTTGTTGCTTCTGTTTCCGCTGTTT
ATTAATTTTTAAGCTTGGACCAAAAATCTAAAGTGATTTTTGGCCCAAGCTCTTTTTTGT
CAATTTTTCAAAATAGTGCACAATACGTTATAATAGAAACAACTGAGAGGAGCGTTTCTA
ATGATTAAGCAATTACAACATCCATTTTTTGTTATTATGGGTCCGAGTGGTTCTGGCAAG
ACCGCAATTACAAGTAAGGTTTTTCCGAAAAACTATAAAGTTATCTCGCATACTACGAGG
AAAAAACGATTGGATGAAGTGGATGGCGTGGATTACTATTTTGAAACAAAAGCAAGTTTT
CAAGCCTTGATTGAAACCAATCAGTTAGTGGAGTATGATTTTTACCATGGAAACTATTAC
GGTGTCGGTGTAGCTGCCATCGTTGAAACAACGAAAGAGCATCCAGCCTATAATGCGTTA
ACTTTTCCAGGCTTTCAAGCGGTCTTTGAGCGTTTCGGCGAGTCCGTCATTCCAGTTTTT
TTTGACGTTTCAAAAGAAAATATTTATCAACGTTTAAAACAACGAGAATCTGATCCTAAA
ATTATTGAAGAACGTTTAAACCTTTATGATCAAGAAATTCTTATCAAAAACCAATTGGAA
CAATATCCTAATTATCAACGAATAGATGCCAATGGACCTATAAAAGAGGTCGCTGGCTTG
TTACAAGAATGCATCAAACACTATTATTAATCAAGCAACTGGTGAGACAGAATCTAACAT
CAATTTTGTCTTGCTAGGTGCTTGATTTTTTTTGTAAAAAACTTGCATTCTGAATAGAGA
GTGCTATAATGACATGGTGTCATATGACAATGTGTCATAAAAGGGAGGAACACAAATATG
CCTACGAATACGTTTTTTCATTTGCCAGAAGAAAAGCAACAACGCTTATTAGATGCTGCG
CAAATTGAATTTTCGCGCCATTCTTTACAAGAAGCGTCAATTGCAAATATTGTTAAATTA
GCGGGAATTCCGCGCGGTAGCTTTTATCAATATTTTGAGAACAAAGAAGATTTGTATTTT
TATTACTTTGCGACATTAAGAAAAAATAGTGAACGAGATTTAGAGAAACAAATTATTGCG
GAAAATGGTGATTTAATCGAAGCCATGGATGTCTATTTCTCCAAAATGATTGTCGAAGTG
CTAACTGGAGAGAATGCTTCTTTCTATCGGAATTTATTTGTCAACATGGACTATCGTGCT
TCACGTCGGGTGACGGATAATTTAGCGACTGGGGAAGAGGAAAAAAATAGGAAACAGCAC
TGTCATAAGCATAGAGGAAGAAAAGGCCATGCTGCCTATGCAGAACATCTTTATCAAATA
ATTGATCATTCGAAATTAACCATTGAAACGCCAAAAGAATTCACATGGTTCATGCAGACG
GCGATGCATGCCGTTTTCTCAACAATTGTTGATGGGTATCGTCAACAAAGAGAAAATACT
GCCTATGATTCAACTGAAGCAGTCAAACAATTAAAAATGAAATTAAGTTGGTTGAAAAAT
GGCGCTTATAAGTAGCAAAAAGGAGGAGAAGTTAGTTGATTAAACTAGTCAAACGGATGT
CATTATGGTCGGTCTTTGCAGCGGTTGTATTTATGATCGTACAAATTATCGCAGATTTAT
ATCTGCCCACATTAACATCTAATATCATTAATGACGGTGTCGCTAAAGGAGATATTAACT
ATATTTGGAGTACAGGAGTTGTCATGTTAGGCTTTTCTTTGATTAGCATTGTCGCTTCTA
TTGGAAATACCTTTTTTGCCACCAAAGAATCACAAAGTTTAGGAAAAAAATTACGGACTG
ATATTTATCGAAAAGTTGAAAATTTTTCTAATAATGAATTTGATAAATTTGGGACAGCTT
CGCTAATTACACGAACAACCAATGATGTCAATCAGATTCAAATGGTTATGCAAATGTTTT
TACGTTTAATGATTAACGCACCTTTAACGTTAATTGGTGCAAGTTTTATGGCGTATAACA
AGGACCCACAATTAACGAAAATTTTTCTATATGTTTTACCAATTATGGCTGTTTTAGTGG
GAGGTATCATGTTTTTAGCGGTTCCGTTATTTAAAAGCATGCAAAAGAAAACAGACCGTT
TAAATTTAGTTTTTCGTGAAGGACTGACAGGAGTTCGTGTGATTCGGGCCTTTGGCAAAG
CAAACTATGAAGAACAACGTTTTGATGAAGCCAATAAGGATTATACACAAACGGCGATTA
AAGTGAATACGATTGTCGCTTTGATGATTCCTTTAATGACACTCATTATGAGTGGTACCA
ATATTGCAATCACCTGGTTTGGCGGTCATTATATTGCGGAAATGCAACTAGAGGTAGGTA
ACTTAATTGCCTTTATGACTTATGCCATGCAAATTCTGATGAGTTTCATGATGTTATCCA
TGATTTTTGTCATGGTACCGCGGGCGCAAGCTTCTGCTGATCGGATTAATGAGGTGCTAA
ATACTGATTCAGAAATCAAAGATGTACCCAATCCAGAACTACTCTCTCTAAAAGGCGACA
AAGCAACATTGGCGTTTGAACATGTTAATTATCGTTACCAGCATGCTGAAAACTTAGCAC
TGGAAGATATAGATTTTTCAGCAAAATCTGGGGAGACGGTCGCGATTATTGGTGGGACTG
GTTCTGGGAAAACAACGCTGGTTAATCTTTTACCACGCTTTTATGATGTTGAATCTGGCA
AGATTTTGCTAAATGGTAAAAACATTAAAGATACGTCACAGCATAATTTACGAGAAATGA
TTGGCTTTGTACCGCAAAAGGCTGTTTTATTTACAGGAACGATTCGTGAAAATATGCAAT
ACGGCGCCCCAAATGCGACCGATGAAGAAATTTGGCAAGCCTTAGAAATTGCGCAGGCGA
AGGCGTTTGTTTCAGAATTGGCAGAAGGTTTGGATAGTCATGTCGAACAAGGCGGCGGTA
ATTTCTCTGGCGGACAACGCCAGCGGTTGGCTATTGCTCGTGCTTTAGTAAAACCAGCAG
ATGTCTATGTTTTTGATGATTCCTTTTCTGCATTGGATTTCAAAACAGATGCTAATTTAA
GAAAAGCCTTAAAAGAGCAGATGACGGATGCAATTGTCGTTTTAGTAGCCCAACGTGTAA
GTACGGTTATGGAAGCATCGACAATTTTAGTATTAGACGAAGGGAAATTAGTTGGTAAAG
GAACGCATGAAGAGTTATTAGCGAATAACCAAACGTATCAAGAAATTGTACATTCTCAAT
TGAGAGAGGAGGACCTTGCATGAGTAGTCGACCAAAAGGCGGACCAATGGGCGGTGGACC
AGGACGCAACATTGGCGCAAAAGGGCCAAAACCAAAAAATTTCTGGAAAACAGTGAAACG
TTTATTTCGATACATGTCTAAACGAATGCTGTCAATTATTGCTGTCTTAGTATTAGCAAT
TGCAGCCGTCGTTTTCCAAATTCAAACACCAAAAGTATTAGGACAGGCAACAACTGAAAT
TTTTAAAGGCGTCATGAAAGGCGCTGCTGAAATGAAACAAGGCTTAAAAATAACATCTTT
TCCAATTGATTTTGACAAAATTGGTCAAATTTTATTAATTGTTATTGCCATGTACCTTAT
TTCTGCTGTCTTTAATTTCTTGCAGCAAGTAATTATGACACGTGTTTCACAGCGAACAGT
TTATGAATTACGTCAAGAATTAGAAGCGAAAATGAACAAAGTTCCAATTTCCTATTATGA
TACTCATAGTAATGGGGACATTATGTCACGGGCAATTAACGACATGGATAATATTGCGAG
TACTTTACAGCAAAACTTAACCCAATTAATTACCAGTATCGTGACATTTGTGGGTGTACT
TTGGATGATGCTGACCATTAGCTGGCAGTTAACACTAATTGCCTTAGCAACAGTGCCATT
AAGTTTAATTGTTGTGATGGTTGTGGCGCCTCGCTCGCAAAAACATTTTGCGGCTCAACA
AAAAAGCTTAGGATTATTGAATAACCAAGTCGAAGAAACCTACGGTGGTCACGTAGTAGT
AAAAAGTTTCAACCACGAAGAAAGTGATCAAGAAGTATTTGAAAAAGAAAATGAAAAATT
ATATCATGCTGGTCGCAAAGCACAATTTATTTCAGCGATCATTATGCCTTTAATGAACTT
TATCAAAAATCTAGGCTACGTGTTTGTTGCAGTCCTTGGTGGCGTAAAAGTAGCGAATGG
TATGATGGATTTAGGGGATGTCCAAGCATTTCTTCAATATACCAATCAATTTTCACAACC
GATTACTCAAATCGCTAATTTAATGAATACAATCCAAGCTACGGTGGCTTCGGCAGAACG
TGTCTTTGAAGTATTAGATGAAGAAGAAATGGTGGATGAACCTTCTGGCATACCAGTGGA
AACAGATAGTCCTTATCGTGTTTCTTTTGAACATGTTGCTTTTGGCTATTCACCAGAGAA
ATTATTAATGAAAGATTTCAATTTAAATGTTAAACCTGGGGAAATGGTCGCAATCGTGGG
CCCAACAGGTGCTGGGAAAACAACCCTAATTAACTTATTGGAACGCTTCTATGATATTAG
TAGCGGCAGCATCAAATATGATGGCGTAGATACGCGCGATTTATCTCGCGAAGAGTTGCG
AGCACACTTTTCAATGGTTCTTCAAGATACTTGGTTGTTCACTGGAAGTATCTATGACAA
TATTCATTATGGTAATGAGCAAGCGAGCGAAGAAGAAGTGATCCGTGCGGCGAAAGCAGC
CCATGTGGATGATTTTGTCAGAAAATTACCAGAAGGCTATCAAACGATTCTAAATGAAGA
AGCCAGCAATATTTCTCAAGGTCAACGACAATTAATTACAATTGCTCGAGCATTCTTAGC
AAATCCAGACGTTTTAATTTTGGATGAAGCCACCTCAAGTGTGGACACTCGAACAGAAAT
ACTGATTCAAGCAGCAATGAATCGTTTATTGGAAAATCGGACCAGCTTTGTAGTCGCTCA
TCGCTTGTCGACTATCCGTGATGCCGATACGATTATCGTTATGGCAGAAGGTTCAATTGT
AGAAACAGGAACCCACGATGAATTAATGGCGAAAAACGGTTTTTATGCTGACTTATATAA
CAGTCAGTTTTCAGAAGAAGTAGCCTAAAAGGCGAAGCAAAAAAATAGTAATTCATGATG
AGGCTTCAGGAACCATAGTCGTAAAGACTGGTTCCTGAAGCCTTATTTTTTTAACAAAAA
GTTAGCGAAATTGAAAAATTTCTATTTTCTTTTGAGAAAAACAGGATATTACTTGATGAA
ATAGCAAGAGATGTATAAAATGGGAGAGAAGAAAATGGAGGTAACAGAAAAAATGACTGA
ATTTCAATTAGAAAAAGCTGCGACATTAAAAACAATTGCCATTCGTGCGAAAAAAGTTGG
CGAAATGGTCGACTTTTATAAAAAAGTAATGGGTTTTGTTTTAAAGTCAGAAGAAAATAA
CCTGTCTATCTGGGGTACACGTGAAGCAGGAACGCAATTATTAATTTTAGAAGAAACTAG
AAAAGCCGAAGATTTTCATAATGAAGAAAAGCAAATGGCTTATTTCTCAATTAAAGTTCC
TACGGAAAAAGAATTTTTACAAATTGCTCAACGAGTGCTTGAGCAAGACTACCCAATTGA
TGAAAGTTTCCAAATTGGCACACGACAAAGCATGTTCATTACTGATCTTGAAGGTAATCA
ATTTGAGATTTTTCACGATGAAGCAACAGCAAATTCGACTTCTGAAAAGCAACCAATTGT
GCTTAAAGATCTTATCAGTGAGGACTTAGAGCCACATCAAGGGTTAGCCGCTGGGTCATA
TTTAGCGCATGTGCAATTAAAAACAAACAATCAAAAAGAAATAAAAGCATACTATGAGGA
AGTTCTGGGTTTAAAACGCAATGAAAAAGATCAATTTGTTTTAGAAGATGGCAAAGCAAC
TATTGGATTCCAAAAACCTGAAACAAGTGAAGTGGATCAATTACCTGATCCACACTTAGG
TTTAGATTTCTTTACCATTAAGCTCTCTGATCAAGAACATATTTTAGCAATGGAGCAACA
ATTAACGGCAAAAAATCAAGAGTTCTTTATTGACCAGAAAAAAGCGATTGTCACTGTGTT
TGATCCAATTGGCTTGGAATGGTGGTTTGTCTTAAAATAAACGCTTAGACAGACAAAATA
AGCTTGTTTTAGCAAGTCTGGAATAAAGTCGGAATAAAAGTTTAACGCTACTTTTGTTCG
GAACTTATTCTAGACTTTTCCTTTAATATTAAAAATAGAAGGTGAAAAAATGTACGAAAA
AACAAAGTGGAAAATTCAAAAAATGATGAAAAAAGGTGTTTTTTCGGGGGCTAGTTTTTG
TTTCATTGAAGGTGAAAAAGAGGAGAGCAATTGTTGGGGACTGGCACAAGTAAAACCCAC
CAAAGAACAATTAACCTCGGCCATGCTGTTTGATGTGGCTTCTTTAACCAAAGTAGTCGG
CACCACCACCGTTATTTTGCAATTAGTGGAAGAAGGAAAAATTATTCTAGATCAATCATT
ACAAACTTATTATCCCTCTTTTCAAGATTCTAATATTACAATCCGGCATTTGTTGACACA
TACGGCAGATTTACAAGGCTATATTCCTAATCGTGATCAGCTGAATGCCCAAGAATTAAA
AGACGCCTACAATCATTCATTTCACGCAGGCAAAGCAATAGGTAAAAAAGTCGTCTATAC
AGATGCAGGGACTATTTTATTAGGCTTTATGTTAGAAGAAATGTTCCAACAATCAATGAT
AGAAATTTTATCTGAGCGAGTATTGCTTCCTTTAGGGATGAACGAAAGTACGTTTCTACC
AAAGAATCCTTTAAACTGTGTGCCAACAGAATTACATGAACAAAGAGGGTTGATTCGAGG
TGCAACCCATGATCCTAAGGCATTCGTTTTACGGGAACATGCAGGGAATGCTGGCTTGTT
TAGCAATGTCTATGATTTAACAAAATTTGTTCGAATGTATTTAAATCGAGGCAGTTATCA
CAATCACCAATTCTTGAAAAAAGAGACAATTGATTTGTTACTAGTTAACCAAGTGCCAGC
TGCAGATAAACCACGTTCTCTAGGCTGGGATTTTAAATATGATGTAGCTACGCAACGGCC
ATTATTATTCCATACAGGCTATACAGGCACTTTTTTGCTAATTGATGTGCAACAACAATC
AGCGCTTATCTTTTTATCTAATCGAGTCCATCCAGAGGACCACCGGAACACTTATATCGA
AGAAAGAGATCAGTTGTTGGCAACCTATTTAAAAGAGAAATCATCAGTTTCAGATGAAAT
GACTAGTTTTTAGTGATATAATGAGAGCGAATTCAATTTGGGAGGTCACAGTCAATGCAA
GAACCATTATTTTTACAACCTGTTTTTCAAGAAAAAATTTGGGGCGGCAATCGTCTACAC
ACGCTATTTGGTTTCGATTTACCGAGCGATAAAATTGGTGAAGATTGGGCAATCAGTGCA
CATCCACATGGCGTTAGTACTGTTTTAAATGGCGAATTTAAAGGAAAAAAATTAGATGAA
TTGTGGGCAGACCATCAAGAGTTATTCGGCCATGCAGGTGGCGCTGTCTTTCCATTATTA
ACGAAAATTTTAGATGCTGAAGATGATTTATCCGTGCAAGTTCATCCTGATGATGCATAT
GGCCAAAAACATGAAGGCGAGCTAGGCAAAACTGAATGTTGGTACATTATTGATGCAGAA
CCTGGCGCTGAAATCATTTATGGACATCACGCGAAAACAAAAGAAGAACTTGCAGAAATG
ATTGAAGAAGGTCGTTGGGACAATCTTTTAAGAAAAGTACCAGTGAAAAAAGGCGATTTT
TATTATGTACCAAGCGGCACTATTCATGCCATCGGCTCGGGTATTTTAATTTTAGAAACG
CAACAAAGCAGTGATACTACGTATCGGGTTTATGATTATGATCGAACAGATGATCAAGGA
AAGACCCGGGAATTGCATATTCAACAATCCATTGATGTGACAACCGTTCCGGCGAAGGAT
CCTGACCTCTCTATTCAACAAGAAAATCAAGGACAATCAAGCATTGTTACTTATGTAAAA
ACAGATTTCTTTAATGTCTATGAGTGGCGTGTCAGTGGGATTCTAAAAGTCAAAAAACAA
GCACCTTATACATTAGCAACAGTTATTGAAGGTGTGGGTCGATTGATTACAGAAGATGCT
GCAAAAGCAGATGTGGCTACTTTTGATTTGAAAAAAGGCGATAGCTTTATCTTTCCGACA
GATATTCCGAGCTGGCGTTTTGAAGGTGATCTAACGATTATAGCTTCAGAACCTGGCAGT
CGCTAAAAAAAGAGGAGATCATCAACAGATGATTTCCTCTTTTTTAGCATTAAAACAGTT
TATTTTGTTATAAAGGACGTTTAGGTAAGGCAGCGATAACAGCTGTGACGATGATGACTG
ATAGCAGACGATCCCCGTAATCTGTTATCAATTGAACCAACAGGACGCTTGCTAACTGAT
TGAAGCCTAAACCATATAAAAATTGGACAATTATGCTGGAGCCAGCAGAAGTAATTCCAC
CAAATAAACAAACTGTTATTAAGGAAGAAATCACTGTTCCTGGTATCGTTAACCACAACG
TTTTAAATGGTAATTTGGTTACTTTTAACTGCTGATGAAGGAGCAAACCTGCTAAAATTC
CTGTGCAGAGTTGGACAGGTGAATAATACAGAGAAAAGATATCCGTTGTCAATCCAGTTA
GTAGACTTGTTAAAATACCTGTCAGTGCGCCAAAGAGTGGGCCTAATAACGCACCTGTAA
AAATAGTTCCCGCACTATCAAGATAAATTGGTAAACGAAGGAGTAGCGCAATGGTACTGC
CAAGGTAATTTAAAGCAACACTAAAAGCGATAATTGTAATGATTCGTGGTGTTATTTTTT
TCATGGTTATCCCATCCTTAAATTTTTGAAATCTCTTTCGATCTCATCTATTTGTACATT
TAAAAGAATGGATAGAAACTTCACGAAAAACTGTTGACTATCAACCGTAGTCAAGACATG
ACAATTAGCTGGTTGCTGCTGGAAATGATATTGATCGATCATTGATTGCCCCATAGCAAT
GCCGTCAGGAACAATTTGTCCGTAACTGGAAAAGCCTTGGCAGAGCGTAGGATCAATAAA
ATAAGCAACCGCTAAGGGATCGTTGATAACACACCCTAAAATACGTTCATATTTCCAATG
AAAATCAAAATAAAATTGAGTAATCTCAGCGAGGTAATTCCCCATTTTGGGGTTGAGTCG
TTGACAATAATTGAGAATTGTTGGTGTAAAAACAATTTCTCGTGTGACATCTAAGCCGAC
CATCTCGATTTTTGCACCTAATTTCTCAAAAACCCAAGCTGCTGCATCAGGATCACACCA
ATAATTAAATTCTGCAACAGGAGAGCAATTGCCGTGGCTTTTAAAGGTACCACCCATTGA
GACAAAACGTTGAAGATTTCGCCCCAGAAGAGGTTCTTTTTTTAAACCCAAAGCAATATT
TGTTAAAGGACCAAGGGCAATGATTGAGCAATCGGTAGCTTGTTGAAAGGTTTGTGCTAA
ATAGTCAGCAGCGGAAAGCGCTTGTGCTTGGATTTTGCTAGTTCTGGGGAAATATGTTTC
ACCTAAACCATCCATGCCATGTGTATCTTGTGCACTAACAAATGGCCGTTTTAAAGGGCT
AGCAGCCCCTTGGTAGACAGGAATATCTAAGCGATTAACTTTTTCCAAACATTTAAAAAC
ATTTTCCACGCCAATCTCCACAGGGACATTTCCACAAACAACGGTAATCGCTTGGACATC
TAGCTCTGGTGAAGCAAGTGCATACAAGAGAGCAAGCGTGTCATCAATTCCAGGATCACA
ATCAATAATTACTTTTTGCATTTTTTCCAATCCTCCTTTTTCATTAACTGCAAATGATAA
CTCTTGTTAAAAAAGCTATGACTTGAGTTAGTATTGAGAGATACTTAGTTTTTTATTCTG
GGAAGTTTCCGAACCAGTCCGAGAAATTCTCGATTTTAAATGCACCTCTTTATCTTACTA
TATTTTGTAAAGATGTAAATAGTTGTCGGATAAATGAAAAAGAATCTAGCCCTATATGTA
GGAACTAGATTCTTCTTTTATTTATAAAGCGTTTCAGGAATAGCGATCGGTTCACCATAT
TTTTTCTCTAAAGCGGTCCGAATTAACCGAATCCCTAGATTTTTGTTGCGTGCTAAGATT
GGACCGTGGAAGTAGGAGCCAAACACATTTTTATAGACAACGCCTTCGCCATTATCTTGA
CCGTTATTGCCTTTGCCTTGTTTGACTGTTCCTAAAGGTCGTTCCCCTTCGCCTAAAAAA
GTCATGCCGTTATGATTCTCAAAACCATAATACGTTTCATCAAATTCTTCATTATAAATT
TCAATATCACCAATGAAACGATTGTTGTCTTGGCTCAAAGTGTAATGATCTAATGCACCG
ATTCCTTTAATTTTTTCGCCTTGTGCGCCGACATAGTAATGTCCTAGAAGTTGATAACCA
CCACAGATAGCTAACAAGACGCCGTCATTTTCAATATAAGAAGTCAAAGCTTCTTTTTTA
TTCTGAATGTCTTCTGAGATGATCAGTTGCTCGAAGTCTTGACCGCCACCAACAAAGACT
AAATCATATTTTTCGGGATCAAACGGTTCGTAGATACTAATAATTTCTGATCGGAAGGTA
ACGCCCATTTTTTCGGTTAAATATTTAAGCATCAATAAATTTCCGTTATCTCCGTAAGTA
TTTAATAAGTTGCCATATAAATGACAAACGACTAATTCTTTAGACACCATTCATTCCCCC
TTGAATATACCCTTGGGCTGTTAATGATTTTCTTAATTGCAAAACAGCAGTATAGGTTGC
CAAAATATAGACATGATCTGTCGGCAACGTTTTAATTTCTGAAATTACTTGCTCTAAATC
AGCAATTTCTAGTAATTTTTCTTCAGGAATACCCGCAACTTTTAAACGCAAGGCCATATC
TTCATGGCGATCACCGCCAGCAATTACTTTTGGAATGTCCATATCAGCAAAGGCTTCATG
ATTACCATCCCAAATCCAACTGACATCAATTCCATCTGCATAATTAGCATTTAATAATGA
AACCAGCGAGAAAGAGTAAGGGGCTAAGCCCATCATATCAATGACCTGATTTAAACCAAC
GGGATTTTTTACTAAAACTAACGTACATTCTTTATCGCCAACTTTAATGGTTTCTTGACG
CCCAAAAACTTTTTCATCATAAGCTAAGCCTGCTCGGATTTTATCTGGTGCCACCTGATA
ATATTCTGCTACCGCTGTGGCCGCTAGCGCATTATAAACATTATACATCCCACCAACAGC
AATGCCGTATTCTTCGCCATCAATCACAAAATCAGCAGATGTATTATCCATCCGGACCAT
TTCCGTTAACTGCACATCCAATTCAGGGCGTTTGAAGCCACAATTTGGGCAATAGTAATC
ACCTAAATTAGCATACGTAATCATTTTATAATGAAGAATATGATTACATTTTGGACATAA
AACCCCATCTGTATTGTAATGAGCCAATTGCTCTTTCGGTGGTAAATGATTAAATCCATA
GTATTTGCGAGGATTTACAGTTTCTTTTGAATTAAAAATTGGCGAATCACCATTGCATAA
AATAGTTGCTTCAGGAGCAGCAGCGGCGCCTTCCATAATTAAGCGATACGTCGTATAAAT
TTCACCATAGCGATCCATTTGGTCGCGGAAAATATTCGTAAAAACAAATAATTTTGGTTG
AATATATTTAGTGACACGGCTTAAACTTGCTTCATCAATTTCTAACACCGCAAATTTCTT
TTGTCCTTTTTTCGCCTTGGCATTTAAAAAAGTAGAGACAATTCCTTGCTCCATGTTAGC
ACCAGTTGGATTTGTTAATACCTCATCAAATTCTTGGCGTAAAATGTTAACAGTTAAAGC
AGTTGTCAATGTTTTGCCGTTCGTTCCAGTGACTACGACAATTTCATAGTCTTTTGCCAA
TGTATCTAAAATTTTAGGATCGATTTTTAGGGCTAATTTCCCTGGGTAGCTACTGCCGCC
TTTAAAAAATGTTTGTAAAACCCATTGCGAAGTTTTTCCTGCAGCAATTGCTAAATGACT
TCGAATCCCCATTTGTTGTCCCCCAATTTCTATATCTTTAATTTTTCGTTATTTTAAATT
AAACTCAATCTATCATACCATAACTAAAATAAAAAATTAATTCCTTTTACTTTTTCTTAC
TATTATTTAAAAAGTCTTTTAGAAAAAGTAGAATAGTGAAGGAAAAAAGAATAGGGCCTG
GGACAAAAATCACTTTGGATTTTTGTCCCAGGCTTAAAAAACTGATAAACGGCGGGAACA
GAAGCAACACTCCGCGTTGCTTCGATCTCAACAACTTCTAAGGTGTTTTCTCGACATGCG
TCTCGTCACAGTACAGCCTTCAAAAGAGCTACAGCTCTAAGAGTTGCGATGTTTCACTGT
GAAACATGAACAGATGAAATCATCGTACCTACTTGGTGAAGGTCCTTCGGAAATAAGCCG
AAATTGTTGAGAATCACGAAGAACGTAGTGATTCGATGATGAACAATACCTACTTGGTCT
CCAAAAATTAAAGAACACCGGGTCCTTCAATTCTAGCATGTTCCATGCTTAGAAATTGAT
GCGAACGAAACGGAGTGTAGTGTATCATGCAACATCAACTCGTACCTCGTTGTGTTTTAT
GACAATTTTCGGAAATTCCTTCTTATTGCTGAGAAACACTATTTGCAAAGCAAATAGATG
TTGAACAGTACCTACGTGGTTCTTGGAGTTAAACACTTCTGTCCCGACCTCCATCGATTT
CCATTTTTATTTCGCATCAATATAACTGTATAGCGTATATTTAGAAATATTGAAGAAGTT
AGAAACTTTGTCCCCAGATTTAGTGACTAAGAAGGCGCCTTTATTGTTTAAAAATTGAAT
ACACTTGATTTTATCGTCCTTCGTCATTAATGGGACCGGCTTACCAACTAATTTGACTGA
TTCATGAATTAAATCGTCTAACAACTCATTAACATCCTGAGGAATGTAATCAGGGTCTTT
ATCTTCTTCAGGTTCTGCAGTGGAAATCAAAGATTTTAAGTTTGACTCTGCAGCAATCAA
TGTAGTGATGTCGTAGTTAATAGCAAAAATACCATCGAGTTGACCATTCTCATCTTTAAA
ATACATTGTACTAGATTTTAAAATACGACCATCATGGGTACGGGTTAGATAGTTAATATG
ATCATTCAACTCACTAGGGTCTTTTTTTAAGGCTTCTAAGACTACTTGAGAAGGTCCATC
GCCCAGATGACGAGAAGAGACATGACCATTTTCAATGGAAACAATAGAGTTGTTAATATT
GTCTTCATTGATTTGGTGGATAACGACTTCGCAGTTTTCCCCAAATTGACCAGCTAAACC
TTTAGCAATTTGTGTTAAAAAAGTAAGTTTTTCGTCGGATAACATAAATAAGCTCCTTTC
TAATGTGCCTGGCACAAACAGTTTTTATAAGATTGTGTCAAATTTAACATAATATTTTTA
AATGGAATAGGCAGGGCTAAATCCTTTAATGTCGCGTACTACCTGTTCTGAAAAATAATG
ATAGCATGATAAAAATAATAATACAAGATAACGGCTGTCAAAATTCTAAAAAATATTTTT
TAGGTAGCATTGTTTTTTTTAAGGTAAGGTGATATACTTTAATCAAGTTAATGAGTTCGT
TAGTAAAAAAATGCAAGCGCTTCAAATGCTTTTCGTAGGAAATATAGATTAGAAAAGCTA
GACAAGCTATATTCGTGAATGATTGAGCGATTGATTTGTAAGCGTTTGCTAAACGTGGGG
AATAGGTTGGAAAATAGGAGGAGAATACATGTTATTAATTGGAAATGGGCGTTTAATCAC
TCGGGATGCGCAGAATCATTTTTTTGAAAATGGGTGTGTGGCGATTGATGGTCAAGTTGT
GAAACAAGTCGGAACAACAGAAGAATTAAAACAAGCTTATCCAGAAGCGACATTTATTGA
TGCTAAAGGTGGAGTGATTATGCCAGGCTTTATTAACATGCACAATCATATTTATAGTAC
CTTTGCACGTGGGTTAAGTTTAACGAATTATCATCCTAAAAATTTCATGGATATTTTGGT
AGATCAATGGTGGCGAATTGATCGTGCCTTGACATTAGAAGACACTTATCAAAGTGGTAA
GGTTGCTTATTTAGATAGTATTCGCAACGGCGTTACAACTGTCTTTGATCATCATGCTAG
TTACGGAGAAATTACAGGGAGTTTAACCCAATTATCTAATGCAGCGGACGAGTTAGGGAT
TCGGACCTGCCTTTGTTATGAAGTTTCTGATCGCGATGGTGAGCAGAAAATGCGGGAAGC
AGTTCAAGAAAATGCCGCCTTTATTAAAGCCAGTTCCTTAAGAAATGATGATATGCAAAA
AGCGATGATGGGGATGCATGCAGCATTTACTTTATCAGATGCTTCTTTAGAATTATGTGC
AGCCAATACGCCAGATGGGATTGGTTATCATATTCATATTGCAGAGGATTTAGCCGATGT
TCATGATTCTTTGAAAAAATATGGGAAGCCGATTGTGAACCGATTATTTGATTTAGGGAT
TTTAGGAAAACAGACAATGGCAGGCCATTGCATCCATATTGGACCTCATGAGATGGAATT
ACTAAGAGATACAGACACAATGGTGGTCACGAATCCAGAGTCGAATATGGGGAATGCGGT
CGGTTGCCCACCTGCGATGCGCATGTTTAATGAGTATGGTATTTTGATGGGTCTTGGCAC
AGATGGTTATACGAATGATGTGACGGAATCCTATAAGGTAGGAAATGTTATCCACAAACA
TCATTTAGCTGATCCAAATGCGGCTTGGGCAGAAATTCCCACAATGCTGTTTGATAATAA
TCCGCAAATGGCTAATCGCTATTTTAAAACAAAGCTAGGCGTTTTAGAACCTAATGCAGC
AGCAGACGTCATTATTGTTGATTATCATGGCCCGACACCAATGACAAAAGAGAATTATAA
CATGCACATTTTATTCGGCATGAATGGTGGGATGGTCACTGACACGGTGATTAATGGAGA
AATTCGGATGCGTAATCGTGAAGTTCAAGGAATTGATGAAGAGAAAGTTTGGCATGATGC
GCAAACGCAAGCACAATCTTTCTGGAAACGAGTAAATCAATAGCTTTCATTATAAATAAA
AGGAGTGACGTTAATGAGTGATATTATGCATCCCATCTCAATTGAGGCTTTATTAAATTG
GATTTTTAGTGAGTATCAACAAGATGGCACAATTTTTGGCATTCGTAAATTTTATCATGC
GGATCCTACAAAAACGATTTCGTTATTTGGAGAAAAAATGGAAACCCCTTGTGGTCCAGC
AGCAGGTCCTCATACACAATTAGCACAAAATATTATTGCGGCCTATTTAACAGGTTCTCG
TTTTTTTGAAGTTAAGACAGTCCAGATACTGGATGGAGAAGATTTACCTGTGAGTAAACC
ATGTATCGCAGCAGCAGATGAATGTTACAACGTTGAGTGGTCCACAGAATTGCGCGTTCC
CCAAGCTTATGATGAATACGTCAAAGCATGGTTCGTTTTGAAGTTACTTAGTAAAGAGTT
CGAGCTAGGTGACCCGAATGGTTTCATTTTTAATATGAGTGTTGGCTATGATTTGGCAGG
GATTCAATCACCAAAAATTGATCGTTATATTAACGAAATGCAGAACGCAGAAGGAACGCC
GATTTGGGCGGAATGCCAAGCAGCTGCCAAAAAATATCTATCTTATTTTAAAAAAGTAGA
TGACTTATATATCGAAGCAATTAGTCCTAAAGTCTGTCATTCTATTACGCTGTCGACTTT
ACACGGTTGTCCATCAGACGAAATTGAACGAATTGCGGCCTATTTATTAAGTGAAAAAGG
GCTCCATTCCTTTATTAAATGTAATCCAACCATGTTAGGTTATGAATATGCGCGTCAAAC
GATGGATGAGCTAGGGTTTGATTATATGGTTTTTGACGATCACCATTTTAAAGAAGATTT
ACAATTTGAAGAAGCAGTACCGATGTTACAACGTCTGCAATTATTAGCTAATAGTAAAAA
TCTAAGCTTCGGAGTTAAAATTACGAACACTTTCCCGGTAACGATTGCAGCAAATGAATT
ACCTGGTGATGAAATGTACATGTCAGGACGTTCGCTATTTCCTCTTAGTATTTCATTGGC
ACAAAAATTATCAGAAGCATTTGATGGGAAACTACAAATTTCTTATTCTGGCGGTGCAGA
TATTTTCAATAGTAAAGAAATATTCGATGCTGGGATTTGGCCAATCACTATGGCAACGAC
TCTGTTGAAACCTGGTGGCTATCAACGAATGAATCAAGTTGCTAATGTATTAAGCGCAGC
AGAATATCCTCAGATGGTCCATGTCAACTTGGATAAATTAGCTCAAGTTGTTGAGAAAGC
TAAAACACAAGCGCGTTACCAAAAATCAATTAAATTACCAGAAAGTACCAAACTAAGAAA
AACAGTTCCGTTAACAGATTGTTATATTGCTCCTTGTCGAAGTGACGGTGGTTGTCCAAT
CAATCAGGATATTCCTGCTTACCTTCGTTATGTCAGTGAAGGTAATTATTTAAAGGCCTT
GCAAGTAATTGTCGATAAGAATCCGTTGCCTTTTATTACTGGAACCATTTGTGCACATCC
TTGTATGACTAAATGTACACGTCAATTTTATGAAGAATCTATTCATATTCGGGAAGTGAA
GTTAGAAGCAGCTGAACATGCTTATGATGAATTATTGACGACACTAGAAAAGCCACAGCC
AAAAGAAAATGCACCTAAAACAGCTGTTGTGGGTGGAGGCCCTGCAGGGATCTCTGCTGG
GTATTTATTAGCACGTGAAGGCATGCCTGTTACTGTGTTTGAAAAATCCGAGACAATTGG
GGGCGTTTGTAGCCAGATTGTACCAGAATTTCGAATTTCTATGGAATCTGTTCAAAAAGA
CGTTCAGTTAGCGGAATTTATGGGAGCCGAATTCCGTACAGGACAAGAGGCGCCATCATT
GGCGGAATTGAAAAACCAAGGCTATACGAATGTTATTTATGCCATTGGTGCATGGAAACA
TGGGGTCCTTCGTTTAGAATCTGGTCGAGCATTGAACTCGTTAGAATTTTTAAAAGCAAA
TCGAGAAAATCCAACGATTAATCCTTACGGAGAACAAATTGTCGTCGTTGGTGGCGGAAA
TACAGCCATGGACTGTGCTCGTGCAGCCACAACATTACCTGGTGTTAAAAAAGTCTCAGT
GGTTTATCGTCGGAATAAACGCAATATGCCAGCAGATGAAGAAGAACTTTATTTAGCTTT
AGAAGATGGTGTTGACTTTTTAGAATTACTTTCGCCAATTAAACATGAAAATCAACAATT
AACTTGTGAAAAAATGGTCCTAGGTGAACGAGATGCCTCTGGACGCCGTCGACCAATTGG
TACAGGAGAAATGATTGATATTCCTGCTGATACAGTGATTGCCGCTGTTGGTGAAAAAGT
AGATACAGAATTTTACCAAGCATTAGGCATTCACACAGACAACTATGGGAAAGTCGTTTC
AAATCAAGAAACATTGGAAACAAATATACCAGGTGTCTATGTCATTGGTGACGCTAATTT
AGGACCAGCCACAATTGTTGAAGCAATCGCTGATGCAACCAAAGCGGCCAATAATATTTG
TCTTGTCCACAATCATCACTATGAAAAAGATAATTTAAATAGTGATGTCGCATTTGTTAG
AAACAAACGGGGTATCCTTGTGACAGACGAGATGTCTTGTAGTCAAGCTAGTCGTTGCTT
AGAATGCTCCACAATTTGTGAATCTTGTATGGATGTCTGTCCAAACCGAGCAAATATTGT
TGTGTATGTCGAAGGAAAACCACAAATTGTCCATGTTGATCGGATGTGTAACGAATGTGG
CAACTGTGAAACATTTTGCCCTTATGCAAGTGCCCCTTACAAAGACAAATTTACCTTATT
TAACAGTGAAGCTGATTTTTATGACAGTACTAATTCAGGTTTCTATGTTCAAAATCCTGT
GGATAAAATTTGTTTACTGCGTCTATGGGGAACGGTGTCAACAATTCAATTAACAGATCA
AGGATTAGATGTACCAGAAGATTTAATTGCATTAATGGTAACTATGATTGAAGAATATGC
TTATTGTATGCAAGCATAAAAGGAAATTTACGACTGGGGGATAAATAAATGTCTATTCTG
CTCAAAGGTGGAACCGTCGTATCTGCATATAATCGTCGTCAATTGGATATTCGAATTGAC
GGCGAGCAAATTGTAGAGATGGGGGCAAATTTACCAGTAGAAAATTCTCAGATTGAGGAT
GTTACGGGGTGTTATGTATTACCAGGCTTTATTGATGCGCATACGCATCTGGAATTAAAT
AATGGCAAAGGTTCGTTAAGTACGGCGGATAACTTTACCACTGGAAGCCAAGCGGCGGTG
GCCAAAGGTACGACTACGGTTATTGATATGGCTACACCTAATAAAGGCGGCTCATTGAAA
GACTGTTTAGCTACTTGGAATCAATTGGCTGAAGGCAAGAGTTCATGTGATTATACTTAC
CATATGTCCATGATTGAATGGAAACCAACGATAGCTGCTGAAATTCAGGAAATGATTGCT
GCAGGTATTACTTCCTTCAAAATGTATATGGCTTATGATAATTTGCGGACCACAGATGCG
GAAATTTTTGAAGCGATGAAGGAAATAAAAAAAGTTAATGGAATGTTAGGCGTTCATTGT
GAAAATGGTGATTTAGTAGATGAATTAATCCAATCATATGTTTCTCAAGGAAAGCTAACC
CCGCACTATCATCCGTTATCAAGACCGGCGGCTGTTGAAGCAGAAGCGGTAGCAAGATAT
TTGATGATAGCGGAAATGGCTGATTTGCCGGTTAATATTGTGCATTTAAGCACAAAACGA
TCATTAGAAGCGGTGGAACGGGCTCGTCAAAGAGGACAATCAGTCTATGTAGAAACTTGC
CCTCAATATCTTTTACTAGATGATCACTTGTATGATGCGCCTAATTTTGAAGCAGCAAAA
TATGTCTGCTCACCGCCACTACGCAAACGAGAGGATCAACGGGCTTTGTGGCAAGGGATT
AAAGAGGGGGCAATCAATACAATATCGACAGATCACTGCAGTTTTAATTTTTACGGACAA
AAAACAGTTGGCAAAGATGATTTTAGTAAAATTCCCAATGGGATGCCAGGTGTTGAAACG
AGACCAGAATTAATTTACACGGAAGGTGTGGCGAAGGGCCGAATCACCTTGGAAAAAATG
GTTGCTCTGCTTTCTGAAAATATTGCTAAACAATTCTCGATGTATCCACAAAAAGGTGTG
GTGCAAGAAGGCAGTGATGCCGATTTAGTTGTTTGGGATCCCAGAACAACCGGCGTGATT
GCTGCGAGAACGCAGTTACAAAATGTCGATTATACGCCGTATGAAGGATTTGAAACACAA
GGACAGGCTCGAATGGTTTATTTAAGAGGTCAAAAAGTTGCTGAAGCTGGGCAAGTCATC
TTGGCAAATCAAGGAAAATTTGTTTTTCGTAAAGCAACTTAAAAATAGAAGGAGGAGAAG
TATTTTTGGAAAAAATTAAATGGACAGCAAATGAAATGCCGAAGACGGAGGATAAGTACT
TACCTCTGATGTCTAAAGAAAAAATTGAGAAAGCTTTGGCTTTTCACAAAAGTTTTCCAC
AGTATTCAGAAACACCATTAGCAGAATTGAATCATATGGCCGCGTATCTGGGGTTAAATG
ATTTCTTTGTTAAAGATGAATCTTATCGCTTTGGTTTAAATGCTTTTAAAGTATTAGGTG
GTTCGTTTGCCATGGCTAACTATATTGCCGAAAAATTAAAGAAAGATGTTTCGGAACTAA
CATATGATGAATTAACTTCTGATCAATTACGATCAGCTTTTGGACAAGCTACGTTTTTTA
CAGCAACTGATGGTAACCATGGACGAGGAGTCGCTTGGGCTGCGAATAAATTAGGCCAAA
AATCAGTTGTACTCATGCCGAAGGGTTCAACACAGACGAGAAAAGAAAATATTGAAAAAG
AAGGCGCAACCGTCACAATCGAAGAAGTTAATTACGATGAATGTGTGCGAATGGCTAATA
AAATGGCCGAAGAAACTGAAAACGGTGTCATGGTTCAAGACACCGCTTGGGACGGATATG
AAAAAATTCCGACTTGGATTATGCAAGGATACGGAACGATGGCGTTAGAAGCCTCTCAAC
AATTAAGAAAGTTTGGCTCTGAACGACCTAGTCATGTTTTTGTTCAAGCTGGTGTCGGCA
GTTTAGCTGGTGCAGTGATTGGTTATTTTGCTAATGCTTTTCCAGAAAACCCACCGATTA
TGGTCGTAGTTGAGGCACAGGCGGCTGACTGTTTATATCAATCAGCAATTAAAAAAGACG
GAGAAATTCGCTTTGTCGATGGTGATTTACAGACAATTATGGCTGGCTTAGCATGTGGAG
AACCTAATACGATTTCTTTTGATATTCTAAAAAATCATACATCCTTCTTTGTTTCAGCGC
CAGATTGGGTTTCTGAAAAAGGAATGCGTATGTTGGGCGCGCCATTAAAAGGGGATCCGC
AAGTTGTATCAGGCGAATCTGGGGCAGTAGCAATGGGCTTAGTAGCTACAGTGATGCAAG
ATCCCGACTATCAAGAATTACATGAGGCATTGCAACTGGATGAGACGTCAAACGTTTTAA
TGTTTTCTACCGAAGGGGACACTGATCCAGACAATTATAAAAAAATTTTATGGAGGTAAA
AGGAATGGATTTTAATGCAGTAAATGCAGCAGCAGAAGGTTACAGAGAAGATATGGTCAA
ATTTTTAAGAGACCTTGTCAAAATTCCAGGAGAAAGTGCAGAAGAAGGCAACAAAATTGC
GCGAGCAAAAGCCGAAATGGAAAAATTAGGTTTCGATAAAATTGACATTGATCCTCAAGG
AAATTTACTTGGTTATATGGGGTCTGGTGAAAAATTAATTGCTTTTGATGGGCACATGGA
TACTGTCGGAATTGGTGAAATGAGTAACTGGAAATTTGATCCTTACGATGGCTATGAAAC
AGAAACTGAGATCGGTGGTCGCGGTACGTCTGACCAAGAGGGCGGGATTGTTTCGGCTAT
TTATGGCGCTAAAATCATGAAAGATTTAGGTCTATTATCAGAAAAATACACTGCTTTAGT
AACAGTTACTGTCCAAGAAGAAGACTGTGACGGCTTATGTTGGCAGTACATTATCAAAGA
AGACGGTATCCGTCCAGAATTTGTTGTTTCAACAGAGCCAACAGATGGTGGGATTTATCG
TGGTCAACGAGGCCGAATGGAAATTAAAGTTGATGTCAAAGGCGTTTCGTGTCATGGCTC
AGCACCAGAACGTGGAGATAATGCCATTTACAAAATGGCGGATATCTTACAAGATGTTCG
TGCCTTAAACAACAATGGAGATACAGAAAGCACAGCGATTCGTGGTTTAGTTCGTATGTT
AGATCCTAAGTACAATCCAGAGTGGCAAGAAGCCCGTTTCTTAGGACGTGGTACGGTGAC
TGTTTCGCAAATTTTCCATTCTTCACCAAGTCGGTGTGCTGTTGCGGATGGCTGTACCGT
TTCACTAGACCGTCGAATGACTGCTGGAGAAACTTGGGAAAGTTGTTTAGAAGAAATTCG
CAATTTACCAGCTGTTAAAAAATATGGAGATGATGTGACGGTTTCAATGTACAACTATGA
TCGTCCTTCTTATACGGATTTAACTTATGAAATTGAATGTTATTTCCCAACGTGGGTAAT
TCCAGAAAATCATGATGTAACAAAAGCCTTGATGGAAACGCATAAAAATCTCTATGGAGA
AACACGGAAAGGCTCTGTAGAAACAGTGGAAATGCGTGAAGAACGCCCATTGTTAGATAA
GTGGACCTTCTCAACAAATGGCGTTTCAATTATGGGACGTAATGGTATTCCTTGTATTGG
TTTCGGGCCAGGGGCCGAAGCACAAGCACATGCACCAAATGAAAAAACTTGGAAAGATGA
TTTGGTTCGTTGTGCAGCCGTTTATGCGGCATTACCAACGGTCTATTGTGGTTAAGTAAA
GGATTATTAGACAAGAAAAAAGGAGCAGATGGAATGGAAACGTTTAAAGAATATATTGAG
AAATTAGATAAATTAGAATTTGAAAAAATGTACGAAAATGACTTTTTCCTAACTTGGGAA
AAAACAAGAGATGAATTAGAAGCTGTTTTCACAGTTGCCGATACATTACGCTATTTAAGA
GAAAATAATATTTCAACTAAAATCTTTGATAGTGGCTTGGGGATTTCTTTATTCCGCGAC
AACTCTACAAGAACACGTTTTAGTTTCGCTTCAGCGTGTAATCTTTTGGGCTTAGAAGTT
CAAGATTTAGACGAAGGAAAAAGTCAAATTTCTCACGGAGAAACTGTTCGTGAGACAGCA
AACATGATTTCTTTTATGGCTGATATCATTGGTATTCGTGATGACATGTACATTGGTAAA
GGCAATGCTTACATGCACGAAGTATCAGAATCTGTCCAAGAAGGATATAAAGATGGGGTA
TTGGAACAGCGCCCAACGTTAGTGAATTTACAATGTGATATTGACCATCCGACGCAAGCA
ATGGCGGATGCGTTGCATTTAATTCATGAATTTGGTGGCATTGAAAACCTGAAAGGGAAA
AAAGTTGCCATGACTTGGGCGTATTCACCATCTTATGGAAAACCATTATCTGTTCCTCAA
GGAATTGTTGGTCTAATGACCCGTTTAGGAATGGATGTCGTCTTAGCACATCCAGAAGGT
TATGAAATTATGCCAGAAGTAGAAGAAGTTGCGAAGAAAAATGCGGCAGAATTTGGTGGA
AACTTTACTAAAACGAATAGTATGGCAGAAGCATTCAAAGATGCGGATGTTGTTTATCCG
AAAAGCTGGGCACCTTTTGCGGCAATGGAAAAGCGAACTGAATTATATGGCAATGGTGAC
CAAGCAGGAATTGATCAATTAGAACAAGAATTACTTTCTCAAAATAAAAAGCACAAAGAT
TGGGAATGTACAGAAGAATTGATGAAAACAACAAAAGACGGCAAAGCTTTGTATATGCAT
TGTCTACCAGCTGATATTACTGGCGTTAGTTGTGAAGAAGGCGAAGTGGAAGCTTCTGTT
TTCGATCGTTATCGGGTCGAACTTTACAAAGAAGCTAGCTACAAACCGTATGTTATTGCG
GCTATGATTTTCTTAAGTAAAGTAAAAAATCCGCAAAAAACCTTAACAGAATTAGCGGAT
AAAGCGACACCAAGAGAAGTAAAATAATGAATTTGGCATGAAGACAGATGCTTTTTCTTT
ACACAATGAATCATTAGAAGTTGCCTCTTCAACATGAACAAATAAGACCTTCCCAAGTCT
ATTCATGAATGTGTGATTGTCTCGAGTCAAGAACGCTTAGTCATGTGCGTTGACTTCATG
CAACGACAACAGACAGTTAATACGAAAACTCGTTGTGAAAAAGAAAAAGCATCGTCCTTT
TTATAAAACAGAAAATGAGGTGAAGCAATGGGCAAACGCGTCGTAGTAGCTTTAGGTGGC
AATGCTTTAGGAAATAATTTGACGGAGCAGATGACTGCCGTAAAACAGACCTCCAAAGCG
ATTGCAGATTTGATTGAAGCAGGATATGAAGTTATTTTATCTCATGGCAATGGTCCTCAA
GTGGGGATGATTCAATTAGCTATGGAAGAATTTTCCTTTAATAATCCACAATATCCAGTT
GTTCCGTTATCCATGTGCGTAGCCATGAGTCAAAGTTACATTGGCTATGATTTAGAGAAT
GCGCTACAAGAAGAGTTGCGTCAACGAAATATAAGTAAAGCCGTCACCACCGTAGTCACT
CAAGTGGTCGTGGATGAAAATGATCCGGCGTTCAAAAAACCAACGAAACCAATTGGTCGC
TTCATGACAAAAGAAGAAGCAGAACAATTAGTCAAAGAAAAAAATATACAAGTGATGGAA
GATGCTGGCCGTGGTTATCGCCAAGTCGTCGCTTCTCCTAAACCAAAAAATATTGTCGAA
CTTCTCACGATTCAAACATTGGTTGATGCTGGCCAAACAGTCATTGCTGGCGGCGGTGGT
GGCATCCCAGTCATTCAAGAAGGGAACCGACTAAAAGGTGTCAATGCAGTCATCGACAAA
GATTTTTGTAGTGAACGACTGGCTGAACAAGTGGATGCTGATCTGCTCGTGATTTTAACA
GCAGTTGAAAAAGTTTGTATTAATTTTGGTAAAGAAAATCAAGAAGCCTTAGGGAATGTT
TCAACAGAAAAAATGAAACAATATGCGCAAGAAGGTCAGTTTGCTCCAGGTTCAATGTTA
CCAAAAGTTGAAGCAGCGATTAAGTTTGCTGAATCTAAGCCAGGTCGAAAAACATTGATT
ACGTTATTAGAAAAAGCCAAAGAAGGATTATCTGGAAAAACAGGGACTTTAATTGAAAAT
AAAGAATCATAGAATGGAGGAAAACGATGACAAACAAAATGATTAATTCTGCACAGGCAC
CAGCTACTGTAGGACCTTATTCACATTCTGTCTTAGCGGGAAATACGTTGTACATTTCTG
GACAACTAGGATTAGATCCGCAATCGGGCGAAATGAAGACTACAGTGGAAGAACAAGCAA
AACAAGCTTTTATCAATTTAGGTTCGATTTTAAAAGAGGTCGAGATGACCTATGATAATG
TTGTGAAAACAACGGTGTTTTTACAACATATGTCTGATTTTAGCAAAATTAACGAAATCT
ATGGGAATTACTTTTCAGAAGTTTTGCCTGCACGTTCTTGTGTAGAAGTAGCCAAGTTGC
CAAAAGATGGTTTATTTGAAATTGAAGCAGTTGCTGTCAAAGGATAATTTTTAAGATGTT
TCTGAGGGAAAAAGGATTGCATTCTTTATTGATTAAGGGGAACAATCCTTTTAGAATAAA
AAGAAGAAGGAAACGATCCTATGAATGAAAAAAAAGAGCAAGCATTATTTGAATATGATG
CGAAACTATCAATTTCTGAAGCAATTCCGATGGGATTGCAACACGTTGTCGCAGCAGTAG
TAGGGATTGTCACACCGGGAATCATGATTGCCAAAGTTTGCCAATTAAGTCCTAGTGATA
CGACTATTTTGATTCAAACATCATTGATTTTTTCAGCAGTTGCAACGTTAATTCAACTTT
TCCCTATTTTTGGAAAAGTGGGTTCACGGTTACCAGTTATGATGGGGGCAAGTTTTGCGT
ATGTACCGATTTTGATGGCCATCGGAGCTGATTTTGGGATTGCAGCAATTTTTGGTTCCC
AATTAGTTGGCAGTATTCTTGTTATTATTGTTGGTTTGTTCATTAAAAAAATCCGTGTGT
TGTTTCCGCCTTTAGTAACAGGAACGGTTATTTTAAGCATTGGACTATCCTTGTTTCCTG
TTGCGATTAAGTATATGGCAGGAGGAGCTGGTAGTGCTGATTTTGGTTCAGCCCGGAATT
GGTTAGTTGCATTATTAACCTTTGCGATTGTCTTTTACTTCAATTATTTTGCAAAAGGAT
TTTTGAAGTTATCCGCAATTTTAAACGGAATGGTTATTGGCTATTTGATTTCTTTAGCTT
TAGGGATGGTTAGTTTTGAGCCAGTTCAAAATGCTAAAATCGTTCAGGTAATTACCCCGT
TTCACTTTGGACTGGATTTTCAATTGGTACCAATCTTTACGCTTGTGGTGATGTTTATTG
TTGATGCTGTTCAAGCCATCGGTCAATTTACAGCAACAACGGTTGGGGCAATGGATCGGG
ATGCAACGGATGAAGAATTATCTGGCGGAATTATGGGGAGTGGTTTCACTAACTTTATTG
GCAGTTTATTTGGATCAATCCCAGTGGCAACTTTTGGACAAAATGTTGGTCTGGTTACGG
TAACAAAAGTGATTAATAAATATGTTCTGGTTTTCGCTTCAGTTATATTATTAATTGCTG
GTTTTGTTCCGAAAGTAGCTGCATTATTAACTACGATTCCTTACGCGGTAATTGGTGGCG
CAACGATTTCAGTTTTTGCTTCTATTTCTATGACAGGTATTCGGATGATTGCTTCGCAGG
AAATGACTCCTCGAAATACTGGGGTTGTCGGAACAGCTCTAGCATTTGGAATTGGTGTCA
CATTGTCTACTGGAAGCTTAGCTGGTTTTCCAACTTGGGTAACAACGATTTTCGGTAATT
CGGAAGTTATCTTAACCACTTTGGTAGCAGTCCTTTTAAATGTCATTTTAAAACCAAAAA
AGCGTGTAGCACTTGAGTGAAGATTGCTTTTTTTGATACGAAAGTGAGTAAGCTTTCGTA
TCCTTTTTCCCTTACGTTATCTATAAAAAAATGAACGAATAAAGGAGGAGAAGATGTTTA
CGTATTCCCTAAACTTAAAATTAAAAACAGATCGGAACTTTTTTGGTCCTGGCGTTGTCG
AAGTTTTACAAAAAATTCAGCAAACTGGTTCACTAAACTTAGCGGCAAAAGAGATGAAAA
TGTCTTATAATAAGGCATGGCGGATTGTGCGGGTAGCTGAAGAAGAGCTATCTTTTCCAT
TAATTATCAAAAGCGTTGGCGGTTGTAATGGTGGCGGGTCAATTGTTACGGATCAAGGAA
AAGAGTTGATTGATCAATATCTTTTATTTGAGAAAAAAGTGTATCAACAGGTAGAGGCAT
GCTTTGAAGAAATATTTAAAGAACAGGATGTAGTATCGGAGGAACTGAAATGAGAGAAGT
ATTTCAGCGTTTGAAACAGGCAATATTGGAAAAGCAAGACACGATGTTATTAACGATTGG
TACAAGTTCAGGATCCACACCACGAAGTCAAGGGGCTAGAATGCTGGTTTCCGCCGAAGG
TAGAATAGCCGGAACTGTTGGTGGTGGGGCGGTTGAATTTCAGGCTGAACAAGTGGCAAA
AAAGCTAGTTCTTGAGAAAGAAAATGCACAACGTCAATTTATTTTAGCCCCGAATAATAT
TGCTGATTTAGGTATGGTCTGTGGCGGGAATGTCACGATTTTTTTCCATTATCTTTCATG
GGAAACGCCATTTTTAAAGGAGTTGTGTGAATCCATAGAAACGCATTTTCAAAATAACCA
ACAAGGTTGGTTAGTGACTGAACTAGATCAAAACAATTTAGGAAAAGTATCCTTTTATAG
TGAAACAGGCGAATTGATTGGTTCCACTTCTTGGGAGGGGGAATTAAGTTTGCTACCTAA
AGGTATCCATTGTGAGCAAAAAGAGGACATAATTTTTTTAACAGAAGCGATCCTCCAAGT
AGGGAAAGTGTATATTTTTGGAAGTGGTCATGTTGCACGCGCATTGGTACCTATTTTAAA
CTATTTATCGTTTTATTGCGTTGTAGTGGACGATCGTCCAGAATTTTTGACGGCACAAGC
TTTTCCACAAGCTGAAGAACTACGGGTGATTCCTTTAGAAAATTTAGCTGCGTTTATTGA
AATAACGGCGGACGATTATGGTATAGTAATTACCAGAGGACACAATTTTGATTTCATCGT
TGCCAAACAGTTATTGGAAACACCAGCCAAATATATTGGTGTGATGGGGAGCAAACACAA
AATTGCTTCACAAGTTCGACGGTTAAAAGAGGTCGGTTATACAATGACTGAAATTGAAAG
AATTTTCATGCCAATTGGCTTAGACATTGCAGCCGAAACACCAGAAGAGTTAGCGATTAG
CATCGCGGGAGAATTAATTCAACAGCGCTATCAATAATGCGAACCTTTAAATTAAATAAA
AAACTTTTTTTGCTAAAAAATAATTTTTAGAACGGAGATTTGTGGTATAATCTAGGTGAT
TGAACACTAAACTATATCAGAAATCGAGGTGCAAGAAATGTATTCAATTATTGTAAATGG
TCAAAGTGAAACCTGTGAAACAAACAAAAAATTAATGGACTTTTTGCGGGAGGATCTGGG
CCTAACTGGAACAAAAGATGGCTGTAACCAAGGCTCTTGCGGTGCATGTACGGTGTTAGT
AAATGGAAAGGCTTCCAAAGCATGTTTGTTTACTCTAGAAAAATTAGCTGGTAAAGAAGT
CACGACAATCGAAGGTTTAAGCCAACGGCAAAAAGATGTCTATGCCTATGCGTTTGCAAA
AACGGGTGCAGTTCAGTGCGGGTATTGCATCCCTGGGATGGTTATTTCGGCACAAGGATT
ATTGAACAAGAAACCCGAACCCACAAAAGAAGACATTCAGAAAGCTATACGAGGAAACAT
TTGTCGTTGTACAGGATATGTGAAAATAATAGAAGCCATTCAGTTAGCTGCTAAAATGTT
TTGTGAAGAAGCGAGCATTCCAGAAGAACATTCAAATGGTAAATTAGGGGAAGACTTCCA
ACGGGTCGATGCAGTGGAGAAAACCTTAGGAACAGGGATTTATGTAGATGACATTGACAT
AGAAGGAATGCTTCATGCATCTGCTTTGCGGAGTGCCTATCCTCGCGCAAAAGTTCTATC
AATCGATAGTACCCAAGCATTGGCGCATCCTGACTGTGTGGCTGTGTTCACAGCTAAAGA
CGTTCCAGGAAATAATAAAATTGGTCATTTAGAATTTATTTCCGATTGGGATGTAATGAT
TCCAGAAGGAGAAATAACACGGTATGTTGGGGATGCAGTAGCACTCGTTGTTTCAAAAAG
AAAAGAAACCTTACCAGAGATAAAAAATTTAGTGGAAGTTGATTACGAAGAAATGATACC
GCTTACTTCTTGTGAAGCTGCTTTAGCAGAAGGTGCACCAGCTATTCATGAAAAGGGCAA
TATCTTGTCTCATGAACACTTGGTACGTGGCAATGCAGAGGAAGTGTTAGAAAATTCTGC
GTTTGTAGTGACAGAACATTATTCCGTACCAATTAATGAACATGCCTTTATGGAGCCCGA
ATGTGCGATTGCACAACCTGAAGGTGAGGGCATTTTACTCTTTAGTGCGGGTCAAAGTAT
CTATGATGAACAACGGGAAGTGGCTCGGATGCTAGGGCTAGACAAGGAAAAAATTCATGT
TCAATCAAAACTTGTTGGTGGTGGTTTTGGTGGAAAAGAAGACATGAGTGTTCAGCATCA
TGCATCCTTAGCCGCTTGGTTATTGAAGAAACCAGTAAAAGTACTGCTAAGCCGTGAAGA
AAGTTTGATGGTTCATCCCAAACGCCATGGCATGGAAATGGACTTTACGACCGGCTGTGA
TGAAGAAGGCAATTTAACTGCAATGAAAGCAGTGATTTATGCGGATACTGGGGCCTATGC
TTCTTTAGGAGGACCGGTATTGCAACGGGCTTGTACACATGCGGCAGGTCCCTACAAGTA
TCAAACGATTGATGTGGAAGGGTTTGCTGTATATACTAATAATCCGCCAGCAGGTGCATT
TCGCGGATTTGGTGTTTGCCAAACGGCTTTTGCAATTGAAAGTAATTTAAACTTGTTAGC
AGAAAAAGTCGGACTATCACCATGGGAAATACGCTTTAAAAATGCCGTCGCCCCAGGAGA
TACTTTACCGAATGGACAATTGGTCTCGAAAAATGCAGCGTTAAAAGAAGCCTTGTTAGC
GGTTAAAGACGTCTATGAACAAGCGGAAGTTGCTGGAATTTCTAGTTTCTTTAAAAATAG
TGGCGTGGGTGTGGGGCTACCTGATACAGGGCGTTGTATTATTTCTGTTGAAGAAGGAAA
AATACATGTCCGCACAAGTGCTGCTTGTATCGGTCAAGGGATGGCAACCGTTACGACGCA
AATTGCCTGTGAAACATTAAATTTACCACCAGAAATGATTGTTGCGGAAGCCCCTGATAC
AAGAAGAACACCGAATTCAGGAACGACAACGGCTTCGAGGCAGTCACTCTTCACAGGAGA
AGCAACTAGAAGAGCGGCAATGCAATTACGGTATGAGCTTGATATGGGACGTGCTTTAAG
CGATTTGGAAGGCGAAGAATTTTATGGGGAATATTCAGCGAAAACGGATCCATTAATTAA
TGATAAAAAAAGTCCAGTTAGTCATGCTGGTTATGGTTATGCTGCTGAAGTAGCTATTCT
AGATGACAAAGGAAAAGTAGCTAAATTTGTGGCTGCGTATGATATGGGGCAAGTGGTGAA
TCCACGAGCTGCTGAAGGTCAAATTGAAGGTGGGATTGCAATGGGCATGGGGTATGCTTT
AACTGAAAAATTTGCCTTAGAAGAAGGCTATGTTAAAGCAAAATATGCAACGCTAGGATT
AGTGAACGCCACTCAAGTACCACCAATCGAAACAATTTTGGTTCATGCTGACAATCTTCA
CGAAGGTTTAGCTTATGGAATTAAAGGCGTAGGTGAGTTAGCAACGATCCCTACCGCACC
AGCTTTAGCAGGCGCATATTTTGCCTTGGATGGTCAGCTCCGACCAAGTCTGCCTTTAGA
AAATACCCCTTATCAAAAGAAAAAAAGATAAAAGGAGACAACTCATGTCACTCGTTAGTG
TCATTATTCTAGCATCGGGCAATTCACAACGGATGGGCCAAAATAAATTGTTCTTAAAAT
ATCAAGGAAAAACATTTTTAGAGCACACGTTAACCTTAGTGAATCAATTAGACGTATTAG
AACGGATTTTAGTTGTTTCGCCTGAGAATCAGCCAGCGTTTCCTTTACCTAAGAACATTC
AGTTGATTCTCAATCATCAATGGCAAGAAGGACAAAGTAGCAGTATTCGTTTAGGAACCG
AACAAGCTCGGGGAGCTGGCTATTTATACTTACCTAGCGATCAACCATTGTTAACACCTA
AAATGCTACAACTCGTGTTAGATAAATGTCAGAGAAATAAAATTGTAGTGCCATTACAAA
AAGATGGCTGTCCTAGTAGTCCAGTATTATTCGGTAATCAATTTCGACAAGAACTATTAA
CATTGACTGGTGAAAAAGGCGGACGCATGATTTATGAACGCTTTCCAGAAGCAGTTCAGA
TGCTGAGAATAGCGACTCCTGGCCGTTTGAAAGATATCGACACGCCAGAAGAGTACCAAA
AATTAATTCAAGAAACCAATAGTTAGAGAGGAAAAACGTATGAAGGACTTGGTTTATTTA
AATTATGCAGCGACTTCCTATAAAAAATTTCCAGCAACCATTGAGGCTTTGACTGCCTAT
TTAGCAGAAAATCAGTTCATGAATTACGGAAGAAATGCCCCTTTGCTTAGAGAGGGGCTT
CCTCTTTTAGAGACACGTCAATTGTTAGCAGACTTTTTTCAGGCACCCAGTGCGGCTCAG
ATTACGTTTACGAATAACGCAACAACTTCCTTAAATCTTGCATTAGCGGGGATTTTACAA
CCTGGCGACCATGTGATTACGACTATGTTAGAACATCATGCAGTAGCTAGACCTCTTCAC
TTACTTGAGAAAGAACGAGGCATTTCAGTGACATATGTTGCTTGTCAAAAAACTGGCCTG
TTAGAAGTAGAAGATATTCAGCGAGCTTGGCGAACGAATACAAAAGCCTTGGTGATGACA
CACGCATCCAATGTCTTAGGCACCATTTTACCCATTGAAGAATGTTTTCAATGGGCTCAA
CAGAAAGGATTACTAACTATTTTGGATGCGGCTCAAACGGCGGGATTTTTACCAATAAAA
ATGACCCAGATGGCCATTGATGTGTTAGCCTTTACTGGACATAAAAGCTTATATGGATTA
GCAGGTATTGGTGGGTTAGCTTTTAGTGAGCGAGGGGCTGAAGCGGTCAAACCACTGATG
GCGGGCGGCACTGGTAGCCATTCTAATTCCTTTGATCAACCCTCTTTTTTACCAGATAAA
TTTGAAGCTGGTACGTTAAACAGTTTAGGTATTCTAAGCTTAAATAGTTCTATTAAAGAG
TTGAATAAAATTGGTTTAGCAGCGATTCAAAAGCATGAACGAACCTTAATGCAGAATTTT
TTAAATGGTTTATCAGGGTTACCTGTCACAATTTTAGGAACCAAGGACGTGGCACAAACT
GTCCCTGTTGTTTCTATCACACTGTGGAATCAGGAAGAAACAATAGTGGCACAGCAACTA
GCAGAACAATATGGCATTATGACGCGCGCAGGTTTGCATTGTGCACCATTAGCCCATCAA
ACAGCTGGGACTTTAGCAACTGGCACCTTACGTTTTAGCTTTGGTTGGCAGACAACGCCT
GAAGAAATTACTTGGACAATTCACGCTTTACAAGAACTACTAATTTGAGAAGGAGCGGAC
AGCATGGATTTTTTATCACAATGTACATCAGGTGGCTGTGGGGCAAAAATTGAATCCCGT
GTACTGAACCAATTGTTGCAACACTTACCCGAAACACCGGCAAATGAGCGGCTACTCGTC
GGATTTGAACATGCCGACGACGCCGCTGTTTACCAAATAACGTCTGAAAAAGCTTTGATT
TCAACGGTAGATTTTTTTTCACCAATGGTCAATGATCCGTTATCATTTGGAAAAATTGCG
GTCGCTAATGCTTTAAGTGATGTCTATGCCATGGGCGGAACAGTCCTTTATGCGCTAAAT
CTTGTTTGTTTTCCACAAAAGATGTCAAAAGAATGGTTGGAACAAATGCTCTTGGGTGGC
AGCTTAAAATTAAAGGAAGCGGGTGCTTTACTGGCGGGAGGCCATTCGATTTATGACCAT
GAACCCAAGTATGGTCTAGCGGTAACCGGAGAAGTTCATCCAGAAAATTTGTGGCATAAT
AATACGCCACAGGTGGGGGATGTCTTGATTTTAACTAAAGCATTAGGTGTAGGAATTATT
CAAGCGGCTGTTCGGGGGCAATTGGCGAAGCAGACGGAACAAAAAATCGCACAAGATTCG
ATGGAACGTTTAAATAAATATGCCGCTGCGAATGCTCGATCCTACGCAGTACATGCTTGT
ACTGACGTGACTGGGTTTGGTCTATTAATTCATGCAAAAGAAATGGCTGATAATCAGGTA
ACATTACTGATTGATACAGAAGCATTACCAACCATTACAGGAGCGTTGGCCTACGCCGCA
GAATGTTTAGTCACTGCAGCTGGGCAAAGAAACCGCCAAACAATCGGAACGACAATCGAT
TATTCAAAAATTTCTATGGAAATGCAAGAACTTTTGTTTGATCCACAAACTTCTGGCGGA
CTGTTAATTAGTGTCGCTGCTGACGAAGCGGCAGCCTGTTTAGCAGCTATTCAAAAAGAG
GACCCTGTTGCCAAAATTATTGGCGAGGTTCTGCCAAAAGAACAACAAGCAGTAGTACTT
TTATAGAGAGAAGGGCCAAATATGAAATTAGTAGATGCATTGGGGAAACCTTGCCCAATA
CCTGTGATTGAAACAAAAAAAGCTTTGGCGGAGTTAGGTTTAGCTGGAGGCACTATCGAG
GTATTAGTCGATAACGAAGTAGCCATTGAAAATTTAAAAAAATTAGCTACTAAAAAACAG
GCCACTTTGACTGCGAAGCAGATAGAAGCCACGGTTTTCTCTGTCAAAATTACGGTACCT
GAAGAAGCGACTCAACAAACAAGTCAGTCAGCAACAGATTTAGTAATTACGATTGGCTCC
GATCAATTAGGTACTGGAGACGAGCAGCTAGGACGACTATTAATGAAAAGTTATCTTCAA
TCATTATCAGAAGCAGAAACTGTTCCTACACAGCTATTATTCTTTAATCGAGGGGCGTTT
TTAACGAATCAAGCAGCGAATACCTTAGCTGATTTGCAACAATTAGCGGAGAAGGGAACC
ACGATTCAAACGTGTGGGGCCTGTTTAGATTTTTATCATTTAACAGACACCTTAGCTATC
GGCTCTATTACTAATATGTACGAAATTGTTGAAACAATGAATCAAGCGGCTAAAGTAATT
ACGCTTTAACAAAAAAAGAAGGTGAAAAGATGGAGTATTTGCTAACCTTTCCGAATACAC
ATTATGCTGTTCAGGCGGAACAAGTACTGTTGGCAAGAAAGGTGGCTGTTCGCGTCTTTA
CTTTGCCCCCATCATTGACGGATGGCTGTGGGATCGGTTTACTCATTAATGAAGCGGAAA
TAACTCACAGTGTATGTTTTTTAGAAGAAGCAAAAGTACGCGTAGCCTCTATTTTTTCTG
TGAAAAATGACCTTGGGGAAAGGAGGTACCAACTGTGGAGTCCTTAAAAAAGTGTTTTGA
TTTACAAGGAAAGGAGATTGTGTCGATTGTTGGTAGCGGTGGGAAAACAAGCTTAATGTG
GGCGCTAGCAAAAACATATCGAAAGGAAGCTGTTCTGGTTAGTACAACTACAAAAATTGG
GTTTCCCCAACGTCAATTGTATGATTATTTTTATACAAACCATTTTGAAAAAATAACGCC
GAATATCTGCGGAATCACTTTAGCAGGAACCGCTATCAACAACCAAACAAAACTAACGAT
GCCTGCAATGACCTCGTTTCAAACATTGTTTCAGCACTTCACGAAAGTTTTTTTAGAAGC
GGATGGGTCCAAACAACGACCTTTGAAAGGCTGGTCCTCTTATGAACCCGTGATATTAAA
AGAAACAACCACCACAATTGGTGTGCTTCCGATTTCTGTGATTGGTCAAAAGATAGATGA
AACGACCATTCATCGGTTGCCGCTTTTTTTGGAATTAACCGATGCGCAACTACAAGAACC
AATCACAGAAACATTGTTAGCTCAACTGATTGATCATCCAAAAGGATTGTTTAAAGAGAG
CCAAGGCCAACGAATTTTATGTTTAAATCAAACCCATACGCGAAGAGAGTTCGTTCAAGC
GATGAATGTCTGTCTTCAATTACCCAAAAGCTGTTTTGAAAAATTAGACAAGATTATTGC
TTGCAATATGGAATTAGAGAAAGGACTTATTTTATGGGAGAAATCAGTCAAAACATCCAA
GAAAAATTAGTGATTGTTCGCGGAGGGGGCGATCTAGCGACAGGTGTTATCCAAAAATTA
TGGCACGTTGGCTTTAAAATACTAGTATTAGAAACAGAATGTCCTCTGGCCATTCGGCGG
ACTGTTTCAGTTTGTGATGCTATTTTTCAGAAAGAACAAAGAGTGGAAGATTTGGTTGCT
GTTCGAATTACTTCATTAAAGGATTGCGCGAAATGTTGGCAGCAAAATAAGCTGCCTGTT
TTTGTCGATCAAACAGCAAGTGCTATTCAACAATTGAAACCACTGATTGTTATCGATGCG
ATTTTGGCTAAGAAAAATTTAGGTACGCATCGAGGAATGGCACCGATTACGATTGCTTTA
GGACCAGGCTTTTCAGCACCGCAAGATGTCGATGTTGTGATTGAGACAATGCGTGGCCAT
AGGTTGGGACGTTTATACTTTGAAGGAACAGCTTTACCTAATACAGGTATTCCAGGTGAA
ATTGGCGGAAAAAGTGCGGAACGAGTTGTCCATGCCCCTGCTTCAGGACAAGTTACCCAC
CTTAAAAACATAGGGGATCTCGTGTTGAAAGGGGAAGCATTATTTTTAATCGATCAGGTT
CCAGTTTATTCGCCTCTGACAGGGACTTTGAGAGGATTGATTTCAGAAAAGGTAACATGT
TATCAAGGGTTGAAGTGTGCAGATGTAGATCCTCGACCAGTTGAGAAAGTCGATTGCTTG
ACGATCTCCGACAAAGCTCGTGCATTAGGGGGAGCGGTTTTAGAAGCAATTTTTATGATT
GGAAGAAGGAAAAACGTTTTATAAAAAAGAACCTAAATAATATTTTTTTTACCTTAAAAA
TATTGTTAAAAAAGTTTGGAATGTGGTATAGTAAAGACGTAGTAAAAAATACTCTATCTC
GAAAGGGGAAGAGTACATACTTAGTTAGATTAGTTTGTGAATAAAATCATTTGTAAAAGT
TATTTTTTTAAGGATTAATGTAAGGGGTTACAATTGCATTTGAATGCATTGAAATATTTA
GGAAAAAGAAAGGAAATGAATGAAGATGGCACTAGTAAAAATTGTTTATGCAAGTATGAC
TGGAAACACAGAAGAAATTTCCGAGATTTTGGAAGAACAGTTTCAAGAAGCTGGAGTTGA
AGTAGAACGTGAAGAATGTTCAGAAGTTGATGTAGACTTCTTTGATGATGCAGATGCTTG
TATTATCGCAACGTATACTTATGGTGATGGGGAACTGCCTTTTGAATTTGAAGATTTCTT
TGATGAATTAACTGAGAAGGATTTAGCAGGTAAGCCATTTGGTGTTGTTGGCTCCGGTGA
TCGTGAATATGGTGAATTTTTCTGTAAATCAGCGCATGATTTTGTAGGAGCTTTTGAAAA
AGCTGGTGCTAAAAAAGTAGCTGAAACAGTTGAAATTGAAAACAATGCAGAAGAAGAAGA
CATCGAAATGCTAAAAACATTTGTTAAAAGTGTCGCCACAACTTTATCTGATAGCGTTGC
CTAAGGGTTTAAGAAAGTAGGAGTCAGAATGAAAAGGAACGATGAAGGTAGGTATTTCAA
TGTTTAATATTCTTCAATCGACTCAATTATCTAGTAATACATTTGATTTTTGGCTGGAAG
CGCCAAGAATAGCGACACATGCTCAGGCTGGACAGTTTGTTATTTTAAGAATTGACGAAA
AGGGAGAACGGATCCCCTTAACGATTGCGGAGACAAATCCACAAGCAGGCAGTATTCGAA
TTATTTTCCAAGTAATCGGTAAGACAACAGCTGCACTTTCCCAACTTAAAACTTCAGACT
CTTTGTTGGATATCACTGGACCTTTAGGTATGCCCACAGAAGTGAAGCAATATGGAACGG
TGATGGTTGTCGGTGGCGGGGTTGGTATCGCGGCTATTTATCCAATTATCAAGGCTTTAA
AAGAAGCAGGCAACCGAGTGATTACGATTTTGGGAGCACGAACAGCTGAGTTAGTTCTGT
TACAAGAAGAATGCCGTCGTTATTCAGATGAGCTAATCATTACAACGGATGATGGTTCAT
TAGGTAAAAAGGGCTTAGTAACAGAAGCGATGGAAGAAGTTATTGCACGTGAATCTGTAG
CGTGCAGTTGGGCGATTGGGCCCAGCATCATGATGAAATTTTGTACCTTGACAGCTGAAA
AACATCAATTACCAATTTATGTTTCCTTGAATCCTATTATGATTGACGGAACAGGCATGT
GTGGCGGTTGTCGGGTCACTGTTGATGGCACCATGAAATTTGCCTGTGTTGATGGACCTG
AGTTTAAAGGCAATGAAGTAAATTGGGATGAATTTATTAATCGAATGAAGCAATATCAGG
AAGAAGAAGCAGTTTGCTTTACAGATCGTTTGAAAGAGCAGGTGGAGAAAAATGGCTAGA
AAAAGTCGTATAAAAACACCGATTGCGGAACAAGCACCTACTATCAGAAAGAATAATTTT
GAAGAGGTTTGCTTAGGCTATACATTAGCAGAAGGGCAAGAAGAAGCGATTCGCTGTTTA
CAATGTAAAAATGCACCTTGTATTGCTAAATGCCCCGTGATGATTGATATTCCTGGATTT
ATTTTAGCTATTCGTGAAGGAAACATGGAACAAGCAGCCGATATTTTAAGTAAATATACG
AATTTACCTGCTATTTGTGGACGCGTTTGTCCGCAAGAGAAACAATGTGAACAAGTTTGT
AAATTAGGGAAAGCCAAAAACTTTGAACCAGTGGCAATTGGCAAATTAGAACGTTTAGTT
GCCGATTGGGCATTAGAAAATCACAAGTTTCCTAAGAAAACAGCGGAACCAACAAAAGGG
AAAATCGCAGTGGTCGGTTCTGGTCCTTCTGGGTTAACAGTTGCGGGGGATTTGTCAAAG
CTAGGCTACGAAGTAATTATTTTTGAAGCGCTTCATGAAGCTGGTGGCGTATTAACCTAT
GGCATACCTGAATTTCGATTACCGAAAAAAATTGTTAAACAAGAAATTGCGAGTATTGAA
GCCTTAGGTGTAACAATAGAAACCAATGTGGTAGTAGGTAAAACGATTACGATGGAAGAA
ATAATGTCAGAGTTTGATGCCTGTTATCTATCGGTTGGTGCAGGGGCACCAAATTTTATG
GGAATCCCAGGAACTAGTTTAAATGGGGTTTATTCTTCTAGTGAATTTTTAACACGAATC
AATTTAATGCATAGCTATGAGTTTCCAGAATATGATACACCGATTAAACGTGCTAAAAAT
GTTGTTGTGATTGGCGGCGGGAATGTTGCAATGGATGCCGCTCGTTCAGCCAAACGATTA
GGCGCTGAAAATGTGAACATTGTGTATCGTCGTTCGTTAGAAGAATTGCCAGCAAGAATT
GAAGAATATCACCATTCCCTTGAAGAAGGAATTAACTATTATTGGTTAACGAATCCAATT
GCTTATTTAGATGACCAACAAGGAAATCTAGCCGGTGTTGAATGTGTCAAAATGGTTTTA
GGTGAACCAGATGCGTCTGGAAGACGACGGCCAGAACCAATTCCAAACAGCACGTTTACC
ATTCCTGCTGATGCAGTAATCGAGGCAATTGGCCAAGGGGCAAATCGAGTCTTGTTATCA
ACATATCCAGAAATAGAACTAAACCAATGGGGTTACATTCAAGCTGATCCTAAAACAGGA
GCAACCTCAATACCTGGCGTTTTTGCTGGGGGCGATATAGTCACAGGTGCTGCCACCGTT
ATTTTAGCGATGGGCGCTGGGAAAATCGCAGCTAATGCAATTGATCAGTATGTCAAAACA
CAAAAAACAACAGTCACAAGCAATGTTTAGGAAAGATAAAAGGTGAAAAAATGAAAAAAA
CAATGGATGGAAACACCGCAGCGGCTTATATTTCATATGCGTTTACAGAAGTTGCCGCTA
TTTATCCTATCACACCAAGTTCAACAATGGCTGAGTTGGTAGATGAATGGGCGGAAAGTG
GTTTAAAAAATATTTATGGTCAAAAAGTTCAAGTTATTGAAATGCAATCAGAAGCTGGGG
CAGCGGGAGTAGTTCATGGTTCGTTAAAAACAGGTGCGTTAACCACTACTTATACTGCTT
CACAAGGTTTACTGTTGATGATTCCCAATATGTATAAAATCGCAGGAGAATTGCTGCCTT
CTGTGTTCCACGTGGCGGCTCGGGCAGTAACGACAAGTGCGTTGAGTATTTTTGGTGATC
ATGGCGATGTGATGGCTACCCGCCAAACAGGTTTTTGTATGTTAGCAGAATCGAGTGTTC
AAGAAGTGATGGATTTGTCGGCAGTTGCTCATTTAGCTAGCTTAGAAGGTAGTTTACCTT
TTGTAAACTTTTTTGATGGTTTTAGAACGAGCCATGAACTACAAAAAATCGAAGTGATTG
ATTATGATGACCTGAAAGAAATGGTGAATCAGGAAGCTGTAACTCGTTTTAGAATGGGAG
GCATGAATCCTAATCATCCCACTGTTTCAGGGACCGCTCAAAATCCTGACATTCATTTTC
AACAAAGAGAAACAGTCAATAAAAATTACGAAGAAATGCCAAAAATTGTTCAAAAATACA
TGAAAAAAATTAACAATCTTCGTGGAACAACGTATGATTTAACCGATTATTACGGGGTTG
AAGATGCAACAGAAGTCATTATTTCAATGGGGTCGGCTTCGCCAGTAATCAAACAAACAG
TCGACTATCTCAATCAACAAGGACGCAAAGTTGGTTTTATCAATATTCATTTATATCGTC
CATTTCCTACCGAAAACCTTCTTGAAAAATTACCAGCTACAGTAGAAAAGGTTGCGGTTT
TAGATCGAACAAAAGAATCGGGAGCCGAAGGGGAACCGTTATTGCTAGATGTTCAAAGCG
CTCTCTATCAACATGAAAATCGACCAATTGTGATTGGTGGACGTTATGGGTTAGGCTCTA
AAGACGTAGCGCCTAATCAAATTAAAGCGATCTATGATCATTTGTTATTGCCATTTAAAG
AATTAAAACAACGTTTTACGGTAGGGATCGTTGATGATGTAACCTATCAATCATTGCCAG
AAGAACCTACTTTAGATTTAACGCCAGATACTACCTTCCAAGCAAAATTTTGGGGCTTTG
GTTCTGACGGAACTGTGGGAGCAAACAAGCAAGCGATTAAAATTATCGGAGATCATACCG
ACCTTTATGCACAAGCTTACTTTAGTTATGATTCTAAAAAATCAGGCGGTTTAACCGTTT
CGCATCTGCGTTTTGGTAAAGAGCCAATTACTTCCACGTATTTAATTGAACAAGCAGATT
TCATCGCTTGTCATAATGCTTCCTATTTGCATAAATACGACCTGTTAAAAGGTTTAAAAG
ATGGCGGAACGTTTTTACTGAATACTATTTGGGATCAAGAAAAGATTCATCGTTTATTAC
CGGCTAAGTTAAAAAAATATATTGGGGAGCACCAAATCAAATTTTATATTATCAATGCGG
TTGAGTTAGCTCGCAAAGTAGGCTTAGGCCGTCGGATCAATACAGTGATGTCTACTGCCT
TTTTTGAAGTAACAGATATTTTAACGAAAGAGCAATATTTACCGTTACTTAAAGAAGAAG
TGAAAAAGACTTATGGAAAAAAATCAATGGAAATTGTTGAAAAAAATTACCAAGCGATTG
ATGCTACCTTTGAATCGCTGCAAGAAATTGTAGTTCCAGAAGATTGGGCAACCATTGTTT
TAGAGCCAGAAAATCAAGAGTCGGAAGCTCCAGCTTTTGTGACAAATATTTTAGAACCAA
TCAATCGTCAAGAAGGGGATCAGCTGACCGTTTCAGATTTGATTGAAAACGGAATGAAGG
GCGGTGCCATTCCTATGGGCACTGCGGCTTATGAAAAACGTGGCATTGCGTTAGAAGTGC
CTGAGTGGCAAATGGATAAGTGTACGATGTGTAATGAATGTGCCTTTGTTTGTCCACATG
CGGCTATTCGACCGTTTTTAGCGGATGAAGAAGAACTGAAAGAAGCACCTGCAGGTTTTG
CCATGCGCGAAATGCGTGGCACAGATGGGTTGATGTATCGTATCCAAGTTTCTTTAGAAG
ACTGTACAGGTTGTGGTCTTTGTGTTCAGGCATGTCCCGTGAAAGACAAGGCGATTTTAA
TGAAACCTTATGAAACTCAGAAAGAGCAAGCGATGAATTGGGCCTTTGCGATGACTCTTA
AACAAAAAGCCAACCCAGTCAAAAAACTTTCTGTTAAAGGTTCCCAATTTAACCAGCCAT
TGATGGAATTTTCAGGTGCTTGTGAAGGCTGTGGCGAAACACCTTATATTAAGTTGTTGA
CGCAATTATTTGGTGATCGAATGATGATTGCTAACGCAACAGGCTGTTCATCAATTTGGG
GTGGTTCGTCACCGGTGACGCCTTATACAACGAACGAATGTGGCCAAGGACCAGCTTGGA
GTAATTCGCTGTTTGAAGATAATGCGGAATATGGTTATGGTATGTATATTGCCAATCGAA
CGAAACGTCAACATTTAGCTAGTCTGGTTGAAGAAAGTCTTGCTAAAAACGTCGGATCAG
ATTCACTTCAAGCCTTGTTAAATGATTGGTTGGAACACATGGCTGAAGGGGAAGGAACAC
AACAGCGAGCCACCAAACTAGCGGCAGCATTAAGTGAAGAAGCCGATGAAGATCCACTTT
TAACAAAAATTTACGAACAAAAAGATTTACTAGTGAAAACGAGTCAATGGATTGTCGGCG
GCGATGGTTGGGCCTATGATATCGGGTTTAGCGGCATTGATCATGTTCTTGCCAGTGGGG
AAGATGTTAATATTTTTGTTATGGATAACGAAGTGTATGCCAATACAGGCGGACAAACAT
CTAAAGCTACACCAGCTTCAGCCATTGCCAAATTCTCAGCGGGTGGGAAACATACCTCTA
AAAAAGATTTAGGGATGATGGCAATCACTTATGGGAATGTCTATGTTGCACAAGTGGCTT
TAGGCGCAAACTCAATGCAAACGATTAAAGCAATTGACGAAGCGGAGCGGTACCCAGGCC
CATCAATTATCATCGGTTATACCCCATGTATTAATCACGGGGTCAAAGGCGGAATGGTTC
GGACGTTAGATCAAGCCAAAGAAGCCGTTGAATCTGGCTATTGGCCACTTTATCGCTATA
ATCCAGAGTTAGTTAAGAAAGGCAAAGATCCGATGGTCATTGACTACAAGAAAACAGATT
TTGACAAAATGCGTGATTTCCTTGAAAAACAAACACGTTACTCTGCGTTGCATACAATTA
AACAGAATCAAGAAGTAGTCGAACATTTACTTGATAAAACTAAAGAAGATGCAATTGAAC
GCTCTGAAAGTTATAACAAACTAGTCACACACATGAAAAAATAAAAAAACAAAGCCTCTT
ACTTGAGAGGCTTTGTTTTTTTATCCAATAATAATTTTTTCTGAAGGGTATTCGTAGCCT
AAGTCACGTGTTTCTTTTGGTACAAAAATCATTAAGGTATAAAGCATACCAATACGTCCA
ATAAACATTAATAAGGCAATCATTAATTTACCTACTGTTGTTAAATCGTCTGTAATACCC
AAAGAAAGACCGGTTGTCCCAAAGGCAGAAGCGACTTCCACAATGATTGAAATCAAGGGC
AGATTTTCAGTGGCTGACAAAAAGACGACAGCGAAAAAGCACATAATCAAAGATAACATG
AAGACGACAATCGATTTTTTGACATCATCGTCATCTATTTTACGGCTAAAGACGCTAATA
TCATCTTCACTTTTTAAAAAGGCTAACAAATACAAGCCAATAATCGCAACAGTCGTTGTT
CGAACACCACCACCAACAGAGCTAGGACTACAACCAATAAACATTAACACAGAGAAAATA
ATCAACGTTGTAATTTGGAAGTCCCCTAAATCATTAATTTGGAGGCCAGCGTTTCGTGTA
GTCATCGAATAAAACATCGAACTTACCCAACGGCCACTTTCATTCATTGTCAAAAATAGG
TGATCTTTTTCTAATAAGTAAATCAAAATAGTCCCACCAATAAACAGAACAATAAACGCT
AGCAAAGCAATTTTACTAAACAATGAGAAGCGGAAAGGCAAGCCTCGTTTCTTCTTACGA
AAGTTCTTTTTCTTAAAATGTAACCACTCATGAATTTCCAGTAAAACGGGAAATCCAATC
CCGCCGATAAAAATCAAGAACATAATTGCCAGTAAAAAGAGATAATCATGAGCAAAAGGA
ATAATTGAATCACCTGAAATATCAAAGCCTGAATTAGTCACTGCAGAAATAGCTTGATAA
AATCCATAAAATATCGCATCTCGCCAGTTCGTATAATAACCACTTATATAAAAATAAAGC
GAAAAGAGCGAGCCGAAGATTACTTGGAACCAAATTAAAATCAAAAAAGTGGTGCGGATC
AGTCGAACAATTCCGCTCAGTCGCGGCTGATTCATGTCAGTCATAATTAACTGACGTTGC
TTTAATGTGATTCGCCGTTTTGATAAAATAAAAAAGACCGTTGAAATCATCATAATCCCT
AAGCCACCAACTTGGAAAAGAACCTCCAATAAGACGATCCCACGATCATTAAAAACCGAA
TTAATATCGACTGTGGTGAGTCCAGTAACACTGACTGTACTGATTGCTAAGAAAAATAAA
TCAATAAAAGGAACATGCGAGTCAGGTTCTCTGAAAATAGGGAGGCAAAACAATAAATAA
GAAATAACCGTCATTAATATGTAATAAGCGACGATGATTTGAATAGATGAAAAATTTTTG
CGAATAAATCGATCGCTTTTTCGCTGTGCCAGCCACAGCAAACGTGTATGGTTCACTAGA
TAACCTCCCAATTCTAATTAAACTAAGTATACCAAAACTTTTCGCCTCAAACGAATAATT
CTGCCAGAAAATCCTTGAAATGACAAATAAAAATAAGAAATTCGTTAGAAATAATTGGAA
AACATCCACAAACAAGCGAGAACATGATATTTTATGAAAGAATAGAAAAATAGGTTGTTC
CCCAAACAACTTATTAATAATTGGTCAGTTTGTCTAACGATACAACTTTAAAAAGTAGTG
GTAGCTTTTTTATTTCGGTTGATATGTGAATGTGTTCACTTTATGTAACAAACTGTTATT
TTTATTCAAATGAAAAATAAGAAATTGTGTTGGTAGAAATCAATAGTTTATAAGGTGGGA
AAACAATGAAAAAAGTGTTAATGGGAGTTCTTTCCCTAGGGTTATTATTAGGTGCAGCAA
CAGGTTGTACAAGCGATCAAGAAAAAGCCGCTGGTAAAACAAAAGCGTCTTCTGAAAAAA
CAGAAGCAACATCTGGTGCCTCTGCTAATGGTTATACAGATCCAAGTGAACTAAAAGACA
GTTATGATGTTGTTATTGTTGGTTCAGGTGGTGCGGGGATGACCGCTGCATTACAAGCCA
AAGAAGCTGGCATGAATCCAGTTATTTTAGAAAAAATGCCTGTTGCAGGTGGGAATACAA
TTAAATCGTCTTCAGGAATGAATGCTTCACAAACAAAATTCCAAGAAAAAGAAGGCATTA
AAGATAGCAACGATAAATTCTTTGAAGAAACACTAAAAGGCGGTAAAGGAACCAACGATC
AAGAATTACTACGTTATTTTGTTGATCATTCAGCTGAAGCAATTGATTGGTTAGATACAA
AAGGAATTACATTGAGCAATTTAACGATTACAGGTGGAATGAGCGAAAAACGCACACACC
GACCTGCTGACGGATCAGCAATTGGGGGCTATCTAGTTGACGGTTTAGTACGTAACGTTC
GCGAAGAAAAAATTCCATTGTTTGTTGATGCTGACGTCACAGACTTAGTTGAAGAAAACG
GTCAAATCGATGGCGTAAAAGTGAAAATGAAAGATGATAAAGAAAAAACAGTTAAAGCAA
AAGCAGTCGTTGTCACAACAGGTGGTTTCGGTGCCAACGAAAAATTAATTACACAATACA
AACCAGAATTGAAAAACTATGTTACAACGAACCAAGAAGGCACAACAGGTGACGGTATCC
AAATGATTCAAAAAGTTGGCGGTGCGTTAGTGGATATGAAAGAAATTCAAATTCACCCAA
CTGTTCAACAAAGCGATGCTTTCTTAATTGGTGAAGCAGTTCGTGGAGAAGGCGCAATCT
TGGCTTCTCAAAAAGGAGAACGTTTTGTTAATGAGTTAGATACACGCGACAAAGTTTCTG
CAGCAATCAATGCCTTACCAGAAAAATCAGCTTATTTAGTCTTTGACCAAGGCGTTCGCG
ACCGTGCAAAAGCCATTGATTTCTATGATCAAAAAGGTTTCGTGGAAAAAGGTGAAACGA
TTGAAGAATTAGCTGAAAAAATTGGCATGCCTGCCGATACATTGAAAGCAACGATTGATA
CTTGGAACCAAGATGTTAATGCCAAAGATGACAAACAATTTGGCCGGACAACTGGAATGG
AAGCTGACTTAAGCACAGCCCCTTACTACGCAATTAAAATTGCACCAGGGATTCACCACA
CAATGGGTGGCGTGAAAATCAACACGAAAACAGAAGTTTTACGTGAAGATGGCACACCAA
TTAAAGGTCTATATGCTGCTGGTGAATTAACAGGTGGCTTACATGGTCAAAACCGTATCG
GAGGCAATGCAATCGCCGATATTATCATTTATGGTCGTCAAGCAGGTACGCAATCAGCAG
AATTTGCCTCTGCTCAAAAATAACTAGCATTAAAAAGTCTGAAATTGTAGTCAAATAACT
ACAATTTCGGGCTTTTTTATTGCATACTAGCAGGATCATTAGTTGGAGTATAAATAGCCC
TACTAAAATGACTTTGGCGTAGATTCTGTTTTTTTCAGAAAAATGCACGACCATTTTAGC
TAAAAATACTGCTTTTTTGCTGAAAATATAGTAAAATACGTAAGGAACTAACGGAAAGGT
GTAGTGAACATGGCTCAATTATTTTTCAAGTATGGCGCAATGAACAGTGGTAAAACCATT
GAAATCTTAAAAGTAGCACACAATTACGAAGAACAAGACAAACCAGTTGTTTTGATGACC
AGTGGACTAGATACACGTGATGGTGTTGGGAAAGTATCCAGTCGCATCGGATTACGCAGA
GATGCTATTCCAATTTTTGAAGAAACCAATGTCTTTGACTTGATTAATGATTTGTCTTAC
AAACCTTTTTGCGTATTAGTCGATGAATGTCAATTTTTAAACAAGCATCATGTCATTGAA
TTTGCACGAATTGTTGACGAATTAGATATTCCAGTAATGGCATTTGGGCTAAAGAATGAT
TTTAGAAATGAATTATTTGAAGGCTCAAAGTATTTACTTTTATATGCAGACAAATTAGAA
GAATTAAAAACGATTTGCTGGTTCTGTCATAAAAAAGCAACTATGAACTTGCACTATATT
GATGGCAACCCCGTTTATGAAGGGGATCAAGTCCAAATTGGTGGGAATGAAGCCTACTAT
CCTGTTTGTCGCAAACATTATTTTCATCCAAAAACAGTGAATGAAGAACAGTAAGGAGAG
ACACTATGTACGATCAATTACAATCTATTGAAGATCGCTATGAGGAATTGGGCGAATTAT
TAAGTGACCCAGCAGTCATTAGTGATACAAAACGTTTCATGGAATTATCGAAGGAAGAAG
CTAATACACGTGAGACGGTTGAGGTTTATCGCCGATATAAACAAGTTGTTGAAGGGATTA
GCGATGCCGAAGAACTTTTAAGTGAAAACTTAGATGCGGAAATGGCCGAAATGGCGAAAG
AAGAACTTTCTGATTTGAAAAAAGAAAAAGAAGTGTTAGAAGACCGCATTAAAATTTTAT
TATTACCAAAAGATCCAAATGATGATAAAAACATCATCATGGAAATCCGTGGTGCAGCCG
GTGGCGATGAAGCCGCACTTTTTGCTGGCGACTTATTTAATATGTACCAAAAATATGCAG
AAGCACAAGGGTGGAAAGCGGAAGTTTTAGAAGCGAACGTCACTGGAATCGGTGGATATA
AAGAAGTAATTATGATGATTTCAGGAGATAACGTCTTTTCAAAATTAAAATATGAAAGTG
GCGCTCACCGCGTGCAACGAGTTCCTTCAACAGAATCACAAGGACGGATTCATACATCGA
CAGCAACCGTTGTAGTTATGCCGGAAGCGGAAGAAGTCGAAATCGAATTAGCTGATAAAG
ATATCCGTGTCGATATTTATCATGCAAGTGGCGCTGGTGGACAGCACGTCAATAAAACCG
CTTCGGCTGTTCGATTAACCCATTTACCAACAGGAATCGTAGTCGCAATGCAAGATGAAC
GTTCACAGCTAAAAAACCGTGAAAAAGCAATGAAAGTTTTGCGTGCTCGTGTGTATGACC
AAATTCAACAAGAAGCACAAAGTGAATATGATGCTAACCGTAAATCGGCGGTGGGGACCG
GAGATCGTTCAGAACGAATCAGAACGTATAACTTCCCGCAAAATCGAGTAACGGATCATC
GTATCGGTTTAACCATCCAAAAACTAGACCAGATTCTTGCTGGCAAATTAGATGAAATCA
TTGATGCATTAGTCTTATATGATCAAACATCGAAATTAGAAGAGATGCAAAATGGCTAAA
CGTTACTTTGAAGTCCTTAACTGGGCTTCTTCTTTTTTAGAGGCGCAAGGCAAAGAAGGC
TACGCTATTCACTATGTTTTTTTAGAACGTAAAGGTTGGGATAAAACGCAGTGGCTCCTG
CATATGCAAGAAGAAATGCCCCAAGAAGAAGAGGAACAATTAAAAACGGATTTAGCCCAA
TTATTGACAGATTACCCAGCACAATATTTACTAGGACAAGCTGAATTTTATGGACATTCC
TTTATTGTTAATGAACATACTTTGATTCCTAGGCCAGAAACAGAAGAATTAGTCGAGCGT
TGCTTAAAAGCCAATCCAGATACTCCTTTGACGGTCGTGGATGTCGGAACAGGGACAGGT
GCCATTGCGGTTAGCTTGAAACTGGCACGGCCCAACTGGCGAGTTATTGCCATTGATCTT
TCAGAGGAAGCGTTGACTGTCGCTAAACAAAACGCGCAAGCATTAGGTGCTGGCATCGAA
TTTTATCATGGGAATGGCTTACAGCCAGTTGCTTCTGAAAAAATTGATCTGCTTATTTCT
AATCCGCCCTATATTAGTGAACAAGAATGGTATTTAATGGATGCAAGTGTCCGAACGTAT
GAACCTAAAACCGCTTTATTCGCTGAAAATAACGGTTTGGCTTTATACCAACAATTAATT
CATGAAAGTCAAACGATGCTTAAAGCAGACGGTAAAATTTATTTTGAAATAGGGTTTCAA
CAAGGCGCGGCCCTCCAAGAATTATTGAGCGCCGCCTATCCACAAAAAACAATTAAAATT
GAAAAAGATTTATCTGGCAACGATCGCCTCGCGATAGCCGAGTAACTAAGGTTCTTCGTC
GCCACTTTTCTAGAAGGAGCGATTTGCAATGGAAACAAAAAAATTAACCAAACAAGAAAT
AGCCCAAGCAGCAGCAGCCATTCAAGCAGGCGAGCTAGTGGCTTTTCCAACAGAAACTGT
TTATGGCTTAGGTGCCGATGCCTTAAATGAAGCGGCAGTAAAAAAAGTTTACCAAGTAAA
AGGCCGCCCCAGTGATAATCCATTGATTGTTCATGTGAACAACGTTGAGATGGTCAAAAA
ATACGTGGCGACCTTACCAGAAGTCGCTACAAAATTGGTGTCTGCCTTTTGGCCGGGACC
ATTAACTTTAATTTTTAATGTGCCTAGCGATACATTTTCTAAAACAGTAACAGGTGGTTT
AGAGACAGTCGCTTTTCGTATGCCAGATAACCAAGCGACCTTAGCTTTGATTGAACAAGC
CAATGTTCCGTTGGTCGGACCAAGTGCGAACACTTCTGGCAAGCCTAGTCCAACATCTGC
AGAGCATGTTTATCATGATTTGCAGGGGAAAATTGCTGCCATATTAGATGATGGCCCAAC
GCAGATTGGGGTGGAATCAACGGTCTTGGATTTAACGGCGGAAGATGGTGTGCCAGTTAT
TTTACGACCAGGAGCAATTACCAAAGAGCAGTTGGAAAGCATTATTCCCCAAGTGAAAAT
CGATACACATTTGATTAGTGAAACTGCAGCACCCAAAGCGCCAGGGATGAAATACAAACA
CTATTCTCCTGATGCGGAAGTTTGGATTATAAGCGGTCAAACAGCAGAATGGCAAGCGGC
GATTCAGCAAGCAAAAGAACAACAGGAAAAAATCGGCTTATTTTTAAGTGATGAACAGGC
AGCACAACTAGATACAGAAAATGCGTTTGTTTATTCTTATGGTGCAGAAACGGTTGAAAA
TGCCACAAAAGAACTATTTGCAGGGTTAAGAGCGTTAGATGAGCAAGGAGCTACCACGAT
TTTTGCGCAAGGATTTGCAGAAACTGGTTTAGGCACTGCTTACATGAATCGCTTGAAAAA
ATCAGCCAATCAAAAATTTTTTGAAAAATAAGAGGTATTTGTAACGAAGCTGACACAGAA
GTATGATACAATCAGACAAAAGAAAACAAAATGGAGTGTTGTTTGAATGGATTACAAAAC
GTATGACCCAGATTTATGGAATGCAATTGCAAGAGAAGAAGAGCGCCAAGAAAATAACTT
GGAACTAATCGCATCTGAGAATGTCGTGTCAAAAGCAGTTATGGCTGCCCAAGGAAGTAT
TTTAACGAATAAATACGCAGAAGGTTACCCTGGCAAACGGTACTATGGTGGTTGTGAATT
TATCGATATCGTAGAAAATTTAGCTATCGATCGTGCCAAAGAATTATTTGGTGCAAAATT
CGCGAATGTACAAGCCCATTCAGGTTCTCAAGCCAATACAGCGGCATACCTTTCATTGGT
TGAACCAGGTGATACCATTTTGGGGATGGATTTATCAGCTGGTGGTCACTTAACACATGG
TTCGCCCGTTAACTTTAGTGGAAAAACCTATAATTTTGTCAGTTATGGAGTGGATCCTTC
AACAGAAGTAATCGATTACGATGTCGTGCGAATTTTAGCAAGAGAACATCGTCCAAAACT
AATCGTTGCAGGCGCAAGTGCGTATTCACGAACGATTGACTTCAAACGTTTCCGTGAAAT
CGCTGATGAAGTAGATGCCAAGTTAATGGTTGATATGGCGCATATTGCAGGCTTGGTAGC
TTCAGGGTTGCACCCAAATCCAGTTCCGTATGCTGATATCGTAACAAGTACGACCCATAA
AACATTGCGTGGTCCTCGTGGCGGTTTAATTTTGACAAATAGCGAAGAATTGGCGAAAAA
AGTAAATAGTAGTATTTTCCCAGGCATTCAAGGTGGCCCATTGGAACATGTGATTGCCGG
AAAAGCCGCAGCTTTTAAAGAAGCATTGGATCCAAGTTTTGCTGAATATAGTCAGCAAGT
GATTGCAAATGCGCAAGCGATGACGAAAGTTTTCAATCAAGCGCCAGAAGCTCGTTTAAT
TAGTGGGGCAACAGATAACCACTTATTACTGATTGAAGTGACAGGTTTTGGTTTAAATGG
AAAAGAAGCAGAAGCTATTTTAGATAGTGTAAATATTACTGTCAATAAAAATTCAATTCC
GTTTGAACAATTAAGTCCATTTAAAACAAGTGGTATCCGTATTGGAACGCCTGCAATTAC
TTCACGTGGTTTTAAAGAAGAAGATGCGGTAGAAGTTGCTAAATTAATCGTTCAAGTCTT
AAAAGATCCAGAAAATACAGCAGTTCATGATGAAGTCAAAGCAGCTGTAGCAGCGCTAAC
TAAAAAATATCCATTATATAACTAACATCAGGGATAGCTGAAGCGCGATTCTCTGTACAA
ATAAGAGTCGGAGCTTAGGATTTAAGGAATTCAACTTGTGTCCTAGGCTCTTTTGTTTTA
CAATAAGAAAGAATAAAATAATGAAGGAGAATAGATATGGGAAAATTTCAAGTAATTGAT
CATCCGCTAATTCAACACAAACTAACAATGATTCGCGAAAAGAACTGTGGGACAAAGGTT
TTCCGCGAAGTTGTCAACGAAATTGCTATGTTAATGGCTTATGAAGTATCACGGGATATG
CCTTTAGAGGATGTTGTCATCGAAACACCGATGGGTAAATCAACACAAAAAACACTTTCA
GGGAAAAAAGTAGCAATCATTCCTATTTTACGTGCCGGCATTGGCATGGTTGATGGGATT
TTAGAATTAATTCCAGCAGCGAAAGTTGGACACGTTGGACTTTATCGTGATGAAGAAACA
TTGCAACCGCATGAATACTTCGTGAAATTACCTGAAGACATTGCAAGTCGTCAATTATTT
GTTGTTGACCCAATGCTAGCAACAGGTGGTTCCGCAATTATGGCCATCGATTCATTAAAA
GAACGTGGTGCTAGCAACATTAAATTTGTATGTCTAGTGGCCGTTCCAGAAGGTGTGAAA
GCTTTACAAGAAGCGCACCCAGATGTAGATATTTATACAGCAGCTTTAGATGAGCGCTTA
AACGAAGACGGCTATATCGTTCCTGGTTTAGGGGATGCTGGTGACCGTTTATTCGGAACA
AAATAATAACAAAAAACCGTTAGGTAACCGATTATGGTTACTAACGGTTTTCTTTTGCTT
AAAGAACTTTTCTAGGTGTATAATAAAAAATAAAAAAACAAAGGAGGAGCTATGAAAAAG
[truncated: 2,983,116 more chars]
