# Supplementary material for: Candidate Genomic Features Associated with Persistence in Enterococcus spp
Source: Microorganisms. 2026 Apr 19;14(4):921. doi: 10.3390/microorganisms14040921 (PMC13119490; doi:10.3390/microorganisms14040921)
Supplement: Supplementary file 1 [file microorganisms-14-00921-s001.zip › Supplementary File S1/QUAST/EH1.1/contigs_reports/minimap_output/EH1-1_final.sf]

Assembly md5 checksum: 97780918258e2ed77b7f260f2718304c
Reference md5 checksum: bb0aa5458cff18a347fc17e20d801383
Successfully finished on 2025/07/28 10:31:30
