# Supplementary material for: Candidate Genomic Features Associated with Persistence in Enterococcus spp
Source: Microorganisms. 2026 Apr 19;14(4):921. doi: 10.3390/microorganisms14040921 (PMC13119490; doi:10.3390/microorganisms14040921)
Supplement: Supplementary file 1 [file microorganisms-14-00921-s001.zip › Supplementary File S1/QUAST/EH1.1/contigs_reports/minimap_output/EH1-1_final.used_snps]

NZ_KB944668.1	chromosome00001	51564	.	G	2260203
NZ_KB944668.1	chromosome00001	51606	C	A	2260160
NZ_KB944668.1	chromosome00001	51743	A	G	2260023
NZ_KB944668.1	chromosome00001	51866	A	G	2259900
NZ_KB944668.1	chromosome00001	51870	T	G	2259896
NZ_KB944668.1	chromosome00001	51904	T	C	2259862
NZ_KB944668.1	chromosome00001	52004	T	G	2259762
NZ_KB944668.1	chromosome00001	52030	T	A	2259736
NZ_KB944668.1	chromosome00001	52106	A	G	2259660
NZ_KB944668.1	chromosome00001	52186	C	A	2259580
NZ_KB944668.1	chromosome00001	52302	C	T	2259464
NZ_KB944668.1	chromosome00001	52306	T	C	2259460
NZ_KB944668.1	chromosome00001	52308	A	T	2259458
NZ_KB944668.1	chromosome00001	52393	T	C	2259373
NZ_KB944668.1	chromosome00001	52442	A	T	2259324
NZ_KB944668.1	chromosome00001	52455	G	A	2259311
NZ_KB944668.1	chromosome00001	52491	C	T	2259275
NZ_KB944668.1	chromosome00001	52500	A	G	2259266
NZ_KB944668.1	chromosome00001	52552	G	A	2259214
NZ_KB944668.1	chromosome00001	52608	A	G	2259158
NZ_KB944668.1	chromosome00001	52650	A	G	2259116
NZ_KB944668.1	chromosome00001	52653	A	G	2259113
NZ_KB944668.1	chromosome00001	52656	T	C	2259110
NZ_KB944668.1	chromosome00001	52657	T	C	2259109
NZ_KB944668.1	chromosome00001	52665	T	C	2259101
NZ_KB944668.1	chromosome00001	52680	A	G	2259086
NZ_KB944668.1	chromosome00001	52707	C	T	2259059
NZ_KB944668.1	chromosome00001	52711	A	G	2259055
NZ_KB944668.1	chromosome00001	52713	C	T	2259053
NZ_KB944668.1	chromosome00001	52717	G	C	2259049
NZ_KB944668.1	chromosome00001	52734	G	T	2259032
NZ_KB944668.1	chromosome00001	52792	T	A	2258974
NZ_KB944668.1	chromosome00001	53029	G	A	2258737
NZ_KB944668.1	chromosome00001	53043	A	G	2258723
NZ_KB944668.1	chromosome00001	53055	C	T	2258711
NZ_KB944668.1	chromosome00001	53114	.	T	2258652
NZ_KB944668.1	chromosome00001	53125	G	C	2258640
NZ_KB944668.1	chromosome00001	53126	G	A	2258639
NZ_KB944668.1	chromosome00001	53129	G	A	2258636
NZ_KB944668.1	chromosome00001	53178	C	T	2258587
NZ_KB944668.1	chromosome00001	53187	A	T	2258578
NZ_KB944668.1	chromosome00001	53194	A	C	2258571
NZ_KB944668.1	chromosome00001	53215	C	T	2258550
NZ_KB944668.1	chromosome00001	53220	T	A	2258545
NZ_KB944668.1	chromosome00001	53223	G	A	2258542
NZ_KB944668.1	chromosome00001	53226	T	C	2258539
NZ_KB944668.1	chromosome00001	53232	A	T	2258533
NZ_KB944668.1	chromosome00001	53241	A	C	2258524
NZ_KB944668.1	chromosome00001	53244	C	T	2258521
NZ_KB944668.1	chromosome00001	53271	C	T	2258494
NZ_KB944668.1	chromosome00001	53274	A	C	2258491
NZ_KB944668.1	chromosome00001	53280	A	G	2258485
NZ_KB944668.1	chromosome00001	53281	A	T	2258484
NZ_KB944668.1	chromosome00001	53283	G	A	2258482
NZ_KB944668.1	chromosome00001	53292	C	T	2258473
NZ_KB944668.1	chromosome00001	53295	C	T	2258470
NZ_KB944668.1	chromosome00001	53296	C	G	2258469
NZ_KB944668.1	chromosome00001	53297	C	T	2258468
NZ_KB944668.1	chromosome00001	53313	A	T	2258452
NZ_KB944668.1	chromosome00001	53314	A	G	2258451
NZ_KB944668.1	chromosome00001	53317	A	G	2258448
NZ_KB944668.1	chromosome00001	53319	C	T	2258446
NZ_KB944668.1	chromosome00001	53328	A	G	2258437
NZ_KB944668.1	chromosome00001	53331	C	T	2258434
NZ_KB944668.1	chromosome00001	53333	T	A	2258432
NZ_KB944668.1	chromosome00001	53335	C	T	2258430
NZ_KB944668.1	chromosome00001	53337	A	G	2258428
NZ_KB944668.1	chromosome00001	53349	C	A	2258416
NZ_KB944668.1	chromosome00001	53355	G	A	2258410
NZ_KB944668.1	chromosome00001	53363	G	A	2258402
NZ_KB944668.1	chromosome00001	53385	G	T	2258380
NZ_KB944668.1	chromosome00001	53388	C	T	2258377
NZ_KB944668.1	chromosome00001	53391	A	T	2258374
NZ_KB944668.1	chromosome00001	53395	C	T	2258370
NZ_KB944668.1	chromosome00001	53397	T	A	2258368
NZ_KB944668.1	chromosome00001	53400	A	T	2258365
NZ_KB944668.1	chromosome00001	53411	C	T	2258354
NZ_KB944668.1	chromosome00001	53451	C	T	2258314
NZ_KB944668.1	chromosome00001	53494	G	A	2258271
NZ_KB944668.1	chromosome00001	8147	C	T	2306665
NZ_KB944668.1	chromosome00001	8166	A	G	2306646
NZ_KB944668.1	chromosome00001	8201	T	C	2306611
NZ_KB944668.1	chromosome00001	8240	C	T	2306572
NZ_KB944668.1	chromosome00001	8252	G	A	2306560
NZ_KB944668.1	chromosome00001	8255	A	C	2306557
NZ_KB944668.1	chromosome00001	8267	G	A	2306545
NZ_KB944668.1	chromosome00001	8285	G	A	2306527
NZ_KB944668.1	chromosome00001	8473	T	C	2306339
NZ_KB944668.1	chromosome00001	8589	G	C	2306223
NZ_KB944668.1	chromosome00001	8744	C	A	2306068
NZ_KB944668.1	chromosome00001	9062	C	T	2305750
NZ_KB944668.1	chromosome00001	10048	TCTTTT	.	2304764
NZ_KB944668.1	chromosome00001	10295	T	C	2304523
NZ_KB944668.1	chromosome00001	10315	A	G	2304503
NZ_KB944668.1	chromosome00001	10398	A	C	2304420
NZ_KB944668.1	chromosome00001	10484	C	T	2304334
NZ_KB944668.1	chromosome00001	10529	T	C	2304289
NZ_KB944668.1	chromosome00001	10789	G	A	2304029
NZ_KB944668.1	chromosome00001	10894	A	C	2303924
NZ_KB944668.1	chromosome00001	11214	T	C	2303604
NZ_KB944668.1	chromosome00001	11428	C	T	2303390
NZ_KB944668.1	chromosome00001	11495	A	C	2303323
NZ_KB944668.1	chromosome00001	11628	A	T	2303190
NZ_KB944668.1	chromosome00001	11828	A	G	2302990
NZ_KB944668.1	chromosome00001	12008	G	T	2302810
NZ_KB944668.1	chromosome00001	12027	A	G	2302791
NZ_KB944668.1	chromosome00001	12107	A	G	2302711
NZ_KB944668.1	chromosome00001	12204	A	G	2302614
NZ_KB944668.1	chromosome00001	12209	CAAGGGGAAAGATAATTTTTTTATATCTTTAAAAAA	.	2302609
NZ_KB944668.1	chromosome00001	12249	C	T	2302605
NZ_KB944668.1	chromosome00001	12253	T	C	2302601
NZ_KB944668.1	chromosome00001	12255	T	C	2302599
NZ_KB944668.1	chromosome00001	12280	G	T	2302574
NZ_KB944668.1	chromosome00001	12303	G	A	2302551
NZ_KB944668.1	chromosome00001	12457	A	G	2302397
NZ_KB944668.1	chromosome00001	12532	A	C	2302322
NZ_KB944668.1	chromosome00001	12538	C	T	2302316
NZ_KB944668.1	chromosome00001	12561	G	T	2302293
NZ_KB944668.1	chromosome00001	12597	G	A	2302257
NZ_KB944668.1	chromosome00001	12604	C	A	2302250
NZ_KB944668.1	chromosome00001	12605	T	A	2302249
NZ_KB944668.1	chromosome00001	12610	A	C	2302244
NZ_KB944668.1	chromosome00001	12619	GGATTGATTGG	.	2302235
NZ_KB944668.1	chromosome00001	12631	T	.	2302234
NZ_KB944668.1	chromosome00001	12646	G	A	2302220
NZ_KB944668.1	chromosome00001	12647	G	T	2302219
NZ_KB944668.1	chromosome00001	12648	C	T	2302218
NZ_KB944668.1	chromosome00001	12651	T	C	2302215
NZ_KB944668.1	chromosome00001	12674	A	C	2302192
NZ_KB944668.1	chromosome00001	12676	A	G	2302190
NZ_KB944668.1	chromosome00001	12693	G	A	2302173
NZ_KB944668.1	chromosome00001	13057	T	.	2301809
NZ_KB944668.1	chromosome00001	13093	C	T	2301774
NZ_KB944668.1	chromosome00001	13497	C	T	2301370
NZ_KB944668.1	chromosome00001	13679	C	T	2301188
NZ_KB944668.1	chromosome00001	13910	A	G	2300957
NZ_KB944668.1	chromosome00001	13920	A	C	2300947
NZ_KB944668.1	chromosome00001	14006	A	G	2300861
NZ_KB944668.1	chromosome00001	14270	G	A	2300597
NZ_KB944668.1	chromosome00001	14279	A	G	2300588
NZ_KB944668.1	chromosome00001	14633	G	A	2300234
NZ_KB944668.1	chromosome00001	15065	G	A	2299802
NZ_KB944668.1	chromosome00001	15080	G	A	2299787
NZ_KB944668.1	chromosome00001	15209	A	G	2299658
NZ_KB944668.1	chromosome00001	15688	G	A	2299179
NZ_KB944668.1	chromosome00001	15738	C	T	2299129
NZ_KB944668.1	chromosome00001	15795	A	C	2299072
NZ_KB944668.1	chromosome00001	16242	C	T	2298625
NZ_KB944668.1	chromosome00001	16365	A	G	2298502
NZ_KB944668.1	chromosome00001	16476	T	A	2298391
NZ_KB944668.1	chromosome00001	17049	A	G	2297818
NZ_KB944668.1	chromosome00001	17059	A	G	2297808
NZ_KB944668.1	chromosome00001	17182	C	T	2297685
NZ_KB944668.1	chromosome00001	17527	T	C	2297340
NZ_KB944668.1	chromosome00001	17632	A	G	2297235
NZ_KB944668.1	chromosome00001	17633	T	C	2297234
NZ_KB944668.1	chromosome00001	17705	T	C	2297162
NZ_KB944668.1	chromosome00001	17732	C	T	2297135
NZ_KB944668.1	chromosome00001	17832	G	A	2297035
NZ_KB944668.1	chromosome00001	18260	A	G	2296607
NZ_KB944668.1	chromosome00001	18973	C	T	2295894
NZ_KB944668.1	chromosome00001	19074	G	T	2295793
NZ_KB944668.1	chromosome00001	19092	C	T	2295775
NZ_KB944668.1	chromosome00001	19123	T	C	2295744
NZ_KB944668.1	chromosome00001	19272	C	T	2295595
NZ_KB944668.1	chromosome00001	19287	C	T	2295580
NZ_KB944668.1	chromosome00001	19461	C	T	2295406
NZ_KB944668.1	chromosome00001	19524	G	T	2295343
NZ_KB944668.1	chromosome00001	20793	C	T	2294074
NZ_KB944668.1	chromosome00001	21091	C	A	2293776
NZ_KB944668.1	chromosome00001	21248	G	A	2293619
NZ_KB944668.1	chromosome00001	21487	C	T	2293380
NZ_KB944668.1	chromosome00001	21682	C	T	2293185
NZ_KB944668.1	chromosome00001	22029	T	C	2292838
NZ_KB944668.1	chromosome00001	22160	.	AAGGAA	2292707
NZ_KB944668.1	chromosome00001	22245	T	C	2292616
NZ_KB944668.1	chromosome00001	22257	C	G	2292604
NZ_KB944668.1	chromosome00001	22280	C	T	2292581
NZ_KB944668.1	chromosome00001	22330	C	A	2292531
NZ_KB944668.1	chromosome00001	22404	T	A	2292457
NZ_KB944668.1	chromosome00001	22440	T	G	2292421
NZ_KB944668.1	chromosome00001	22457	A	C	2292404
NZ_KB944668.1	chromosome00001	22619	T	C	2292242
NZ_KB944668.1	chromosome00001	22627	T	C	2292234
NZ_KB944668.1	chromosome00001	22671	A	G	2292190
NZ_KB944668.1	chromosome00001	22814	C	T	2292047
NZ_KB944668.1	chromosome00001	22950	T	G	2291911
NZ_KB944668.1	chromosome00001	23217	T	.	2291644
NZ_KB944668.1	chromosome00001	23245	A	T	2291617
NZ_KB944668.1	chromosome00001	23247	G	A	2291615
NZ_KB944668.1	chromosome00001	23271	C	T	2291591
NZ_KB944668.1	chromosome00001	23309	TGACCATGTTCTGACCATGGTTGGATAATTTTTTACAAATTT	.	2291553
NZ_KB944668.1	chromosome00001	23402	C	T	2291502
NZ_KB944668.1	chromosome00001	23413	T	G	2291491
NZ_KB944668.1	chromosome00001	23416	T	C	2291488
NZ_KB944668.1	chromosome00001	23419	A	.	2291485
NZ_KB944668.1	chromosome00001	23427	C	.	2291478
NZ_KB944668.1	chromosome00001	23429	.	AA	2291477
NZ_KB944668.1	chromosome00001	23430	G	A	2291474
NZ_KB944668.1	chromosome00001	23431	G	T	2291473
NZ_KB944668.1	chromosome00001	23432	G	A	2291472
NZ_KB944668.1	chromosome00001	23438	T	C	2291466
NZ_KB944668.1	chromosome00001	23440	A	G	2291464
NZ_KB944668.1	chromosome00001	23443	C	A	2291461
NZ_KB944668.1	chromosome00001	23462	C	A	2291442
NZ_KB944668.1	chromosome00001	23463	C	T	2291441
NZ_KB944668.1	chromosome00001	23465	C	T	2291439
NZ_KB944668.1	chromosome00001	23469	A	.	2291435
NZ_KB944668.1	chromosome00001	23475	G	A	2291430
NZ_KB944668.1	chromosome00001	23476	G	T	2291429
NZ_KB944668.1	chromosome00001	23477	G	A	2291428
NZ_KB944668.1	chromosome00001	23478	G	T	2291427
NZ_KB944668.1	chromosome00001	23482	G	T	2291423
NZ_KB944668.1	chromosome00001	23485	T	C	2291420
NZ_KB944668.1	chromosome00001	23507	C	G	2291398
NZ_KB944668.1	chromosome00001	23512	G	C	2291393
NZ_KB944668.1	chromosome00001	23513	C	T	2291392
NZ_KB944668.1	chromosome00001	23519	C	T	2291386
NZ_KB944668.1	chromosome00001	23541	A	T	2291364
NZ_KB944668.1	chromosome00001	23543	G	A	2291362
NZ_KB944668.1	chromosome00001	23549	T	C	2291356
NZ_KB944668.1	chromosome00001	23560	A	G	2291345
NZ_KB944668.1	chromosome00001	23561	A	T	2291344
NZ_KB944668.1	chromosome00001	23565	T	A	2291340
NZ_KB944668.1	chromosome00001	23572	T	G	2291333
NZ_KB944668.1	chromosome00001	23575	.	ATA	2291330
NZ_KB944668.1	chromosome00001	23575	C	A	2291327
NZ_KB944668.1	chromosome00001	23576	C	A	2291326
NZ_KB944668.1	chromosome00001	23579	G	A	2291323
NZ_KB944668.1	chromosome00001	23581	.	AA	2291321
NZ_KB944668.1	chromosome00001	23584	TCACTCAA	.	2291316
NZ_KB944668.1	chromosome00001	23595	.	A	2291313
NZ_KB944668.1	chromosome00001	23600	T	G	2291307
NZ_KB944668.1	chromosome00001	23602	A	C	2291305
NZ_KB944668.1	chromosome00001	23603	C	G	2291304
NZ_KB944668.1	chromosome00001	23608	G	A	2291299
NZ_KB944668.1	chromosome00001	23614	.	TTT	2291293
NZ_KB944668.1	chromosome00001	23615	A	T	2291289
NZ_KB944668.1	chromosome00001	23616	A	G	2291288
NZ_KB944668.1	chromosome00001	23617	A	G	2291287
NZ_KB944668.1	chromosome00001	23619	C	G	2291285
NZ_KB944668.1	chromosome00001	23622	G	A	2291282
NZ_KB944668.1	chromosome00001	23626	C	A	2291278
NZ_KB944668.1	chromosome00001	23631	T	A	2291273
NZ_KB944668.1	chromosome00001	23633	C	A	2291271
NZ_KB944668.1	chromosome00001	23642	TCG	.	2291262
NZ_KB944668.1	chromosome00001	23647	A	G	2291260
NZ_KB944668.1	chromosome00001	23649	.	GGG	2291258
NZ_KB944668.1	chromosome00001	23650	C	A	2291254
NZ_KB944668.1	chromosome00001	23655	C	T	2291249
NZ_KB944668.1	chromosome00001	23658	G	T	2291246
NZ_KB944668.1	chromosome00001	23664	C	T	2291240
NZ_KB944668.1	chromosome00001	23676	C	T	2291228
NZ_KB944668.1	chromosome00001	23682	T	G	2291222
NZ_KB944668.1	chromosome00001	23688	G	A	2291216
NZ_KB944668.1	chromosome00001	23689	A	G	2291215
NZ_KB944668.1	chromosome00001	23733	A	G	2291171
NZ_KB944668.1	chromosome00001	23912	T	G	2290992
NZ_KB944668.1	chromosome00001	23968	A	G	2290936
NZ_KB944668.1	chromosome00001	24085	G	A	2290819
NZ_KB944668.1	chromosome00001	24217	C	T	2290687
NZ_KB944668.1	chromosome00001	24957	A	T	2289947
NZ_KB944668.1	chromosome00001	25643	C	A	2289261
NZ_KB944668.1	chromosome00001	25945	G	C	2288959
NZ_KB944668.1	chromosome00001	26107	G	A	2288797
NZ_KB944668.1	chromosome00001	26119	A	G	2288785
NZ_KB944668.1	chromosome00001	26195	A	G	2288709
NZ_KB944668.1	chromosome00001	26374	A	G	2288530
NZ_KB944668.1	chromosome00001	26458	T	C	2288446
NZ_KB944668.1	chromosome00001	26588	C	A	2288316
NZ_KB944668.1	chromosome00001	26719	G	A	2288185
NZ_KB944668.1	chromosome00001	26815	G	A	2288089
NZ_KB944668.1	chromosome00001	26917	A	G	2287987
NZ_KB944668.1	chromosome00001	27295	A	T	2287609
NZ_KB944668.1	chromosome00001	27317	G	A	2287587
NZ_KB944668.1	chromosome00001	27520	C	T	2287384
NZ_KB944668.1	chromosome00001	27680	T	C	2287224
NZ_KB944668.1	chromosome00001	27682	T	C	2287222
NZ_KB944668.1	chromosome00001	27732	C	G	2287172
NZ_KB944668.1	chromosome00001	27951	A	G	2286953
NZ_KB944668.1	chromosome00001	27953	A	G	2286951
NZ_KB944668.1	chromosome00001	28025	T	C	2286879
NZ_KB944668.1	chromosome00001	28163	T	C	2286741
NZ_KB944668.1	chromosome00001	28214	C	T	2286690
NZ_KB944668.1	chromosome00001	28238	G	A	2286666
NZ_KB944668.1	chromosome00001	28249	T	C	2286655
NZ_KB944668.1	chromosome00001	28292	C	T	2286612
NZ_KB944668.1	chromosome00001	28499	A	G	2286405
NZ_KB944668.1	chromosome00001	28517	T	C	2286387
NZ_KB944668.1	chromosome00001	28575	G	T	2286329
NZ_KB944668.1	chromosome00001	28738	A	G	2286166
NZ_KB944668.1	chromosome00001	28752	T	C	2286152
NZ_KB944668.1	chromosome00001	28926	A	G	2285978
NZ_KB944668.1	chromosome00001	29048	T	C	2285856
NZ_KB944668.1	chromosome00001	29169	T	G	2285735
NZ_KB944668.1	chromosome00001	29186	A	T	2285718
NZ_KB944668.1	chromosome00001	29215	C	T	2285689
NZ_KB944668.1	chromosome00001	29255	C	T	2285649
NZ_KB944668.1	chromosome00001	29353	A	.	2285551
NZ_KB944668.1	chromosome00001	29379	C	A	2285526
NZ_KB944668.1	chromosome00001	29480	C	T	2285425
NZ_KB944668.1	chromosome00001	29505	T	G	2285400
NZ_KB944668.1	chromosome00001	29563	T	C	2285342
NZ_KB944668.1	chromosome00001	29650	C	A	2285255
NZ_KB944668.1	chromosome00001	29658	A	G	2285247
NZ_KB944668.1	chromosome00001	29762	T	C	2285143
NZ_KB944668.1	chromosome00001	29842	A	C	2285063
NZ_KB944668.1	chromosome00001	30101	C	A	2284804
NZ_KB944668.1	chromosome00001	30158	G	A	2284747
NZ_KB944668.1	chromosome00001	30401	T	C	2284504
NZ_KB944668.1	chromosome00001	30465	C	T	2284440
NZ_KB944668.1	chromosome00001	30497	A	G	2284408
NZ_KB944668.1	chromosome00001	30558	A	G	2284347
NZ_KB944668.1	chromosome00001	30656	G	T	2284249
NZ_KB944668.1	chromosome00001	30677	C	T	2284228
NZ_KB944668.1	chromosome00001	30743	C	T	2284162
NZ_KB944668.1	chromosome00001	30922	C	T	2283983
NZ_KB944668.1	chromosome00001	31094	A	G	2283811
NZ_KB944668.1	chromosome00001	31235	A	G	2283670
NZ_KB944668.1	chromosome00001	31306	C	T	2283599
NZ_KB944668.1	chromosome00001	31396	C	T	2283509
NZ_KB944668.1	chromosome00001	31475	A	G	2283430
NZ_KB944668.1	chromosome00001	31550	A	G	2283355
NZ_KB944668.1	chromosome00001	31766	G	A	2283139
NZ_KB944668.1	chromosome00001	32184	G	A	2282721
NZ_KB944668.1	chromosome00001	32735	G	C	2282170
NZ_KB944668.1	chromosome00001	32789	G	A	2282116
NZ_KB944668.1	chromosome00001	32795	T	C	2282110
NZ_KB944668.1	chromosome00001	32813	A	G	2282092
NZ_KB944668.1	chromosome00001	32840	T	G	2282065
NZ_KB944668.1	chromosome00001	32846	C	T	2282059
NZ_KB944668.1	chromosome00001	32888	G	A	2282017
NZ_KB944668.1	chromosome00001	32923	A	G	2281982
NZ_KB944668.1	chromosome00001	32930	A	G	2281975
NZ_KB944668.1	chromosome00001	32984	C	A	2281921
NZ_KB944668.1	chromosome00001	33134	A	C	2281771
NZ_KB944668.1	chromosome00001	33192	G	A	2281713
NZ_KB944668.1	chromosome00001	33725	C	T	2281180
NZ_KB944668.1	chromosome00001	33816	A	G	2281089
NZ_KB944668.1	chromosome00001	33983	T	C	2280922
NZ_KB944668.1	chromosome00001	34040	T	A	2280865
NZ_KB944668.1	chromosome00001	34085	G	A	2280820
NZ_KB944668.1	chromosome00001	34211	A	G	2280694
NZ_KB944668.1	chromosome00001	34212	A	C	2280693
NZ_KB944668.1	chromosome00001	34227	G	T	2280678
NZ_KB944668.1	chromosome00001	34253	A	G	2280652
NZ_KB944668.1	chromosome00001	34271	C	T	2280634
NZ_KB944668.1	chromosome00001	34307	G	A	2280598
NZ_KB944668.1	chromosome00001	34352	A	G	2280553
NZ_KB944668.1	chromosome00001	34622	C	A	2280283
NZ_KB944668.1	chromosome00001	34686	A	G	2280219
NZ_KB944668.1	chromosome00001	34781	G	A	2280124
NZ_KB944668.1	chromosome00001	34902	G	A	2280003
NZ_KB944668.1	chromosome00001	34961	A	G	2279944
NZ_KB944668.1	chromosome00001	34970	.	A	2279935
NZ_KB944668.1	chromosome00001	35148	C	A	2279756
NZ_KB944668.1	chromosome00001	35151	C	T	2279753
NZ_KB944668.1	chromosome00001	35179	C	T	2279725
NZ_KB944668.1	chromosome00001	35669	A	G	2279235
NZ_KB944668.1	chromosome00001	35763	C	T	2279141
NZ_KB944668.1	chromosome00001	35842	C	G	2279062
NZ_KB944668.1	chromosome00001	36008	C	A	2278896
NZ_KB944668.1	chromosome00001	36173	C	T	2278731
NZ_KB944668.1	chromosome00001	36246	T	C	2278658
NZ_KB944668.1	chromosome00001	36385	G	A	2278519
NZ_KB944668.1	chromosome00001	36439	T	C	2278465
NZ_KB944668.1	chromosome00001	36604	G	A	2278300
NZ_KB944668.1	chromosome00001	36703	C	T	2278201
NZ_KB944668.1	chromosome00001	36715	G	A	2278189
NZ_KB944668.1	chromosome00001	36912	C	T	2277992
NZ_KB944668.1	chromosome00001	36975	T	C	2277929
NZ_KB944668.1	chromosome00001	36996	T	C	2277908
NZ_KB944668.1	chromosome00001	37028	C	T	2277876
NZ_KB944668.1	chromosome00001	37101	G	A	2277803
NZ_KB944668.1	chromosome00001	37143	A	T	2277761
NZ_KB944668.1	chromosome00001	37185	G	A	2277719
NZ_KB944668.1	chromosome00001	37188	A	G	2277716
NZ_KB944668.1	chromosome00001	37191	C	T	2277713
NZ_KB944668.1	chromosome00001	37195	G	C	2277709
NZ_KB944668.1	chromosome00001	37200	A	G	2277704
NZ_KB944668.1	chromosome00001	37206	C	T	2277698
NZ_KB944668.1	chromosome00001	37210	.	T	2277694
NZ_KB944668.1	chromosome00001	37212	A	.	2277691
NZ_KB944668.1	chromosome00001	37224	G	A	2277680
NZ_KB944668.1	chromosome00001	37228	T	G	2277676
NZ_KB944668.1	chromosome00001	37232	T	C	2277672
NZ_KB944668.1	chromosome00001	37245	G	A	2277659
NZ_KB944668.1	chromosome00001	37250	G	A	2277654
NZ_KB944668.1	chromosome00001	37262	T	C	2277642
NZ_KB944668.1	chromosome00001	37277	G	T	2277627
NZ_KB944668.1	chromosome00001	37286	T	C	2277618
NZ_KB944668.1	chromosome00001	37381	T	C	2277523
NZ_KB944668.1	chromosome00001	37561	C	G	2277343
NZ_KB944668.1	chromosome00001	37600	G	T	2277304
NZ_KB944668.1	chromosome00001	37631	C	A	2277273
NZ_KB944668.1	chromosome00001	37734	T	C	2277170
NZ_KB944668.1	chromosome00001	37941	C	T	2276963
NZ_KB944668.1	chromosome00001	38030	T	A	2276874
NZ_KB944668.1	chromosome00001	38047	T	G	2276857
NZ_KB944668.1	chromosome00001	38221	T	C	2276683
NZ_KB944668.1	chromosome00001	38222	C	T	2276682
NZ_KB944668.1	chromosome00001	38239	G	T	2276665
NZ_KB944668.1	chromosome00001	38248	G	T	2276656
NZ_KB944668.1	chromosome00001	38278	C	T	2276626
NZ_KB944668.1	chromosome00001	38317	A	G	2276587
NZ_KB944668.1	chromosome00001	38339	C	T	2276565
NZ_KB944668.1	chromosome00001	38378	T	C	2276526
NZ_KB944668.1	chromosome00001	38461	T	C	2276443
NZ_KB944668.1	chromosome00001	38487	G	A	2276417
NZ_KB944668.1	chromosome00001	38666	G	A	2276238
NZ_KB944668.1	chromosome00001	38679	C	T	2276225
NZ_KB944668.1	chromosome00001	38782	G	A	2276122
NZ_KB944668.1	chromosome00001	38783	G	T	2276121
NZ_KB944668.1	chromosome00001	38790	C	T	2276114
NZ_KB944668.1	chromosome00001	38821	C	T	2276083
NZ_KB944668.1	chromosome00001	38869	A	T	2276035
NZ_KB944668.1	chromosome00001	38905	C	T	2275999
NZ_KB944668.1	chromosome00001	38925	.	TACCTGAAAATAACCAAAGTAGAACCTTTACCTGAAAATAACCAAAGTAGAACCTT	2275979
NZ_KB944668.1	chromosome00001	38960	T	C	2275888
NZ_KB944668.1	chromosome00001	38964	G	T	2275884
NZ_KB944668.1	chromosome00001	39067	G	A	2275781
NZ_KB944668.1	chromosome00001	39074	A	T	2275774
NZ_KB944668.1	chromosome00001	39088	C	T	2275760
NZ_KB944668.1	chromosome00001	39124	G	T	2275724
NZ_KB944668.1	chromosome00001	39133	G	A	2275715
NZ_KB944668.1	chromosome00001	39136	C	T	2275712
NZ_KB944668.1	chromosome00001	39147	AT	.	2275701
NZ_KB944668.1	chromosome00001	39150	AT	.	2275700
NZ_KB944668.1	chromosome00001	39155	T	G	2275697
NZ_KB944668.1	chromosome00001	39156	T	C	2275696
NZ_KB944668.1	chromosome00001	39203	T	C	2275649
NZ_KB944668.1	chromosome00001	5092	C	T	2310273
NZ_KB944668.1	chromosome00001	5096	C	G	2310269
NZ_KB944668.1	chromosome00001	5191	T	C	2310174
NZ_KB944668.1	chromosome00001	5209	G	A	2310156
NZ_KB944668.1	chromosome00001	5215	G	A	2310150
NZ_KB944668.1	chromosome00001	5221	A	G	2310144
NZ_KB944668.1	chromosome00001	5298	T	C	2310067
NZ_KB944668.1	chromosome00001	5317	C	G	2310048
NZ_KB944668.1	chromosome00001	5377	A	G	2309988
NZ_KB944668.1	chromosome00001	5395	C	G	2309970
NZ_KB944668.1	chromosome00001	5407	C	T	2309958
NZ_KB944668.1	chromosome00001	5423	C	A	2309942
NZ_KB944668.1	chromosome00001	5446	A	G	2309919
NZ_KB944668.1	chromosome00001	5464	C	T	2309901
NZ_KB944668.1	chromosome00001	5581	T	C	2309784
NZ_KB944668.1	chromosome00001	5665	C	T	2309700
NZ_KB944668.1	chromosome00001	5670	C	G	2309695
NZ_KB944668.1	chromosome00001	5674	C	T	2309691
NZ_KB944668.1	chromosome00001	5680	T	A	2309685
NZ_KB944668.1	chromosome00001	5686	A	T	2309679
NZ_KB944668.1	chromosome00001	5698	A	G	2309667
NZ_KB944668.1	chromosome00001	5746	C	T	2309619
NZ_KB944668.1	chromosome00001	5761	C	T	2309604
NZ_KB944668.1	chromosome00001	5764	A	C	2309601
NZ_KB944668.1	chromosome00001	5788	C	G	2309577
NZ_KB944668.1	chromosome00001	5836	A	G	2309529
NZ_KB944668.1	chromosome00001	5845	C	T	2309520
NZ_KB944668.1	chromosome00001	5846	C	A	2309519
NZ_KB944668.1	chromosome00001	5849	.	C	2309516
NZ_KB944668.1	chromosome00001	5852	G	T	2309512
NZ_KB944668.1	chromosome00001	5854	AG	.	2309510
NZ_KB944668.1	chromosome00001	5858	G	T	2309508
NZ_KB944668.1	chromosome00001	5860	C	A	2309506
NZ_KB944668.1	chromosome00001	5862	.	G	2309504
NZ_KB944668.1	chromosome00001	5866	G	C	2309499
NZ_KB944668.1	chromosome00001	5867	T	C	2309498
NZ_KB944668.1	chromosome00001	5869	A	T	2309496
NZ_KB944668.1	chromosome00001	5878	A	T	2309487
NZ_KB944668.1	chromosome00001	5879	A	T	2309486
NZ_KB944668.1	chromosome00001	5888	T	A	2309477
NZ_KB944668.1	chromosome00001	5890	T	A	2309475
NZ_KB944668.1	chromosome00001	5891	G	A	2309474
NZ_KB944668.1	chromosome00001	5892	C	A	2309473
NZ_KB944668.1	chromosome00001	5893	C	A	2309472
NZ_KB944668.1	chromosome00001	5896	C	T	2309469
NZ_KB944668.1	chromosome00001	5900	C	G	2309465
NZ_KB944668.1	chromosome00001	5901	T	A	2309464
NZ_KB944668.1	chromosome00001	5902	T	A	2309463
NZ_KB944668.1	chromosome00001	5905	A	.	2309460
NZ_KB944668.1	chromosome00001	5908	.	C	2309458
NZ_KB944668.1	chromosome00001	5911	C	T	2309454
NZ_KB944668.1	chromosome00001	5918	A	G	2309447
NZ_KB944668.1	chromosome00001	5919	A	G	2309446
NZ_KB944668.1	chromosome00001	5920	T	A	2309445
NZ_KB944668.1	chromosome00001	5921	A	C	2309444
NZ_KB944668.1	chromosome00001	5926	.	T	2309439
NZ_KB944668.1	chromosome00001	5929	G	.	2309435
NZ_KB944668.1	chromosome00001	5932	G	T	2309433
NZ_KB944668.1	chromosome00001	5938	A	G	2309427
NZ_KB944668.1	chromosome00001	5959	A	C	2309406
NZ_KB944668.1	chromosome00001	5962	G	C	2309403
NZ_KB944668.1	chromosome00001	5989	C	T	2309376
NZ_KB944668.1	chromosome00001	6102	.	CG	2309263
NZ_KB944668.1	chromosome00001	6257	G	A	2309106
NZ_KB944668.1	chromosome00001	6304	G	A	2309059
NZ_KB944668.1	chromosome00001	6322	C	T	2309041
NZ_KB944668.1	chromosome00001	6442	T	G	2308921
NZ_KB944668.1	chromosome00001	6553	C	G	2308810
NZ_KB944668.1	chromosome00001	6615	T	G	2308748
NZ_KB944668.1	chromosome00001	6703	T	C	2308660
NZ_KB944668.1	chromosome00001	6706	G	T	2308657
NZ_KB944668.1	chromosome00001	6709	A	T	2308654
NZ_KB944668.1	chromosome00001	6710	C	G	2308653
NZ_KB944668.1	chromosome00001	6794	A	G	2308569
NZ_KB944668.1	chromosome00001	6795	A	C	2308568
NZ_KB944668.1	chromosome00001	6796	T	G	2308567
NZ_KB944668.1	chromosome00001	6802	T	C	2308561
NZ_KB944668.1	chromosome00001	6811	T	C	2308552
NZ_KB944668.1	chromosome00001	6817	C	T	2308546
NZ_KB944668.1	chromosome00001	6835	C	T	2308528
NZ_KB944668.1	chromosome00001	6868	C	A	2308495
NZ_KB944668.1	chromosome00001	6869	A	C	2308494
NZ_KB944668.1	chromosome00001	6907	G	A	2308456
NZ_KB944668.1	chromosome00001	7039	G	T	2308324
NZ_KB944668.1	chromosome00001	7078	A	G	2308285
NZ_KB944668.1	chromosome00001	7119	C	A	2308244
NZ_KB944668.1	chromosome00001	7180	A	G	2308183
NZ_KB944668.1	chromosome00001	7225	C	T	2308138
NZ_KB944668.1	chromosome00001	7258	C	A	2308105
NZ_KB944668.1	chromosome00001	7309	T	C	2308054
NZ_KB944668.1	chromosome00001	7311	A	G	2308052
NZ_KB944668.1	chromosome00001	7312	C	A	2308051
NZ_KB944668.1	chromosome00001	7345	A	C	2308018
NZ_KB944668.1	chromosome00001	7361	.	AGC	2308002
NZ_KB944668.1	chromosome00001	7619	C	T	2307741
NZ_KB944668.1	chromosome00001	7661	G	A	2307699
NZ_KB944668.1	chromosome00001	7662	A	G	2307698
NZ_KB944668.1	chromosome00001	7664	T	A	2307696
NZ_KB944668.1	chromosome00001	7711	C	A	2307649
NZ_KB944668.1	chromosome00001	7810	C	T	2307550
NZ_KB944668.1	chromosome00001	8085	T	A	2307275
NZ_KB944668.1	chromosome00001	3479	G	A	2311913
NZ_KB944668.1	chromosome00001	3481	C	T	2311911
NZ_KB944668.1	chromosome00001	3484	A	G	2311908
NZ_KB944668.1	chromosome00001	3492	T	C	2311900
NZ_KB944668.1	chromosome00001	3493	T	C	2311899
NZ_KB944668.1	chromosome00001	3526	A	G	2311866
NZ_KB944668.1	chromosome00001	3553	C	G	2311839
NZ_KB944668.1	chromosome00001	3555	T	C	2311837
NZ_KB944668.1	chromosome00001	3559	G	T	2311833
NZ_KB944668.1	chromosome00001	3566	G	A	2311826
NZ_KB944668.1	chromosome00001	3584	G	T	2311808
NZ_KB944668.1	chromosome00001	3588	G	A	2311804
NZ_KB944668.1	chromosome00001	3614	A	T	2311778
NZ_KB944668.1	chromosome00001	3677	T	C	2311715
NZ_KB944668.1	chromosome00001	3679	T	A	2311713
NZ_KB944668.1	chromosome00001	3685	A	T	2311707
NZ_KB944668.1	chromosome00001	3688	T	A	2311704
NZ_KB944668.1	chromosome00001	3691	A	T	2311701
NZ_KB944668.1	chromosome00001	3692	G	A	2311700
NZ_KB944668.1	chromosome00001	3700	G	A	2311692
NZ_KB944668.1	chromosome00001	3732	T	C	2311660
NZ_KB944668.1	chromosome00001	3754	A	T	2311638
NZ_KB944668.1	chromosome00001	3850	G	C	2311542
NZ_KB944668.1	chromosome00001	3853	T	C	2311539
NZ_KB944668.1	chromosome00001	3916	A	G	2311476
NZ_KB944668.1	chromosome00001	3928	A	G	2311464
NZ_KB944668.1	chromosome00001	3937	C	T	2311455
NZ_KB944668.1	chromosome00001	3940	T	C	2311452
NZ_KB944668.1	chromosome00001	3991	T	C	2311401
NZ_KB944668.1	chromosome00001	4045	C	G	2311347
NZ_KB944668.1	chromosome00001	4117	C	A	2311275
NZ_KB944668.1	chromosome00001	4132	G	A	2311260
NZ_KB944668.1	chromosome00001	4138	C	T	2311254
NZ_KB944666.1	chromosome00001	2613637	A	G	61630
NZ_KB944666.1	chromosome00001	2613740	A	C	61527
NZ_KB944666.1	chromosome00001	2613900	A	G	61367
NZ_KB944666.1	chromosome00001	2614095	T	C	61172
NZ_KB944666.1	chromosome00001	2614146	C	G	61121
NZ_KB944666.1	chromosome00001	2614167	C	T	61100
NZ_KB944666.1	chromosome00001	2614407	G	A	60860
NZ_KB944666.1	chromosome00001	2614530	A	G	60737
NZ_KB944666.1	chromosome00001	2614563	C	A	60704
NZ_KB944666.1	chromosome00001	2614953	T	C	60314
NZ_KB944666.1	chromosome00001	2614956	A	G	60311
NZ_KB944666.1	chromosome00001	2615040	A	G	60227
NZ_KB944666.1	chromosome00001	2615061	A	G	60206
NZ_KB944666.1	chromosome00001	2615109	T	A	60158
NZ_KB944666.1	chromosome00001	2615196	C	T	60071
NZ_KB944666.1	chromosome00001	2615352	G	A	59915
NZ_KB944666.1	chromosome00001	2615357	C	A	59910
NZ_KB944666.1	chromosome00001	2615511	A	T	59756
NZ_KB944666.1	chromosome00001	2615667	A	G	59600
NZ_KB944666.1	chromosome00001	2615913	T	G	59354
NZ_KB944666.1	chromosome00001	2615965	C	T	59302
NZ_KB944666.1	chromosome00001	2616077	A	G	59190
NZ_KB944666.1	chromosome00001	2617220	T	C	58047
NZ_KB944666.1	chromosome00001	2617241	G	A	58026
NZ_KB944666.1	chromosome00001	2617274	G	A	57993
NZ_KB944666.1	chromosome00001	2617580	C	T	57687
NZ_KB944666.1	chromosome00001	2617598	G	A	57669
NZ_KB944666.1	chromosome00001	2617761	T	C	57506
NZ_KB944666.1	chromosome00001	2617855	C	T	57412
NZ_KB944666.1	chromosome00001	2617856	C	T	57411
NZ_KB944666.1	chromosome00001	2618563	A	G	56704
NZ_KB944666.1	chromosome00001	2618579	G	.	56688
NZ_KB944666.1	chromosome00001	2618581	T	C	56687
NZ_KB944666.1	chromosome00001	2618600	T	C	56668
NZ_KB944666.1	chromosome00001	2618613	T	C	56655
NZ_KB944666.1	chromosome00001	2618616	T	C	56652
NZ_KB944666.1	chromosome00001	2618628	G	A	56640
NZ_KB944666.1	chromosome00001	2618717	G	A	56551
NZ_KB944666.1	chromosome00001	2618888	A	C	56380
NZ_KB944666.1	chromosome00001	2619125	T	A	56143
NZ_KB944666.1	chromosome00001	2619149	G	A	56119
NZ_KB944666.1	chromosome00001	2619162	A	G	56106
NZ_KB944666.1	chromosome00001	2619593	A	G	55675
NZ_KB944666.1	chromosome00001	2619632	A	G	55636
NZ_KB944666.1	chromosome00001	2619665	A	G	55603
NZ_KB944666.1	chromosome00001	2619704	T	C	55564
NZ_KB944666.1	chromosome00001	2619710	C	T	55558
NZ_KB944666.1	chromosome00001	2619980	G	A	55288
NZ_KB944666.1	chromosome00001	2620230	C	T	55038
NZ_KB944666.1	chromosome00001	2620365	G	A	54903
NZ_KB944666.1	chromosome00001	2620657	C	T	54611
NZ_KB944666.1	chromosome00001	2620668	T	C	54600
NZ_KB944666.1	chromosome00001	2620694	T	A	54574
NZ_KB944666.1	chromosome00001	2620714	T	C	54554
NZ_KB944666.1	chromosome00001	2620717	T	C	54551
NZ_KB944666.1	chromosome00001	2620767	T	G	54501
NZ_KB944666.1	chromosome00001	2620774	G	A	54494
NZ_KB944666.1	chromosome00001	2620798	T	C	54470
NZ_KB944666.1	chromosome00001	2621107	T	G	54161
NZ_KB944666.1	chromosome00001	2621671	T	C	53597
NZ_KB944666.1	chromosome00001	2621815	A	C	53453
NZ_KB944666.1	chromosome00001	2622233	C	T	53035
NZ_KB944666.1	chromosome00001	2622500	A	G	52768
NZ_KB944666.1	chromosome00001	2622563	C	T	52705
NZ_KB944666.1	chromosome00001	2622617	T	A	52651
NZ_KB944666.1	chromosome00001	2622761	A	G	52507
NZ_KB944666.1	chromosome00001	2623242	T	A	52026
NZ_KB944666.1	chromosome00001	2623250	G	A	52018
NZ_KB944666.1	chromosome00001	2623259	T	A	52009
NZ_KB944666.1	chromosome00001	2623275	A	G	51993
NZ_KB944666.1	chromosome00001	2623361	G	A	51907
NZ_KB944666.1	chromosome00001	2623383	A	G	51885
NZ_KB944666.1	chromosome00001	2623511	T	C	51757
NZ_KB944666.1	chromosome00001	2623573	A	G	51695
NZ_KB944666.1	chromosome00001	2623661	A	G	51607
NZ_KB944666.1	chromosome00001	2623670	G	A	51598
NZ_KB944666.1	chromosome00001	2623719	G	A	51549
NZ_KB944666.1	chromosome00001	2623848	T	C	51420
NZ_KB944666.1	chromosome00001	2623849	G	T	51419
NZ_KB944666.1	chromosome00001	2623886	G	C	51382
NZ_KB944666.1	chromosome00001	2623989	C	A	51279
NZ_KB944666.1	chromosome00001	2624003	G	T	51265
NZ_KB944666.1	chromosome00001	2624235	A	C	51033
NZ_KB944666.1	chromosome00001	2624239	C	T	51029
NZ_KB944666.1	chromosome00001	2624282	A	G	50986
NZ_KB944666.1	chromosome00001	2624288	T	C	50980
NZ_KB944666.1	chromosome00001	2624337	G	C	50931
NZ_KB944666.1	chromosome00001	2625130	C	T	50138
NZ_KB944666.1	chromosome00001	2625331	A	G	49937
NZ_KB944666.1	chromosome00001	2625517	G	A	49751
NZ_KB944666.1	chromosome00001	2625520	G	A	49748
NZ_KB944666.1	chromosome00001	2625540	C	T	49728
NZ_KB944666.1	chromosome00001	2625574	A	C	49694
NZ_KB944666.1	chromosome00001	2625775	G	A	49493
NZ_KB944666.1	chromosome00001	2625856	A	G	49412
NZ_KB944666.1	chromosome00001	2625880	G	A	49388
NZ_KB944666.1	chromosome00001	2625922	A	G	49346
NZ_KB944666.1	chromosome00001	2626074	T	C	49194
NZ_KB944666.1	chromosome00001	2626392	G	A	48876
NZ_KB944666.1	chromosome00001	2626671	T	C	48597
NZ_KB944666.1	chromosome00001	2626848	T	C	48420
NZ_KB944666.1	chromosome00001	2626902	A	G	48366
NZ_KB944666.1	chromosome00001	2627031	T	C	48237
NZ_KB944666.1	chromosome00001	2627128	G	A	48140
NZ_KB944666.1	chromosome00001	2627224	C	T	48044
NZ_KB944666.1	chromosome00001	2627233	T	A	48035
NZ_KB944666.1	chromosome00001	2627966	G	A	47302
NZ_KB944666.1	chromosome00001	2627969	A	G	47299
NZ_KB944666.1	chromosome00001	2628514	C	T	46754
NZ_KB944666.1	chromosome00001	2628830	A	C	46438
NZ_KB944666.1	chromosome00001	2628877	A	G	46391
NZ_KB944666.1	chromosome00001	2629069	G	A	46199
NZ_KB944666.1	chromosome00001	2629282	A	T	45986
NZ_KB944666.1	chromosome00001	2629834	C	T	45434
NZ_KB944666.1	chromosome00001	2629864	C	T	45404
NZ_KB944666.1	chromosome00001	2629966	G	A	45302
NZ_KB944666.1	chromosome00001	2630840	.	A	44428
NZ_KB944666.1	chromosome00001	2631215	C	T	44052
NZ_KB944666.1	chromosome00001	2631281	T	C	43986
NZ_KB944666.1	chromosome00001	2631289	A	G	43978
NZ_KB944666.1	chromosome00001	2631479	G	A	43788
NZ_KB944666.1	chromosome00001	2631512	A	C	43755
NZ_KB944666.1	chromosome00001	2631959	G	A	43308
NZ_KB944666.1	chromosome00001	2631960	C	G	43307
NZ_KB944666.1	chromosome00001	2632290	G	C	42977
NZ_KB944666.1	chromosome00001	2632702	C	T	42565
NZ_KB944666.1	chromosome00001	2632924	G	A	42343
NZ_KB944666.1	chromosome00001	2632982	G	C	42285
NZ_KB944666.1	chromosome00001	2632986	G	T	42281
NZ_KB944666.1	chromosome00001	2633680	G	A	41587
NZ_KB944666.1	chromosome00001	2633898	T	C	41369
NZ_KB944666.1	chromosome00001	2634664	T	C	40603
NZ_KB944666.1	chromosome00001	2634874	A	G	40393
NZ_KB944666.1	chromosome00001	2635113	A	G	40154
NZ_KB944666.1	chromosome00001	2635140	C	T	40127
NZ_KB944666.1	chromosome00001	2635155	T	C	40112
NZ_KB944666.1	chromosome00001	2635272	A	C	39995
NZ_KB944666.1	chromosome00001	2635638	G	A	39629
NZ_KB944666.1	chromosome00001	2635656	C	T	39611
NZ_KB944666.1	chromosome00001	2635818	C	T	39449
NZ_KB944666.1	chromosome00001	2636181	A	G	39086
NZ_KB944666.1	chromosome00001	2636226	T	A	39041
NZ_KB944666.1	chromosome00001	2636529	T	C	38738
NZ_KB944666.1	chromosome00001	2636610	A	G	38657
NZ_KB944666.1	chromosome00001	2636667	G	T	38600
NZ_KB944666.1	chromosome00001	2636691	T	C	38576
NZ_KB944666.1	chromosome00001	2636793	A	G	38474
NZ_KB944666.1	chromosome00001	2636823	C	T	38444
NZ_KB944666.1	chromosome00001	2636838	G	A	38429
NZ_KB944666.1	chromosome00001	2636877	C	T	38390
NZ_KB944666.1	chromosome00001	2636910	T	C	38357
NZ_KB944666.1	chromosome00001	2637030	C	T	38237
NZ_KB944666.1	chromosome00001	2637092	C	T	38175
NZ_KB944666.1	chromosome00001	2637267	T	C	38000
NZ_KB944666.1	chromosome00001	2637393	A	G	37874
NZ_KB944666.1	chromosome00001	2637402	T	C	37865
NZ_KB944666.1	chromosome00001	2637429	G	A	37838
NZ_KB944666.1	chromosome00001	2637516	A	G	37751
NZ_KB944666.1	chromosome00001	2638003	T	C	37264
NZ_KB944666.1	chromosome00001	2638025	T	C	37242
NZ_KB944666.1	chromosome00001	2638034	C	T	37233
NZ_KB944666.1	chromosome00001	2638058	T	C	37209
NZ_KB944666.1	chromosome00001	2638070	A	G	37197
NZ_KB944666.1	chromosome00001	2638103	A	G	37164
NZ_KB944666.1	chromosome00001	2638721	A	G	36546
NZ_KB944666.1	chromosome00001	2638804	G	C	36463
NZ_KB944666.1	chromosome00001	2638853	T	C	36414
NZ_KB944666.1	chromosome00001	2638876	C	A	36391
NZ_KB944666.1	chromosome00001	2638978	A	G	36289
NZ_KB944666.1	chromosome00001	2639076	A	G	36191
NZ_KB944666.1	chromosome00001	2639082	A	G	36185
NZ_KB944666.1	chromosome00001	2639344	G	A	35923
NZ_KB944666.1	chromosome00001	2639347	G	A	35920
NZ_KB944666.1	chromosome00001	2639353	G	A	35914
NZ_KB944666.1	chromosome00001	2639562	A	G	35705
NZ_KB944666.1	chromosome00001	2639656	C	T	35611
NZ_KB944666.1	chromosome00001	2639884	A	G	35383
NZ_KB944666.1	chromosome00001	2640352	T	C	34915
NZ_KB944666.1	chromosome00001	2640358	A	G	34909
NZ_KB944666.1	chromosome00001	2640460	A	G	34807
NZ_KB944666.1	chromosome00001	2640469	A	C	34798
NZ_KB944666.1	chromosome00001	2640619	A	G	34648
NZ_KB944666.1	chromosome00001	2640934	C	T	34333
NZ_KB944666.1	chromosome00001	2640967	A	T	34300
NZ_KB944666.1	chromosome00001	2641603	T	A	33664
NZ_KB944666.1	chromosome00001	2641627	C	T	33640
NZ_KB944666.1	chromosome00001	2642224	C	T	33043
NZ_KB944666.1	chromosome00001	2642374	A	T	32893
NZ_KB944666.1	chromosome00001	2642428	G	A	32839
NZ_KB944666.1	chromosome00001	2642547	G	T	32720
NZ_KB944666.1	chromosome00001	2642647	A	G	32620
NZ_KB944666.1	chromosome00001	2642683	T	C	32584
NZ_KB944666.1	chromosome00001	2645755	A	C	29512
NZ_KB944666.1	chromosome00001	2646550	C	T	28717
NZ_KB944666.1	chromosome00001	2647591	C	T	27676
NZ_KB944666.1	chromosome00001	2647619	T	C	27648
NZ_KB944666.1	chromosome00001	2647769	A	G	27498
NZ_KB944666.1	chromosome00001	2648031	G	A	27236
NZ_KB944666.1	chromosome00001	2648084	T	.	27183
NZ_KB944666.1	chromosome00001	2648163	G	C	27105
NZ_KB944666.1	chromosome00001	2648165	.	GATAGCAAAAGCTATCAATGGAGCCTAGCGGGATCGAACCGCTGACCTCCTGCGTGCAAAGCAGGCGCTCTCCCAGCTGAGCTAAGGCCCCGAATTTATTTG	27103
NZ_KB944666.1	chromosome00001	2648165	T	A	27001
NZ_KB944666.1	chromosome00001	2649545	C	T	25621
NZ_KB944666.1	chromosome00001	2649828	T	.	25338
NZ_KB944666.1	chromosome00001	2649995	.	T	25172
NZ_KB944666.1	chromosome00001	2650001	A	G	25165
NZ_KB944666.1	chromosome00001	2650037	C	T	25129
NZ_KB944666.1	chromosome00001	2650133	C	T	25033
NZ_KB944666.1	chromosome00001	2651473	T	G	23693
NZ_KB944666.1	chromosome00001	2651513	A	G	23653
NZ_KB944666.1	chromosome00001	2651750	G	A	23416
NZ_KB944666.1	chromosome00001	2651848	T	C	23318
NZ_KB944666.1	chromosome00001	2652903	C	A	22263
NZ_KB944666.1	chromosome00001	2653213	G	A	21953
NZ_KB944666.1	chromosome00001	2653276	G	A	21890
NZ_KB944666.1	chromosome00001	2653318	G	A	21848
NZ_KB944666.1	chromosome00001	2653615	G	A	21551
NZ_KB944666.1	chromosome00001	2653699	A	G	21467
NZ_KB944666.1	chromosome00001	2653905	A	G	21261
NZ_KB944666.1	chromosome00001	2654067	T	C	21099
NZ_KB944666.1	chromosome00001	2654113	C	T	21053
NZ_KB944666.1	chromosome00001	2654212	A	G	20954
NZ_KB944666.1	chromosome00001	2654316	T	C	20850
NZ_KB944666.1	chromosome00001	2654340	T	C	20826
NZ_KB944666.1	chromosome00001	2654388	T	C	20778
NZ_KB944666.1	chromosome00001	2654439	T	C	20727
NZ_KB944666.1	chromosome00001	2654469	T	C	20697
NZ_KB944666.1	chromosome00001	2654470	A	G	20696
NZ_KB944666.1	chromosome00001	2654712	A	C	20454
NZ_KB944666.1	chromosome00001	2654885	T	C	20281
NZ_KB944666.1	chromosome00001	2655043	G	A	20123
NZ_KB944666.1	chromosome00001	2655082	C	A	20084
NZ_KB944666.1	chromosome00001	2655100	A	C	20066
NZ_KB944666.1	chromosome00001	2655151	C	A	20015
NZ_KB944666.1	chromosome00001	2655401	G	A	19765
NZ_KB944666.1	chromosome00001	2655971	C	T	19195
NZ_KB944666.1	chromosome00001	2655984	TT	.	19182
NZ_KB944666.1	chromosome00001	2656418	A	G	18750
NZ_KB944666.1	chromosome00001	2656634	G	A	18534
NZ_KB944666.1	chromosome00001	2656678	A	C	18490
NZ_KB944666.1	chromosome00001	2656690	C	T	18478
NZ_KB944666.1	chromosome00001	2656979	G	A	18189
NZ_KB944666.1	chromosome00001	2656997	G	A	18171
NZ_KB944666.1	chromosome00001	2657000	T	C	18168
NZ_KB944666.1	chromosome00001	2657120	A	G	18048
NZ_KB944666.1	chromosome00001	2657255	T	A	17913
NZ_KB944666.1	chromosome00001	2657327	T	A	17841
NZ_KB944666.1	chromosome00001	2657328	T	G	17840
NZ_KB944666.1	chromosome00001	2657474	C	T	17694
NZ_KB944666.1	chromosome00001	2657704	T	C	17464
NZ_KB944666.1	chromosome00001	2657934	C	A	17234
NZ_KB944666.1	chromosome00001	2657937	T	A	17231
NZ_KB944666.1	chromosome00001	2658147	G	T	17021
NZ_KB944666.1	chromosome00001	2658148	C	T	17020
NZ_KB944666.1	chromosome00001	2659196	G	T	15972
NZ_KB944666.1	chromosome00001	2659436	T	C	15732
NZ_KB944666.1	chromosome00001	2660000	C	G	15168
NZ_KB944666.1	chromosome00001	2660105	G	A	15063
NZ_KB944666.1	chromosome00001	2660451	G	A	14717
NZ_KB944666.1	chromosome00001	2660475	T	C	14693
NZ_KB944666.1	chromosome00001	2660541	C	T	14627
NZ_KB944666.1	chromosome00001	2660583	C	A	14585
NZ_KB944666.1	chromosome00001	2660688	G	A	14480
NZ_KB944666.1	chromosome00001	2660703	T	C	14465
NZ_KB944666.1	chromosome00001	2660772	C	T	14396
NZ_KB944666.1	chromosome00001	2660907	T	C	14261
NZ_KB944666.1	chromosome00001	2660958	G	A	14210
NZ_KB944666.1	chromosome00001	2661151	C	T	14017
NZ_KB944666.1	chromosome00001	2661220	A	G	13948
NZ_KB944666.1	chromosome00001	2661271	A	G	13897
NZ_KB944666.1	chromosome00001	2661306	A	G	13862
NZ_KB944666.1	chromosome00001	2661307	T	C	13861
NZ_KB944666.1	chromosome00001	2661349	A	G	13819
NZ_KB944666.1	chromosome00001	2662130	T	C	13038
NZ_KB944666.1	chromosome00001	2662146	T	C	13022
NZ_KB944666.1	chromosome00001	2662173	G	A	12995
NZ_KB944666.1	chromosome00001	2662235	C	T	12933
NZ_KB944666.1	chromosome00001	2662842	T	C	12326
NZ_KB944666.1	chromosome00001	1068943	C	A	75061
NZ_KB944666.1	chromosome00001	1068967	G	T	75085
NZ_KB944666.1	chromosome00001	1068970	G	T	75088
NZ_KB944666.1	chromosome00001	1068972	A	G	75090
NZ_KB944666.1	chromosome00001	1068973	A	T	75091
NZ_KB944666.1	chromosome00001	1069004	C	T	75122
NZ_KB944666.1	chromosome00001	1069075	A	G	75193
NZ_KB944666.1	chromosome00001	1069130	T	C	75248
NZ_KB944666.1	chromosome00001	1069138	C	T	75256
NZ_KB944666.1	chromosome00001	1069143	G	A	75261
NZ_KB944666.1	chromosome00001	1069148	T	C	75266
NZ_KB944666.1	chromosome00001	1069151	.	T	75269
NZ_KB944666.1	chromosome00001	1069151	G	T	75270
NZ_KB944666.1	chromosome00001	1069171	.	A	75290
NZ_KB944666.1	chromosome00001	1069353	G	A	75473
NZ_KB944666.1	chromosome00001	1069409	C	T	75529
NZ_KB944666.1	chromosome00001	2010825	T	C	94132
NZ_KB944666.1	chromosome00001	2010837	A	G	94120
NZ_KB944666.1	chromosome00001	2010846	G	A	94111
NZ_KB944666.1	chromosome00001	2010870	G	A	94087
NZ_KB944666.1	chromosome00001	2010882	A	G	94075
NZ_KB944666.1	chromosome00001	2010894	C	T	94063
NZ_KB944666.1	chromosome00001	2010918	T	C	94039
NZ_KB944666.1	chromosome00001	2010957	A	C	94000
NZ_KB944666.1	chromosome00001	2011039	G	A	93918
NZ_KB944666.1	chromosome00001	2011042	T	A	93915
NZ_KB944666.1	chromosome00001	2011045	A	C	93912
NZ_KB944666.1	chromosome00001	2011048	A	T	93909
NZ_KB944666.1	chromosome00001	2011051	C	T	93906
NZ_KB944666.1	chromosome00001	2011063	A	T	93894
NZ_KB944666.1	chromosome00001	2011066	G	T	93891
NZ_KB944666.1	chromosome00001	2011074	A	T	93883
NZ_KB944666.1	chromosome00001	2011078	G	A	93879
NZ_KB944666.1	chromosome00001	2011081	T	A	93876
NZ_KB944666.1	chromosome00001	2011094	T	G	93863
NZ_KB944666.1	chromosome00001	2011104	T	C	93853
NZ_KB944666.1	chromosome00001	2011120	T	C	93837
NZ_KB944666.1	chromosome00001	2011126	.	ACT	93831
NZ_KB944666.1	chromosome00001	2011131	T	C	93823
NZ_KB944666.1	chromosome00001	2011132	A	G	93822
NZ_KB944666.1	chromosome00001	2011134	A	T	93820
NZ_KB944666.1	chromosome00001	2011150	G	A	93804
NZ_KB944666.1	chromosome00001	2011155	T	C	93799
NZ_KB944666.1	chromosome00001	2011162	C	T	93792
NZ_KB944666.1	chromosome00001	2011181	G	A	93773
NZ_KB944666.1	chromosome00001	2011195	C	T	93759
NZ_KB944666.1	chromosome00001	2011216	C	T	93738
NZ_KB944666.1	chromosome00001	2011225	C	T	93729
NZ_KB944666.1	chromosome00001	2011228	A	G	93726
NZ_KB944666.1	chromosome00001	2011230	C	T	93724
NZ_KB944666.1	chromosome00001	2011231	T	A	93723
NZ_KB944666.1	chromosome00001	2011234	T	G	93720
NZ_KB944666.1	chromosome00001	2011240	G	T	93714
NZ_KB944666.1	chromosome00001	2011241	G	T	93713
NZ_KB944666.1	chromosome00001	2011258	T	G	93696
NZ_KB944666.1	chromosome00001	2011267	A	C	93687
NZ_KB944666.1	chromosome00001	2011270	A	G	93684
NZ_KB944666.1	chromosome00001	2011276	A	G	93678
NZ_KB944666.1	chromosome00001	2011288	A	C	93666
NZ_KB944666.1	chromosome00001	2011290	A	G	93664
NZ_KB944666.1	chromosome00001	2011306	C	T	93648
NZ_KB944666.1	chromosome00001	2011309	A	G	93645
NZ_KB944666.1	chromosome00001	2011318	A	T	93636
NZ_KB944666.1	chromosome00001	2011322	C	G	93632
NZ_KB944666.1	chromosome00001	2011334	G	C	93620
NZ_KB944666.1	chromosome00001	2011336	A	G	93618
NZ_KB944666.1	chromosome00001	2011339	T	C	93615
NZ_KB944666.1	chromosome00001	2011345	C	T	93609
NZ_KB944666.1	chromosome00001	2011348	C	T	93606
NZ_KB944666.1	chromosome00001	2011351	T	C	93603
NZ_KB944666.1	chromosome00001	2011375	T	C	93579
NZ_KB944666.1	chromosome00001	2011376	G	A	93578
NZ_KB944666.1	chromosome00001	2011377	C	T	93577
NZ_KB944666.1	chromosome00001	2011381	G	A	93573
NZ_KB944666.1	chromosome00001	2011386	C	T	93568
NZ_KB944666.1	chromosome00001	2011392	T	C	93562
NZ_KB944666.1	chromosome00001	2011396	T	A	93558
NZ_KB944666.1	chromosome00001	2011397	T	G	93557
NZ_KB944666.1	chromosome00001	2011400	A	G	93554
NZ_KB944666.1	chromosome00001	2011401	T	G	93553
NZ_KB944666.1	chromosome00001	2011405	A	C	93549
NZ_KB944666.1	chromosome00001	2011447	G	A	93507
NZ_KB944666.1	chromosome00001	2011449	C	T	93505
NZ_KB944666.1	chromosome00001	2011521	T	C	93433
NZ_KB944666.1	chromosome00001	2011539	C	T	93415
NZ_KB944666.1	chromosome00001	2011611	C	T	93343
NZ_KB944666.1	chromosome00001	2011689	C	T	93265
NZ_KB944666.1	chromosome00001	2011889	T	G	93065
NZ_KB944666.1	chromosome00001	2011962	G	A	92992
NZ_KB944666.1	chromosome00001	2012026	T	C	92928
NZ_KB944666.1	chromosome00001	2012066	A	G	92888
NZ_KB944666.1	chromosome00001	2012071	C	T	92883
NZ_KB944666.1	chromosome00001	2012090	G	A	92864
NZ_KB944666.1	chromosome00001	2012093	C	A	92861
NZ_KB944666.1	chromosome00001	2012117	C	T	92837
NZ_KB944666.1	chromosome00001	2012134	C	A	92820
NZ_KB944666.1	chromosome00001	2012225	C	T	92729
NZ_KB944666.1	chromosome00001	2012449	C	A	92505
NZ_KB944666.1	chromosome00001	2012660	G	A	92294
NZ_KB944666.1	chromosome00001	2012690	T	C	92264
NZ_KB944666.1	chromosome00001	2012691	C	A	92263
NZ_KB944666.1	chromosome00001	2012769	T	A	92185
NZ_KB944666.1	chromosome00001	2012778	A	G	92176
NZ_KB944666.1	chromosome00001	2012802	A	G	92152
NZ_KB944666.1	chromosome00001	2012827	T	G	92127
NZ_KB944666.1	chromosome00001	2012835	C	T	92119
NZ_KB944666.1	chromosome00001	2012836	G	T	92118
NZ_KB944666.1	chromosome00001	2012850	A	G	92104
NZ_KB944666.1	chromosome00001	2012877	A	G	92077
NZ_KB944666.1	chromosome00001	2012880	T	C	92074
NZ_KB944666.1	chromosome00001	2012889	C	A	92065
NZ_KB944666.1	chromosome00001	2012904	T	C	92050
NZ_KB944666.1	chromosome00001	2012910	G	A	92044
NZ_KB944666.1	chromosome00001	2012916	A	G	92038
NZ_KB944666.1	chromosome00001	2012919	G	A	92035
NZ_KB944666.1	chromosome00001	2012922	T	C	92032
NZ_KB944666.1	chromosome00001	2012925	C	T	92029
NZ_KB944666.1	chromosome00001	2012930	C	A	92024
NZ_KB944666.1	chromosome00001	2012931	A	G	92023
NZ_KB944666.1	chromosome00001	2012937	C	T	92017
NZ_KB944666.1	chromosome00001	2012940	G	A	92014
NZ_KB944666.1	chromosome00001	2012943	A	G	92011
NZ_KB944666.1	chromosome00001	2012946	A	G	92008
NZ_KB944666.1	chromosome00001	2012964	A	G	91990
NZ_KB944666.1	chromosome00001	2012973	T	C	91981
NZ_KB944666.1	chromosome00001	2012979	G	A	91975
NZ_KB944666.1	chromosome00001	2012982	T	C	91972
NZ_KB944666.1	chromosome00001	2012985	C	T	91969
NZ_KB944666.1	chromosome00001	2013018	A	G	91936
NZ_KB944666.1	chromosome00001	2013053	A	C	91901
NZ_KB944666.1	chromosome00001	2013054	A	T	91900
NZ_KB944666.1	chromosome00001	2013084	C	T	91870
NZ_KB944666.1	chromosome00001	2013260	T	C	91694
NZ_KB944666.1	chromosome00001	2013336	C	T	91618
NZ_KB944666.1	chromosome00001	2013348	G	A	91606
NZ_KB944666.1	chromosome00001	2013360	G	C	91594
NZ_KB944666.1	chromosome00001	2013477	C	T	91477
NZ_KB944666.1	chromosome00001	2014019	G	A	90935
NZ_KB944666.1	chromosome00001	2014341	T	C	90613
NZ_KB944666.1	chromosome00001	2014407	G	T	90547
NZ_KB944666.1	chromosome00001	2014461	T	C	90493
NZ_KB944666.1	chromosome00001	2014504	G	A	90450
NZ_KB944666.1	chromosome00001	2014508	A	C	90446
NZ_KB944666.1	chromosome00001	2014518	A	G	90436
NZ_KB944666.1	chromosome00001	2014527	C	T	90427
NZ_KB944666.1	chromosome00001	2014530	T	C	90424
NZ_KB944666.1	chromosome00001	2014533	T	A	90421
NZ_KB944666.1	chromosome00001	2014536	C	A	90418
NZ_KB944666.1	chromosome00001	2014539	C	T	90415
NZ_KB944666.1	chromosome00001	2014542	G	C	90412
NZ_KB944666.1	chromosome00001	2014547	C	T	90407
NZ_KB944666.1	chromosome00001	2014548	G	A	90406
NZ_KB944666.1	chromosome00001	2014555	T	G	90399
NZ_KB944666.1	chromosome00001	2014556	T	A	90398
NZ_KB944666.1	chromosome00001	2014557	A	G	90397
NZ_KB944666.1	chromosome00001	2014569	C	T	90385
NZ_KB944666.1	chromosome00001	2014587	T	C	90367
NZ_KB944666.1	chromosome00001	2014611	A	G	90343
NZ_KB944666.1	chromosome00001	2611579	T	C	98200
NZ_KB944666.1	chromosome00001	2611641	C	T	98138
NZ_KB944666.1	chromosome00001	2611863	G	T	97916
NZ_KB944666.1	chromosome00001	2611887	A	C	97892
NZ_KB944666.1	chromosome00001	2612070	T	C	97709
NZ_KB944666.1	chromosome00001	2612108	G	A	97671
NZ_KB944666.1	chromosome00001	2612112	A	G	97667
NZ_KB944666.1	chromosome00001	2612208	A	C	97571
NZ_KB944666.1	chromosome00001	2612692	T	A	97087
NZ_KB944666.1	chromosome00001	2612764	C	T	97015
NZ_KB944666.1	chromosome00001	2612767	A	C	97012
NZ_KB944666.1	chromosome00001	2612830	A	G	96949
NZ_KB944666.1	chromosome00001	2613034	G	C	96745
NZ_KB944666.1	chromosome00001	2613035	C	T	96744
NZ_KB944666.1	chromosome00001	2613075	G	.	96704
NZ_KB944666.1	chromosome00001	2613085	A	G	96695
NZ_KB944666.1	chromosome00001	2613339	A	T	96441
NZ_KB944666.1	chromosome00001	2583866	A	G	123887
NZ_KB944666.1	chromosome00001	2584184	A	C	123569
NZ_KB944666.1	chromosome00001	2584229	T	C	123524
NZ_KB944666.1	chromosome00001	2584352	C	T	123401
NZ_KB944666.1	chromosome00001	2584361	A	G	123392
NZ_KB944666.1	chromosome00001	2584433	C	T	123320
NZ_KB944666.1	chromosome00001	2584460	T	C	123293
NZ_KB944666.1	chromosome00001	2584484	T	A	123269
NZ_KB944666.1	chromosome00001	2584576	A	C	123177
NZ_KB944666.1	chromosome00001	2584657	C	A	123096
NZ_KB944666.1	chromosome00001	2584684	A	G	123069
NZ_KB944666.1	chromosome00001	2584828	T	C	122925
NZ_KB944666.1	chromosome00001	2584879	G	A	122874
NZ_KB944666.1	chromosome00001	2584924	A	G	122829
NZ_KB944666.1	chromosome00001	2585444	A	G	122309
NZ_KB944666.1	chromosome00001	2585631	C	T	122122
NZ_KB944666.1	chromosome00001	2585646	T	C	122107
NZ_KB944666.1	chromosome00001	2585688	T	G	122065
NZ_KB944666.1	chromosome00001	2585694	C	T	122059
NZ_KB944666.1	chromosome00001	2585736	A	C	122017
NZ_KB944666.1	chromosome00001	2585847	C	T	121906
NZ_KB944666.1	chromosome00001	2585991	A	T	121762
NZ_KB944666.1	chromosome00001	2586180	T	C	121573
NZ_KB944666.1	chromosome00001	2586183	A	G	121570
NZ_KB944666.1	chromosome00001	2586209	G	A	121544
NZ_KB944666.1	chromosome00001	2586270	A	G	121483
NZ_KB944666.1	chromosome00001	2586324	G	A	121429
NZ_KB944666.1	chromosome00001	2586330	T	C	121423
NZ_KB944666.1	chromosome00001	2586396	T	C	121357
NZ_KB944666.1	chromosome00001	2586575	C	T	121178
NZ_KB944666.1	chromosome00001	2586614	T	C	121139
NZ_KB944666.1	chromosome00001	2586758	A	C	120995
NZ_KB944666.1	chromosome00001	2586782	G	A	120971
NZ_KB944666.1	chromosome00001	2586815	T	A	120938
NZ_KB944666.1	chromosome00001	2586961	A	G	120792
NZ_KB944666.1	chromosome00001	2586962	G	T	120791
NZ_KB944666.1	chromosome00001	2587004	C	T	120749
NZ_KB944666.1	chromosome00001	2587313	C	T	120440
NZ_KB944666.1	chromosome00001	2587335	T	.	120418
NZ_KB944666.1	chromosome00001	2587485	C	T	120269
NZ_KB944666.1	chromosome00001	2587857	T	C	119897
NZ_KB944666.1	chromosome00001	2587924	C	A	119830
NZ_KB944666.1	chromosome00001	2587992	G	A	119762
NZ_KB944666.1	chromosome00001	2588627	C	T	119127
NZ_KB944666.1	chromosome00001	2588644	C	T	119110
NZ_KB944666.1	chromosome00001	2588803	G	A	118951
NZ_KB944666.1	chromosome00001	2588881	T	A	118873
NZ_KB944666.1	chromosome00001	2588924	G	A	118830
NZ_KB944666.1	chromosome00001	2588932	A	G	118822
NZ_KB944666.1	chromosome00001	2588950	A	C	118804
NZ_KB944666.1	chromosome00001	2589097	C	T	118657
NZ_KB944666.1	chromosome00001	2589154	A	T	118600
NZ_KB944666.1	chromosome00001	2589179	T	G	118575
NZ_KB944666.1	chromosome00001	2589253	C	T	118501
NZ_KB944666.1	chromosome00001	2589797	A	G	117957
NZ_KB944666.1	chromosome00001	2589886	T	C	117868
NZ_KB944666.1	chromosome00001	2589961	A	G	117793
NZ_KB944666.1	chromosome00001	2590090	A	G	117664
NZ_KB944666.1	chromosome00001	2590381	T	G	117373
NZ_KB944666.1	chromosome00001	2590425	A	T	117329
NZ_KB944666.1	chromosome00001	2590588	C	G	117166
NZ_KB944666.1	chromosome00001	2590612	A	G	117142
NZ_KB944666.1	chromosome00001	2590618	T	A	117136
NZ_KB944666.1	chromosome00001	2591070	T	A	116684
NZ_KB944666.1	chromosome00001	2591123	T	G	116631
NZ_KB944666.1	chromosome00001	2591137	G	A	116617
NZ_KB944666.1	chromosome00001	2591208	T	C	116546
NZ_KB944666.1	chromosome00001	2591211	C	T	116543
NZ_KB944666.1	chromosome00001	2591220	G	A	116534
NZ_KB944666.1	chromosome00001	2591250	T	C	116504
NZ_KB944666.1	chromosome00001	2591280	C	T	116474
NZ_KB944666.1	chromosome00001	2591313	G	A	116441
NZ_KB944666.1	chromosome00001	2591352	A	G	116402
NZ_KB944666.1	chromosome00001	2591358	A	T	116396
NZ_KB944666.1	chromosome00001	2591537	C	T	116217
NZ_KB944666.1	chromosome00001	2591540	A	G	116214
NZ_KB944666.1	chromosome00001	2591542	A	G	116212
NZ_KB944666.1	chromosome00001	2591543	A	G	116211
NZ_KB944666.1	chromosome00001	2591562	G	.	116192
NZ_KB944666.1	chromosome00001	2591594	T	C	116161
NZ_KB944666.1	chromosome00001	2591929	T	C	115826
NZ_KB944666.1	chromosome00001	2592416	G	A	115339
NZ_KB944666.1	chromosome00001	2592442	A	G	115313
NZ_KB944666.1	chromosome00001	2592828	C	T	114927
NZ_KB944666.1	chromosome00001	2592898	G	A	114857
NZ_KB944666.1	chromosome00001	2592951	A	G	114804
NZ_KB944666.1	chromosome00001	2593032	T	G	114723
NZ_KB944666.1	chromosome00001	2593400	T	C	114355
NZ_KB944666.1	chromosome00001	2593418	T	C	114337
NZ_KB944666.1	chromosome00001	2593427	C	T	114328
NZ_KB944666.1	chromosome00001	2593477	G	T	114278
NZ_KB944666.1	chromosome00001	2593523	C	T	114232
NZ_KB944666.1	chromosome00001	2593572	C	T	114183
NZ_KB944666.1	chromosome00001	2593574	C	T	114181
NZ_KB944666.1	chromosome00001	2593617	G	A	114138
NZ_KB944666.1	chromosome00001	2593623	G	T	114132
NZ_KB944666.1	chromosome00001	2593703	G	A	114052
NZ_KB944666.1	chromosome00001	2593723	A	T	114032
NZ_KB944666.1	chromosome00001	2593760	C	T	113995
NZ_KB944666.1	chromosome00001	2593896	C	T	113859
NZ_KB944666.1	chromosome00001	2593926	T	C	113829
NZ_KB944666.1	chromosome00001	2594088	A	C	113667
NZ_KB944666.1	chromosome00001	2594166	G	A	113589
NZ_KB944666.1	chromosome00001	2594337	G	A	113418
NZ_KB944666.1	chromosome00001	2594361	T	C	113394
NZ_KB944666.1	chromosome00001	2594770	C	T	112985
NZ_KB944666.1	chromosome00001	2594776	A	G	112979
NZ_KB944666.1	chromosome00001	2594866	C	T	112889
NZ_KB944666.1	chromosome00001	2594876	G	A	112879
NZ_KB944666.1	chromosome00001	2594908	G	T	112847
NZ_KB944666.1	chromosome00001	2594962	C	T	112793
NZ_KB944666.1	chromosome00001	2595054	T	G	112701
NZ_KB944666.1	chromosome00001	2595423	T	C	112332
NZ_KB944666.1	chromosome00001	2595546	G	A	112209
NZ_KB944666.1	chromosome00001	2595867	T	C	111888
NZ_KB944666.1	chromosome00001	2595951	T	C	111804
NZ_KB944666.1	chromosome00001	2596262	G	T	111493
NZ_KB944666.1	chromosome00001	2597003	C	A	110752
NZ_KB944666.1	chromosome00001	2597027	A	G	110728
NZ_KB944666.1	chromosome00001	2597031	C	T	110724
NZ_KB944666.1	chromosome00001	2598285	C	G	109470
NZ_KB944666.1	chromosome00001	2598294	C	T	109461
NZ_KB944666.1	chromosome00001	2598309	A	G	109446
NZ_KB944666.1	chromosome00001	2598324	T	A	109431
NZ_KB944666.1	chromosome00001	2598393	G	A	109362
NZ_KB944666.1	chromosome00001	2598405	A	G	109350
NZ_KB944666.1	chromosome00001	2598447	A	G	109308
NZ_KB944666.1	chromosome00001	2598477	G	T	109278
NZ_KB944666.1	chromosome00001	2598643	C	T	109112
NZ_KB944666.1	chromosome00001	2598789	A	G	108966
NZ_KB944666.1	chromosome00001	2598798	T	C	108957
NZ_KB944666.1	chromosome00001	2598822	G	C	108933
NZ_KB944666.1	chromosome00001	2598930	T	C	108825
NZ_KB944666.1	chromosome00001	2598942	A	G	108813
NZ_KB944666.1	chromosome00001	2598986	C	T	108769
NZ_KB944666.1	chromosome00001	2599013	G	A	108742
NZ_KB944666.1	chromosome00001	2599014	C	T	108741
NZ_KB944666.1	chromosome00001	2599040	C	T	108715
NZ_KB944666.1	chromosome00001	2599177	T	C	108578
NZ_KB944666.1	chromosome00001	2599541	A	G	108214
NZ_KB944666.1	chromosome00001	2599705	G	A	108050
NZ_KB944666.1	chromosome00001	2599737	A	G	108018
NZ_KB944666.1	chromosome00001	2599872	G	C	107883
NZ_KB944666.1	chromosome00001	2599893	T	C	107862
NZ_KB944666.1	chromosome00001	2599895	G	C	107860
NZ_KB944666.1	chromosome00001	2599932	A	G	107823
NZ_KB944666.1	chromosome00001	2600013	A	G	107742
NZ_KB944666.1	chromosome00001	2600028	T	C	107727
NZ_KB944666.1	chromosome00001	2600265	C	T	107490
NZ_KB944666.1	chromosome00001	2600346	G	A	107409
NZ_KB944666.1	chromosome00001	2600405	G	T	107350
NZ_KB944666.1	chromosome00001	2600415	G	A	107340
NZ_KB944666.1	chromosome00001	2600443	A	G	107312
NZ_KB944666.1	chromosome00001	2600479	A	G	107276
NZ_KB944666.1	chromosome00001	2600483	A	G	107272
NZ_KB944666.1	chromosome00001	2600490	T	C	107265
NZ_KB944666.1	chromosome00001	2600687	C	T	107068
NZ_KB944666.1	chromosome00001	2600710	A	T	107045
NZ_KB944666.1	chromosome00001	2600777	T	G	106978
NZ_KB944666.1	chromosome00001	2600979	C	A	106776
NZ_KB944666.1	chromosome00001	2601069	A	C	106686
NZ_KB944666.1	chromosome00001	2601149	T	G	106606
NZ_KB944666.1	chromosome00001	2601740	A	G	106015
NZ_KB944666.1	chromosome00001	2601752	A	G	106003
NZ_KB944666.1	chromosome00001	2601838	C	T	105917
NZ_KB944666.1	chromosome00001	2601852	T	C	105903
NZ_KB944666.1	chromosome00001	2602002	C	T	105753
NZ_KB944666.1	chromosome00001	2602132	A	G	105623
NZ_KB944666.1	chromosome00001	2602490	A	G	105265
NZ_KB944666.1	chromosome00001	2602742	A	G	105013
NZ_KB944666.1	chromosome00001	2602757	A	G	104998
NZ_KB944666.1	chromosome00001	2602820	C	T	104935
NZ_KB944666.1	chromosome00001	2602949	G	A	104806
NZ_KB944666.1	chromosome00001	2602975	C	T	104780
NZ_KB944666.1	chromosome00001	2603054	T	C	104701
NZ_KB944666.1	chromosome00001	2603363	A	G	104392
NZ_KB944666.1	chromosome00001	2603800	T	G	103955
NZ_KB944666.1	chromosome00001	2604154	C	T	103601
NZ_KB944666.1	chromosome00001	2604553	T	C	103202
NZ_KB944666.1	chromosome00001	2604641	G	A	103114
NZ_KB944666.1	chromosome00001	2605015	G	T	102740
NZ_KB944666.1	chromosome00001	2605178	A	G	102577
NZ_KB944666.1	chromosome00001	2605229	C	T	102526
NZ_KB944666.1	chromosome00001	2605298	C	T	102457
NZ_KB944666.1	chromosome00001	2605418	A	G	102337
NZ_KB944666.1	chromosome00001	2605448	T	C	102307
NZ_KB944666.1	chromosome00001	2605517	C	T	102238
NZ_KB944666.1	chromosome00001	2605598	A	G	102157
NZ_KB944666.1	chromosome00001	2605954	A	G	101801
NZ_KB944666.1	chromosome00001	2606122	C	T	101633
NZ_KB944666.1	chromosome00001	2606170	A	G	101585
NZ_KB944666.1	chromosome00001	2606185	A	G	101570
NZ_KB944666.1	chromosome00001	2606245	A	C	101510
NZ_KB944666.1	chromosome00001	2606997	G	A	100758
NZ_KB944666.1	chromosome00001	2607724	C	T	100031
NZ_KB944666.1	chromosome00001	2607853	T	C	99902
NZ_KB944666.1	chromosome00001	2608091	T	C	99664
NZ_KB944666.1	chromosome00001	2608144	G	A	99611
NZ_KB944666.1	chromosome00001	2538985	T	C	168295
NZ_KB944666.1	chromosome00001	2539435	T	G	167845
NZ_KB944666.1	chromosome00001	2540001	A	T	167279
NZ_KB944666.1	chromosome00001	2540165	G	A	167115
NZ_KB944666.1	chromosome00001	2540541	A	C	166739
NZ_KB944666.1	chromosome00001	2542058	T	C	165222
NZ_KB944666.1	chromosome00001	2542129	G	T	165151
NZ_KB944666.1	chromosome00001	2542545	A	G	164735
NZ_KB944666.1	chromosome00001	2542784	C	A	164496
NZ_KB944666.1	chromosome00001	2542837	C	T	164443
NZ_KB944666.1	chromosome00001	2543066	T	C	164214
NZ_KB944666.1	chromosome00001	2543067	A	G	164213
NZ_KB944666.1	chromosome00001	2543202	C	T	164078
NZ_KB944666.1	chromosome00001	2543252	A	T	164028
NZ_KB944666.1	chromosome00001	2543539	C	T	163741
NZ_KB944666.1	chromosome00001	2543713	T	C	163567
NZ_KB944666.1	chromosome00001	2543735	T	C	163545
NZ_KB944666.1	chromosome00001	2543738	G	T	163542
NZ_KB944666.1	chromosome00001	2543758	T	C	163522
NZ_KB944666.1	chromosome00001	2544485	A	G	162795
NZ_KB944666.1	chromosome00001	2544572	C	T	162708
NZ_KB944666.1	chromosome00001	2544593	G	A	162687
NZ_KB944666.1	chromosome00001	2544617	C	A	162663
NZ_KB944666.1	chromosome00001	2544770	A	G	162510
NZ_KB944666.1	chromosome00001	2544797	T	C	162483
NZ_KB944666.1	chromosome00001	2544833	T	C	162447
NZ_KB944666.1	chromosome00001	2544851	T	C	162429
NZ_KB944666.1	chromosome00001	2544887	T	C	162393
NZ_KB944666.1	chromosome00001	2544920	A	G	162360
NZ_KB944666.1	chromosome00001	2544926	C	T	162354
NZ_KB944666.1	chromosome00001	2544956	T	A	162324
NZ_KB944666.1	chromosome00001	2544986	A	C	162294
NZ_KB944666.1	chromosome00001	2545092	C	T	162188
NZ_KB944666.1	chromosome00001	2545121	.	A	162159
NZ_KB944666.1	chromosome00001	2545291	T	A	161988
NZ_KB944666.1	chromosome00001	2545305	T	C	161974
NZ_KB944666.1	chromosome00001	2545357	C	T	161922
NZ_KB944666.1	chromosome00001	2545363	G	T	161916
NZ_KB944666.1	chromosome00001	2545446	T	C	161833
NZ_KB944666.1	chromosome00001	2545449	A	G	161830
NZ_KB944666.1	chromosome00001	2545666	T	C	161613
NZ_KB944666.1	chromosome00001	2545836	G	T	161443
NZ_KB944666.1	chromosome00001	2545852	C	T	161427
NZ_KB944666.1	chromosome00001	2545954	C	T	161325
NZ_KB944666.1	chromosome00001	2546076	G	A	161203
NZ_KB944666.1	chromosome00001	2546079	C	T	161200
NZ_KB944666.1	chromosome00001	2546250	T	C	161029
NZ_KB944666.1	chromosome00001	2546280	G	A	160999
NZ_KB944666.1	chromosome00001	2546388	C	T	160891
NZ_KB944666.1	chromosome00001	2546463	T	C	160816
NZ_KB944666.1	chromosome00001	2546610	C	A	160669
NZ_KB944666.1	chromosome00001	2546640	G	A	160639
NZ_KB944666.1	chromosome00001	2546654	A	T	160625
NZ_KB944666.1	chromosome00001	2546673	T	C	160606
NZ_KB944666.1	chromosome00001	2546676	C	T	160603
NZ_KB944666.1	chromosome00001	2546810	G	A	160469
NZ_KB944666.1	chromosome00001	2546888	T	C	160391
NZ_KB944666.1	chromosome00001	2546903	T	G	160376
NZ_KB944666.1	chromosome00001	2546939	C	A	160340
NZ_KB944666.1	chromosome00001	2547091	A	G	160188
NZ_KB944666.1	chromosome00001	2547093	T	C	160186
NZ_KB944666.1	chromosome00001	2547202	T	G	160077
NZ_KB944666.1	chromosome00001	2547550	C	T	159729
NZ_KB944666.1	chromosome00001	2547556	G	C	159723
NZ_KB944666.1	chromosome00001	2547814	G	C	159465
NZ_KB944666.1	chromosome00001	2548240	T	C	159039
NZ_KB944666.1	chromosome00001	2548263	C	T	159016
NZ_KB944666.1	chromosome00001	2548293	G	A	158986
NZ_KB944666.1	chromosome00001	2548331	T	G	158948
NZ_KB944666.1	chromosome00001	2548369	G	T	158910
NZ_KB944666.1	chromosome00001	2548540	T	G	158739
NZ_KB944666.1	chromosome00001	2548662	A	G	158617
NZ_KB944666.1	chromosome00001	2548677	T	C	158602
NZ_KB944666.1	chromosome00001	2548904	C	A	158375
NZ_KB944666.1	chromosome00001	2549033	G	A	158246
NZ_KB944666.1	chromosome00001	2549065	A	G	158214
NZ_KB944666.1	chromosome00001	2549174	T	C	158105
NZ_KB944666.1	chromosome00001	2549237	T	C	158042
NZ_KB944666.1	chromosome00001	2549265	C	T	158014
NZ_KB944666.1	chromosome00001	2549497	C	A	157782
NZ_KB944666.1	chromosome00001	2549791	C	G	157488
NZ_KB944666.1	chromosome00001	2549992	C	T	157287
NZ_KB944666.1	chromosome00001	2549993	G	A	157286
NZ_KB944666.1	chromosome00001	2550254	A	G	157025
NZ_KB944666.1	chromosome00001	2550346	C	G	156933
NZ_KB944666.1	chromosome00001	2550481	.	T	156798
NZ_KB944666.1	chromosome00001	2550856	G	A	156422
NZ_KB944666.1	chromosome00001	2551621	A	C	155657
NZ_KB944666.1	chromosome00001	2551736	A	C	155542
NZ_KB944666.1	chromosome00001	2552052	C	T	155226
NZ_KB944666.1	chromosome00001	2552190	A	G	155088
NZ_KB944666.1	chromosome00001	2552554	T	G	154724
NZ_KB944666.1	chromosome00001	2552578	C	T	154700
NZ_KB944666.1	chromosome00001	2552582	T	C	154696
NZ_KB944666.1	chromosome00001	2552586	A	T	154692
NZ_KB944666.1	chromosome00001	2552587	A	T	154691
NZ_KB944666.1	chromosome00001	2552608	.	T	154670
NZ_KB944666.1	chromosome00001	2552648	T	C	154629
NZ_KB944666.1	chromosome00001	2552825	G	A	154452
NZ_KB944666.1	chromosome00001	2553380	G	A	153897
NZ_KB944666.1	chromosome00001	2553413	G	A	153864
NZ_KB944666.1	chromosome00001	2553658	T	C	153619
NZ_KB944666.1	chromosome00001	2553694	G	A	153583
NZ_KB944666.1	chromosome00001	2553751	C	T	153526
NZ_KB944666.1	chromosome00001	2553880	A	G	153397
NZ_KB944666.1	chromosome00001	2553892	T	C	153385
NZ_KB944666.1	chromosome00001	2553997	G	T	153280
NZ_KB944666.1	chromosome00001	2554168	G	T	153109
NZ_KB944666.1	chromosome00001	2554174	T	C	153103
NZ_KB944666.1	chromosome00001	2554207	C	G	153070
NZ_KB944666.1	chromosome00001	2554267	A	G	153010
NZ_KB944666.1	chromosome00001	2554319	G	A	152958
NZ_KB944666.1	chromosome00001	2554784	A	G	152493
NZ_KB944666.1	chromosome00001	2554829	G	A	152448
NZ_KB944666.1	chromosome00001	2554870	A	G	152407
NZ_KB944666.1	chromosome00001	2554874	T	C	152403
NZ_KB944666.1	chromosome00001	2554960	T	A	152317
NZ_KB944666.1	chromosome00001	2555081	T	G	152196
NZ_KB944666.1	chromosome00001	2555138	T	C	152139
NZ_KB944666.1	chromosome00001	2555159	G	T	152118
NZ_KB944666.1	chromosome00001	2555237	G	A	152040
NZ_KB944666.1	chromosome00001	2555249	C	T	152028
NZ_KB944666.1	chromosome00001	2555288	A	G	151989
NZ_KB944666.1	chromosome00001	2555321	C	T	151956
NZ_KB944666.1	chromosome00001	2555342	A	T	151935
NZ_KB944666.1	chromosome00001	2555488	.	T	151789
NZ_KB944666.1	chromosome00001	2556116	T	C	151160
NZ_KB944666.1	chromosome00001	2556120	G	A	151156
NZ_KB944666.1	chromosome00001	2556122	C	A	151154
NZ_KB944666.1	chromosome00001	2556185	T	C	151091
NZ_KB944666.1	chromosome00001	2556192	A	G	151084
NZ_KB944666.1	chromosome00001	2556439	.	A	150837
NZ_KB944666.1	chromosome00001	2556499	G	A	150776
NZ_KB944666.1	chromosome00001	2556516	C	A	150759
NZ_KB944666.1	chromosome00001	2556534	G	A	150741
NZ_KB944666.1	chromosome00001	2556560	T	C	150715
NZ_KB944666.1	chromosome00001	2556624	A	G	150651
NZ_KB944666.1	chromosome00001	2556640	A	G	150635
NZ_KB944666.1	chromosome00001	2556642	G	A	150633
NZ_KB944666.1	chromosome00001	2556720	T	C	150555
NZ_KB944666.1	chromosome00001	2556730	A	G	150545
NZ_KB944666.1	chromosome00001	2556733	G	A	150542
NZ_KB944666.1	chromosome00001	2556734	T	G	150541
NZ_KB944666.1	chromosome00001	2556783	T	C	150492
NZ_KB944666.1	chromosome00001	2556802	G	A	150473
NZ_KB944666.1	chromosome00001	2556809	.	T	150466
NZ_KB944666.1	chromosome00001	2556825	T	.	150449
NZ_KB944666.1	chromosome00001	2556830	T	C	150445
NZ_KB944666.1	chromosome00001	2556897	T	G	150378
NZ_KB944666.1	chromosome00001	2556906	T	C	150369
NZ_KB944666.1	chromosome00001	2556984	A	C	150291
NZ_KB944666.1	chromosome00001	2557008	C	A	150267
NZ_KB944666.1	chromosome00001	2557320	T	A	149955
NZ_KB944666.1	chromosome00001	2557516	T	C	149759
NZ_KB944666.1	chromosome00001	2557574	G	A	149701
NZ_KB944666.1	chromosome00001	2557705	A	G	149570
NZ_KB944666.1	chromosome00001	2557764	C	T	149511
NZ_KB944666.1	chromosome00001	2557833	T	C	149442
NZ_KB944666.1	chromosome00001	2557884	C	T	149391
NZ_KB944666.1	chromosome00001	2557899	G	T	149376
NZ_KB944666.1	chromosome00001	2557903	A	G	149372
NZ_KB944666.1	chromosome00001	2557921	G	A	149354
NZ_KB944666.1	chromosome00001	2557992	A	G	149283
NZ_KB944666.1	chromosome00001	2558232	T	C	149043
NZ_KB944666.1	chromosome00001	2558397	T	C	148878
NZ_KB944666.1	chromosome00001	2558481	T	G	148794
NZ_KB944666.1	chromosome00001	2558614	T	C	148661
NZ_KB944666.1	chromosome00001	2558793	C	G	148482
NZ_KB944666.1	chromosome00001	2558796	A	C	148479
NZ_KB944666.1	chromosome00001	2559245	G	T	148030
NZ_KB944666.1	chromosome00001	2559262	A	C	148013
NZ_KB944666.1	chromosome00001	2559277	A	G	147998
NZ_KB944666.1	chromosome00001	2559290	A	C	147985
NZ_KB944666.1	chromosome00001	2559304	A	C	147971
NZ_KB944666.1	chromosome00001	2559330	A	G	147945
NZ_KB944666.1	chromosome00001	2559513	C	A	147762
NZ_KB944666.1	chromosome00001	2559627	C	T	147648
NZ_KB944666.1	chromosome00001	2559735	C	T	147540
NZ_KB944666.1	chromosome00001	2559783	G	C	147492
NZ_KB944666.1	chromosome00001	2559786	C	T	147489
NZ_KB944666.1	chromosome00001	2559795	G	A	147480
NZ_KB944666.1	chromosome00001	2559798	A	G	147477
NZ_KB944666.1	chromosome00001	2559864	G	A	147411
NZ_KB944666.1	chromosome00001	2560132	C	T	147143
NZ_KB944666.1	chromosome00001	2560133	C	T	147142
NZ_KB944666.1	chromosome00001	2560272	T	C	147003
NZ_KB944666.1	chromosome00001	2560331	T	C	146944
NZ_KB944666.1	chromosome00001	2560408	C	T	146867
NZ_KB944666.1	chromosome00001	2560447	C	T	146828
NZ_KB944666.1	chromosome00001	2560613	T	G	146662
NZ_KB944666.1	chromosome00001	2560614	C	T	146661
NZ_KB944666.1	chromosome00001	2560679	.	T	146596
NZ_KB944666.1	chromosome00001	2560719	.	T	146555
NZ_KB944666.1	chromosome00001	2560921	A	G	146352
NZ_KB944666.1	chromosome00001	2561242	C	T	146031
NZ_KB944666.1	chromosome00001	2561413	G	A	145860
NZ_KB944666.1	chromosome00001	2561434	T	C	145839
NZ_KB944666.1	chromosome00001	2561437	G	A	145836
NZ_KB944666.1	chromosome00001	2561919	T	C	145354
NZ_KB944666.1	chromosome00001	2561994	C	G	145279
NZ_KB944666.1	chromosome00001	2562252	A	C	145021
NZ_KB944666.1	chromosome00001	2562297	G	A	144976
NZ_KB944666.1	chromosome00001	2562447	T	C	144826
NZ_KB944666.1	chromosome00001	2562844	C	T	144429
NZ_KB944666.1	chromosome00001	2562949	A	G	144324
NZ_KB944666.1	chromosome00001	2562955	C	T	144318
NZ_KB944666.1	chromosome00001	2562990	T	C	144283
NZ_KB944666.1	chromosome00001	2562991	C	T	144282
NZ_KB944666.1	chromosome00001	2562994	A	G	144279
NZ_KB944666.1	chromosome00001	2563192	C	T	144081
NZ_KB944666.1	chromosome00001	2563390	G	A	143883
NZ_KB944666.1	chromosome00001	2563435	T	C	143838
NZ_KB944666.1	chromosome00001	2563617	A	G	143656
NZ_KB944666.1	chromosome00001	2563743	T	C	143530
NZ_KB944666.1	chromosome00001	2563770	C	T	143503
NZ_KB944666.1	chromosome00001	2563791	A	G	143482
NZ_KB944666.1	chromosome00001	2563948	G	T	143325
NZ_KB944666.1	chromosome00001	2564110	C	T	143163
NZ_KB944666.1	chromosome00001	2564229	A	G	143044
NZ_KB944666.1	chromosome00001	2564606	.	A	142667
NZ_KB944666.1	chromosome00001	2564885	A	G	142387
NZ_KB944666.1	chromosome00001	2564972	G	C	142300
NZ_KB944666.1	chromosome00001	2565152	A	G	142120
NZ_KB944666.1	chromosome00001	2565218	G	A	142054
NZ_KB944666.1	chromosome00001	2565506	G	A	141766
NZ_KB944666.1	chromosome00001	2566019	T	A	141253
NZ_KB944666.1	chromosome00001	2566153	T	C	141119
NZ_KB944666.1	chromosome00001	2566204	A	C	141068
NZ_KB944666.1	chromosome00001	2566213	A	G	141059
NZ_KB944666.1	chromosome00001	2566268	G	A	141004
NZ_KB944666.1	chromosome00001	2566297	G	A	140975
NZ_KB944666.1	chromosome00001	2566524	G	A	140748
NZ_KB944666.1	chromosome00001	2566572	T	C	140700
NZ_KB944666.1	chromosome00001	2566821	A	G	140451
NZ_KB944666.1	chromosome00001	2567945	T	G	139327
NZ_KB944666.1	chromosome00001	2568053	G	A	139219
NZ_KB944666.1	chromosome00001	2568068	A	G	139204
NZ_KB944666.1	chromosome00001	2568209	A	G	139063
NZ_KB944666.1	chromosome00001	2569300	A	G	137972
NZ_KB944666.1	chromosome00001	2569385	.	T	137887
NZ_KB944666.1	chromosome00001	2569522	G	A	137749
NZ_KB944666.1	chromosome00001	2569532	G	A	137739
NZ_KB944666.1	chromosome00001	2569541	A	G	137730
NZ_KB944666.1	chromosome00001	2569787	A	G	137484
NZ_KB944666.1	chromosome00001	2569823	G	T	137448
NZ_KB944666.1	chromosome00001	2569838	T	C	137433
NZ_KB944666.1	chromosome00001	2569848	G	A	137423
NZ_KB944666.1	chromosome00001	2569871	A	G	137400
NZ_KB944666.1	chromosome00001	2570012	T	C	137259
NZ_KB944666.1	chromosome00001	2570093	A	G	137178
NZ_KB944666.1	chromosome00001	2570120	C	T	137151
NZ_KB944666.1	chromosome00001	2570135	T	C	137136
NZ_KB944666.1	chromosome00001	2570276	A	G	136995
NZ_KB944666.1	chromosome00001	2570279	T	G	136992
NZ_KB944666.1	chromosome00001	2570348	T	G	136923
NZ_KB944666.1	chromosome00001	2570552	C	T	136719
NZ_KB944666.1	chromosome00001	2570717	G	T	136554
NZ_KB944666.1	chromosome00001	2570744	T	C	136527
NZ_KB944666.1	chromosome00001	2570756	C	T	136515
NZ_KB944666.1	chromosome00001	2570765	G	A	136506
NZ_KB944666.1	chromosome00001	2570816	C	A	136455
NZ_KB944666.1	chromosome00001	2570831	A	G	136440
NZ_KB944666.1	chromosome00001	2570843	A	T	136428
NZ_KB944666.1	chromosome00001	2570844	G	A	136427
NZ_KB944666.1	chromosome00001	2570846	C	T	136425
NZ_KB944666.1	chromosome00001	2570848	G	A	136423
NZ_KB944666.1	chromosome00001	2570858	A	T	136413
NZ_KB944666.1	chromosome00001	2570878	A	G	136393
NZ_KB944666.1	chromosome00001	2570930	G	A	136341
NZ_KB944666.1	chromosome00001	2572469	A	G	134802
NZ_KB944666.1	chromosome00001	2572712	G	A	134559
NZ_KB944666.1	chromosome00001	2572754	T	C	134517
NZ_KB944666.1	chromosome00001	2572772	A	G	134499
NZ_KB944666.1	chromosome00001	2572832	C	T	134439
NZ_KB944666.1	chromosome00001	2572991	G	A	134280
NZ_KB944666.1	chromosome00001	2573210	G	T	134061
NZ_KB944666.1	chromosome00001	2573546	T	C	133725
NZ_KB944666.1	chromosome00001	2573711	A	G	133560
NZ_KB944666.1	chromosome00001	2573759	A	G	133512
NZ_KB944666.1	chromosome00001	2573975	C	T	133296
NZ_KB944666.1	chromosome00001	2573991	A	C	133280
NZ_KB944666.1	chromosome00001	2574131	G	C	133140
NZ_KB944666.1	chromosome00001	2574220	T	C	133051
NZ_KB944666.1	chromosome00001	2574302	T	C	132969
NZ_KB944666.1	chromosome00001	2574503	T	C	132768
NZ_KB944666.1	chromosome00001	2574982	C	T	132289
NZ_KB944666.1	chromosome00001	2575126	T	C	132145
NZ_KB944666.1	chromosome00001	2575162	A	G	132109
NZ_KB944666.1	chromosome00001	2575768	A	C	131503
NZ_KB944666.1	chromosome00001	2576020	G	C	131251
NZ_KB944666.1	chromosome00001	2576032	A	G	131239
NZ_KB944666.1	chromosome00001	2576110	G	A	131161
NZ_KB944666.1	chromosome00001	2576514	G	A	130757
NZ_KB944666.1	chromosome00001	2576714	A	G	130557
NZ_KB944666.1	chromosome00001	2576808	T	C	130463
NZ_KB944666.1	chromosome00001	2576898	C	T	130373
NZ_KB944666.1	chromosome00001	2577321	C	A	129950
NZ_KB944666.1	chromosome00001	2577700	A	.	129571
NZ_KB944666.1	chromosome00001	2577838	G	T	129434
NZ_KB944666.1	chromosome00001	2577940	T	C	129332
NZ_KB944666.1	chromosome00001	2578311	G	T	128961
NZ_KB944666.1	chromosome00001	2578338	T	C	128934
NZ_KB944666.1	chromosome00001	2578446	T	C	128826
NZ_KB944666.1	chromosome00001	2578650	G	A	128622
NZ_KB944666.1	chromosome00001	2578786	C	T	128486
NZ_KB944666.1	chromosome00001	2579141	T	.	128131
NZ_KB944666.1	chromosome00001	2579353	C	T	127920
NZ_KB944666.1	chromosome00001	2579491	T	C	127782
NZ_KB944666.1	chromosome00001	2580820	C	T	126453
NZ_KB944666.1	chromosome00001	2581018	G	A	126255
NZ_KB944666.1	chromosome00001	2581321	T	A	125952
NZ_KB944666.1	chromosome00001	2581902	C	T	125371
NZ_KB944666.1	chromosome00001	2582061	C	T	125212
NZ_KB944666.1	chromosome00001	2582139	G	T	125134
NZ_KB944666.1	chromosome00001	2582343	G	A	124930
NZ_KB944666.1	chromosome00001	2582349	G	A	124924
NZ_KB944666.1	chromosome00001	2582487	T	C	124786
NZ_KB944666.1	chromosome00001	2582626	C	T	124647
NZ_KB944666.1	chromosome00001	2582916	C	A	124357
NZ_KB944666.1	chromosome00001	2501891	.	T	206614
NZ_KB944666.1	chromosome00001	2502045	G	A	206459
NZ_KB944666.1	chromosome00001	2502072	C	T	206432
NZ_KB944666.1	chromosome00001	2502159	C	T	206345
NZ_KB944666.1	chromosome00001	2502201	G	A	206303
NZ_KB944666.1	chromosome00001	2502228	G	T	206276
NZ_KB944666.1	chromosome00001	2502288	A	G	206216
NZ_KB944666.1	chromosome00001	2502435	T	C	206069
NZ_KB944666.1	chromosome00001	2502510	G	T	205994
NZ_KB944666.1	chromosome00001	2502558	G	A	205946
NZ_KB944666.1	chromosome00001	2502657	C	T	205847
NZ_KB944666.1	chromosome00001	2502708	C	T	205796
NZ_KB944666.1	chromosome00001	2502992	C	T	205512
NZ_KB944666.1	chromosome00001	2503029	.	T	205475
NZ_KB944666.1	chromosome00001	2503058	G	A	205445
NZ_KB944666.1	chromosome00001	2503059	C	G	205444
NZ_KB944666.1	chromosome00001	2503272	G	A	205231
NZ_KB944666.1	chromosome00001	2503394	A	T	205109
NZ_KB944666.1	chromosome00001	2503502	T	C	205001
NZ_KB944666.1	chromosome00001	2503524	T	C	204979
NZ_KB944666.1	chromosome00001	2503553	G	T	204950
NZ_KB944666.1	chromosome00001	2503593	C	G	204910
NZ_KB944666.1	chromosome00001	2503740	T	C	204763
NZ_KB944666.1	chromosome00001	2503767	C	T	204736
NZ_KB944666.1	chromosome00001	2503935	T	A	204568
NZ_KB944666.1	chromosome00001	2504109	T	C	204394
NZ_KB944666.1	chromosome00001	2504309	G	A	204194
NZ_KB944666.1	chromosome00001	2504333	C	T	204170
NZ_KB944666.1	chromosome00001	2504457	A	C	204046
NZ_KB944666.1	chromosome00001	2504634	A	G	203869
NZ_KB944666.1	chromosome00001	2504715	A	C	203788
NZ_KB944666.1	chromosome00001	2504718	T	C	203785
NZ_KB944666.1	chromosome00001	2504820	A	C	203683
NZ_KB944666.1	chromosome00001	2504831	C	T	203672
NZ_KB944666.1	chromosome00001	2504966	C	T	203537
NZ_KB944666.1	chromosome00001	2504967	G	A	203536
NZ_KB944666.1	chromosome00001	2504968	A	C	203535
NZ_KB944666.1	chromosome00001	2505018	A	G	203485
NZ_KB944666.1	chromosome00001	2505158	G	A	203345
NZ_KB944666.1	chromosome00001	2505489	C	A	203014
NZ_KB944666.1	chromosome00001	2505542	C	T	202961
NZ_KB944666.1	chromosome00001	2505888	G	T	202615
NZ_KB944666.1	chromosome00001	2505982	T	C	202521
NZ_KB944666.1	chromosome00001	2506048	T	C	202455
NZ_KB944666.1	chromosome00001	2506075	C	A	202428
NZ_KB944666.1	chromosome00001	2506105	A	C	202398
NZ_KB944666.1	chromosome00001	2506472	A	G	202031
NZ_KB944666.1	chromosome00001	2506564	T	A	201939
NZ_KB944666.1	chromosome00001	2506579	G	A	201924
NZ_KB944666.1	chromosome00001	2506977	A	G	201526
NZ_KB944666.1	chromosome00001	2507106	A	G	201397
NZ_KB944666.1	chromosome00001	2507232	C	T	201271
NZ_KB944666.1	chromosome00001	2507560	T	C	200943
NZ_KB944666.1	chromosome00001	2509052	A	G	199451
NZ_KB944666.1	chromosome00001	2509162	A	T	199341
NZ_KB944666.1	chromosome00001	2509198	T	C	199305
NZ_KB944666.1	chromosome00001	2509780	G	A	198723
NZ_KB944666.1	chromosome00001	2510022	C	A	198481
NZ_KB944666.1	chromosome00001	2510281	T	C	198222
NZ_KB944666.1	chromosome00001	2510296	C	T	198207
NZ_KB944666.1	chromosome00001	2510675	G	A	197828
NZ_KB944666.1	chromosome00001	2511015	G	A	197488
NZ_KB944666.1	chromosome00001	2511016	C	T	197487
NZ_KB944666.1	chromosome00001	2511056	A	C	197447
NZ_KB944666.1	chromosome00001	2511358	A	G	197145
NZ_KB944666.1	chromosome00001	2511364	C	T	197139
NZ_KB944666.1	chromosome00001	2511757	T	C	196746
NZ_KB944666.1	chromosome00001	2511759	T	C	196744
NZ_KB944666.1	chromosome00001	2511760	C	T	196743
NZ_KB944666.1	chromosome00001	2511775	C	T	196728
NZ_KB944666.1	chromosome00001	2512232	T	C	196271
NZ_KB944666.1	chromosome00001	2512238	C	T	196265
NZ_KB944666.1	chromosome00001	2512508	G	A	195995
NZ_KB944666.1	chromosome00001	2512613	A	G	195890
NZ_KB944666.1	chromosome00001	2512625	G	A	195878
NZ_KB944666.1	chromosome00001	2512664	G	A	195839
NZ_KB944666.1	chromosome00001	2512700	A	G	195803
NZ_KB944666.1	chromosome00001	2512781	C	T	195722
NZ_KB944666.1	chromosome00001	2513087	G	A	195416
NZ_KB944666.1	chromosome00001	2513420	A	T	195083
NZ_KB944666.1	chromosome00001	2513720	A	G	194783
NZ_KB944666.1	chromosome00001	2513726	A	G	194777
NZ_KB944666.1	chromosome00001	2513774	T	A	194729
NZ_KB944666.1	chromosome00001	2514080	T	C	194423
NZ_KB944666.1	chromosome00001	2514191	A	G	194312
NZ_KB944666.1	chromosome00001	2514257	C	T	194246
NZ_KB944666.1	chromosome00001	2514263	G	A	194240
NZ_KB944666.1	chromosome00001	2514425	T	G	194078
NZ_KB944666.1	chromosome00001	2514490	C	T	194013
NZ_KB944666.1	chromosome00001	2514965	T	C	193538
NZ_KB944666.1	chromosome00001	2515025	A	G	193478
NZ_KB944666.1	chromosome00001	2515220	C	T	193283
NZ_KB944666.1	chromosome00001	2516061	C	T	192442
NZ_KB944666.1	chromosome00001	2516062	A	T	192441
NZ_KB944666.1	chromosome00001	2516596	T	G	191907
NZ_KB944666.1	chromosome00001	2516631	A	G	191872
NZ_KB944666.1	chromosome00001	2516664	C	T	191839
NZ_KB944666.1	chromosome00001	2516668	C	T	191835
NZ_KB944666.1	chromosome00001	2517124	A	G	191379
NZ_KB944666.1	chromosome00001	2517336	C	T	191167
NZ_KB944666.1	chromosome00001	2517343	G	A	191160
NZ_KB944666.1	chromosome00001	2517354	C	T	191149
NZ_KB944666.1	chromosome00001	2517410	T	G	191093
NZ_KB944666.1	chromosome00001	2517412	C	T	191091
NZ_KB944666.1	chromosome00001	2517417	A	G	191086
NZ_KB944666.1	chromosome00001	2517552	C	T	190951
NZ_KB944666.1	chromosome00001	2517686	A	G	190817
NZ_KB944666.1	chromosome00001	2517765	T	C	190738
NZ_KB944666.1	chromosome00001	2517777	A	G	190726
NZ_KB944666.1	chromosome00001	2518355	C	T	190148
NZ_KB944666.1	chromosome00001	2518590	G	A	189913
NZ_KB944666.1	chromosome00001	2518751	T	C	189752
NZ_KB944666.1	chromosome00001	2518782	G	A	189721
NZ_KB944666.1	chromosome00001	2518846	A	G	189657
NZ_KB944666.1	chromosome00001	2519113	G	A	189390
NZ_KB944666.1	chromosome00001	2519236	G	A	189267
NZ_KB944666.1	chromosome00001	2519242	A	G	189261
NZ_KB944666.1	chromosome00001	2519461	A	C	189042
NZ_KB944666.1	chromosome00001	2519500	T	G	189003
NZ_KB944666.1	chromosome00001	2519560	C	T	188943
NZ_KB944666.1	chromosome00001	2519643	T	C	188860
NZ_KB944666.1	chromosome00001	2519654	T	C	188849
NZ_KB944666.1	chromosome00001	2519834	A	G	188669
NZ_KB944666.1	chromosome00001	2520103	C	T	188400
NZ_KB944666.1	chromosome00001	2520358	G	A	188145
NZ_KB944666.1	chromosome00001	2520608	T	G	187895
NZ_KB944666.1	chromosome00001	2520634	C	T	187869
NZ_KB944666.1	chromosome00001	2520639	T	C	187864
NZ_KB944666.1	chromosome00001	2521043	G	A	187460
NZ_KB944666.1	chromosome00001	2521064	T	G	187439
NZ_KB944666.1	chromosome00001	2521133	T	C	187370
NZ_KB944666.1	chromosome00001	2521358	G	A	187145
NZ_KB944666.1	chromosome00001	2521412	G	A	187091
NZ_KB944666.1	chromosome00001	2521593	A	T	186910
NZ_KB944666.1	chromosome00001	2521596	G	C	186907
NZ_KB944666.1	chromosome00001	2521604	A	T	186899
NZ_KB944666.1	chromosome00001	2521640	C	A	186863
NZ_KB944666.1	chromosome00001	2521647	T	C	186856
NZ_KB944666.1	chromosome00001	2521680	C	T	186823
NZ_KB944666.1	chromosome00001	2521692	G	A	186811
NZ_KB944666.1	chromosome00001	2521707	C	T	186796
NZ_KB944666.1	chromosome00001	2521710	T	C	186793
NZ_KB944666.1	chromosome00001	2521717	A	G	186786
NZ_KB944666.1	chromosome00001	2521764	T	C	186739
NZ_KB944666.1	chromosome00001	2521933	C	G	186570
NZ_KB944666.1	chromosome00001	2521963	G	A	186540
NZ_KB944666.1	chromosome00001	2522080	A	G	186423
NZ_KB944666.1	chromosome00001	2522131	T	C	186372
NZ_KB944666.1	chromosome00001	2522188	G	A	186315
NZ_KB944666.1	chromosome00001	2522221	G	A	186282
NZ_KB944666.1	chromosome00001	2522257	G	T	186246
NZ_KB944666.1	chromosome00001	2522356	G	A	186147
NZ_KB944666.1	chromosome00001	2522617	T	C	185886
NZ_KB944666.1	chromosome00001	2522877	C	T	185626
NZ_KB944666.1	chromosome00001	2522886	T	C	185617
NZ_KB944666.1	chromosome00001	2523078	C	T	185425
NZ_KB944666.1	chromosome00001	2523138	T	C	185365
NZ_KB944666.1	chromosome00001	2523153	C	T	185350
NZ_KB944666.1	chromosome00001	2523261	A	T	185242
NZ_KB944666.1	chromosome00001	2524046	T	C	184457
NZ_KB944666.1	chromosome00001	2524055	A	G	184448
NZ_KB944666.1	chromosome00001	2524247	T	C	184256
NZ_KB944666.1	chromosome00001	2524472	A	C	184031
NZ_KB944666.1	chromosome00001	2525145	G	A	183358
NZ_KB944666.1	chromosome00001	2525271	T	C	183232
NZ_KB944666.1	chromosome00001	2525361	G	A	183142
NZ_KB944666.1	chromosome00001	2525373	T	C	183130
NZ_KB944666.1	chromosome00001	2525601	G	A	182902
NZ_KB944666.1	chromosome00001	2525663	C	T	182840
NZ_KB944666.1	chromosome00001	2525669	T	C	182834
NZ_KB944666.1	chromosome00001	2525847	G	C	182656
NZ_KB944666.1	chromosome00001	2525885	A	C	182618
NZ_KB944666.1	chromosome00001	2525892	C	T	182611
NZ_KB944666.1	chromosome00001	2525982	C	T	182521
NZ_KB944666.1	chromosome00001	2525991	G	A	182512
NZ_KB944666.1	chromosome00001	2526066	T	C	182437
NZ_KB944666.1	chromosome00001	2526264	C	T	182239
NZ_KB944666.1	chromosome00001	2526848	A	G	181655
NZ_KB944666.1	chromosome00001	2526956	C	T	181547
NZ_KB944666.1	chromosome00001	2526965	T	C	181538
NZ_KB944666.1	chromosome00001	2527079	A	C	181424
NZ_KB944666.1	chromosome00001	2527306	G	A	181197
NZ_KB944666.1	chromosome00001	2528112	A	G	180391
NZ_KB944666.1	chromosome00001	2528350	C	.	180153
NZ_KB944666.1	chromosome00001	2528385	A	G	180119
NZ_KB944666.1	chromosome00001	2528502	A	G	180002
NZ_KB944666.1	chromosome00001	2528930	A	C	179574
NZ_KB944666.1	chromosome00001	2529054	C	T	179450
NZ_KB944666.1	chromosome00001	2529066	C	T	179438
NZ_KB944666.1	chromosome00001	2529228	C	T	179276
NZ_KB944666.1	chromosome00001	2529242	T	C	179262
NZ_KB944666.1	chromosome00001	2529318	C	T	179186
NZ_KB944666.1	chromosome00001	2529353	C	T	179151
NZ_KB944666.1	chromosome00001	2529394	C	T	179110
NZ_KB944666.1	chromosome00001	2529762	G	A	178742
NZ_KB944666.1	chromosome00001	2529957	A	G	178547
NZ_KB944666.1	chromosome00001	2530068	G	A	178436
NZ_KB944666.1	chromosome00001	2530306	T	G	178198
NZ_KB944666.1	chromosome00001	2530402	A	G	178102
NZ_KB944666.1	chromosome00001	2530589	G	A	177915
NZ_KB944666.1	chromosome00001	2530669	C	T	177835
NZ_KB944666.1	chromosome00001	2530696	G	A	177808
NZ_KB944666.1	chromosome00001	2530723	G	A	177781
NZ_KB944666.1	chromosome00001	2530871	T	A	177633
NZ_KB944666.1	chromosome00001	2531426	C	A	177078
NZ_KB944666.1	chromosome00001	2531597	G	A	176907
NZ_KB944666.1	chromosome00001	2531602	T	C	176902
NZ_KB944666.1	chromosome00001	2531645	G	T	176859
NZ_KB944666.1	chromosome00001	2531931	A	C	176573
NZ_KB944666.1	chromosome00001	2532643	C	.	175861
NZ_KB944666.1	chromosome00001	2532645	C	G	175860
NZ_KB944666.1	chromosome00001	2532647	AA	.	175858
NZ_KB944666.1	chromosome00001	2532651	T	G	175856
NZ_KB944666.1	chromosome00001	2532652	T	G	175855
NZ_KB944666.1	chromosome00001	2532653	C	G	175854
NZ_KB944666.1	chromosome00001	2532656	G	A	175851
NZ_KB944666.1	chromosome00001	2532660	T	A	175847
NZ_KB944666.1	chromosome00001	2532663	GTGAG	.	175844
NZ_KB944666.1	chromosome00001	2532672	GG	.	175840
NZ_KB944666.1	chromosome00001	2532676	.	GATTTTTGCTCCACGCTCAAAAACTGATAAACGGCGGGAACAGAACCAACTCCTTCGGAAATAAGCCGAAATTATCCAAAAATTAAAAAGCAATTTTCGGAAATTTCTTCTTATTTCTCGGAGCTAAACGGTTCTGTCCCGACCT	175838
NZ_KB944666.1	chromosome00001	2532899	T	C	175470
NZ_KB944666.1	chromosome00001	2533013	G	A	175356
NZ_KB944666.1	chromosome00001	2533018	C	T	175351
NZ_KB944666.1	chromosome00001	2533047	G	A	175322
NZ_KB944666.1	chromosome00001	2533053	G	A	175316
NZ_KB944666.1	chromosome00001	2533094	G	A	175275
NZ_KB944666.1	chromosome00001	2533109	A	C	175260
NZ_KB944666.1	chromosome00001	2533110	A	C	175259
NZ_KB944666.1	chromosome00001	2533174	T	C	175195
NZ_KB944666.1	chromosome00001	2533247	C	T	175122
NZ_KB944666.1	chromosome00001	2533274	A	G	175095
NZ_KB944666.1	chromosome00001	2533910	C	T	174459
NZ_KB944666.1	chromosome00001	2534060	C	T	174309
NZ_KB944666.1	chromosome00001	2534062	T	G	174307
NZ_KB944666.1	chromosome00001	2534065	T	A	174304
NZ_KB944666.1	chromosome00001	2534084	G	A	174285
NZ_KB944666.1	chromosome00001	2534093	C	T	174276
NZ_KB944666.1	chromosome00001	2534108	C	T	174261
NZ_KB944666.1	chromosome00001	2534153	G	A	174216
NZ_KB944666.1	chromosome00001	2534547	C	T	173822
NZ_KB944666.1	chromosome00001	2534555	C	T	173814
NZ_KB944666.1	chromosome00001	2534558	C	A	173811
NZ_KB944666.1	chromosome00001	2534660	C	A	173709
NZ_KB944666.1	chromosome00001	2534888	T	C	173481
NZ_KB944666.1	chromosome00001	2534918	G	A	173451
NZ_KB944666.1	chromosome00001	2535020	A	G	173349
NZ_KB944666.1	chromosome00001	2535239	G	A	173130
NZ_KB944666.1	chromosome00001	2535386	T	C	172983
NZ_KB944666.1	chromosome00001	2535524	G	C	172845
NZ_KB944666.1	chromosome00001	2535696	T	G	172673
NZ_KB944666.1	chromosome00001	2535776	A	G	172593
NZ_KB944666.1	chromosome00001	2536061	A	G	172308
NZ_KB944666.1	chromosome00001	2536075	G	A	172294
NZ_KB944666.1	chromosome00001	2536302	A	C	172067
NZ_KB944666.1	chromosome00001	2536361	C	A	172008
NZ_KB944666.1	chromosome00001	2536980	C	T	171389
NZ_KB944666.1	chromosome00001	2537139	T	C	171230
NZ_KB944666.1	chromosome00001	2537313	A	G	171056
NZ_KB944666.1	chromosome00001	2537382	T	C	170987
NZ_KB944666.1	chromosome00001	2537427	A	G	170942
NZ_KB944666.1	chromosome00001	2537453	A	G	170916
NZ_KB944666.1	chromosome00001	2537472	A	G	170897
NZ_KB944666.1	chromosome00001	2537478	G	A	170891
NZ_KB944666.1	chromosome00001	2537613	G	A	170756
NZ_KB944666.1	chromosome00001	2538216	A	G	170153
NZ_KB944666.1	chromosome00001	2538279	T	C	170090
NZ_KB944666.1	chromosome00001	2538369	T	A	170000
NZ_KB944666.1	chromosome00001	2538534	G	A	169835
NZ_KB944666.1	chromosome00001	2497247	G	A	217040
NZ_KB944666.1	chromosome00001	2497454	C	T	216833
NZ_KB944666.1	chromosome00001	2497790	G	A	216497
NZ_KB944666.1	chromosome00001	2498123	T	G	216164
NZ_KB944666.1	chromosome00001	2498129	C	T	216158
NZ_KB944666.1	chromosome00001	2498171	C	T	216116
NZ_KB944666.1	chromosome00001	2498204	G	T	216083
NZ_KB944666.1	chromosome00001	2498225	C	T	216062
NZ_KB944666.1	chromosome00001	2498237	C	A	216050
NZ_KB944666.1	chromosome00001	2498285	T	C	216002
NZ_KB944666.1	chromosome00001	2498393	C	A	215894
NZ_KB944666.1	chromosome00001	2498525	A	G	215762
NZ_KB944666.1	chromosome00001	2498558	A	G	215729
NZ_KB944666.1	chromosome00001	2498692	T	G	215595
NZ_KB944666.1	chromosome00001	2498716	G	A	215571
NZ_KB944666.1	chromosome00001	2498743	T	C	215544
NZ_KB944666.1	chromosome00001	2498753	T	A	215534
NZ_KB944666.1	chromosome00001	2498787	G	A	215500
NZ_KB944666.1	chromosome00001	2498852	T	C	215435
NZ_KB944666.1	chromosome00001	2499145	T	C	215142
NZ_KB944666.1	chromosome00001	2499148	C	T	215139
NZ_KB944666.1	chromosome00001	2499151	T	C	215136
NZ_KB944666.1	chromosome00001	2499174	T	C	215113
NZ_KB944666.1	chromosome00001	2499175	A	C	215112
NZ_KB944666.1	chromosome00001	2499183	C	T	215104
NZ_KB944666.1	chromosome00001	2499227	C	T	215060
NZ_KB944666.1	chromosome00001	2499234	T	C	215053
NZ_KB944666.1	chromosome00001	2499294	A	T	214993
NZ_KB944666.1	chromosome00001	2499355	A	G	214932
NZ_KB944666.1	chromosome00001	2499367	C	T	214920
NZ_KB944666.1	chromosome00001	2499373	C	T	214914
NZ_KB944666.1	chromosome00001	2499409	A	C	214878
NZ_KB944666.1	chromosome00001	2499487	G	T	214800
NZ_KB944666.1	chromosome00001	2499510	T	G	214777
NZ_KB944666.1	chromosome00001	2499586	C	T	214701
NZ_KB944666.1	chromosome00001	2499601	T	C	214686
NZ_KB944666.1	chromosome00001	2499646	A	G	214641
NZ_KB944666.1	chromosome00001	2499754	C	T	214533
NZ_KB944666.1	chromosome00001	2499837	C	T	214450
NZ_KB944666.1	chromosome00001	2499859	A	G	214428
NZ_KB944666.1	chromosome00001	2499862	A	G	214425
NZ_KB944666.1	chromosome00001	2500096	C	T	214191
NZ_KB944666.1	chromosome00001	2500177	.	C	214110
NZ_KB944666.1	chromosome00001	2500250	C	T	214036
NZ_KB944666.1	chromosome00001	2500463	G	A	213823
NZ_KB944666.1	chromosome00001	2500580	T	C	213706
NZ_KB944666.1	chromosome00001	2500712	A	G	213574
NZ_KB944666.1	chromosome00001	2500721	T	C	213565
NZ_KB944666.1	chromosome00001	2500964	A	G	213322
NZ_KB944666.1	chromosome00001	2501005	C	T	213281
NZ_KB944666.1	chromosome00001	2501076	T	.	213210
NZ_KB944666.1	chromosome00001	2501670	G	T	212617
NZ_KB944666.1	chromosome00001	2484805	T	G	228381
NZ_KB944666.1	chromosome00001	2484845	G	A	228341
NZ_KB944666.1	chromosome00001	2484863	T	G	228323
NZ_KB944666.1	chromosome00001	2485351	A	G	227835
NZ_KB944666.1	chromosome00001	2485543	G	A	227643
NZ_KB944666.1	chromosome00001	2486044	A	G	227142
NZ_KB944666.1	chromosome00001	2486080	A	G	227106
NZ_KB944666.1	chromosome00001	2486156	T	G	227030
NZ_KB944666.1	chromosome00001	2486167	A	G	227019
NZ_KB944666.1	chromosome00001	2486266	C	T	226920
NZ_KB944666.1	chromosome00001	2486377	T	C	226809
NZ_KB944666.1	chromosome00001	2486473	G	A	226713
NZ_KB944666.1	chromosome00001	2486479	G	A	226707
NZ_KB944666.1	chromosome00001	2486485	C	T	226701
NZ_KB944666.1	chromosome00001	2486611	A	G	226575
NZ_KB944666.1	chromosome00001	2486683	G	A	226503
NZ_KB944666.1	chromosome00001	2486800	C	A	226386
NZ_KB944666.1	chromosome00001	2486803	G	A	226383
NZ_KB944666.1	chromosome00001	2486860	T	G	226326
NZ_KB944666.1	chromosome00001	2486887	A	G	226299
NZ_KB944666.1	chromosome00001	2487148	C	T	226038
NZ_KB944666.1	chromosome00001	2487219	C	T	225967
NZ_KB944666.1	chromosome00001	2487318	A	G	225868
NZ_KB944666.1	chromosome00001	2487338	T	C	225848
NZ_KB944666.1	chromosome00001	2487599	A	G	225587
NZ_KB944666.1	chromosome00001	2487625	C	G	225561
NZ_KB944666.1	chromosome00001	2487627	G	A	225559
NZ_KB944666.1	chromosome00001	2487652	C	T	225534
NZ_KB944666.1	chromosome00001	2487655	T	G	225531
NZ_KB944666.1	chromosome00001	2487765	A	G	225421
NZ_KB944666.1	chromosome00001	2487950	C	T	225236
NZ_KB944666.1	chromosome00001	2488016	C	G	225170
NZ_KB944666.1	chromosome00001	2488067	A	G	225119
NZ_KB944666.1	chromosome00001	2488072	C	T	225114
NZ_KB944666.1	chromosome00001	2488191	C	T	224995
NZ_KB944666.1	chromosome00001	2488197	T	C	224989
NZ_KB944666.1	chromosome00001	2488209	A	G	224977
NZ_KB944666.1	chromosome00001	2488302	C	T	224884
NZ_KB944666.1	chromosome00001	2488326	G	A	224860
NZ_KB944666.1	chromosome00001	2488699	G	A	224487
NZ_KB944666.1	chromosome00001	2488712	C	T	224474
NZ_KB944666.1	chromosome00001	2488940	G	A	224246
NZ_KB944666.1	chromosome00001	2488952	T	C	224234
NZ_KB944666.1	chromosome00001	2489039	C	G	224147
NZ_KB944666.1	chromosome00001	2489078	T	C	224108
NZ_KB944666.1	chromosome00001	2489081	T	A	224105
NZ_KB944666.1	chromosome00001	2489177	A	G	224009
NZ_KB944666.1	chromosome00001	2489255	A	G	223931
NZ_KB944666.1	chromosome00001	2489267	C	T	223919
NZ_KB944666.1	chromosome00001	2489342	T	C	223844
NZ_KB944666.1	chromosome00001	2489426	T	A	223760
NZ_KB944666.1	chromosome00001	2489472	C	T	223714
NZ_KB944666.1	chromosome00001	2489507	T	C	223679
NZ_KB944666.1	chromosome00001	2489659	C	A	223527
NZ_KB944666.1	chromosome00001	2489693	T	A	223493
NZ_KB944666.1	chromosome00001	2490217	A	G	222969
NZ_KB944666.1	chromosome00001	2490274	C	T	222912
NZ_KB944666.1	chromosome00001	2490289	T	C	222897
NZ_KB944666.1	chromosome00001	2490360	G	A	222826
NZ_KB944666.1	chromosome00001	2490390	C	T	222796
NZ_KB944666.1	chromosome00001	2491208	C	T	221978
NZ_KB944666.1	chromosome00001	2491733	A	G	221453
NZ_KB944666.1	chromosome00001	2495457	G	C	217729
NZ_KB944666.1	chromosome00001	2495697	T	C	217489
NZ_KB944666.1	chromosome00001	2495796	C	T	217390
NZ_KB944666.1	chromosome00001	2495821	G	A	217365
NZ_KB944666.1	chromosome00001	2495853	C	T	217333
NZ_KB944666.1	chromosome00001	2432722	.	A	281970
NZ_KB944666.1	chromosome00001	2432751	T	G	281940
NZ_KB944666.1	chromosome00001	2432782	T	A	281909
NZ_KB944666.1	chromosome00001	2432783	C	G	281908
NZ_KB944666.1	chromosome00001	2433008	A	C	281683
NZ_KB944666.1	chromosome00001	2433616	A	G	281075
NZ_KB944666.1	chromosome00001	2433685	A	G	281006
NZ_KB944666.1	chromosome00001	2434012	C	T	280679
NZ_KB944666.1	chromosome00001	2434255	A	G	280436
NZ_KB944666.1	chromosome00001	2434300	T	C	280391
NZ_KB944666.1	chromosome00001	2434372	T	C	280319
NZ_KB944666.1	chromosome00001	2434510	C	T	280181
NZ_KB944666.1	chromosome00001	2434772	G	A	279919
NZ_KB944666.1	chromosome00001	2434814	T	C	279877
NZ_KB944666.1	chromosome00001	2434835	T	G	279856
NZ_KB944666.1	chromosome00001	2434913	A	G	279778
NZ_KB944666.1	chromosome00001	2435557	A	G	279134
NZ_KB944666.1	chromosome00001	2435788	C	T	278903
NZ_KB944666.1	chromosome00001	2436352	G	C	278339
NZ_KB944666.1	chromosome00001	2436924	G	A	277767
NZ_KB944666.1	chromosome00001	2436931	A	G	277760
NZ_KB944666.1	chromosome00001	2437189	C	A	277502
NZ_KB944666.1	chromosome00001	2437762	A	G	276929
NZ_KB944666.1	chromosome00001	2438326	T	G	276365
NZ_KB944666.1	chromosome00001	2438911	G	A	275780
NZ_KB944666.1	chromosome00001	2439133	G	A	275558
NZ_KB944666.1	chromosome00001	2439620	G	T	275071
NZ_KB944666.1	chromosome00001	2439680	G	A	275011
NZ_KB944666.1	chromosome00001	2439710	G	A	274981
NZ_KB944666.1	chromosome00001	2439812	A	G	274879
NZ_KB944666.1	chromosome00001	2440214	A	T	274477
NZ_KB944666.1	chromosome00001	2440550	A	C	274141
NZ_KB944666.1	chromosome00001	2441483	T	C	273208
NZ_KB944666.1	chromosome00001	2441949	A	G	272742
NZ_KB944666.1	chromosome00001	2442048	T	C	272643
NZ_KB944666.1	chromosome00001	2443281	A	G	271410
NZ_KB944666.1	chromosome00001	2443305	C	T	271386
NZ_KB944666.1	chromosome00001	2443314	G	T	271377
NZ_KB944666.1	chromosome00001	2443614	C	G	271077
NZ_KB944666.1	chromosome00001	2443722	C	T	270969
NZ_KB944666.1	chromosome00001	2444417	C	T	270274
NZ_KB944666.1	chromosome00001	2444441	G	A	270250
NZ_KB944666.1	chromosome00001	2444474	C	T	270217
NZ_KB944666.1	chromosome00001	2444705	A	G	269986
NZ_KB944666.1	chromosome00001	2444804	A	G	269887
NZ_KB944666.1	chromosome00001	2445017	T	C	269674
NZ_KB944666.1	chromosome00001	2445185	G	A	269506
NZ_KB944666.1	chromosome00001	2445413	T	C	269278
NZ_KB944666.1	chromosome00001	2445509	A	G	269182
NZ_KB944666.1	chromosome00001	2445593	T	C	269098
NZ_KB944666.1	chromosome00001	2445608	T	C	269083
NZ_KB944666.1	chromosome00001	2445638	C	T	269053
NZ_KB944666.1	chromosome00001	2445647	G	A	269044
NZ_KB944666.1	chromosome00001	2445673	G	T	269018
NZ_KB944666.1	chromosome00001	2446715	A	C	267976
NZ_KB944666.1	chromosome00001	2446721	G	A	267970
NZ_KB944666.1	chromosome00001	2446751	C	T	267940
NZ_KB944666.1	chromosome00001	2446754	G	A	267937
NZ_KB944666.1	chromosome00001	2447143	C	T	267548
NZ_KB944666.1	chromosome00001	2447353	A	G	267338
NZ_KB944666.1	chromosome00001	2447371	G	A	267320
NZ_KB944666.1	chromosome00001	2447407	A	C	267284
NZ_KB944666.1	chromosome00001	2447515	A	G	267176
NZ_KB944666.1	chromosome00001	2448322	A	G	266369
NZ_KB944666.1	chromosome00001	2448323	C	T	266368
NZ_KB944666.1	chromosome00001	2448326	A	C	266365
NZ_KB944666.1	chromosome00001	2448329	T	C	266362
NZ_KB944666.1	chromosome00001	2448439	T	G	266252
NZ_KB944666.1	chromosome00001	2448806	C	A	265885
NZ_KB944666.1	chromosome00001	2448977	T	G	265714
NZ_KB944666.1	chromosome00001	2449082	G	A	265609
NZ_KB944666.1	chromosome00001	2449182	A	G	265509
NZ_KB944666.1	chromosome00001	2449239	G	A	265452
NZ_KB944666.1	chromosome00001	2449266	G	A	265425
NZ_KB944666.1	chromosome00001	2449416	G	A	265275
NZ_KB944666.1	chromosome00001	2449585	G	T	265106
NZ_KB944666.1	chromosome00001	2450007	C	A	264684
NZ_KB944666.1	chromosome00001	2450025	G	A	264666
[truncated: 19,119 more rows]
