# Supplementary material for: Candidate Genomic Features Associated with Persistence in Enterococcus spp
Source: Microorganisms. 2026 Apr 19;14(4):921. doi: 10.3390/microorganisms14040921 (PMC13119490; doi:10.3390/microorganisms14040921)
Supplement: Supplementary file 1 [file microorganisms-14-00921-s001.zip › Supplementary File S1/QUAST/EH1.1/contigs_reports/misassemblies_report.tex]

\documentclass[12pt,a4paper]{article}
\begin{document}
\begin{table}[ht]
\begin{center}
\caption{All statistics are based on contigs of size $\geq$ 500 bp, unless otherwise noted (e.g., "\# contigs ($\geq$ 0 bp)" and "Total length ($\geq$ 0 bp)" include all contigs).}
\begin{tabular}{|l*{1}{|r}|}
\hline
Assembly & EH1.1\_final \\ \hline
\# misassemblies & 54 \\ \hline
\hspace{2mm}\# contig misassemblies & 54 \\ \hline
\hspace{5mm}\# c. relocations & 52 \\ \hline
\hspace{5mm}\# c. translocations & 2 \\ \hline
\hspace{5mm}\# c. inversions & 0 \\ \hline
\hspace{2mm}\# scaffold misassemblies & 0 \\ \hline
\hspace{5mm}\# s. relocations & 0 \\ \hline
\hspace{5mm}\# s. translocations & 0 \\ \hline
\hspace{5mm}\# s. inversions & 0 \\ \hline
\# misassembled contigs & 2 \\ \hline
Misassembled contigs length & 3327616 \\ \hline
\# local misassemblies & 43 \\ \hline
\# scaffold gap ext. mis. & 0 \\ \hline
\# scaffold gap loc. mis. & 0 \\ \hline
\# unaligned mis. contigs & 0 \\ \hline
\# mismatches & 20715 \\ \hline
\# indels & 624 \\ \hline
\hspace{5mm}\# indels ($\leq$ 5 bp) & 531 \\ \hline
\hspace{5mm}\# indels ($>$ 5 bp) & 93 \\ \hline
Indels length & 6294 \\ \hline
\end{tabular}
\end{center}
\end{table}
\end{document}
