# Supplementary material for: Candidate Genomic Features Associated with Persistence in Enterococcus spp
Source: Microorganisms. 2026 Apr 19;14(4):921. doi: 10.3390/microorganisms14040921 (PMC13119490; doi:10.3390/microorganisms14040921)
Supplement: Supplementary file 1 [file microorganisms-14-00921-s001.zip › Supplementary File S1/QUAST/EH1.1/contigs_reports/misassemblies_report.tsv]

Assembly	EH1.1_final
# misassemblies	54
# contig misassemblies	54
# c. relocations	52
# c. translocations	2
# c. inversions	0
# scaffold misassemblies	0
# s. relocations	0
# s. translocations	0
# s. inversions	0
# misassembled contigs	2
Misassembled contigs length	3327616
# local misassemblies	43
# scaffold gap ext. mis.	0
# scaffold gap loc. mis.	0
# unaligned mis. contigs	0
# mismatches	20715
# indels	624
# indels (<= 5 bp)	531
# indels (> 5 bp)	93
Indels length	6294
