# Supplementary material for: Candidate Genomic Features Associated with Persistence in Enterococcus spp
Source: Microorganisms. 2026 Apr 19;14(4):921. doi: 10.3390/microorganisms14040921 (PMC13119490; doi:10.3390/microorganisms14040921)
Supplement: Supplementary file 1 [file microorganisms-14-00921-s001.zip › Supplementary File S1/QUAST/EH1.1/contigs_reports/misassemblies_report.txt]

All statistics are based on contigs of size >= 500 bp, unless otherwise noted (e.g., "# contigs (>= 0 bp)" and "Total length (>= 0 bp)" include all contigs).

Assembly                     EH1.1_final
# misassemblies              54         
  # contig misassemblies     54         
    # c. relocations         52         
    # c. translocations      2          
    # c. inversions          0          
  # scaffold misassemblies   0          
    # s. relocations         0          
    # s. translocations      0          
    # s. inversions          0          
# misassembled contigs       2          
Misassembled contigs length  3327616    
# local misassemblies        43         
# scaffold gap ext. mis.     0          
# scaffold gap loc. mis.     0          
# unaligned mis. contigs     0          
# mismatches                 20715      
# indels                     624        
    # indels (<= 5 bp)       531        
    # indels (> 5 bp)        93         
Indels length                6294       
