# Supplementary material for: Candidate Genomic Features Associated with Persistence in Enterococcus spp
Source: Microorganisms. 2026 Apr 19;14(4):921. doi: 10.3390/microorganisms14040921 (PMC13119490; doi:10.3390/microorganisms14040921)
Supplement: Supplementary file 1 [file microorganisms-14-00921-s001.zip › Supplementary File S1/QUAST/EH1.1/genome_stats/genome_info.txt]

reference chromosomes:
	NZ_KB944668.1 (total length: 58987 bp, total length without N's: 58987 bp, maximal covered length: 36791 bp)
	NZ_KB944667.1 (total length: 4841 bp, total length without N's: 4841 bp, maximal covered length: 0 bp)
	NZ_KB944666.1 (total length: 2806553 bp, total length without N's: 2798837 bp, maximal covered length: 2561132 bp)

total genome size: 2870381

gap min size: 50
partial gene/operon min size: 100


assembly                 | genome    | duplication | gaps      | genes     | partial   | operons   | partial   |
                         | fraction  | ratio       | number    |           | genes     |           | operons   |
========================================================================================================================
EH1-1_final              | 90.752    | 1.002       | 58        | -         | -         | -         | -         |
