# Supplementary material for: Candidate Genomic Features Associated with Persistence in Enterococcus spp
Source: Microorganisms. 2026 Apr 19;14(4):921. doi: 10.3390/microorganisms14040921 (PMC13119490; doi:10.3390/microorganisms14040921)
Supplement: Supplementary file 1 [file microorganisms-14-00921-s001.zip › Supplementary File S1/QUAST/EH1.1/report.tsv]

Assembly	EH1.1_final
# contigs (>= 0 bp)	3
# contigs (>= 1000 bp)	3
# contigs (>= 5000 bp)	3
# contigs (>= 10000 bp)	3
# contigs (>= 25000 bp)	2
# contigs (>= 50000 bp)	2
Total length (>= 0 bp)	3346925
Total length (>= 1000 bp)	3346925
Total length (>= 5000 bp)	3346925
Total length (>= 10000 bp)	3346925
Total length (>= 25000 bp)	3327616
Total length (>= 50000 bp)	3327616
# contigs	3
Largest contig	3002769
Total length	3346925
Reference length	2870381
GC (%)	37.09
Reference GC (%)	37.47
N50	3002769
NG50	3002769
N90	324847
NG90	3002769
auN	2725642.2
auNG	3178156.5
L50	1
LG50	1
L90	2
LG90	1
# misassemblies	54
# misassembled contigs	2
Misassembled contigs length	3327616
# local misassemblies	43
# scaffold gap ext. mis.	0
# scaffold gap loc. mis.	0
# unaligned mis. contigs	0
# unaligned contigs	1 + 2 part
Unaligned length	744075
Genome fraction (%)	90.752
Duplication ratio	1.002
# N's per 100 kbp	0.00
# mismatches per 100 kbp	795.91
# indels per 100 kbp	23.98
Largest alignment	383837
Total aligned length	2602688
NA50	68632
NGA50	81794
NA90	-
NGA90	3781
auNA	116150.2
auNGA	135433.5
LA50	12
LGA50	9
LA90	-
LGA90	46
