# Supplementary material for: Candidate Genomic Features Associated with Persistence in Enterococcus spp
Source: Microorganisms. 2026 Apr 19;14(4):921. doi: 10.3390/microorganisms14040921 (PMC13119490; doi:10.3390/microorganisms14040921)
Supplement: Supplementary file 1 [file microorganisms-14-00921-s001.zip › Supplementary File S1/QUAST/EH1.1/report.txt]

All statistics are based on contigs of size >= 500 bp, unless otherwise noted (e.g., "# contigs (>= 0 bp)" and "Total length (>= 0 bp)" include all contigs).

Assembly                     EH1.1_final
# contigs (>= 0 bp)          3          
# contigs (>= 1000 bp)       3          
# contigs (>= 5000 bp)       3          
# contigs (>= 10000 bp)      3          
# contigs (>= 25000 bp)      2          
# contigs (>= 50000 bp)      2          
Total length (>= 0 bp)       3346925    
Total length (>= 1000 bp)    3346925    
Total length (>= 5000 bp)    3346925    
Total length (>= 10000 bp)   3346925    
Total length (>= 25000 bp)   3327616    
Total length (>= 50000 bp)   3327616    
# contigs                    3          
Largest contig               3002769    
Total length                 3346925    
Reference length             2870381    
GC (%)                       37.09      
Reference GC (%)             37.47      
N50                          3002769    
NG50                         3002769    
N90                          324847     
NG90                         3002769    
auN                          2725642.2  
auNG                         3178156.5  
L50                          1          
LG50                         1          
L90                          2          
LG90                         1          
# misassemblies              54         
# misassembled contigs       2          
Misassembled contigs length  3327616    
# local misassemblies        43         
# scaffold gap ext. mis.     0          
# scaffold gap loc. mis.     0          
# unaligned mis. contigs     0          
# unaligned contigs          1 + 2 part 
Unaligned length             744075     
Genome fraction (%)          90.752     
Duplication ratio            1.002      
# N's per 100 kbp            0.00       
# mismatches per 100 kbp     795.91     
# indels per 100 kbp         23.98      
Largest alignment            383837     
Total aligned length         2602688    
NA50                         68632      
NGA50                        81794      
NA90                         -          
NGA90                        3781       
auNA                         116150.2   
auNGA                        135433.5   
LA50                         12         
LGA50                        9          
LA90                         -          
LGA90                        46         
