# Supplementary material for: Candidate Genomic Features Associated with Persistence in Enterococcus spp
Source: Microorganisms. 2026 Apr 19;14(4):921. doi: 10.3390/microorganisms14040921 (PMC13119490; doi:10.3390/microorganisms14040921)
Supplement: Supplementary file 1 [file microorganisms-14-00921-s001.zip › Supplementary File S1/QUAST/EH1.2/contigs_reports/all_alignments_EH1-2_final.tsv]

S1	E1	S2	E2	Reference	Contig	IDY	Ambiguous	Best_group
158500	171137	17550	30186	NZ_KB944666.1	chromosome00001	99.32		True
local misassembly
171834	173258	30187	31608	NZ_KB944666.1	chromosome00001	98.14		True
local misassembly
174475	176724	33701	35949	NZ_KB944666.1	chromosome00001	97.87		True
local misassembly
188782	197216	48509	56943	NZ_KB944666.1	chromosome00001	97.88		True
local misassembly
197055	202356	57691	63018	NZ_KB944666.1	chromosome00001	98.22		True
relocation, inconsistency = -1999
202410	206521	65071	69182	NZ_KB944666.1	chromosome00001	99.51		True
local misassembly
206550	218717	69646	81948	NZ_KB944666.1	chromosome00001	98.17		True
relocation, inconsistency = 177919
396637	486349	171561	81949	NZ_KB944666.1	chromosome00001	99.37		True
relocation, inconsistency = -18177
396188	396502	190187	189873	NZ_KB944666.1	chromosome00001	98.41		True
relocation, inconsistency = -2845
387378	396161	201842	193059	NZ_KB944666.1	chromosome00001	99.07		True
relocation, inconsistency = -1764
385594	387372	205390	203612	NZ_KB944666.1	chromosome00001	98.82		True
relocation, inconsistency = 1621192
2012575	2018492	209401	215351	NZ_KB944666.1	chromosome00001	97.41		True
local misassembly
2018764	2024549	215644	221428	NZ_KB944666.1	chromosome00001	97.11		True
indel: indel (> 5bp)
2024870	2026196	221613	222939	NZ_KB944666.1	chromosome00001	95.7		True
relocation, inconsistency = -4759
2038858	2039172	240360	240674	NZ_KB944666.1	chromosome00001	97.46		True
local misassembly
2039856	2042635	241354	244127	NZ_KB944666.1	chromosome00001	96.62		True
relocation, inconsistency = 1654014
340645	385609	289513	244360	NZ_KB944666.1	chromosome00001	98.42		True
relocation, inconsistency = 1400
326166	339228	302477	289530	NZ_KB944666.1	chromosome00001	98.23		True
relocation, inconsistency = -2118
289982	326100	340767	304661	NZ_KB944666.1	chromosome00001	99.47		True
local misassembly
269481	289595	360912	340798	NZ_KB944666.1	chromosome00001	99.45		True
local misassembly
253625	269192	376535	360969	NZ_KB944666.1	chromosome00001	99.17		True
local misassembly
218718	253329	411644	376993	NZ_KB944666.1	chromosome00001	99.12		True
relocation, inconsistency = 232970
487754	521584	413099	446926	NZ_KB944666.1	chromosome00001	99.22		True
relocation, inconsistency = 1491252
2030310	2030692	464782	464400	NZ_KB944666.1	chromosome00001	96.34		True
relocation, inconsistency = 1468707
521565	541917	484468	504821	NZ_KB944666.1	chromosome00001	99.24		True
local misassembly
541920	581893	505649	545742	NZ_KB944666.1	chromosome00001	98.92		True
relocation, inconsistency = -86566
581892	638120	632307	688393	NZ_KB944666.1	chromosome00001	99.06		True
translocation
3463	4152	693542	694231	NZ_KB944668.1	chromosome00001	95.22		True
local misassembly
5067	8116	695173	698227	NZ_KB944668.1	chromosome00001	96.57		True
local misassembly
8133	39210	698792	729829	NZ_KB944668.1	chromosome00001	98.32		True
relocation, inconsistency = -3085
51545	53517	745249	747223	NZ_KB944668.1	chromosome00001	96.0		True
translocation
638111	663747	838518	864043	NZ_KB944666.1	chromosome00001	98.82		True
relocation, inconsistency = -4574
663740	711456	868610	916330	NZ_KB944666.1	chromosome00001	99.19		True
relocation, inconsistency = 20666
732123	809298	916331	993505	NZ_KB944666.1	chromosome00001	98.8		True
local misassembly
811131	815750	994725	999343	NZ_KB944666.1	chromosome00001	99.16		True
relocation, inconsistency = 47415
863166	939837	999344	1076270	NZ_KB944666.1	chromosome00001	98.88		True
local misassembly
940317	1038586	1076711	1175141	NZ_KB944666.1	chromosome00001	99.08		True
relocation, inconsistency = -1332
1038579	1050814	1176466	1188852	NZ_KB944666.1	chromosome00001	97.82		True
local misassembly
1051806	1056210	1188853	1193268	NZ_KB944666.1	chromosome00001	98.97		True
relocation, inconsistency = 36786
1092997	1110659	1193269	1210938	NZ_KB944666.1	chromosome00001	99.36		True
local misassembly
1111006	1153060	1211285	1253168	NZ_KB944666.1	chromosome00001	98.96		True
local misassembly
1153098	1190043	1253934	1290800	NZ_KB944666.1	chromosome00001	99.0		True
local misassembly
1190586	1209412	1290801	1309621	NZ_KB944666.1	chromosome00001	99.18		True
local misassembly
1209446	1211250	1310419	1312223	NZ_KB944666.1	chromosome00001	99.28		True
local misassembly
1211293	1226133	1312886	1327727	NZ_KB944666.1	chromosome00001	99.23		True
local misassembly
1226383	1230801	1327728	1332146	NZ_KB944666.1	chromosome00001	99.34		True
local misassembly
1230942	1419200	1332412	1520860	NZ_KB944666.1	chromosome00001	99.11		True
indel: stretch of mismatches
1419371	1478391	1521031	1580117	NZ_KB944666.1	chromosome00001	99.04		True
relocation, inconsistency = -1048
1478382	1547352	1581156	1650129	NZ_KB944666.1	chromosome00001	99.2		True
local misassembly
1547889	1556722	1650169	1659002	NZ_KB944666.1	chromosome00001	99.71		True
relocation, inconsistency = 1282
1558005	1560947	1659003	1661945	NZ_KB944666.1	chromosome00001	99.22		True
relocation, inconsistency = -50571
1560872	1587193	1712441	1738738	NZ_KB944666.1	chromosome00001	99.15		True
relocation, inconsistency = 5051
1592257	1880717	1738751	2027333	NZ_KB944666.1	chromosome00001	99.15		True
relocation, inconsistency = -5828
1880717	1897766	2033161	2050167	NZ_KB944666.1	chromosome00001	98.84		True
relocation, inconsistency = 14822
1912589	1925719	2050168	2063295	NZ_KB944666.1	chromosome00001	98.85		True
relocation, inconsistency = -52597
1925797	2004962	2115970	2195349	NZ_KB944666.1	chromosome00001	98.42		True
relocation, inconsistency = 37757
2042720	2084704	2195350	2237542	NZ_KB944666.1	chromosome00001	98.57		True
relocation, inconsistency = -42571
2084694	2110883	2280103	2306275	NZ_KB944666.1	chromosome00001	98.88		True
local misassembly
2115767	2170588	2311857	2366683	NZ_KB944666.1	chromosome00001	99.25		True
local misassembly
2172160	2195122	2368328	2391289	NZ_KB944666.1	chromosome00001	99.49		True
relocation, inconsistency = -45610
2207065	2210845	2448842	2452622	NZ_KB944666.1	chromosome00001	99.52		True
relocation, inconsistency = 9567
2220447	2223803	2452657	2456013	NZ_KB944666.1	chromosome00001	99.52		True
relocation, inconsistency = -1516
2223798	2251552	2457524	2485217	NZ_KB944666.1	chromosome00001	99.05		True
local misassembly
2254597	2328392	2487417	2561001	NZ_KB944666.1	chromosome00001	98.83		True
local misassembly
2328114	2328496	2561002	2561384	NZ_KB944666.1	chromosome00001	97.67		True
local misassembly
2328471	2328939	2561923	2562391	NZ_KB944666.1	chromosome00001	98.51		True
local misassembly
2329379	2353075	2563165	2586860	NZ_KB944666.1	chromosome00001	99.24		True
local misassembly
2353116	2368745	2587734	2603363	NZ_KB944666.1	chromosome00001	99.14		True
local misassembly
2369406	2370673	2604518	2605785	NZ_KB944666.1	chromosome00001	98.74		True
local misassembly
2371094	2415770	2606203	2650879	NZ_KB944666.1	chromosome00001	99.13		True
relocation, inconsistency = 838176
1532680	1532917	2651117	2650880	NZ_KB944666.1	chromosome00001	97.92		True
indel: indel (> 5bp)
1532327	1532621	2651413	2651118	NZ_KB944666.1	chromosome00001	97.64		True
relocation, inconsistency = 883174
2415801	2428622	2651419	2664237	NZ_KB944666.1	chromosome00001	99.26		True
relocation, inconsistency = -53830
2428615	2432710	2718060	2722155	NZ_KB944666.1	chromosome00001	99.34		True
relocation, inconsistency = -1332
2432702	2484519	2723479	2775299	NZ_KB944666.1	chromosome00001	99.34		True
relocation, inconsistency = -1504
2484741	2495904	2777025	2788188	NZ_KB944666.1	chromosome00001	99.4		True
relocation, inconsistency = 1101
2497092	2501796	2788275	2792979	NZ_KB944666.1	chromosome00001	98.9		True
relocation, inconsistency = -5782
2501790	2538679	2798755	2835780	NZ_KB944666.1	chromosome00001	98.87		True
relocation, inconsistency = -1089
2538970	2583298	2837160	2881494	NZ_KB944666.1	chromosome00001	99.28		True
local misassembly
2583855	2608152	2881571	2905866	NZ_KB944666.1	chromosome00001	99.19		True
relocation, inconsistency = 2024
2611509	2613417	2907199	2909106	NZ_KB944666.1	chromosome00001	99.11		True
relocation, inconsistency = -604823
2010816	2014617	2911328	2915132	NZ_KB944666.1	chromosome00001	96.22		True
relocation, inconsistency = 926599
1068921	1069415	2930430	2929934	NZ_KB944666.1	chromosome00001	96.78		True
relocation, inconsistency = 1530813
2613393	2663117	2943595	2993418	NZ_KB944666.1	chromosome00001	99.24		True
CONTIG	chromosome00001	3005665	misassembled
2766558	2781925	1	15369	NZ_KB944666.1	plasmid00001	99.45		True
relocation, inconsistency = -6880
2781963	2805785	22287	46090	NZ_KB944666.1	plasmid00001	98.84		True
local misassembly
2806360	2806553	47562	47755	NZ_KB944666.1	plasmid00001	97.94		True
relocation, inconsistency = -2805927
1925	12159	49054	59284	NZ_KB944666.1	plasmid00001	98.9		True
local misassembly
12630	24856	59763	72149	NZ_KB944666.1	plasmid00001	97.59		True
relocation, inconsistency = -3732
25068	36870	76093	87895	NZ_KB944666.1	plasmid00001	99.52		True
relocation, inconsistency = 4625
41575	66752	87975	113158	NZ_KB944666.1	plasmid00001	99.04		True
local misassembly
69785	70424	115544	116183	NZ_KB944666.1	plasmid00001	99.71		True
local misassembly
70736	75188	116184	120636	NZ_KB944666.1	plasmid00001	98.52		True
local misassembly
76907	81584	123145	127822	NZ_KB944666.1	plasmid00001	98.03		True
relocation, inconsistency = -1122
81464	82027	128824	129390	NZ_KB944666.1	plasmid00001	96.14		True
local misassembly
82019	96503	129788	144270	NZ_KB944666.1	plasmid00001	99.34		True
relocation, inconsistency = 9993
106542	143766	144316	181551	NZ_KB944666.1	plasmid00001	98.09		True
relocation, inconsistency = 2491754
2663115	2693140	209146	239167	NZ_KB944666.1	plasmid00001	99.26		True
relocation, inconsistency = -12596
2693123	2765792	251746	324287	NZ_KB944666.1	plasmid00001	98.78		True
local misassembly
2765637	2765792	324345	324500	NZ_KB944666.1	plasmid00001	96.79		True
local misassembly
2765608	2765792	324529	324713	NZ_KB944666.1	plasmid00001	95.68		True
CONTIG	plasmid00001	324847	misassembled
CONTIG	plasmid00002	19309	unaligned
