# Supplementary material for: Candidate Genomic Features Associated with Persistence in Enterococcus spp
Source: Microorganisms. 2026 Apr 19;14(4):921. doi: 10.3390/microorganisms14040921 (PMC13119490; doi:10.3390/microorganisms14040921)
Supplement: Supplementary file 1 [file microorganisms-14-00921-s001.zip › Supplementary File S1/QUAST/EH1.2/contigs_reports/contigs_report_EH1-2_final.mis_contigs.info]

chromosome00001
Extensive misassembly (relocation, inconsistency = -1999) between 57691 63018 and 65071 69182
Extensive misassembly (relocation, inconsistency = 177919) between 69646 81948 and 171561 81949
Extensive misassembly (relocation, inconsistency = -18177) between 171561 81949 and 190187 189873
Extensive misassembly (relocation, inconsistency = -2845) between 190187 189873 and 201842 193059
Extensive misassembly (relocation, inconsistency = -1764) between 201842 193059 and 205390 203612
Extensive misassembly (relocation, inconsistency = 1621192) between 205390 203612 and 209401 215351
Extensive misassembly (relocation, inconsistency = -4759) between 221613 222939 and 240360 240674
Extensive misassembly (relocation, inconsistency = 1654014) between 241354 244127 and 289513 244360
Extensive misassembly (relocation, inconsistency = 1400) between 289513 244360 and 302477 289530
Extensive misassembly (relocation, inconsistency = -2118) between 302477 289530 and 340767 304661
Extensive misassembly (relocation, inconsistency = 232970) between 411644 376993 and 413099 446926
Extensive misassembly (relocation, inconsistency = 1491252) between 413099 446926 and 464782 464400
Extensive misassembly (relocation, inconsistency = 1468707) between 464782 464400 and 484468 504821
Extensive misassembly (relocation, inconsistency = -86566) between 505649 545742 and 632307 688393
Extensive misassembly (translocation) between 632307 688393 and 693542 694231
Extensive misassembly (relocation, inconsistency = -3085) between 698792 729829 and 745249 747223
Extensive misassembly (translocation) between 745249 747223 and 838518 864043
Extensive misassembly (relocation, inconsistency = -4574) between 838518 864043 and 868610 916330
Extensive misassembly (relocation, inconsistency = 20666) between 868610 916330 and 916331 993505
Extensive misassembly (relocation, inconsistency = 47415) between 994725 999343 and 999344 1076270
Extensive misassembly (relocation, inconsistency = -1332) between 1076711 1175141 and 1176466 1188852
Extensive misassembly (relocation, inconsistency = 36786) between 1188853 1193268 and 1193269 1210938
Extensive misassembly (relocation, inconsistency = -1048) between 1521031 1580117 and 1581156 1650129
Extensive misassembly (relocation, inconsistency = 1282) between 1650169 1659002 and 1659003 1661945
Extensive misassembly (relocation, inconsistency = -50571) between 1659003 1661945 and 1712441 1738738
Extensive misassembly (relocation, inconsistency = 5051) between 1712441 1738738 and 1738751 2027333
Extensive misassembly (relocation, inconsistency = -5828) between 1738751 2027333 and 2033161 2050167
Extensive misassembly (relocation, inconsistency = 14822) between 2033161 2050167 and 2050168 2063295
Extensive misassembly (relocation, inconsistency = -52597) between 2050168 2063295 and 2115970 2195349
Extensive misassembly (relocation, inconsistency = 37757) between 2115970 2195349 and 2195350 2237542
Extensive misassembly (relocation, inconsistency = -42571) between 2195350 2237542 and 2280103 2306275
Extensive misassembly (relocation, inconsistency = -45610) between 2368328 2391289 and 2448842 2452622
Extensive misassembly (relocation, inconsistency = 9567) between 2448842 2452622 and 2452657 2456013
Extensive misassembly (relocation, inconsistency = -1516) between 2452657 2456013 and 2457524 2485217
Extensive misassembly (relocation, inconsistency = 838176) between 2606203 2650879 and 2651117 2650880
Extensive misassembly (relocation, inconsistency = 883174) between 2651413 2651118 and 2651419 2664237
Extensive misassembly (relocation, inconsistency = -53830) between 2651419 2664237 and 2718060 2722155
Extensive misassembly (relocation, inconsistency = -1332) between 2718060 2722155 and 2723479 2775299
Extensive misassembly (relocation, inconsistency = -1504) between 2723479 2775299 and 2777025 2788188
Extensive misassembly (relocation, inconsistency = 1101) between 2777025 2788188 and 2788275 2792979
Extensive misassembly (relocation, inconsistency = -5782) between 2788275 2792979 and 2798755 2835780
Extensive misassembly (relocation, inconsistency = -1089) between 2798755 2835780 and 2837160 2881494
Extensive misassembly (relocation, inconsistency = 2024) between 2881571 2905866 and 2907199 2909106
Extensive misassembly (relocation, inconsistency = -604823) between 2907199 2909106 and 2911328 2915132
Extensive misassembly (relocation, inconsistency = 926599) between 2911328 2915132 and 2930430 2929934
Extensive misassembly (relocation, inconsistency = 1530813) between 2930430 2929934 and 2943595 2993418
plasmid00001
Extensive misassembly (relocation, inconsistency = -6880) between 1 15369 and 22287 46090
Extensive misassembly (relocation, inconsistency = -2805927) between 47562 47755 and 49054 59284
Extensive misassembly (relocation, inconsistency = -3732) between 59763 72149 and 76093 87895
Extensive misassembly (relocation, inconsistency = 4625) between 76093 87895 and 87975 113158
Extensive misassembly (relocation, inconsistency = -1122) between 123145 127822 and 128824 129390
Extensive misassembly (relocation, inconsistency = 9993) between 129788 144270 and 144316 181551
Extensive misassembly (relocation, inconsistency = 2491754) between 144316 181551 and 209146 239167
Extensive misassembly (relocation, inconsistency = -12596) between 209146 239167 and 251746 324287
