# Supplementary material for: Candidate Genomic Features Associated with Persistence in Enterococcus spp
Source: Microorganisms. 2026 Apr 19;14(4):921. doi: 10.3390/microorganisms14040921 (PMC13119490; doi:10.3390/microorganisms14040921)
Supplement: Supplementary file 1 [file microorganisms-14-00921-s001.zip › Supplementary File S1/QUAST/EH1.2/contigs_reports/contigs_report_EH1-2_final.stdout]

Aligning contigs to reference...
	Aligning contigs to the reference
Filtering alignments...
Parsing coords...
Loading reference...
	Loaded [NZ_KB944668.1]
	Loaded [NZ_KB944667.1]
	Loaded [NZ_KB944666.1]
	Total Regions: 3
	Total Region Length: 2870381
Analyzing contigs...
CONTIG: chromosome00001 (3005665bp)
Best alignment score: 286130.0 (LEN: 288583, IDY: 99.15), Total number of alignments: 93
			Looking for the best set of alignments (out of 93 total alignments)
			Skipping redundant alignments after choosing the best set of alignments
		Skipping redundant alignment 1547655 1547882 | 69345 69118 | 228 228 | 95.61 | NZ_KB944666.1 chromosome00001
		Skipping redundant alignment 1532334 1532561 | 69124 69351 | 228 228 | 97.37 | NZ_KB944666.1 chromosome00001
		Skipping redundant alignment 779347 779644 | 69460 69163 | 298 298 | 97.65 | NZ_KB944666.1 chromosome00001
		Skipping redundant alignment 1547568 1547654 | 69485 69399 | 87 87 | 97.7 | NZ_KB944666.1 chromosome00001
		Skipping redundant alignment 1547411 1547512 | 69586 69486 | 102 101 | 98.04 | NZ_KB944666.1 chromosome00001
		Skipping redundant alignment 1532765 1532868 | 69484 69586 | 104 103 | 97.12 | NZ_KB944666.1 chromosome00001
		Skipping redundant alignment 2004957 2005083 | 205385 205511 | 127 127 | 99.21 | NZ_KB944666.1 chromosome00001
		Skipping redundant alignment 2328468 2328677 | 2562202 2562411 | 210 210 | 95.24 | NZ_KB944666.1 chromosome00001
		Skipping redundant alignment 1925704 1925810 | 2064761 2064867 | 107 107 | 98.13 | NZ_KB944666.1 chromosome00001
		This contig has several significant sets of alignments. [An ambiguously mapped contig]
		Using only the very best set (option --ambiguity-usage is set to "one").
			The best set is below. Score: 2303213.9, number of alignments: 84, unaligned bases: 666771
		This contig is misassembled.
		This contig is partially unaligned. (Aligned 2338894 out of 3005665 non-N bases (77.82%))
			Excluding internal overlap of size 27 between Alignment 1 and 2: 171807 173258 | 30160 31608 | 1452 1449 --> 171834 173258 | 30187 31608 | 1425 1422
			Real Alignment 1: 158500 171137 | 17550 30186 | 12638 12637 | 99.32 | NZ_KB944666.1 chromosome00001
			  Gap between these two alignments (local misassembly). Inconsistency = 696
			Real Alignment 2: 171834 173258 | 30187 31608 | 1425 1422 | 98.14 | NZ_KB944666.1 chromosome00001
			  Gap between these two alignments (local misassembly). Inconsistency = -876
			Real Alignment 3: 174475 176724 | 33701 35949 | 2250 2249 | 97.87 | NZ_KB944666.1 chromosome00001
			  Gap between these two alignments (local misassembly). Inconsistency = -502
			Real Alignment 4: 188782 197216 | 48509 56943 | 8435 8435 | 97.88 | NZ_KB944666.1 chromosome00001
			  Gap between these two alignments (local misassembly). Inconsistency = -909
			Real Alignment 5: 197055 202356 | 57691 63018 | 5302 5328 | 98.22 | NZ_KB944666.1 chromosome00001
			  Extensive misassembly (relocation, inconsistency = -1999) between these two alignments
			Real Alignment 6: 202410 206521 | 65071 69182 | 4112 4112 | 99.51 | NZ_KB944666.1 chromosome00001
			  Gap between these two alignments (local misassembly). Inconsistency = -435
			Excluding internal overlap of size 6007 between Alignment 7 and 8: 206550 224723 | 69646 87955 | 18174 18310 --> 206550 218717 | 69646 81948 | 12168 12303
			Real Alignment 7: 206550 218717 | 69646 81948 | 12168 12303 | 98.17 | NZ_KB944666.1 chromosome00001
			  Extensive misassembly (relocation, inconsistency = 177919) between these two alignments
			Real Alignment 8: 396637 486349 | 171561 81949 | 89713 89613 | 99.37 | NZ_KB944666.1 chromosome00001
			  Extensive misassembly (relocation, inconsistency = -18177) between these two alignments
			Real Alignment 9: 396188 396502 | 190187 189873 | 315 315 | 98.41 | NZ_KB944666.1 chromosome00001
			  Extensive misassembly (relocation, inconsistency = -2845) between these two alignments
			Real Alignment 10: 387378 396161 | 201842 193059 | 8784 8784 | 99.07 | NZ_KB944666.1 chromosome00001
			  Extensive misassembly (relocation, inconsistency = -1764) between these two alignments
			Real Alignment 11: 385594 387372 | 205390 203612 | 1779 1779 | 98.82 | NZ_KB944666.1 chromosome00001
			  Extensive misassembly (relocation, inconsistency = 1621192) between these two alignments
			Real Alignment 12: 2012575 2018492 | 209401 215351 | 5918 5951 | 97.41 | NZ_KB944666.1 chromosome00001
			  Gap between these two alignments (local misassembly). Inconsistency = -21
			Real Alignment 13: 2018764 2024549 | 215644 221428 | 5786 5785 | 97.11 | NZ_KB944666.1 chromosome00001
			  Indel (> 5bp) between these two alignments: deletion of length 136; 48 mismatches (number of Ns: 0)
			Real Alignment 14: 2024870 2026196 | 221613 222939 | 1327 1327 | 95.7 | NZ_KB944666.1 chromosome00001
			  Extensive misassembly (relocation, inconsistency = -4759) between these two alignments
			Real Alignment 15: 2038858 2039172 | 240360 240674 | 315 315 | 97.46 | NZ_KB944666.1 chromosome00001
			  Gap between these two alignments (local misassembly). Inconsistency = 4
			Real Alignment 16: 2039856 2042635 | 241354 244127 | 2780 2774 | 96.62 | NZ_KB944666.1 chromosome00001
			  Extensive misassembly (relocation, inconsistency = 1654014) between these two alignments
			Real Alignment 17: 340645 385609 | 289513 244360 | 44965 45154 | 98.42 | NZ_KB944666.1 chromosome00001
			  Extensive misassembly (relocation, inconsistency = 1400) between these two alignments
			Real Alignment 18: 326166 339228 | 302477 289530 | 13063 12948 | 98.23 | NZ_KB944666.1 chromosome00001
			  Extensive misassembly (relocation, inconsistency = -2118) between these two alignments
			Real Alignment 19: 289982 326100 | 340767 304661 | 36119 36107 | 99.47 | NZ_KB944666.1 chromosome00001
			  Gap between these two alignments (local misassembly). Inconsistency = 356
			Real Alignment 20: 269481 289595 | 360912 340798 | 20115 20115 | 99.45 | NZ_KB944666.1 chromosome00001
			  Gap between these two alignments (local misassembly). Inconsistency = 232
			Real Alignment 21: 253625 269192 | 376535 360969 | 15568 15567 | 99.17 | NZ_KB944666.1 chromosome00001
			  Gap between these two alignments (local misassembly). Inconsistency = -162
			Real Alignment 22: 218718 253329 | 411644 376993 | 34612 34652 | 99.12 | NZ_KB944666.1 chromosome00001
			  Extensive misassembly (relocation, inconsistency = 232970) between these two alignments
			Real Alignment 23: 487754 521584 | 413099 446926 | 33831 33828 | 99.22 | NZ_KB944666.1 chromosome00001
			  Extensive misassembly (relocation, inconsistency = 1491252) between these two alignments
			Real Alignment 24: 2030310 2030692 | 464782 464400 | 383 383 | 96.34 | NZ_KB944666.1 chromosome00001
			  Extensive misassembly (relocation, inconsistency = 1468707) between these two alignments
			Real Alignment 25: 521565 541917 | 484468 504821 | 20353 20354 | 99.24 | NZ_KB944666.1 chromosome00001
			  Gap between these two alignments (local misassembly). Inconsistency = -825
			Real Alignment 26: 541920 581893 | 505649 545742 | 39974 40094 | 98.92 | NZ_KB944666.1 chromosome00001
			  Extensive misassembly (relocation, inconsistency = -86566) between these two alignments
			Real Alignment 27: 581892 638120 | 632307 688393 | 56229 56087 | 99.06 | NZ_KB944666.1 chromosome00001
			  Extensive misassembly (translocation) between these two alignments
			Real Alignment 28: 3463 4152 | 693542 694231 | 690 690 | 95.22 | NZ_KB944668.1 chromosome00001
			  Gap between these two alignments (local misassembly). Inconsistency = -27
			Real Alignment 29: 5067 8116 | 695173 698227 | 3050 3055 | 96.57 | NZ_KB944668.1 chromosome00001
			  Gap between these two alignments (local misassembly). Inconsistency = -548
			Real Alignment 30: 8133 39210 | 698792 729829 | 31078 31038 | 98.32 | NZ_KB944668.1 chromosome00001
			  Extensive misassembly (relocation, inconsistency = -3085) between these two alignments
			Real Alignment 31: 51545 53517 | 745249 747223 | 1973 1975 | 96.0 | NZ_KB944668.1 chromosome00001
			  Extensive misassembly (translocation) between these two alignments
			Real Alignment 32: 638111 663747 | 838518 864043 | 25637 25526 | 98.82 | NZ_KB944666.1 chromosome00001
			  Extensive misassembly (relocation, inconsistency = -4574) between these two alignments
			Excluding internal overlap of size 126 between Alignment 33 and 34: 663740 711582 | 868610 916456 | 47843 47847 --> 663740 711456 | 868610 916330 | 47717 47721
			Real Alignment 33: 663740 711456 | 868610 916330 | 47717 47721 | 99.19 | NZ_KB944666.1 chromosome00001
			  Extensive misassembly (relocation, inconsistency = 20666) between these two alignments
			Real Alignment 34: 732123 809298 | 916331 993505 | 77176 77175 | 98.8 | NZ_KB944666.1 chromosome00001
			  Gap between these two alignments (local misassembly). Inconsistency = 613
			Excluding internal overlap of size 118 between Alignment 35 and 36: 811131 815868 | 994725 999461 | 4738 4737 --> 811131 815750 | 994725 999343 | 4620 4619
			Real Alignment 35: 811131 815750 | 994725 999343 | 4620 4619 | 99.16 | NZ_KB944666.1 chromosome00001
			  Extensive misassembly (relocation, inconsistency = 47415) between these two alignments
			Real Alignment 36: 863166 939837 | 999344 1076270 | 76672 76927 | 98.88 | NZ_KB944666.1 chromosome00001
			  Gap between these two alignments (local misassembly). Inconsistency = 39
			Real Alignment 37: 940317 1038586 | 1076711 1175141 | 98270 98431 | 99.08 | NZ_KB944666.1 chromosome00001
			  Extensive misassembly (relocation, inconsistency = -1332) between these two alignments
			Excluding internal overlap of size 7 between Alignment 38 and 39: 1051799 1056232 | 1188846 1193290 | 4434 4445 --> 1051806 1056232 | 1188853 1193290 | 4427 4438
			Real Alignment 38: 1038579 1050814 | 1176466 1188852 | 12236 12387 | 97.82 | NZ_KB944666.1 chromosome00001
			  Gap between these two alignments (local misassembly). Inconsistency = 991
			Excluding internal overlap of size 22 between Alignment 39 and 40: 1051806 1056232 | 1188853 1193290 | 4427 4438 --> 1051806 1056210 | 1188853 1193268 | 4405 4416
			Real Alignment 39: 1051806 1056210 | 1188853 1193268 | 4405 4416 | 98.97 | NZ_KB944666.1 chromosome00001
			  Extensive misassembly (relocation, inconsistency = 36786) between these two alignments
			Real Alignment 40: 1092997 1110659 | 1193269 1210938 | 17663 17670 | 99.36 | NZ_KB944666.1 chromosome00001
			  Gap between these two alignments (local misassembly). Inconsistency = 0
			Real Alignment 41: 1111006 1153060 | 1211285 1253168 | 42055 41884 | 98.96 | NZ_KB944666.1 chromosome00001
			  Gap between these two alignments (local misassembly). Inconsistency = -728
			Excluding internal overlap of size 1 between Alignment 42 and 43: 1190585 1209412 | 1290800 1309621 | 18828 18822 --> 1190586 1209412 | 1290801 1309621 | 18827 18821
			Real Alignment 42: 1153098 1190043 | 1253934 1290800 | 36946 36867 | 99.0 | NZ_KB944666.1 chromosome00001
			  Gap between these two alignments (local misassembly). Inconsistency = 542
			Real Alignment 43: 1190586 1209412 | 1290801 1309621 | 18827 18821 | 99.18 | NZ_KB944666.1 chromosome00001
			  Gap between these two alignments (local misassembly). Inconsistency = -764
			Real Alignment 44: 1209446 1211250 | 1310419 1312223 | 1805 1805 | 99.28 | NZ_KB944666.1 chromosome00001
			  Gap between these two alignments (local misassembly). Inconsistency = -620
			Excluding internal overlap of size 7 between Alignment 45 and 46: 1226376 1230801 | 1327721 1332146 | 4426 4426 --> 1226383 1230801 | 1327728 1332146 | 4419 4419
			Real Alignment 45: 1211293 1226133 | 1312886 1327727 | 14841 14842 | 99.23 | NZ_KB944666.1 chromosome00001
			  Gap between these two alignments (local misassembly). Inconsistency = 249
			Real Alignment 46: 1226383 1230801 | 1327728 1332146 | 4419 4419 | 99.34 | NZ_KB944666.1 chromosome00001
			  Gap between these two alignments (local misassembly). Inconsistency = -125
			Real Alignment 47: 1230942 1419200 | 1332412 1520860 | 188259 188449 | 99.11 | NZ_KB944666.1 chromosome00001
			  Stretch of 170 mismatches between these two alignments (number of Ns: 0)
			Real Alignment 48: 1419371 1478391 | 1521031 1580117 | 59021 59087 | 99.04 | NZ_KB944666.1 chromosome00001
			  Extensive misassembly (relocation, inconsistency = -1048) between these two alignments
			Real Alignment 49: 1478382 1547352 | 1581156 1650129 | 68971 68974 | 99.2 | NZ_KB944666.1 chromosome00001
			  Gap between these two alignments (local misassembly). Inconsistency = 497
			Excluding internal overlap of size 10 between Alignment 50 and 51: 1557995 1560947 | 1658993 1661945 | 2953 2953 --> 1558005 1560947 | 1659003 1661945 | 2943 2943
			Real Alignment 50: 1547889 1556722 | 1650169 1659002 | 8834 8834 | 99.71 | NZ_KB944666.1 chromosome00001
			  Extensive misassembly (relocation, inconsistency = 1282) between these two alignments
			Real Alignment 51: 1558005 1560947 | 1659003 1661945 | 2943 2943 | 99.22 | NZ_KB944666.1 chromosome00001
			  Extensive misassembly (relocation, inconsistency = -50571) between these two alignments
			Real Alignment 52: 1560872 1587193 | 1712441 1738738 | 26322 26298 | 99.15 | NZ_KB944666.1 chromosome00001
			  Extensive misassembly (relocation, inconsistency = 5051) between these two alignments
			Real Alignment 53: 1592257 1880717 | 1738751 2027333 | 288461 288583 | 99.15 | NZ_KB944666.1 chromosome00001
			  Extensive misassembly (relocation, inconsistency = -5828) between these two alignments
			Excluding internal overlap of size 2 between Alignment 54 and 55: 1912587 1925719 | 2050166 2063295 | 13133 13130 --> 1912589 1925719 | 2050168 2063295 | 13131 13128
			Real Alignment 54: 1880717 1897766 | 2033161 2050167 | 17050 17007 | 98.84 | NZ_KB944666.1 chromosome00001
			  Extensive misassembly (relocation, inconsistency = 14822) between these two alignments
			Real Alignment 55: 1912589 1925719 | 2050168 2063295 | 13131 13128 | 98.85 | NZ_KB944666.1 chromosome00001
			  Extensive misassembly (relocation, inconsistency = -52597) between these two alignments
			Excluding internal overlap of size 19 between Alignment 56 and 57: 2042701 2084704 | 2195331 2237542 | 42004 42212 --> 2042720 2084704 | 2195350 2237542 | 41985 42193
			Real Alignment 56: 1925797 2004962 | 2115970 2195349 | 79166 79380 | 98.42 | NZ_KB944666.1 chromosome00001
			  Extensive misassembly (relocation, inconsistency = 37757) between these two alignments
			Real Alignment 57: 2042720 2084704 | 2195350 2237542 | 41985 42193 | 98.57 | NZ_KB944666.1 chromosome00001
			  Extensive misassembly (relocation, inconsistency = -42571) between these two alignments
			Real Alignment 58: 2084694 2110883 | 2280103 2306275 | 26190 26173 | 98.88 | NZ_KB944666.1 chromosome00001
			  Gap between these two alignments (local misassembly). Inconsistency = -698
			Real Alignment 59: 2115767 2170588 | 2311857 2366683 | 54822 54827 | 99.25 | NZ_KB944666.1 chromosome00001
			  Gap between these two alignments (local misassembly). Inconsistency = -73
			Real Alignment 60: 2172160 2195122 | 2368328 2391289 | 22963 22962 | 99.49 | NZ_KB944666.1 chromosome00001
			  Extensive misassembly (relocation, inconsistency = -45610) between these two alignments
			Real Alignment 61: 2207065 2210845 | 2448842 2452622 | 3781 3781 | 99.52 | NZ_KB944666.1 chromosome00001
			  Extensive misassembly (relocation, inconsistency = 9567) between these two alignments
			Real Alignment 62: 2220447 2223803 | 2452657 2456013 | 3357 3357 | 99.52 | NZ_KB944666.1 chromosome00001
			  Extensive misassembly (relocation, inconsistency = -1516) between these two alignments
			Real Alignment 63: 2223798 2251552 | 2457524 2485217 | 27755 27694 | 99.05 | NZ_KB944666.1 chromosome00001
			  Gap between these two alignments (local misassembly). Inconsistency = 845
			Excluding internal overlap of size 46 between Alignment 64 and 65: 2328068 2328496 | 2560956 2561384 | 429 429 --> 2328114 2328496 | 2561002 2561384 | 383 383
			Real Alignment 64: 2254597 2328392 | 2487417 2561001 | 73796 73585 | 98.83 | NZ_KB944666.1 chromosome00001
			  Overlap between these two alignments (local misassembly). Inconsistency = -279
			Real Alignment 65: 2328114 2328496 | 2561002 2561384 | 383 383 | 97.67 | NZ_KB944666.1 chromosome00001
			  Gap between these two alignments (local misassembly). Inconsistency = -564
			Real Alignment 66: 2328471 2328939 | 2561923 2562391 | 469 469 | 98.51 | NZ_KB944666.1 chromosome00001
			  Gap between these two alignments (local misassembly). Inconsistency = -334
			Real Alignment 67: 2329379 2353075 | 2563165 2586860 | 23697 23696 | 99.24 | NZ_KB944666.1 chromosome00001
			  Gap between these two alignments (local misassembly). Inconsistency = -833
			Real Alignment 68: 2353116 2368745 | 2587734 2603363 | 15630 15630 | 99.14 | NZ_KB944666.1 chromosome00001
			  Gap between these two alignments (local misassembly). Inconsistency = -494
			Real Alignment 69: 2369406 2370673 | 2604518 2605785 | 1268 1268 | 98.74 | NZ_KB944666.1 chromosome00001
			  Gap between these two alignments (local misassembly). Inconsistency = 3
			Excluding internal overlap of size 2 between Alignment 70 and 71: 1532680 1532919 | 2651117 2650878 | 240 240 --> 1532680 1532917 | 2651117 2650880 | 238 238
			Real Alignment 70: 2371094 2415770 | 2606203 2650879 | 44677 44677 | 99.13 | NZ_KB944666.1 chromosome00001
			  Extensive misassembly (relocation, inconsistency = 838176) between these two alignments
			Real Alignment 71: 1532680 1532917 | 2651117 2650880 | 238 238 | 97.92 | NZ_KB944666.1 chromosome00001
			  Indel (> 5bp) between these two alignments: deletion of length 58; 0 mismatches (number of Ns: 0)
			Real Alignment 72: 1532327 1532621 | 2651413 2651118 | 295 296 | 97.64 | NZ_KB944666.1 chromosome00001
			  Extensive misassembly (relocation, inconsistency = 883174) between these two alignments
			Real Alignment 73: 2415801 2428622 | 2651419 2664237 | 12822 12819 | 99.26 | NZ_KB944666.1 chromosome00001
			  Extensive misassembly (relocation, inconsistency = -53830) between these two alignments
			Real Alignment 74: 2428615 2432710 | 2718060 2722155 | 4096 4096 | 99.34 | NZ_KB944666.1 chromosome00001
			  Extensive misassembly (relocation, inconsistency = -1332) between these two alignments
			Real Alignment 75: 2432702 2484519 | 2723479 2775299 | 51818 51821 | 99.34 | NZ_KB944666.1 chromosome00001
			  Extensive misassembly (relocation, inconsistency = -1504) between these two alignments
			Real Alignment 76: 2484741 2495904 | 2777025 2788188 | 11164 11164 | 99.4 | NZ_KB944666.1 chromosome00001
			  Extensive misassembly (relocation, inconsistency = 1101) between these two alignments
			Real Alignment 77: 2497092 2501796 | 2788275 2792979 | 4705 4705 | 98.9 | NZ_KB944666.1 chromosome00001
			  Extensive misassembly (relocation, inconsistency = -5782) between these two alignments
			Real Alignment 78: 2501790 2538679 | 2798755 2835780 | 36890 37026 | 98.87 | NZ_KB944666.1 chromosome00001
			  Extensive misassembly (relocation, inconsistency = -1089) between these two alignments
			Real Alignment 79: 2538970 2583298 | 2837160 2881494 | 44329 44335 | 99.28 | NZ_KB944666.1 chromosome00001
			  Gap between these two alignments (local misassembly). Inconsistency = 480
			Real Alignment 80: 2583855 2608152 | 2881571 2905866 | 24298 24296 | 99.19 | NZ_KB944666.1 chromosome00001
			  Extensive misassembly (relocation, inconsistency = 2024) between these two alignments
			Real Alignment 81: 2611509 2613417 | 2907199 2909106 | 1909 1908 | 99.11 | NZ_KB944666.1 chromosome00001
			  Extensive misassembly (relocation, inconsistency = -604823) between these two alignments
			Real Alignment 82: 2010816 2014617 | 2911328 2915132 | 3802 3805 | 96.22 | NZ_KB944666.1 chromosome00001
			  Extensive misassembly (relocation, inconsistency = 926599) between these two alignments
			Real Alignment 83: 1068921 1069415 | 2930430 2929934 | 495 497 | 96.78 | NZ_KB944666.1 chromosome00001
			  Extensive misassembly (relocation, inconsistency = 1530813) between these two alignments
			Real Alignment 84: 2613393 2663117 | 2943595 2993418 | 49725 49824 | 99.24 | NZ_KB944666.1 chromosome00001
		Unaligned bases: 666771

CONTIG: plasmid00001 (324847bp)
Best alignment score: 71657.0 (LEN: 72542, IDY: 98.78), Total number of alignments: 19
			Looking for the best set of alignments (out of 19 total alignments)
			Skipping redundant alignments after choosing the best set of alignments
		Skipping redundant alignment 2766506 2766599 | 324583 324676 | 94 94 | 97.87 | NZ_KB944666.1 plasmid00001
		Skipping redundant alignment 2766509 2766599 | 324373 324463 | 91 91 | 97.8 | NZ_KB944666.1 plasmid00001
		This contig has several significant sets of alignments. [An ambiguously mapped contig]
		Using only the very best set (option --ambiguity-usage is set to "one").
			The best set is below. Score: 258560.7, number of alignments: 17, unaligned bases: 60913
		This contig is misassembled.
		This contig is partially unaligned. (Aligned 263934 out of 324847 non-N bases (81.25%))
			Real Alignment 1: 2766558 2781925 | 1 15369 | 15368 15369 | 99.45 | NZ_KB944666.1 plasmid00001
			  Extensive misassembly (relocation, inconsistency = -6880) between these two alignments
			Real Alignment 2: 2781963 2805785 | 22287 46090 | 23823 23804 | 98.84 | NZ_KB944666.1 plasmid00001
			  Gap between these two alignments (local misassembly). Inconsistency = -897
			Real Alignment 3: 2806360 2806553 | 47562 47755 | 194 194 | 97.94 | NZ_KB944666.1 plasmid00001
			  Extensive misassembly (relocation, inconsistency = -2805927) between these two alignments
			Real Alignment 4: 1925 12159 | 49054 59284 | 10235 10231 | 98.9 | NZ_KB944666.1 plasmid00001
			  Gap between these two alignments (local misassembly). Inconsistency = -8
			Real Alignment 5: 12630 24856 | 59763 72149 | 12227 12387 | 97.59 | NZ_KB944666.1 plasmid00001
			  Extensive misassembly (relocation, inconsistency = -3732) between these two alignments
			Real Alignment 6: 25068 36870 | 76093 87895 | 11803 11803 | 99.52 | NZ_KB944666.1 plasmid00001
			  Extensive misassembly (relocation, inconsistency = 4625) between these two alignments
			Real Alignment 7: 41575 66752 | 87975 113158 | 25178 25184 | 99.04 | NZ_KB944666.1 plasmid00001
			  Gap between these two alignments (local misassembly). Inconsistency = 647
			Excluding internal overlap of size 41 between Alignment 8 and 9: 69785 70465 | 115544 116224 | 681 681 --> 69785 70424 | 115544 116183 | 640 640
			Real Alignment 8: 69785 70424 | 115544 116183 | 640 640 | 99.71 | NZ_KB944666.1 plasmid00001
			  Gap between these two alignments (local misassembly). Inconsistency = 311
			Real Alignment 9: 70736 75188 | 116184 120636 | 4453 4453 | 98.52 | NZ_KB944666.1 plasmid00001
			  Gap between these two alignments (local misassembly). Inconsistency = -790
			Real Alignment 10: 76907 81584 | 123145 127822 | 4678 4678 | 98.03 | NZ_KB944666.1 plasmid00001
			  Extensive misassembly (relocation, inconsistency = -1122) between these two alignments
			Real Alignment 11: 81464 82027 | 128824 129390 | 564 567 | 96.14 | NZ_KB944666.1 plasmid00001
			  Gap between these two alignments (local misassembly). Inconsistency = -406
			Real Alignment 12: 82019 96503 | 129788 144270 | 14485 14483 | 99.34 | NZ_KB944666.1 plasmid00001
			  Extensive misassembly (relocation, inconsistency = 9993) between these two alignments
			Real Alignment 13: 106542 143766 | 144316 181551 | 37225 37236 | 98.09 | NZ_KB944666.1 plasmid00001
			  Extensive misassembly (relocation, inconsistency = 2491754) between these two alignments
			Real Alignment 14: 2663115 2693140 | 209146 239167 | 30026 30022 | 99.26 | NZ_KB944666.1 plasmid00001
			  Extensive misassembly (relocation, inconsistency = -12596) between these two alignments
			Real Alignment 15: 2693123 2765792 | 251746 324287 | 72670 72542 | 98.78 | NZ_KB944666.1 plasmid00001
			  Gap between these two alignments (local misassembly). Inconsistency = -213
			Real Alignment 16: 2765637 2765792 | 324345 324500 | 156 156 | 96.79 | NZ_KB944666.1 plasmid00001
			  Gap between these two alignments (local misassembly). Inconsistency = -213
			Real Alignment 17: 2765608 2765792 | 324529 324713 | 185 185 | 95.68 | NZ_KB944666.1 plasmid00001
		Unaligned bases: 60913

CONTIG: plasmid00002 (19309bp)
		This contig is unaligned. (19309 bp)
		Unaligned bases: 19309 (number of Ns: 0)

Analyzing coverage...
Writing SNPs into /output/contigs_reports/minimap_output/EH1-2_final.used_snps

Analysis is finished!
Founded SNPs were written into /output/contigs_reports/minimap_output/EH1-2_final.used_snps

Results:
	Local Misassemblies: 42
	Misassemblies: 54
		Relocations: 52
		Translocations: 2
		Inversions: 0
	Scaffold gap extensive misassemblies: 0
	Scaffold gap local misassemblies: 0
	Misassembled Contigs: 2
	Misassembled Contig Bases: 3330512
	Misassemblies Inter-Contig Overlap ("Extra" Aligned Bases): 0
Unaligned Contigs: 1 + 2 part
Half Unaligned Contigs with Misassemblies: 0
Unaligned Bases in Fully and Partially Unaligned Contigs: 746993

Ambiguously Mapped Contigs: 2
Total Bases in Ambiguously Mapped Contigs: 3330512
"Extra" Aligned Bases in Ambiguously Mapped Contigs: 0
Note that --allow-ambiguity option was set to "one" and only first alignment per each of these contigs was used (there is no "extra" aligned bases).

	Covered Bases in Reference: 2597874
	Raw Aligned Bases in Assembly: 2596514
	Total Aligned Bases in Assembly (with "Extras"): 2596514

	SNPs: 20719
	Insertions: 3579
	Deletions: 2711
