# Supplementary material for: Candidate Genomic Features Associated with Persistence in Enterococcus spp
Source: Microorganisms. 2026 Apr 19;14(4):921. doi: 10.3390/microorganisms14040921 (PMC13119490; doi:10.3390/microorganisms14040921)
Supplement: Supplementary file 1 [file microorganisms-14-00921-s001.zip › Supplementary File S1/QUAST/EH1.2/contigs_reports/contigs_report_EH1-2_final.unaligned.info]

Contig	Total_length	Unaligned_length	Unaligned_type	Unaligned_parts
chromosome00001	3005665	666771	partial	1-17549,31609-33700,35950-48508,56944-57690,63019-65070,69183-69645,171562-189872,190188-193058,201843-203611,205391-209400,215352-215643,221429-221612,222940-240359,240675-241353,244128-244359,289514-289529,302478-304660,340768-340797,360913-360968,376536-376992,411645-413098,446927-464399,464783-484467,504822-505648,545743-632306,688394-693541,694232-695172,698228-698791,729830-745248,747224-83…
plasmid00001	324847	60913	partial	15370-22286,46091-47561,47756-49053,59285-59762,72150-76092,87896-87974,113159-115543,120637-123144,127823-128823,129391-129787,144271-144315,181552-209145,239168-251745,324288-324344,324501-324528,324714-324847
plasmid00002	19309	19309	full	1-19309
