# Supplementary material for: Candidate Genomic Features Associated with Persistence in Enterococcus spp
Source: Microorganisms. 2026 Apr 19;14(4):921. doi: 10.3390/microorganisms14040921 (PMC13119490; doi:10.3390/microorganisms14040921)
Supplement: Supplementary file 1 [file microorganisms-14-00921-s001.zip › Supplementary File S1/QUAST/EH1.2/contigs_reports/minimap_output/EH1-2_final.coords]

1592257 1880717 | 1738751 2027333 | 288461 288583 | 99.15 | NZ_KB944666.1 chromosome00001 | cs:Z::708*tg:956*gt:268*ga:101*ga:44*gt:59*tg:20*ct:8*ag:47*ga:104*ag:95*ga:56*ag:47*gc:2*ct:41*tc:8*ag:86*ga:20*tc:128*ga:5*ta:2*tc:56*ga:40*tc:133*tc:146*ga:56*ag:11*tc:48*ga:12*tc:11*tc:40*ta:60*ac:657*tc:6*tc:237*ag:30*ag:83*tc:254*ct:369*ga:49*ga:953*tc:883*cg:31*ag:95*ag:33*cg:17*ag:54*ct:8*tc:84*ag:47*ag:57*ga:113*ga:1*ct:130*ac:9*ac:5*ct:1*tc:8*ag:10*ag:79*ga:1*ct:78*ag:464*gt:182*ga:9*ag:3607*ag:5*tc:77*ag:2*ct:14*tc:17*tc:14*ct:278*ct:116*ag:83*tc:598*ag:779*gt:5*gt:74*ga:50*ga:218*tc:299*ca:2*ct:147*tc:21*ct:107*ga:129*ag:49*tc:185*ga:669*ta:205*at:149*ga:26*tc:980*ct:8*ct:101*tc:5*ac:668*tc:2*ag:71*tc:16*ga:449*ct:320*tc:8*ga:5*ga:18*ga:85*ga:338*ag:377*ga:242*ct:29*gc:11*ag:41*ct:11*tg:436*ag:214*ct:50*tc:30*at:100*ct:26*ag:4*tc:164*gt:89*ag:38*gt:206*ca:17*ga:275*ct:47*ct:5*ag:269*at:92*tc:149*ag:64*tc:50*tc:3*ag:271+t:284*tc:52*tc:691*tc:18*tc:63*ct:173*ct:115*ag:59*ac:23*ct:53*tc:71*ga:356*ct:52*tg:166*ct:58*ta:2*ag:28*ta:158*ga:189*tc:76*ta:49*ag:157*ga:102*ag:119*ga:31*ag:5*tc:47*ct:89*ct:5*ga:20*ag:13*tc:12*tc:2*tc:47*tc:17*ag:2*ac:33*tc:55*ct:2*cg:49*tc:23*ga:9*tc:80*cg:5*ca:29*ag:57*ga:352*tc:80*ag:284*ag:2*ga:140*ta:15*tc:106*tc:5*ga:75*tc:7*ac:103*ag:516+aca:28+caa:77*tc:92*ga:117*gt:44*ag:27*ct:37*ta:3*ga:638*gc:595*tc:293*tc:117*ct:58*ac:5*ga:86*tc:20*ct:155*tc:38*ct:71*ag:195*at*ag:95*ca:35*ct:380*ga:5*ct:35*tc:56*at:20*ag:50*gc:98*ct:110*ct:38*ct:110*tc:152*ct:2*ga:641*tc:25*ga:487*ga:133*tc:1417*ga:187*tc:98*ct:101*ga*ct:4*tc:130*tc:93*ga:260*ct:36*ac:82*ga:25-tca:2+tga:235*ga:494*tc:71*ag:97*tc:705*ag:17*tc:11*at:80*ag:11*ct:213*ag:297*tc:71*ct:122*tc:77*ag:2*tc:11*ct:43*ga:216*tc:41*ca:164*tc:200*ca:138*ac:224*at:175*ag:593+c:9*ga:464*tc:13*tc:206*ct:14*ga:185*tc:23*gc:191*ga:11*ct:62*ct:41*ac:50*ga:239*ag:23*at:128*tc:26*ca:251*ct:287*ct:5*ct:380*ct:6*ga:57*ct:229*tg:206*tc:519*ct:39*ga:118*tc:152*ct:17*tc:17*ct:17*ga:149*tc:38*ta:14*tc:41*ga:104*tc:176*ga:92*ag:101*ag:5*ca:1*ga:34*tg:463*tg:44*ag:23*tc:31*tc:159*ga:5*ct:16*tc:202*ga:19*tc:44*ag:68*ag:80*ga:46*ag:12*tc:53*ct:2*ag:60*tg:1*tc:8*ga:11*ga:119*ga:11*gt:311*tc:38*ct:32*ga:215*ga:14*at:252*ag:168*ag:25*ga:32*ag:1*tc:26*ac:21*ag:41*ag:186*ta:5*ag:5*ag:56*tg:35*ct:5*tc:169*ca:33*ga:206*ga:46*ct:69*ca:32*ta:15*ct:13*tc:17*gc:5*ct:32*ct:109*ct:245*ct:140*tc:122*ct:323*ct:779*tc:221*gc:5*tc:29*ga:107*ga:14*ct:83*ct:20*tc:106*ga:5*tc:4*cg:15*tc:436*ct:44*ga:46*ct:119*ag:59*at:100*gt:718*ct:72*ct:182*ct:13*tc:71*ga:98*ct:59*at:2*ag:44*ct:96*ac:457*ga:919*at:146*ag:152*tc:5*ca:317*ga:56*ac:23*ga:89*ag:140*ga:20*ca:203*ct:2*gc:92*ag:8*ct:308*tc:517*ag:41*ct:101*tc:128*ct:26*ct:26*ct:56*ag:74*ga:292*ct:23*ct:98*ga:20*cg:48*ct:193*gt:406*ag:131*ct:158*gc:5*ag:155*ag:1306*ca:7*ag:574*ct:2*ct:155*tc:26*ct:53*ag:12*ct:177*ag:15*at:4*ca:345*ct:209*ta:14*gt:13*ag:366*ag:2*ag:14*ct:105*ag*ta:76*ga:158*tc:467*tc:28*ag:198*ac:23*ct:345*ct:57*gt:1113*ga:14*ga*ag*ct:61*ac:516*ct:227*ga:8*ct:53*ct:197*ag:730*ct:467*tc:21*tc:32*ga:464*tc:194*ct:80*ag:277-taa:123*ga:21*ag:49*ag:3*cg:233*tc:71*ag:12*gt:88*ta:5*ct:23*ga:213*ga:22*tc:36*ag:410*cg:130*ga:253*ag:74*ga:2*ag:162*ga:32*ag:52*ag:119*ag:156*ag:260*ct:128*ga:366*ga:10*ga:149*tc:137*ga:314*ga:11*ag:32*ct:155*tc:356*ct:32-t:378*ga:32*tc:2*tc:218*ag:159*ct:268*ag:662*tc:147*ca:82*ag:173*tc:23*ac:525*ct:46*tc:83*ag:1*tc*ag:34*ct:119*ct:326*ct*ga:224*ag:94*ct:59*ag:143*tc:5+a:164*tc:292*ag:320*cg:5*ct:464*ag:80*ga:57*ga:7*tc:17*ct:40*ac*ga:26*ga:206*ac:2*tc:2*tg:36*tc:49*tc:26*at:10*ag:51*ag:9*tc:10*ag:31*tg:54*tc:218*ca:17*ct:40*ac:6*ag:77*ta:14*ga:35*gt:45*ga:78*tc:354*gt:1*gt:54*ag:245*ag:11*ag:1-t:147*ct:2*ct:73*tc:10*gt:1*ct:14*ag:9*ga:262*ag:5*tc:41*ga:9*ga:812*ca:237*ga:35*ct:179*ct:131*ct:185*ct:19*ag:42*tc:35*ga:5*ct:38*ag:380*tc:134*tc:140*ga:107*ct:137*ac:47*ga:41*tg:303*tc:2*ta:374*tc:297*ga:232*ga:8*ga:458*ga:49*ct:2701*ag:41*gt*at*at*ac:35*ct:118*ct:42*ga:56*ct:2*cg:1*ag:31-c:3*ct:9+t:7*tg:2*tc:10*ga:3*ac:2*ga:11*ca:35*ag:35*ga:38*ag:110*ga:134*ga:224*ct:86*ct:71*tc:84*ga:16*ga:23*ga:26*tc:32*ct:59*ga:347*tg:208*tc:11*tc:5*ct:9*ga:11*cg:1*ct:6*cg:1*tc:2*tc:11*ag:2*tg:86*ct:14*at:18*ag:16*tc:124*ct:81*ga:79*ac:225*ct:113*gc:29*ac:38*ga:134*ac:29*ct:80*ct:29*ag:77*ag:47*tc:56*at:26*ct:11*gc:98*ag:44*ag:379*cg:114*gt:98*ag:164*ct:14*tc:98*ga:47*ag:323*ct:41*ga:158*ct:23*tc:194*ga:1*tc:108*ag:150*tc:567*tc:159*tc:192*ag:217*ca:2*cg:12*ag:100*at:1*ga:2*tc:100*tc:427*tg:38*tc:179*ag:56*ag:68*ag:325*tc:371*tc:3142*ga:2373*ca:985*ac:548*ag:2*ga:98*ga:50*ct:116*ag:149*ct:443*gc:166*tc:48*ag:130*ct:54*tc:2*ct:44*ct:29*tc:140*ac:1*ag:4*ct:94*ga:104*ag:47*ga:65*ag:227*ga:116*tc:143*ta:77*ag:14*ga:131*ag:17*ga:35*ca:293*ga:305*ct:305*tc:144*gc:213*ct:51*ga:6*ct:50*ct:1*tg:19*ag:92*tc:296*ag:286*ac:150*ga:33*at:109*tc:11-ttgttt:1258*tc:252-ggcccaacacc:240*ca:61*ga:216*tc:5*ga:451*ga:483*ag:194*ag:252*ac:218*at:281*ct:23*ct:613*ag:104*ag:206*ta:125*ga:77*cg:113*ct:92*at:200*tc:14*ct:2*ct:283*tc:136*ct:30*at:629*ag:353*ga:113*ct:208*ag:162*ga:443*tc:533*ga:387*tc:67*ag:218*ga:2*ct:206*tc:26*ct:14*ta:488*ct:5*tc:26*ag:29*gt:206*ct:263*cg:53*tc:191*ga:20*ca:47*ga:20*ga:78*tc:412*ga:183*ta:198*ag:85*tg:139*gc:361*ga:32*ct:169*ct:204*tc:185*ac:452*ag:32*tc:139*tc:230*ga:2*ag:197*ct:158*ga:152*ct:11*ga:98*ga:135*ag:29*at:6*tc:70*tc:176*ga:13*gt*gc:71*ca:86*tc:206*tc:119*ga:5*ct:153*tc:1059*ct:2*ct:17+a:258*cg:280*ta:390*ag:173*ga:56*ag:733*tc:92*gt:89*ag:5*ac:113*tc:56*ga:215*at:320*ct:68*ac:23*ga:397*ag:404*ga:383*tc:54*ga:2*ag:113*ct:2*ct:221*ga:402*ga:26*ga:281*ag:65*ga:71*ag:266*ct:20*ag:161*ga:2*ca:329*gc:94*ga:239*ag:230*tc:94*ga:63*ag:221*tc:332*ga:638*ag:543*tc:1*ta:11*ct:255*ga:1*ca:3*ag:147*ga:228*ca:159*ag:317*ag:2*ga:29*tc:243*ga:115*ac:170*tc:47*ga:173*ct:13*ct:12*ag:50*ga:119*tc:14*ct:26*ag:35*ct:52*tc:20*gt:36*ac:68*ca:39*ag:140*tc:112*ag:45*ct:8*ct:26*tc:62*ga:89*tg:71*gt:44*ga:197*ca:190*tc:29*ac:39*tc:65*ct:7*ca:94*tc:114*ca:30*ag:121*tc:2*ga:2*ag:41*ta:44*ct:17*tc:29*ga:20*ac:53*ta:179*ag:19*tc:69*ag:11*ga:210*ga:5*ag:19*ga:183*ag:8*at:110*cg:89*tc:140*at:185*ag:135*ac:78*ct:14*gt:42*ag:59*ct:11*ct:83*ct:95*tc:182*ga:29*ag:5*ga:535*ag:28*ga:53*at:32*ct:627*ag:89*ag:122*ct:123*gt:2*ag:69*tc:3*gt:310*tc:173*ag:26*tc:208*ga:99*ac:5*tc:20*ag:29*tc:2*ga:641*ac:8*ac:65*ct:146*ga:80*ct:259*tc:113*gt:8*gc:36*ct:1*ta:11*tc:178*cg:119*ct:11*at:119*ga:4*ga:24*ct:8*ag:8*ag:119*tc:5*ct:26*ag:6*cg:21*tc:9*ct:2*ct:2*ga:26*at:80*ca:157*ga:23*ga:6*ag:44*ct:53*ag:50*tc:239*ga:207*tc:33*ga:50*tc:131*ta:8*ac:461*ag:53*ga:15*ga:48*ga:63*ct:35*ac:131*ga:188*ac:25*tc:93*ga:188*tc:116*ga:85*ga:90*ct:9*ga:25*ct:3*tc:133*ag:98*tc:25*ct:38*tc:39*ct:173*tc:289*ct:17*tc:251*tc:50*ga:212*ag:47*ac:29*tg:151*ga:74*ag:17*tc:129*ca:13*ac:66*ca:228*ca:19*ct:43*ct:89*ct:35*ga:110*ag:108*gc:396*ct:48+t:2-c:9*ag:20*tc:1*gt*ca:571*gc:183*tg:830*ct:11*ct:170*tc:23*ga:79*tc:162*ca:17*tc:6*ag:157*ct:26*ag:47*ct:62*ga:14*tg:8*gt:61*tc:49*gt:16*tc:245*ct:282-gaa:2+ttc:167*ca:76*ta:36*gt:23*tg:18*tg:40*ag:2*ct:13*ct:68*ct:87*ac:15*ga:73*ac:11*ag:88*ca:194*tc*ct:2*tc:166*ga:186*tc:107*ga:8*ta:131*tg:208*ag:230*tc:687*ga:80*ga:169*ga:102*ag:266*ag:38*ag:11*ga:2*ca:17*tc:11*ct:197*ga:53*ct:185*tc:1*ct:3*tc:140*ag:27*tc:53*ct:272*ga:198*ct:100*tc:73*gt:131*tg:188*ga:239*tc:15*ct:40*ca:40*gt:22*ag:334*ag:21*ga:14*ga:5*ag:5*ga:2*tc:38*ga:11*at:193*ta:90*ct:41*ag:146*ga:89*ga:74*ga:62-t:41*ga:22*ga:401*ga:411*gt:119*tc:122*ga:68*ag:724*ag:2*ag:50*ga:50*ag:38*ca:261*ca:347*ag:160*ct:391*ga:215*ga:38*tc:17*tc:167*ta:245*ag:264*gt:789*ag:185*ag:59*ag:23*ct:14*tc:5*ct:8*tc:113*ca:131*ct:23*tc:282*tc:1195*tc:15*ag:25*tc:36*ag:117*ga:142*ct:95*ca:11*ag:47*tg:32*tc:132*ct:49*ag:17*ga:146*cg:26*ag:53*ct:20*tc:38*ct:17*ga:58*ga:99*tc:74*ag:32*ta:5*ct:80*ct:5*at:110*tg:509*ct:85*ga:19*tc:25*ca:367*ct:68*at:2*tc:14*ct:188*ct:360*ga*tc*ga:88*ct:111*ct:14*ag:74*ga:137*ga:5*ga:293*tc:35*tc:5*tc:17*tc:2*ag:5*ag:230*ct:26*ct:126*tc:34-a:59*ct:46*ct:8*ag:84*ag:85*tc:71*ag:2*ag:229*tc:112*ga:316*ag:385+t:670*ct:5*ta:637*ca:47*ag:254*tc:461*ag:149*tc:209*tc:13*ga:17*ac*tc*ga:297*ga:138*ag:197*ga:47*ga:115*tc:42*ag:8*ct:2*ga:185*ac:32*gt:200*ga:131*tc:130*ta:508*ta:1*ag:1*tc:41*ct:108*tc:640*tc:27*ca:97*ag:8*ag:152*tc:1357*ct:2*ag:17*ga:590*ct:155*ga:167*ag:134*ag:20*ag:131*ga:415*ag:113*gc:17*tc:94*ag:27*ta:371*ag:188*ag:131*tc:231*ga:285*ag:37*tc:201*ct:2*tg:44*ag:61*ct:135*tc:74*ta*ta:55*tc:1*ac:66*ag:287*ag:26*ag:85*gt:3*ta:26*tg:2*cg:17*ca:14*ca:173*ag:68*ga:53*ga:71*tg:227*ca:26*tc:95*ga:14*ta:23*gc:5*ga:2*ca:56*ag:86*ga:2*ac:323*ac:59*ct:172*ct:107*ag:44*gc:50*ct:68*ag:87*ac:136*tc:165*ag:43*ag:140*ct:8*ca:20*ag:41*ct:14*tc:11*at:211*ca:334*ac:93*tc:128*ct:71*ga:107*ga:68*ct:14*ag:135*ag:106*ct:23*ga:82*ac:83*ca:120*ct:37*ga:24*ct:50*ga:14*tc:98*tc:2*ca:262*ag:108*tc:14*ag:80*ga:213*ac:94*ga:219*tg:82*ct:116*ct:49*tc:330*tc*at:117*ga:146*gt:194*tc:101*at:94*ct:88*ga:5*tg:356*ga:173*ct:129*ga:50*ga:29*ca:41*ga:95*tg:11*ag:77*ga:125*tc:58*ag:117*tc:23*gt:5*ga:38*ga:20*tc:376*ga:395*ag:254*tg:160*ct:53*tc:11*ag:881*ca:125*tc:269*gc:221*gt:32*ga:23*ga:31*tc*ct:155*tc:176*at:32*ct:152*ta:26*ag:287*ga:5*ct:2*ag:14*tc:206*ca:451*ta:206*tc:41*tc:107*tc:92*tg:137*ac:2*ct:203*tc:383*at:553*ct:1180*ag:351*ga:29*ga:272*ct:269*ac:23*ga:38*ag:29*ct:101*ag:11*ga:5*ac:212*ga:62*ca:393*ac:817*tc:233*tc:5*ga:8*ga:29*tc:263*ca:155*ga:177*ct:83*ct:44*ta:41*ct:11*ga:435*ct:339*ag:322*ct:8*ct:74*ag:44*ct:118*tc:33*ga:68*cg:112*tc:156*ct:53*tc:131*gc:395*ag:137*ct:14*ct:28*tg:48*ct:11*tg:374*ct:115*ag:5*ta:318*tc:35*ga:26*ca:143*ag:279*ca:161*ag:5*tc:62*tc:497*at:6*tc:210*ct:5*ga:14*tg:20*ct:65*ga:95*ct:158*tc:17*tc:5*ct:17*at:17*ag:143*tc:697*tc:65*ag:11*ct:44*ag:200*ga:71*ag:110*ta:5*at:47*tc:885*cg:1019*tc:1467*ag:179*tc:41*ag:38*tg:68*ga:29*ac:8*ag:203*ga:189*tc:324*ga:1*ga:29*tg:8*ga:67*ac:30*ga:145*tc:4*ga:46*ga:145*ag:110*ct:617*tc:8*ct:2*ca:44*ag:311*tc:143*ga:41*ca:161*ct:368*at:231*ag:379*ct:8*tc:169*ct:39*ta:14*tc:206*ct:149*ga:161*tc:86*ct:18*ca:53*ac*cg*at:107*ga:329*ag:21*tc:4*ct:33*ag:4*cg:1*at:15*ag:14*ga:21*tg:19*ga:10*ct:18*ct:23*tc:65*tc:2*ct:210-aac:105*ac:17*ca:7*ta:110*ga:149*ag:5*ct:53*ac:14*ag:50*ct:11*cg:26*ct:59*ct:32*tc:221*ag:17*ct:587*tc:11*ga:32*tc:26*ag:20*tg:80*ga:485*tc:71*tc:11*ct:80*ga:110*cg:51*gc:128*ac:707*ct:119*ga:116*ag:715*cg:227*ga:15*ga:80*ga:331*ag:877*ga:77*ag:254*ct:146*ag:895*ct:2*ag:329*ga:186*ct:155*ga:2*tg:126*ag:52*ga:5*tc:227*tc:518*ga:2*ct:532*ga:174*ga:55*ag:304*ag:104*ga:176*tc:26*tc:314*ga:257*ct:107*tg:124*ct:323*ct:52+t:600*ac:2*ag:226*ag:1741*at:374*ct:56*ac:540*gt:6*ag:29*ag:167*ct:11*ta:95*tc:17*ag:14*ga:47*ga:295*ct:143*ga:8*ag:248*ga:20*ag:116*ag:106*ag:235*tc:100*ac:123*ag:62*ag:38*ga:77*cg:59*ga:377*ag:2*ta:22*ct:286*ga:224*tc:29*ag:20*at:311*tc:12*gc:103*ct:599*ag:26*ga:8*ct:142*tc:47*gt:54*ga:40*tc:147*ct:376*gc:26*ct:56*ga:20*ag:53*ag:11*ct:8*ct:14*ga:32*ct:473*ct:467*tc:145*ag:84*ga:77*ga:41*ga:455*tc:17*at:197*ag:974*ct:113*at:51*ct:4*tc:115*tc:24*tc:1*tc:16*ag:4*tc:6*ct:22*ag:9*ga:34*ct:43*tc:57*ag*tc:13*tg:2*ga:17*cg:53*cg:3*ga*ct:6*tg:84*ga:438*gc:115*tc:14*gc:65*ct:26*tg:88*ca:15*ag:2*ag:17*ga:71*tc:2*tc:23*ct:62*ct:3*ag*tc:4*ag:1*ct:17*tc:299*ga:236*tc:25*ga:46*ct:145*tc:50*ca:58*ac:6*ct:74*tc:311*ct:50*ta:31-a:35*tc:20*tc:140*ct:24*ag:85*tc:15*ag:5*gt:147*gt:153*ta:95*ct:1*ag:20*ct:5*ct:104*ct:157-t:136*ga:94*ta:491*ct:26*ag:39*tg*ac:193*tc:48*ag:230*ag:11*ag:5*ct:1*ag:12*ag:56*ga:55*tc:17*ga:62*tc*ca:1*ga:41*ct:56*tc:29*ga:158*ag:173*ga:61*ct:202*tg:56*ct:197*ac:8*ct:270*gc:50*tc:18*ga:11*tg:55*tc:8*ag:113*gt*tc:45*ct:61*tg:79*ta:14*tc:120*ct:177*ac:53*ga:17*tc:7*ta:6*tc:2*ag:1*tc:20*gc:24*cg:1*ct:9*tc:13*ct*ct:127*ga:14*ag:156*tg:13*gt:20*ga:60*ag:20*ga:228*tc:15*ga:5*ag:156*ag:147*ag:102*tc:47*ct:91*tc:79*ct:142*ag:11*ag:221*ag:41*gt:11*ag:62*tc:42*ta:72*ga:204*ag:35*ct:107*ct:23*ga:14*ga:29*ct:44*ag:206*ag:62*tg:34*tc:60*ag:65*tc:201*ac:9*ag:104*ct:164*tc:5*ct:13*ga:12*tc:31*tg:51*ca:121*ga:83*tc:118*ac:102*ga:97*ct:252*ga:13*ta:213*ag:23*ct:26*ct:14*tc:14*ga:222*ct:37*tg:42*ct:53*ga:20*tc:28*ct:270*ag:316*ga:16*ag:94*ct:314*ag:85*ag:4*ct:228*ga:36*ga:88*ct:65*ca:47*gt:11*ga:92*tg:17*tc:35*at:17*ag:32*tc:44*ta:158*tc:88*tc:9*tc:110*ct:8*tg:86*ct:53*tc:11*ct:110*ag:158*ag:71*ga:515*ct:244*tc:1*gt:39*tc:112*ga:93*ct:133*ct:45*ag:410*ag:143*tc:3*ga:204*ga:112*tc:71*ta:92*gc:12*ta*gc:18*ta*tc:29*ct:16*tc:48*ag:44*ag:148*ga:9*ct:137*tc:10*gt:23*ag:20*ga:45*at:142*tc:33*tc:20*ct:30*ag:32*ga:22*ag:5*ct:6*ag:6*ag*ag:85*ga:71*at:28*ga:61*ct:95*gt:225*tc:110*ct:32*ag:260*tg*tg*ta*ca*ca:269*at:29*tc:158*ga:146*tc:68*ga:17*ga:8*ca:11*ag:83*ag:276*tc:32*ct:227*gt:110*ga:80*ca:345+gcccagccccacactgcacctgattctgaactattagaacagaagcgttcgagataaaacccgaaaaggctaaatggtgacaaattttgggttaaaaagcaggatttaagcctgggccgaaaatcaaaagcgattttca:165*ct:134*ag:20*ag:23*ga:29*ca:2*tc:6*ag:30*ga:149*ct:24*ta:32*ga:2*tc:62*gt:11*ct:182*ag:20*ct:32*ag*ct:49*tc:17*ag:89*ac:11*tc:38*tc:32*at:23*ac:59*ag:44*ct:78*ga:73*ta:59*tc:2*ag:243*ct:688*tc:35*ca:23*ag:125*gt:53*gt:206*tc:360*ct:54*ag:1*ca:14*ga:128*ag:78*tc:40*ct:56*ga:2*gt:173*ga:25*at:15*ac:243*ct:184*ca:68*ga:8*tc:611*gc:324*ga:6*tc:22*ct:9*ct:30*gt:11*ct:26*ac:370*ac:86*ag:41*ga:134*gt:32*tc:32*ct:80*ct:29*ag:65*ga:26*tc:11*ag:38*ta:59*ga:280*tg:34*tc:54*ca:33*ct:143*ct:41*tc:116*at:293*ct:179*ga:22*ag:36*ga:50*ga:2*ag:940*ct:147*gt:179*ag:65*ga:110*ct:454*ga*ga:50*tc:257*ct:11*ga:6*gt:15*ct:111*gt:20*at:107*ga:212*at:189*ag:215*ag:90*tg:4*ta*ag:8*ag:101*ag:12*tc:97*gt:10*ag:29*ag:589*ga:176*ct:47*ct:47*tc:44*ag:204*ag:116*ga:419*ag:65*ag:333*ta:85*ga:437*ga:46*tc:30*tc:172*ct:303*at:65*ga:17*ga:125*gt:191*ct:2*ag:89*ag:377*gt:41*tg:2*ga:61*ga:49*ct:27*ag:44*ag:41*ag:86*cg:133*ct:18*ac:29*ct:33*tc:118*tg:31*tc:108*ct:32*tc:80*ga:1022*ga:29*ct:29*ga:17*tc:552*ga:5*tc:53*tg:137*ga:89*ga:11*ct:14*ag:32*ag:94*ga:66*ag:98*tc:17*ag:80*ca:541*ag:415*ac:137*tg:54*ga:51*ga:464*ac:380*tg:102*ga:11*at:40*ct:12*ga:2*ag:2*ct:61*ag:24*ga:17*ga:53*cg:73*cg:258*ct:30*tc:57*ag:8*ac:164*ac:204*ga:70*ag:34*tc:24*ga*ag:13*gc:15*ag*ct:5*tc:8*tc:35*ga:78*ga:35*tg:20*ct:2*ag:167*tc:32*ac:260*ga:8*ct:260*ct:104*at:23*ct:23*ct:41*at:164*ga:119*ct:155*ag:2*ga:113*ag:4*tc:351*ga:53*ca:259*ac:2*ac:47*ca:94*ct:354*ga:11*ag:126*ga:4*tc:41*ag:65*tc:5*ga:525*ga:62*ct:45*tc:63*ct:19*tc:12*tc:21*ta:8*ag:235*tc:165*gc:381*ct:175*cg:138*ct:10*ct:1*tc:2*ag:5*ag:2*ag*ct:13*tc:44*ga:155*tc:90
1230942 1419200 | 1332412 1520860 | 188259 188449 | 99.11 | NZ_KB944666.1 chromosome00001 | cs:Z::25*gc*ga:23*tc:2*ga:14*ct:2*ct:1*ct:3*ag:5*cg:14*ag:17*ga:61*ca:8*ca:1*ag:43*ct:73*ac:7*ac:57*ct:156*ta:18*ag:34*ag:30*tc:122*gt:210*ct:25*ga:30*ct:1*ga:46*ct*ga:83*ac:140*ct:17*ct:26*tc:5*ag*tc:1*ga:159*ct:1*ac:104*ct:35*ct:38*ag:47*ct:38*gt:47*gt:149*tc:298*ga:135*tc:164*cg:5*tc:17*tg:23*ta:8*ga*ag:43*ag:38*ta:392*ca:334*ga:11*gt:12+tg:108*ct:41*ac:47*ac:177*gc:1*at:65*ct:119*tg:83*ct:41*ga:56*at:368*tc:260+a:558-a:4*at*ac*at:238*ct:75*ga:30*ct:32*ag:300*tc:271*ct:103*ct:66*ag:115*tc:119*ga:290*tc:5*ga:116*ct:101*ac:44*ct:98*ag:186*ga:310*tc:29*at:35*ga:95*ta:29*ca:65*ga:140*ct:149*ct:96*tc:52*ga:200*ga:604*ag:560*ag:66*ac:132*tc:74*tc:188*ct:14*ct:62*ct:164*ag:275*ga:59*ct:5*ct:14*tc:45*ag:10*tg:278*tc:137*ag:29*ga:204*ca:37*ca:53*ga:77*ct:170*tg:17*gt:318*tc:154*ag:119*ct:215*ct:110*ag:14*ga:29*ac:191*ga:115*tc:253*tc:485*ga:131*tc:130*ca:183*ag:26*ag:125*tc:245*ag:125*ga:77*ct:86*ct:6*ag:7*ct:251*ag:134*ct:235*ca:21*ag:11*ct:158*ga:236*ga:74*ga:137*ct:13*ca:60*ct:125*tc:327*ag:275*ag:16*ga:53*ag:801+tt:146*ag:62*ag:242*gc:5*ct:470*ag:83*tc:225*tc:179*ct:53*ga:197*ga:89*ag:20*ct:44*tc:98*tc:45*ga:260*tc:41*ga:13*tc:62*ag:20*tc:431*ga:289*ag:42*ag:17*ta:43*ct:336*ag:68-tt*ca*ga:91*ga:39*ta:17*ct:116*tc:8*tc:50*ga:2*ct:8*ag:68*ct:20*ag:2*ag:2*ac:41*ag:92*ga:409*ag:5*gt:8*ag:62*ag:44*ag:52*ag:63*ag:212*tc:152*ag:320*ag:2*tg:311*ct:83*ca:38*ct:24-c*cg:20+t:403*tc:231*ga:217*tc:233*ga:206*tc:53*ag:17*cg:54*ga:21*ca:490*ca:55*cg:219*ta:41*tc:23*ga:230*ct:95*ag:177*tc:13*ga:17*gc:5*ga:11*ag:2*ct:23*ag:8*tc:24*tc:1*ga:2*ct:116*ct:50*ct:182*ct:83*ga:5*ac:65*ag:358*tc:13*gt:167*tc:275*ag:113*tc:545*tc:20*ct:327*tg:14*ag:40*ct:3*tg:657*ga:20*tc:14*tc:81*ag:50*ag:70*tg:8*tc:59*tc:95*tc:179*ca:26*ag:41*ta:53*ag:2*ct:140*ag:410*ct:62*ga:41*ct:17*ag:194*ac:83*ct:14*ag:101*ta:1*ga:81*ag:83*ct:4*ct:119*tc:180*tc:11*cg:119*tc:221*ct:8*ag:134*ct:235*ct:3*ac:42*tc:113*ag:138*tc:52*tc:456*ag:29*ag:256*ac:73*ct:26*ct:117*ca:203*tg:2*ag:232*tc:77*tc:248*ga:176*ga:12*ct:45*ga:299*ag:179*ag:35*ct:225*ct:71*ac:85*ga:48*ct:76*ga:74*ct:164*ag:14*ga:8*ca:272*ag:149*tc:2*tc:14*ct:53*gc:50*ga:53*ga:29*ag:59*tc:48*ct:34*ct:251*tc:77*ca:92*ag:83*tc:17*ga:260+t:7*at:157*ag:8*ct:239*ct:180*ct:44*ca:13*ct:21*ga:22*ct:105*ag:27*ct:385*tc:394*tg:417*ag:20*ac:122+t:34*ac:154*ag:5*ta:145*ga:502*ct:184*ct:501*ct:302*ga:5*ac:758*ga:92*gt:17*ag:17*ag:26*ta:128*ga:155*ga:291*ca:335*ca:721*ga:244*ag:45*ct:13*ct:119*tc:795*tc:45*ct*tc*tc:729*ct:161*ga:59*ga:32*ga:2*ag:68*tc:332*tc:5*tc:128*ct:230*ct:266*ta:8*ct:8*ct:326*ct:347*ga:2*ta:53*tc:2*ag:44*ct:2*gc:89*ct:47*ag:5*tc:173*tc:29*ct:272*ag:23*tg:35*ga:5*ga:5*tc:23*tc:14*ga:248*ag:416*ct:538*gt:373*ga:78*tc:27*ga:8*ag:467*ga:279*ac:16*ct:62*ag:2*ag:14*ga:28*ag:529*ga:35*ct:39*tc:161*ca:2*ta:14*ct:299*gt:176*ga:17*ga:74*ga:68*ct:74*ct:104*tc:69+gatc:486*tc:214*ga:89*ga:26*ac:167*ga:14*tc:101*tc:24*tg:49*ta:59*ga:30*gc:16*ga:58*tc:286*ac:151*tc:70*ct:296*ga:191*ag:82*ga:467*ga:174*ga:40+t:65*tg:23+t:385*ga:53*ga:158*ca:26*ga:265*ga:73*ag:57*ga:17*ct:20*ct:287*ag:50*ga:50*ag:185*ag:57*ca:10*ga:230*tc:122*ag:429*ag:281*tc:23*tc:65*ac:92*gc:14*ct:44*ga:119*ct:61*ct:67*ag:1013*ga:59*ct:260*ga:38*ac:8*tc:2*ga:167*ct:112*at:15*ga:136*at:122*ta:32*ct:29*ga:16*tc:540*ag:50*ag:395*ga:59*tc:140*ct:353*ag:449*ag:35*ct:98*ct:5*tc:2*tc:242*tc:2*ga:120*gc:247*ag:58*ct:137*at:35*tc:185*ag:29*ta:47*ag:173*ga:243*tc:334*tc:50*ga:114*gt:64*ct:25*ag:6*tc:106*ga:203*ga:29*ga:100*ga:243*ga:166*ag:116*tg:56*ct:92*ct:176*ca:23*ga:269*ag:146*tc:20*ga:273*cg:206*tc:119*tg:206*ag:496*ga:239*ga:77*ac:263*ct:17*ct:17*ta:17*tc:80*ag:101*ga:47*gt:47*ga:66*ac:40*tc:8*tc:53*gt:38*ac:65*ga:118*ga:575*tc:383*tc:32*ga:670*at:2284*tc:427*ct:35+a:51*ga:224*gt:473*tc:71*gt:164*gt:2*ag:109*ac:5*ct:60*ga:32*ga:53*ga:64*ga:356*cg:34*ag:59*gc:6*ag:43-a:37*tc:91*tc:275*ga:272*tc:23*ct:107*ta:33*ct:37*tg:173*tc:32*ag:483*ct:113*ga:110*ag:143*tc:275*ag:142*ag:53*ag:840*tc:56*ag:188*tc:2*ga:182*tc:11*tc:620*ga:155*ag:92*ga:192*ga:13*tg:74*tg:38*gt:308*at:689*gt:209*ga:56*tc:81*tc:103*ag:56*ct:116*ag:20*tc:146*ca:208*ct:124*tc:104*ta:45*ga:19*ga:88*ca:255*ag:5*gc:32*tg:80*tc:89*ag:62*ag:122*tc:52*gc:51*ag:423*gt:215*ga:39*tc:35*ca:44*tc:146*ag:157*ag:7*ag:314*gc:32*ag:227*ag:14*ag:157*tc:50*ga:17*tc:50*ag:80*ag:138*ga:776*ga:167*at:5*ct:89*cg:8*ga:104*ga:230*at:20*ag:95*ga:35*ga:50*tc:35*tc:62*ta:52*tc*ga:86*tc:56*cg:140*ct:20*at:42*ct:172*tc:50*tc:559*ag:269*ga:32*tg:23*tc:182*ag:2*ct:101*tc:296*tc:110*ct:263*ag:8*ga:182*ga:131*ga:258*ct:34*ga:161*tc:241*ag:281*tc:8*ca:5*tc:158*ct:20*ag:50*ta:2*ga:101*ga:17*ag:20*ag:8*tc:38*ct:32*tg:8*ct:92*ag:5*ag:114*ag:7*ga:131*at:68*ag:118*ga:119*tc:38*ct:68*ct:47*ga:53*tc:119*ct:8*tc:92*ag:65*cg:436*ga:11*cg:396*ct:302*tc:9*ta:2*tg:92*ct:15*ga:182*gt:41*ct:2*ca:20*ta:131*ct:130*ct:63*ga:5*tc:23*ag:17*cg:17*ga:11*ga:33*tc:37*ag:32*ga:5*ac:21*ct:58*ag:266*ga:113*ag:62*ca:137*ac:158*ag:26*ct:35*ct:86*tg:112*ag:740*ga:85*ag:25*ga:185*ga:385*ct:36*ag:32*cg*ct:692*tc:134*cg:108*ct:74*ag:6*tc:97*ac:14*ta:29*tc:167*ga:5*ga:9*ta:8*tg:67*ga:51*ga:1163-c:553*ag:233*tc:23*ct:5*tc:155*ga:26*tc:125*tc:234*ag:344*tc:152*ta:8*ga:65*ct:38*ag:191*ag:2*tc:5*at:119*gt:93*ct:186*ta:137*ct:47*tc:20*ct:48*ag:436*ga:42*tc:182*ag:31*ct:89*ga:719*at:1*tc:21*tc:15*ct:20*ct:180*ga:55*ga:7*ca:32*ac:318*ac:304*tc:8*ga:308*cg:153*ga:88*ag:56*ag:356*ag:59*ag:23*tc:351*gc:12*ct:5*ag:26*ag:50*ag:278*ta:116*ga:391*tc:3*gt:68*ct:104*ag:59*tc:2*at:359*ga:43*ag:153*ac:68*tc:38*ct:35*tc:53*ct:239*tc:8*ct:65*tc:104*ag:26*gt:122*ag:35*at:749*ga:13*ga:65*tc:63+taa:4-tta:22*ac:114*ag:1159*ct:10*ga:77*tg:34*gt:77*ag:88*ct:260*ac:41*gt:94*ga:1*ca:1*tg:26*tg*ac:23*gt:57*ga:23*ag:2*gt:12*at:7*ag:44*ac:42*ag:11*cg:4*tg:32*gc:9*ag:17*ta:181*ga:64*tg:136-a:116*ga:320*ga:20*gc:27*ct:289*ta:8*ct:164*ag:126*ag:89*ca:2*ga:1899*ga:140*at:908*ac:589*ct:110*ct:11*ag:41*ga:26*tc:67*ca:24*tc:29*ct:212*tc:68*ct:230*tc:56*ct:11*ga:261*ct:170*tc:98*ac:38*ag:2*ag:71*ag:8*ga:17*ct:14*ag:2*ag:22*ga:177*gt:32*tc:128*tc:41*tc:91*ga:244*ag:1*ga:6*tg:28*ag:207*ag:395*tc:275*ga:133*at:10*ag*ag*ta:77*ca:213*ct:480*tc:151*tc:19*at:26*tc*ac:312*ct:269*ag:135*tc:397*ta:137*ag:17*ag:5*gt:113*ga:137*ct:77*ct:11*tc:347*tc:44*ac:74*gt:114*tc:454*tc:271*ga:138*ga:83*tc:275*ag:56*ag:68*ac:33*ct:40*tc:386*tg:12*ct:8*tc:134*cg:8*gt:59*ct:203*ag:160*ct:11*ta:5*ga:827*ag:93*ag:88*ta:68*ga:77+gg:1*at:1-cc:211*ct:200*tc:299*tc:736*ct:2*ct:95*tc:155*at:92*tc:44*ga:68*ca:877*at:95*ct:41*ac:35*ga:221*ga:14*ag:23*ag:182*ga:107*gt:158*ag:40*ga:221*ag:29*ct:37*tc:279*ct:23*at:55*gc:7*tc:32*tc:134*tc:224*ag:260*ct:65*ag:92*tc:14*ag:738*tc:180*tc:15*tc:41*tc:19*tc:95*tc:1794*ag:192*ct:23*tc:26*tg:2*tc:32*tc:185*tc:145*ct:50*ct:19*ag:165*ac:44*ag:110*gc:26*ga:93*tc:212*tg:41*tc:55*tc:70*ga:37*tc:92*ga:2*ca:69*gt:7*tc:62*ga:113*ag:568*ag:10*ag:22*ga:110*ct:14*ct:77*tc:419*ga:86*ct:404*ga:149*ta:68*tc:11*tc:251*ct:180*cg*tc:51*ag:425*ac:187*ga:37*at:104*ag:47*ag:115*tc:61*ga:17*cg:9*ga:106*ga*ga:17*ag:244*tc:96*ag:5*gt:122*ag:106*ga:56*ct:37*ct:38*at:20*ag:211*ag:79*ct:64*ct:4*ca:39*tc:32*ct:306*ac:127*tc:27*ag:70*ag:74*gc:89*ag:41*ct:372*ag:289*ga:86*ag:1201*ga:45*tc:409*ct:236*ag:299*ga:116*tc:119*ga:26*ga:293*ct:110*ct:11*ag:218*tc:136*gc:66*ga:302*tc:41*ta:176*tc:119*ct:700*ct:110*tc:59*tg:136*ct:571*ct:2+aagg:1-tttc*tg:1+g:16*ac:2*at:21*ga:17*at:1*tc:11+taaatcctgacaagcactacgattggcacgaagtgacagagtagatgcaggctgcgtatactcgccgcagtttggccttcaagagtgatgagtagtacaaggtgaacgaagagaacgttgtcccattcgtagaaaaagtactcctgcgattctcaccaaagttgcaatcctcgtcgcagc:31*at:14*tc:166*tc:119*ga:128*tc:86*ta:35*ct:23*at:86*ct:32*ag:185*ag:38*ta:17*ag:116*gt:203*ag:45*ga:58*ag:83*ag:65*ac:254*ct:72*tc:76*ag:14*tc:62*tc:82*ct:298*ac:174*ag:86*ga:148+a:13*ga*tg*ta*ta*ta*ca:8-tt:95*ag:74*ct:41*tc:295*ct:2*tc:35*tc:29*gc:53*ct:14*ag:293*ct:11*ct:23*tc:139*tc*at:231*ct:174*ct:107*ta:248*gc:645*ac:19*cg:4*ct:246*ct:2*ct:59*tc:251*ga:5*tc:236*ag:241*tc:5*tc:125*ga:133*gc:16*ag:5*ga:19*ca:104*tc:32*ta:113*tc:47*tc:284*tc:71*ag:23*tg:59*tc:149*ct:17*ct:8*ag:7*ct:15*ag:29*ct:48+c:64*ct:98*ag:211*ga:35*ga:112*ga:150*ct:71*tc:40*gt:405*ag:788*tc:314*tc:134*ta:47*cg:368*tc:14*tc:479*ag:480*ga:191*ga:47*tg:147*ag:7*ca:158*gt:384*ac:37*tc:147*ct:50*ga:2*ag:26*ct:260*ga:107*ag:16*tg:99*ct:4*ca:143*tc:93*ag:183*at:230*ga:80*tc:215*ct:20*ag:47*tc:80*tc:8*tc:122*ga:14*ga:77*ct:2*ga:254*ag:53*tc:116*ct:47*ag:20*ag:123*ag:10*at:212*gt:57*ct:184*tc:26*tc:622*tc:234*ct:14*ga:5*ag:23*ga:122*ga:71*tc:116*gc:296*ga:25*ga:69*tc:74*ag:56*ga:83*ga:3*ag:10*ta:23*ct:67*at:27*ga:18*tc:166*tc:71*ct:42*ga:70*ga:2*ga:1550*ct:678*ag:71+a:102*ag:1016*cg:57*tc:194*tc:428*gc:257*ag:92*tc:230*ct:443*tg:80*tc:20*tc:476*tc:279*ca:230*ga:68*ga:92*ga:276*tc:478*ca:84+a:13*tc:9*ag:12*tg:2*ag:1*ag:254*ct:102*ct:1*ag:32*ct:60*gc:154*tc:36*tc:487-a:239*tc:122*ga:3*ag:61*ct:187*ga:2*ag:474*ag:33*ag:83*ta:182*tc:523*tc:53*ag:198*tc:190*tc:11*at:267*ag:19*ga:35*gt:257*ca:225*ga:16*ga:210*ga:12*tc:95*ga:143*tc:14*ga:356*ag:25*tc:33*ct:29*gt:106*at:108*ca:478*ct:63*tg:2*ga*ga:88*tc:53*ca:230*ag:143*ta:6*ga:10*ga:50*ga:44*ga:306*tc:59*ga:100*tc:56*ga:2*ct:281*ga:20*ag:17*ga:312*ga:273*gt:70*ct:62*ca:107*ct:2*tc:275*ga:134*ct:18*ct:13*ct:11*at:51*ct:76*ga:12*ct:4*ct:95*ag:9*gc:187*ag:143*ag:50*ga:23*ct:11*tc:50*tc:55*ga:59*ag:21*ag:30*ga:156*ga:296*ca:101*tc:1*ct:57*ga:32*ag:32*ct:60*ag:56*ta:76*ta:23*ca:59*tc:23*tc:5*ag:5*ag:5*ga:29*at:30*tg:82*gc:24*ga:58*ct:120*ag:67*ga:18*ga:10*ga:5*tc:227*tc:4*ag:27*ct:68*ga:58
940317 1038586 | 1076711 1175141 | 98270 98431 | 99.08 | NZ_KB944666.1 chromosome00001 | cs:Z::14*ac:17*ct:35*gt:8*tc:518*cg:32*ct:5*ga:23*ag:35*tc:86*ct:38*tc:107*ag:191*ct:101*ct:139*ta:415*tc:56*ga:89*ct:5*ct:30*ga:160*ag:65*tc:101*ag:2*ag:8*ct:89*tc:41*tc:5*ag:26*ag:143*tc:5*at:105*tg:349*ag:125*ca:68*ct:26*ga:68*ag:6*ca:7*ta:149*ag:11*gt:32*tc:110*ag:29*ca:80*tg:557*ct:17*tc:8*tc:29*ct:95*ct:62*ag:8*ag:72*tc:19*tc:2*tc:33+at:6*ga:135*ag:4*ga:27*at:176*at:40*ac:109*ag:15*ga:41*ct:41*ac:308*ag:8*tc:173*ga:191*ca:155*ag:71*ag:116*ct:125*ca:56*ga:2*ag:14*ag:155*ac:62*ga:80*ag:112*tc:206*ga:515*ag:236*ta:44*ag:10*ag:306*cg:579*ga:41*ga*ga*ag:32*ag:16*ag:247*tc:3*ct:191*tc:191*ta:470*tc:71*ga:433*ct:11*ag:522*ct:97*ct:113*ag:5*ct:41*at:226+a:33-t:13*ac:34*tg:90*tc:335*ct:403*ga:9*ga:7*ta:205*ct:44+tc:2-gg:1*tc:267*ct:23*ga:269*at:212*ag:101*tc:339*tc:53*ct:3*tc:564*gt:182*ct:50*ga:2*tg:50*ga:81*tc:16*tg:5*ag:500*tc:42*ag:125*tc:337*tc:47*ag:26*ta:65*at:41*ct:56*tc:20*ga:407*ag:582*ga:94*ct:59*tc:62*tc:3*tc:4*ga:546*ta:2*ct:111*tg:185*ac:82*ag:32*ag:2*ga:52*ag:96*ct:45*gt:53-t:233*ct:152*at:20*ag:22*ag:171*tc:134*ct:336*ca:1*cg:1*tc*ag:14*tg:776*ct:215*ct:9*ca:556*ga:19*ga:28*ct:70*ct:47*tc:14*ag:103*ga:6*ct*ca:384*tc*at:8*ta:5*tc:14*ga:5*at:23*ct:4*ct:64*ga:156*ct:52*ga:7*tg:142*ag:515*ct:828*tg:170*ag:271*ga:297*ct:33*ga:478*ga:89*ag:2*ct:71*tc:14*ga:41*ac:38*ag:17*ct:56*ca:11*ga:17*tc:68*ag:56*ga:32*ga:101*ag:44*ct:116*ac:404*ga:443*gc:107*ct:185*ag:217*ga:154*ag:16*ct:1*ag:12*tc:259*gt:8*tc:26*ag:28*ct:23*ta:60*ga:17*tg:593*ag:217*tc:339*ca:269*ct:220*tc:257*ca:299*tg:10*ag:11*tc:2*at:747*gt:175*ta:80*ca:59*tc:11*ct:44*ga*ct:16*ag:86*tc:14*ct:23*ga:62*gt:20*ct:765*tc:100*ct:21*ga:59*ct:3*ag:34*ag:71*ag:16*ga*ac:29*tc:20*ga:2*ag:83*at:53*ga:35*ga:80*ct:461*ct:75*ac:422*ga:23*ga:5*ct:5*ga:5*ac:1901*tc:25*ga:5*gt:752*ag:19*ct:626*ta:182*ca:2*tc:266*tc:212*tg:17*tc:99*tc:151*ga:2*ga:198*ga:31*tc:149*ct:87*ag:173*tc:233*ct:43*ga:220*ga:187*tg:86*gt:149*tc:170*ct:23*ga:47*ga:14*ag:11*ag:14*at:50*ct:2*gt:212*ag:263*ct:29*ag:86*tc:5*ct:298*ct:129*ag:35*ct:166*ca:71*ca:191*ga:175*ct:44*ga:284*ag:35*ag:957*tg:167*ag:242*ag:290*ga:56*ga:86*ct:137*ga:164*ga:74*gc:165*ct:18*ct:611*ct:324*tc:939+agcc:1*ag:2+acaaaaa:3+c:6+tttttgtcccaggcttaaaaattgataaacggcgggaacagaagcaactccttcggaaataagccaaaattctcccaaaattaaagaacaattttcggaaatttcttcttatttctcggagttaaacacttctgtcccgac:3-ac:2*ct:57*tg:195*ga:3*ga:3*ga:33*gt:127+a:444*tc:53*ag:35*ct:59*ag:167*ag:65*ga:266*ct:266*tc:5*tc:440*ca:428*tc:270*tc:31*ct:298*tc:216*ag:11*ct:80*tc:57*ag:22*ga:969*ag:335*tc:167*ga:364*ga:50*ga:35*ga:8*gt:302*ag:2*ag:86*at:91*tc:109*ga:299*ga:15*gt:25*ta:59*tc:9*tc:2*ct:5*ct:47*tg:38*tg:320*tc:17*ag:60*ga:41*ga:76*ct:502*ca:197*ag:33*cg:108*ag:84*ct:292*ct:98*ac:71*ag:23*ag:65*ag:276*ga:76*ga:191*tc:223*tc:602*ga:8*ag:11*tc:143*ct:2*at:32*ag:74*tc:326*tc:258*cg:25*ta:359*tc:105*ct:478*ga:68*ag:17*ta:245*ac:116*ga:101*ag:107*tc:508*ca:17*tc:176*ga:638*ga:236*ga:17*ag:30*tc:13*ac:137*ga:2*tc:269*ga:2*ac:523*ct:167*tc:59*tc:128*ag:462*tc:455*ag:20*ag:207*ct:58*ac:169*ga:81+t:1509*tc:3*tc:15*ca*ta*tg:96*tc:31*tc:100*ag:58*ag:292*ag:24*gc:238*ag:46*ga:93*ca:175*tg:87*ga:37*tg:102*ga:2*ag:4*ag*tc:6*ga:11*ta:5*tc:4*tc:157*ag:14*gt:299*ct:27*ag:422*tc:102*ga:228*ag:86*tc:5*ag:74*ga:38*ag:14*ga:140*cg:5*tg:17*ag:275*ag:72*gt:170*ag:647*ta:235*tc:70*tc:7*ca:104*ag:224*ga:50*ca:2*ca*ta:154*tc:77*ct:2*ct:23*ct:202*ga:36*tc:54*at:600*ag:133*ac:36*gc:58*ga:58*ct:6*ga:2*tc*ga:166*ga:122*ct:282*ct:158*tc:142*ag:3*ct:104*tc:27*tc:593*gt:269*tc:64*tc*ga:50*ga:5*tc:18*ca:4*ct:11*ct:134*tc:494*ag:101*cg:26*tc:185*ca:737*ct:72*tg:2*ga:155*ca:98*ag:23*tc:14*tc:5*ct:20*ct:195*ct:154*gc:3*tc:41*ag:43*at:1224*ct:329*ag:443*tc:176*tg:109+t:47*gt:13+tttaaat:27*ga:57*ta:54*tg:32*ga:359*ct:12*ag:2*ga:16*tc:318*ta:95*ag:60*ct:28*ag:179*tc:22*ta*ag:32*ta:31*ga:6*ag:4*ct:153*ga:2*ag:17*cg:41*ag:308*ga:91*tc:21*tc:55*ga*ag:2*ac:59*ag:98*tc:124*ca:74*ac:367*ag:277*ct:600*ca:139*ga:103*ct:2*ct:37*ga:35*ta:3*ca:282*cg:80*tc:63*ct:13*ct:20*ac:113*ag:32*ca:176*ga:137*ct:149*ag:8*gt:5*ga:23*ct:251*ga:17*ac:161*ag:121+a:67*ac:170*ga:59*ag:128*ct:32*ga:242*ag:70*ct:16-t:181*ag:17*tc:14*ct:113*ct:98*ta:68*ag:158*ag:155*ag:149*tg:209*ag:53*ag:168*ag:2*ga:33*ct:13*tc:116*tc:5*ag:50*ct:32*ag:23*ag:14*cg:177*tc:244*tc:59*ag:18*ct:28*ct:128*gt:26*ac:29*ga:92*ga:2*ag:83*ac:84*tc:11*ga:155*tc:166*tc:9*ct:26*ag:47*tc:253*ga:555*ga:134*ga:146*ac:83*ga:18*tc:31*ga:147*at:95*ag:2*tg:260*ga:8*ca:43*tc:381*ct:1*ga:6*ga:197*ag:8*ag:682*ca:676*ag:77*gt:29*ag:192*ga:661*ag:237*ct:58*ac:244*ac:101*ct:8*ag:77*ga:18*ac:88*ag:365*tc:216*ag:86*ag:32*ag:14*ac:62*tc:161*tg:200*ag:140*ct:179*tc:634*ca:1*ga:82*ct:62*ga:14*ct:119*ca:158*ct:271-t:489*tc:35*ag:17*ct:234*tc:55*ct:17*tc:566*ca:44*tc:148*tc*gt:297*ag:81*cg:103*ct:17*ct:17*gt:11*ag:14*ag:67
396637 486349 | 171561 81949 | 89713 89613 | 99.37 | NZ_KB944666.1 chromosome00001 | cs:Z::204*ag:113*tc:230*ga:140*ag:299*ga:104*ag:579*at:39*ga:37*ga:225*ct:161*ct:62*gt:22*ag:15*at:377*tc:488*ag:215*ga:674*tc:70*ga:99*tg:12*ac:21*tc:37*ct:20*ac:99*gt:80*gt:98*ga:122*ag:8*ag:44*tc:56*tc:146*tc:53*tc:20*tg:1126*ag:2*tc:56*ct:47*ct:59*ct:23*ga:11*tc:20*ga:451*ag:158*ga:146*ct:77*ga:419*gt:404*cg:138*ct:266*ct:16*tg:177*ct:27*ag:480*tc:146*tc:356*tc:146*tc:249*tc:378*ag:41*ac:206*ct:131*ag:173*tc:8*tc:68*ag:262*ga:71*ga:949*ga:278*ct:45*ct:43*ag:77*ct:89*tc:38*ct:300*ta:35*at:32*at:98*cg:2*ga:152*tc:8*tc:245*ga:5*tc:26*ga:116*tc:2*ag:23*ag:53*ag:277*ct:254*ct:68*ag:146*ct:5*ga*tc:130*ga:32*tc:14*ga:74*ga:91*ga:24*tg:37*ag:14*tc:6*ct:20*ag:7*at:12*ga:6*tc:144*tc:41*tc:23*ct:272*tc:37*ct:15*ga:86*ct:203*ga:21*ga:269*ag:113*ct:86*ag:29*ga:65*ga:416*tg:50*ct:14*ga:107*ct:240*tc:200*ag:356*ga:409*ga:66*ag:151*ct:2*ct:92*ct:217+a:35-tt:44*ga:200*ag:140*ct:11*ga:1*ca:102*ag:305*ag:249-t:269*ga:77*ag:77*ga:5*at:20*ct:101*tg:406*ag:21*ac:1*tg:62*at:101*ag:29*ga:5*ct:53*ag:281*tc:30*ga:37*ct:95*ga:71*tg:26*ct:129*ca:27*ct:21*ag:56*tg:20*ca:76*ga:59*ga:20*ct:312*tg:520*cg:194*ag:112*tc:71*ct:122*ga:147*ag:58*ct:74*ct:194*ag:440*ga:263*ag:436*ac:18*tc:74*ct:5*gt:14*ga:89*ag:250*ct:140*ct:143*tc:353*ga:330*gt:60*ga*ga:1120*ga:2050*ct:494*ct:1013+t:68*ca:81*ag:89*ct:31*tc:117*ag:365*ga:53*ga:74*at:168+a:28*ta:345*ag*tc:328*ct:73*ga*ct:23*ga:53*ct:23*ag:23*ct:8*ag:2*ag:8*tg:83*at:138*ag:1838*tc:655*ag:572*ct:1049*tc:320*tc:3318*ct:1888*ga:776*tc:116*ct:371*ag:574*ga:483*ag:2295*ag:658*at:12*ga:9*gc:15*ga:28*ga:117*tc:344*ag:560*at:5*ag:41*gt:9*ga:91*tc:90*ag:3*ta:314*ct:108*tc:188*tc:344*ct:5*tc:65*ga:14*ag:95*ga:5*ct:200*ct:266*ag:305*ct:65*ag:26*ga:271*ta:24*tc:13*ga:263*ct:53*ag:146*tc:20*tc:247*ct:11*tc:29*ct:203*cg:32*ta:128*tc:7*ga:3*ga:95*ct:149*ct:185*ga:101*gt:77*ct:11*ac:35*ga:23*ct:71*ct:47*ag:74*tc:749*ta:644*ct:47*tg:191*ct:50*ga:23*ga:269*ac:79*ag:221*tc:45*ac:22*gc*ga:13*ct:30*ga*ct:91*ga:23*ag:14*tc:11*tc:92*tg:435*ga:2*ga:65*ag:50*ag:53*ct:39*tc:45*ca*ga:120*tc:85*ga:113*ta:20*tc:458*ag:187*ag:104*ga:23*tc:205*ga:429*at:59*ac:119*ct:1028*ga:817*ct:115*ag:109*ct:77*tc:30*ga:41*ac:197*at:29*ag:320*gt:1069+a:68*ac:43*ct:44*tc:34*ac:88*ag:58*at:41*ag:65*ga:140*ct:107*gt:185*tc:164*tc:308*ct:5*ag:17*ct:143*ag:118+t:46*ta:16*gc:30*tg:24*tc:23*tc:65*ac:94*tc:95*tc:23*ag:479*ag:20*cg:2*ag:411*ag:115*gc:59*ga:149*ct:27*tc:7*ct:14*ct:8+t:30*gt:50*ga:53*gt:17*at:6*ct:7*ag:489*ag:113*ga:2*ga:563*ga:17-a:393*ct:33*ga:714*ct:31*ag:42*tg:1*ga:128*ga:5*tc:5*ct:248*tg:491*ag:683*ct:323*tc:32*ag:173*tg:248*ct:83*ag:29*tc:35*ag:110*ct:5*tc:188*ct:180*ag:128*ga:925*tc:38*ga:182*ag:20*tc:787*tg:1092*tc:267*ct:275*ga:14*ga:2*gt:35*tc:98*ag:444*tc:70*ag:3*ga:4*ct:11*ag:9*ta:46*ag:1046*ct:494*ag:164*ga:137*tc:383*ct:23*ct:11*tc:197*ct:14*gt:14*tc:116*ct:23*ag:23*ag:23*tc:550*ga:197*tc:77*ct:17*ga:1135*tg:1584*ag:804*ct:261*ct:138*gt:1445*ag:60-tcaaataagttcggggccttagctcagctgggagagcgcctgctttgcacgcaggaggtcagcggttcgatcccgctaggctccattggtagcttttgctat*ca:1*gc:2714*gt:278*ct:899
1925797 2004962 | 2115970 2195349 | 79166 79380 | 98.42 | NZ_KB944666.1 chromosome00001 | cs:Z::1617*ct:5*gc*ga:1*ta:2*tc:44*ct:141*ct:8*ct:308*tg:252*ag:5*ga:57*ga:61*ag:209*ac:104*ta:68*tc:5*ca:32*tc:41*tc:271*tc:1*tc:8*ca:225*ga:340*ct:1171*tc:353*ag:98*ca:131*ga:194*ct:146*tc:14*ag:29*ct:44*tc:68*ga:53*at:236*ga:26*tc:29*tc:14*tc:11*tc:57+gtggga:3+aaatcactttggatttttgctccacgctcaaaaactgataaacggcgggaacagaagcaactccttcggaaataagccggaattatccaaaaattaaagaacaattttcggaaattccttcttatttctcggagttaaac*tg:2*gt:3*at*gc:1*ac:2-ttg*gc:221*ct:40*ag:73*ca:138*ct:474*ta:122*ga:165*tc:300*ga:179*ga:95*ct:212*ag:212*tc:362*ag:456*tg:113*ct:65*cg:125*ct:86*ct:68*ga:245*ca:131-a:14*ct:20+c:117*tc:98*ct:167*ga:5*ga:155*ga:146*ag:20*ct:170*ct:107*tc:106*ag:95*ag*tc:196*ag:213*ag:7*ct:41*ct:172*ct:646*ag:764+t:168*ct:230*ga:26*ag:68*ga:26*ct:84*ga:61*ga:171*cg:8*at:137*ga:134*ga:86*ga:73*tc:174*ag:1290*ga:107*ct:106*tg:67*ga:1*tc:168*ta:4*gt:171*ct:35*tc:23*ct:83*tg:235*tc:164*ag:2*ag:32*ag:32*ta:56*ag:2*ga:17*ct:59*ct:83*tc:41*ag:170*ag:131*ag:83*gt:59*ga:275*tc:144*ct:50*ga:184*ag:45*ca:5*ga:368*ga:32*ct:209*tc:73*ct:805*ag:174*ca:55*cg:77*ag:140*ag:122*at:68*ag:407*tc:110*tc:63*ga:117*ta:66-a:39*ga:34*ac:336*gc:131*ag:440*ga:77*tc:13*ga:223*ag:52*ta:104-cc*at:7*tc:3*tc:6-acca:4*ag:17*ag:64*ga:13*ct:25-gtgggtacacgt:25*gt*cg:32*ag:2*ag:46*ag:1*ga:2*ag:27*tg:58*ct:594*ct:86*tg:18*ag:4*ga:47*tc:201*ag:77*ta:29*ct:22*ct:166*ag:17*ag:46*ta:10*tg:72*ga:44*ag:47*ag:10*gt:4-a:171*ag:971*ag:84*ct:398*ga:14*tc:5*ct:67*tg:189*ag:170*tc:88*ga:48*ct:188*ct:140*gc:304*ag:92*ag:14*ag:5*ga:98*ag:5*ct:86*tc:32*ca:233*ag:70*ga:165*ag:118*ga:485*at:633*ag:296*ag:309*ga:328*ag:11*tg:11*ct:32*ct:5*ct:147*ca:44*ca:14*tc:76*ct:165*ag:59*ta:40*ac:216*ag:654*ac:245*ct:65*ct:235*ct:98*ga:65-a:381*tc:116*ag:47*ag:46*ct:98*tc:41*ct:7*tc:265*tc:101*ag:605*ga:254*ag:56*ag:35*ag:170*ag:110*ag:212*tg:512*ag:2*ca:17*tc:260*ga:224*ag:38*ca:50*ag:26*ga:658*tc:458*ac:2*tc:64*tc:157*tc:33*ag:102*tc:74*tc:27*ag:130*ag:44*ct:104*ga:53*tc:167*ta:79*ga:90*tg:40*ac:90*ga:76*tg:264*ag:63*tc:9*tc:150*ag:299*tg:17*ag:20*ct:404*ag:23*ct:2*ct:53*ac:3+agaggtcgggacagaaccgtttagctccgagaaataagaagaaatttccgaaaattgctctttaatttttggagaatttcggcttatttccgaaggagttggttctgttcccgccgtttatcaggttttgagcctgggac:5*ct*ac:2-cg:2*ag:1+g:3*ct*gt:3+cccag:1*tc:1*tc:51*ag:164*ga:31*ca:10*ga:31*ag:26*gt:224*ag:302*tc:20*ga:31*ga:33*ga:83*ag:73*cg:27*tc:35*ag:292*ct:66*ga:193*ag:84*ag:2*ga:23*ct:130*gt:29*ga:310*tc:52*gt:80*ga:86*ct:77*ga:10-ttcaatttccctacacgcaagagttacctctttcattaatacaggaaatagttaaattccgtgtacaagagaacatgaaaacagggtctcattgagaccctgttttcatgttcttaaaattttttccatcgcttttcccttggccaactcgtcgattaacttatctaggtaacggattttttgcattaaaggatc:50*tc*ag:54*ag:278*ct:58*tc:111*tc:2*ta:2*tc:14*ga:44*ct:35*ga:44*ga:227*ga:488*tc:21*ag:6*ag:20*tc:39*ct:16*ct:53*ga:3*ct:10*ag:26*ct:24*gt:37*tg:187*ct:102*gc:32*ct:13*ag:123*tc:278*tg:139*ct:7*tc:14*gc:374*ga:429*ga:20*tc:56*tc:17*ct:404*ag:130*gt:84*ag:32*ct:2*ag:47*ct:65*ct:98*ct:74*gt:124*ga:98*ct:146*ga:363*ag:6*ga:74*ct:20*ct:38*tc:245*ga:17*tc:53*tc:44*ag:445*ct:122*tc:53*tg:18*ag:191*ga:8*ga:117*ct:35*ga:5*ct:4*ct:32*tc:18*tc*ga:3*ga:9*ag:316*ct:8*ga:146*ct:59*ct:314*tc:26*ct:147*ag:23*ag*tc:342*ga:410*ga:5*tc:50*tc:42*ga:67*ta:11*at:144*cg:268*gt:167*ag:23*ga:8*ag:2*ag:8*ag:5*at:423*ag:990-t:122*at:342*ga:212*ag:248*ga:657*ag:222*ga:59*gt:181*tc:486*tc:413*at:106*ct:171*ga:71*at:375*ag:112*ac:119*ct:59*at:785*ag:89*ct:509*ac:194*tc:2*ag:26*ct:5*ct:104*ag:224*ag:69*ga:11*gt:22*ct:86-t:24*ga:41*ct:138*ag:24*tc:32*ag:89*ag:122*ag:34*ga:216*ag:5*ca:513*ag:104*ct:83*ct:104*ct:5*ga:14*tc:5*ag:16*gt:176*ag:14*at:203*ag:32*ag:685*ga:79*ct:23*ca:251+agtc:3*tc:6*ct:8*ct:5*ga:144*cg:433*ct:7*ac:115*ct:1113*gt:300*tg:11*gc:218*ga:14*ga:98*tc:32*ag:35*ag:62*ag:41*tc:11*ga:2*ct:53*ag:20*ag:242*ag:309*ct:205*tc:29*ga:272*tc:59*gc:214*ga:47*ag:494*ga:10*ga:36*tc:56*ag:47*ag:25*ag:192*ga:379*ct:189*ag:5*ag:56*ca:77*ct:122*ga:5*ga:47*tc:487*ct:367*ct:498*ca:86*ca:764*tg:248*tc:26*ac:3*ct:1*ag:11*ta:26*ga:17*ag:49*gc:48*ag:186*gt:23*tc:239*ct:56*ga:116*ag:44*ct:112*tc:63*tc:135*ct:89*tc:2*ta:467*cg:53*ag:131*gc:59*ag:11*ct:600*ta:346+g:1*cg*tg:3+ggacagaagtgtttaactccgagaaataagaaggaatttccgaaaattgttctttaatttttggagaatttcggcttatttccgaaggagttgcttctgtttccgccgtttatcaatttttaagcctgggacaaaaa:1*tc:4*ag*at:2-tt:6*at*ac:1*gc:1*ag:2+tc:9+a:20+a:266*ag:236*ct:5*ct:64*ag:5*ga:43*tc:373*ag*ga:14*ag:74*tc:35*ct:886*ac:294*tc:340*ag:392*ct:98*ag:17*tc:6*tg:4*ct:1*tc:4*tc:57*ga:104*at:323*ta:107*ct:17*tc:75*ca:284
732123 809298 | 916331 993505 | 77176 77175 | 98.80 | NZ_KB944666.1 chromosome00001 | cs:Z::131*ag:34*cg*gt:15*ct:3*cg:7+t:243*ag:21*ac:70*ga:71*cg:5*tc:35*ag:146*cg:479*ct:78*tg:67*ag:48*ag:117*ag:156*ga:131*ag:185*ac:124*ga:33*tg:74*ct:2*ag:167*gt:285*ga:215-t:505*ag:11*ag:89*ga:503*gt:65*ga:98*ag:80*ga:773*ga:251*ga:33*ga:98*ct:607*tg:483*tc:125*ct:89*ac:161*ct:248*ca:539*ag:253*ca:282*ga:41*ag:1*ct:15*tc:152*ga:35*ga:146*tc:35*tc:2*ga:164*tc:172*gc:15*ag*ct*at*ag*ct:456*ga:2*tc:17*tc:5*at:214*ga:266*ag:29*tg:12*ag:104*at:29*ag:17*gt:1*gt:15*ag:74*ct:5*ct:158*ga:113*ag:1*ca:115*tg:43*ga:55*ga:27*ca:90*ag:59*gt:1039*ga:10*tc:108*gt:67*ct:9*ga:28*ga:751*ct:891-g:136*tc:20*gt:2*ga:47*ga:104*tc:17*tg:28*cg:189*ga:162-tg:209*ac:569*ag:335*ga:50*ag:8*ga:17*ga:5*at:281*tc:14*at:8*ta:523*at:2*ag:250*ct:381*ga:409*tc:282*ga:535*ag:173*ag:794*tc:167*at:112*gt:87*ca:795*ag:41*ct:14*ct:476*ct:496*tc:102*ag:2*ag:168*ct:4*tc:83*ag:6*ga:16*ga:47*ct:7*ag:24*ga:155*ta:11*at:84*at:50*ag:2*tg:6*ag:275*ga:26*tc:197*ga:2*ag:140*tc:9*tc:19*gt:137*ct:233*ag:146*cg:116*ca:200*ct:134*tc:207*ag:244*ag:34*ac:47*ct*tc:4*ct:30*ga:38-aa*ag:4+tt:3*at:2*ag*gt:4*ct:1*ca:10*ct:97*ga:10*tc:131*ga:241*ac:54*ag:159*tc:14*at:68*tc:69*ac:13*ct:2*at:563*ga:68*ag:2*tc:3*tg:7*ac:5*ga:14*tc:2*ga:14*ct:2*cg*ga:1*at:2*gc:1*tc:3*tc:50*tc:44*tc:14*ag:5*tc:5*tc:2*ct:2*at:2*at:5*tc:143*ca:8*at:5*ct:6*ct:1*ag:2*gt:5*ct:8*tc:8*ag:9*at:13*ct*ag:7*ct:8*at:2*ag*ct:13*ca:23*ca:26*ga:14*ga:106*ct:92*tc:29*ga:5*cg:14*ct:101*ca:92*gt:77*tc:38*ct:516*ct:100*ag:392*ca:128*tg:5*ga:89*ct:8*ct:179*ag:107*ag:11*ct:2*ca:38*ct:2*ct:29*tc:65*ag:41*ag:314*cg:318*ga:197*ga:8*ca:31*ca:1182-gag:4-ggacagaagcgtttaact:2*gc:1*gt*at:5*ga:1*at:2-aatttccgaaaattgttctgtaatttttggagaattccggcttatttccgaaggagttgcttttgttaccgccgtttatcagtttttgagcgtggagcaaaaatccaaagtgatttttgtcccac:2+g*ta:437+ga:304*ca:44*tg:190*ag:165*ga:446*ct:33*ct:272*tc:62*ct:581*ga:287*cg:1196*ag:297*ga:107*ct:73-g:288*tc:88*ta:99*tc:3*ca:49*tc:565*ca:193*ag:3*ga:315*tg:90*ct:1*ct:70*ga:161*gc:184*ga:5*ga:704*ga:56*ga:2*ag:25*ta:18*tg:4*ag:23*ct:290*ct:23*gt:110*ca:85*ta:81*tg:117*ag:12*ct:2*ga:29*ct:9*ga:25*tc*ct:8*ct:40*ga:47*gt*at:16*ag:4*ag*ta:6*at:1*tg:92*tg:111*ag:9*ag:4*ag:2*tc:227*ag:107*tc:5*ta:601*tc:641*ag:22*ga:157*ag:81*ct:188*ct:7*ag:753*ag:43*ct*gc:13*tc:8*tc:59*ac:82*ag:23*ga:68*ga:18*ct:424*tc:62*ct:95*tc:17*tc:32*ca:41*tg:38*ag:176*ga:14*tc:21*tc:802*ag:14*ga:11*ga:5*ga*ag:71*ct:191*tc:237*ct:218*tc:68*ga:104*ct:234*gt:7*ag:35*ct:5*ga:5*tc:17*ct:32*gt:49*tc:9*ct:50*tc:41*ct:56*ag:2*ca:20*tc:86*ct:13+c:81*ga:33*tc:484*tc:110*ag:109*tc:5+accaagtaggtactgattaacatctatttgctttgcaaatagtgtttctcagcaataagaagaaatttccgaaaattgtcataaaacacaacgaggaacgagttgatgttgcatgatacctacccggtgttctttaatttttggag:204*gc:150*ct:141*tc:77*ct:71*gc:221*ga:191*tc:74*tc:11*ag:17*tc:71*ct:51*tc:97*at:2*at:64*ga:173*gt:142*tc:90*ga:41*ct:111*ga:26*ct:5*ct:14*at:110*ct:167*ga:20*ag:75*ct:187*gt:108*ag:62*ag:71*tc:5*at:11*ga:2*ag:254*tc:65*ga:47*tc:29*gt:217*ca:215*ag:18*ag:2*ac:17*ct:66*tc:20*ag:8*ag:77*ac:194*gt:107*ga:37*ga:285*ct:8*ga:40*tg:12*ga:153*ag:118*tc:80*ga:104*ag:198*tc:28*ga:224*ct:2*ag:387*tg:269*ca:14*tc:653*tc:68*ag:5*ct:119*ca:74*ga:23*tc:20*ag:17*tc:309*tc:25*ag:214*ca:120*tg:55*tc:3*ac:644*ga:71*ga:224*ct:68*tc:5*ct:498*ac:97*ta:108*ct:389*tc:11*ct:48*tc:10*tc:77*ct:110*tc:77*ac:116*ag:71*ta:50*ga:107*ac:41*ca:149*ca:95*ga:35*ag:236*ct:5*ga:2*cg:17*ct:469*tc:74*ag:56*ct:1683*ga:64*ag*tc:2*ga:326*ag:227*ga:200*ag:32*ct:86*ag:221*ag:333*ct:311*gt:15*ga:1804*ct:2228*tc:2*ag:32*ga:20*ct:182*tc:398*ct:68*ag:20*ag:83*ca:104*ag:65*ac:119-c:105*ct:115*tg:2*tc:257*ta:146*tc:8*ct:9*ag:38*gt:234*cg:33*ga:308*ct:113*ag:125*tc:2*ct:107*gc:143*ca:104*ct:136*tc:38*ag:56*ct:197*ga:95*ct:98*ag:17*ct:44*ag:26*ag:50*gc:86*ag:26*ag:11*tc:23*ct:29*ga:41*at:245*ag:788*ca:185*gc:36*ga:153*ta:116*gc:158*ct:149*tc:230*ga:274-t:69*ca:1*ct:560*ga:308*ag:14*ag:143*ag:640*ta:2*ta:130+a:36*ac:80*ag:5*tc:65*ta:249*ga:65*ga:281*ga:179*ga:11*ct:4*ga:2*tc:58*tc:7*ct:27*ga:31*ga:2*tc:8*ga:14*ct:62*tc:32*ga:5*tc:17*ag:14*ag*ga*tc:36*tc:2*tc*ga:4*tg:5*ag:2*ct*ct:25*at:8*tc:20*ag:5*tc:3*tc:13*tc:50*ag:6*tc:52*ag:5*ct:42*tc:7*tc:2*ga:2*tg:2*ga:14*tc:314*gt:131*ct:152*ga:59*tc:8*ac:2*ct:17
863166 939837 | 999344 1076270 | 76672 76927 | 98.88 | NZ_KB944666.1 chromosome00001 | cs:Z::33*ga:282*gc:38*ag:65*ct:164*ag:16*at:162*ga:377*ct:70*tc:175*gc:606*ct:266*tc:17*ct:254*tc:92*ag:678*ga:109*tc:26*ag:134*tc:652*ct:173*tc:53*ct:176*ct:236*tc:86*gt:33*tg:496*ac:41*ag:262*ct:75*ga:26*ga:236*ct:667*ga:41*ag:104*ga:46*ga:495*ga*ca*at:17*ga:180*gt:19*ga:141*ct:11*ag:1184*ct:167*ct:11*ga:29*tc:14*tc:191*tc:140*ag:218*ga:32*ag:44*ta:17*ga:137*tc:169*ag:17*tg:200*ct:20*tc:14*ag:101*tc:17*ct:2*tc:236*ct:65*ac:74*ag:38*tc:53*ct:20*ga:230*ct:134*tc:71*ca:215*ct:50*ag:245*ga:4*ag:21*gt:58*ga:4+t:8*ct:33*ga:10*tc:29*ct:2*ca:20*ag:171*ga:275*ct:310-t:327*ga:38*ga:2*gt:341*ac:12*ga:187*tc:23*ga:80*ag:161*ag:192*tc:41*ag:62*tg:252*ca:160-a:8*ct:230*ct:171*tc:122*tc:505*ga:71*ga:8*ag:26*tc:38*ga:47*tg:299*ag:2*ga:275*ga:157*ga:295*ag:55*ga:40+aga:1*tg:6*ac:3*tc*ga:4*gt:39*gt:329*ac:69*tg:143*tg:22*tc:88*ga:111*tc:5*gt:32*gt:74*ct:20*tc:6*at:159*ac:74*ct:158*ct:158*tc:311*ct:19*tg:1*ta:4*ga:284*ag:281*ct*ga:17*ag:55*ca:550*tc:221*ag:402*ct:3*ag:49*ag:1161*ag:14*ct:92*ct:107*ac:6*ct:154*ag:71*tc:47*ct:170*gt:92*ga:95*tg:299*tc:440*ca:351*ga:1*ag:205+t:3*tc:23*ag:82*ag:29*ag:409*ct:105*ga:501*gt:59*ga:8*ag:8*ct:2*ag:8*ga:50*ct:32*ga:1062*ca:757+a:46*ga:284*tg:34*ag:57*ca:413*ga:8*ag:1*tc:3*ag:40*ga:2*gc:290*ga:2*tc:155*ag:5*ag:86*ag:17*ct:134*tc:2*tc:77*tc:5*ag:14*tc:17*ct:44*tc:104*tc:55*ca:210*ag:5*ct:8*tc:26*tc:2*ag:143*ct:11*ac*ct:46*tc:119*ta:2*ag:213*cg:44*at:23*ct:62*tc:78-tt:148*tc*ga:3*at*ag*ga:7*gt:127*tc:81*ag:94*tc:72*ct:10*at:129*ga:57*tc:1*ag:66*ct:232*ga:14*ga:35*gt:60*ag:73*tc:565*ag:663*tg:66*ca:76*tc:38*ct:11*at:30*ga:85*ga:121+accaagtaggtattgttcatcatcgaatcactacgttcttcgtgattctcaac:23+ccttcaactcttagagctttagctcttagaagttgttgagatcggagcaacgcgtagt:135*ga:30*ga:313*at:482*tg:479*ac:234*ag:10*ag:2*ga:169*ga:78*gt:170*ag:20*ga:18*ag:308*ga:23*ga:160*gc:42*tc:10*tc:38*gc:140*ag:89*tc:669*ca:513*tc:293*ag:5*ga:11*ag:1004*ct:23*ga:527*tg:228*gt:290*ag:27*tc:142*ga:3*tc:1*tg:15*ag:44*tg:33*ga:18*tc:98*ga:41*ac:26*ac:164*ag:59*ct:17*ga:32*tc:53*ag:23*gt:422*ga:20*ct:215*ca:323*tc:50*tc:44*tc:157*tc:42*ac:188*tg:86*ac:194*cg:395*ga:491*ct:327*ac*ag:296*ag:170*tc:509*tc:31*at:15*gt:124*ct:56*ac:11*ct:350*ag:50*ag:256*ca:53*ga:236*tc:17*ag:8*ag:173*ct:59*ac:63+gagcgtgggacaaaaatcactttggatttttgctccacgctcaaaaactgataaacggcgggaacag:2+c:4-att:4-g:1-a:1-a:6+aagccgaaattctccaaaaattaaagagcaattttcggaaatttcttcttatttctcggagctaaacg:2+tc:3+cccgacctc:36*tc:20*ct:5*ga:77*tc:36*tg:19*tg:26*ct:5*tc:191*ac:448*ct:65*ca:248*ag:79*tc:342*ct:199-t:390*ct:80*ga:2*ag:12*ag:52*ct:105*ag*ca*tg:16*tc:120*tg:2*ag:107*cg:35*tc:17*ca:11*ga:53*tc:6*ag:193*ct:60+t:211*ag:217*ct:16*tg:119*ag:41*ac:92*ga:266*tg:260*ag:410*ag:237*ca:360*cg:270*ca:14*ga:922*ct:75*ag:232*ct:652*tg:20*tc:8*tc:2*ag:23*at:26*ct:8*ca:26*ga:53*ga:13*ca:34*tc*ga:1093*ct:119*tc:56*tc:125*ga:274*ct:348*ct:20*tg:20*tc:36*ct:19*tc:129*ga:319*tg:46*ct:126*tc:400*ag:888*ca:2*ga:186*ta:7*ga:8*ag:71*ct:68*ct:149*ct:8*tc:32*ca:17*tc:93*ct:101*ct:1*ga:14*tc:71*ct:17*ga:131*gc:1*ca:165*ct:8*tc:85*ag:72*gt:86*gt:158*ag:8*ga:35*ag:41*tc:14*tc:455*tc:96*tc:6*ga:59*ac:63*ta:20*ag:366*ac:430*ag:26*ga:83*ag:317*ct:29*ct:41*ct:161*ct:304*ga:7*ct*ag:14*ag:121*tc:31*ga:40*gt:475*ag:104*tc:29*ga:76*ct:78*tc:263*tg:53*ag:296*ct:2*tc:101*ag:266*tc:405*ag:19*ga:74*ct:98*ag:106*tc:90*tc:14*tc:96*ag:474*ct:194*ct:530*ct:185*ga:51*tc:202*tg:255*ct:32*ag:53*ga:2*tc:4*tg:25*ca*cg*ga:97*ga:32*ga:57*tc:1*ag:420*ct:26*tc:2*ag:104*ta:223*tc:287*ct:279*ag:845*tc*gt:1*ag:2*tc:56+t:58*tc*ct:77*ga:30*tc:200*ag:85*tc:14*ag:183*ag:109*ct:205*ga:60*ga:42*ga:88*ag:18*tg:12*tc:12*ag:390*ga:40*ag:178*ga:231*ct:11*ct:514*ag:37*tc:53*ag:55*tc:418*ag:136*ga:138*ct:5*ag:41*tc:11*tc:12*cg:32*ag:66*ga:9*ga:23*ga:26*gt:23*ct:40*tc:8*ct:21*ag:2*tc:26*ag:38*ct:227*ga:41*ag:205*ag:201*ga:17*ag:19*tc:9*ag:11*ag:25*tc*ct:35*ta:2*tc:14*at:2*ga:2*ag:7*ga:3*at:2*ct:1*ca:7*ct:7*ga:23*tc:77*ga:25*ga:21*ca:2*tc:22*ag:7*ga:240*ct:29*ag:259*ct:217*ct:152*ag*gt:2*cg:328*ta:591*tc:293*ct:179*ct:76
2254597 2328392 | 2487417 2561001 | 73796 73585 | 98.83 | NZ_KB944666.1 chromosome00001 | cs:Z::6*ca:41*tc:1*tc:11*gt:9*ct:14*ag:6*ct:1*ga*tc:2*ta*tc:6*tc:1*ag:5*gc:1*ta*ct:2*ct:5*ct:8*ga*cg:1*ta*tg:1*tg:25*ct:13*ag:8-a:15*ca*at:6*ac*ca:16*gc*ag:2*ct:3*ct:15*tc:8*ag:2*ag:4*ac:12*ct:5*ca:20*ga:23*ac:1*ta:21*ct:6*tc:15*ag:3*ag:4*ta:14*ac:4*gt:5*ct:6+attaattctttcagac:1*ct:1+c:10*tg:69*ag:7*tc*ga:8*tc:73*ag:27*ct:23*tc:7*ta:2*at:122*tc:16*ag:63*ga:5*ga:5*ag:50*ga:20*ga:14*tg:38*ag:178*ag:3*ac:55*ga:48*ag:179*ga:8*ga:74*ct:31*ga:72*ag:457*gc:26*ag:12*ga:140*tc:23*tg:11*tg:300*ag:139*tc:414*ga:23*ct:11*tc:5*tc:68*ga:200*ct:59*tc:73*tc:30*tc:106*ga:32*ga:1599*ga:66*ga:68*ct:38*ga:11*ga:2*tc:8*tc:29*ct:322*ga:97*ca:16*ga*ga:22*ct:26*ct*ac:211*tc:47*tc:671*ga:493*ta:704*ga:77*ag:83*tc:323*ag:140*ga:80*ta:47*tc:605*ga:167*ag:16*tc:23*gc*ga:5*ct:125*tc:67*gt:18*tc:108*ca:26*ag:172*ag:21*ta:65*ag:77*tc:35*ga:51*ag:204*tc:279*ac:35*ga:4*ag*ga:83*ct:831*tc:280*ct:45*ct:237*ct:14*ga:44*tc:343*ct:45*at:335*ct:41*ag:10*ag:159*ca:284*tg:5*ga:71*ga:50*ct:188*ct:14*gt:41*ag:95*tc:227*ga:177*ag*ct*tg:3*ag:40*tc:90*ct:47*ga:8*ga:110*ca:131*gc:233*tc:41*tc:65*ga:158*gt:189*ga:15-tccatgtttttggctaagcagtttgttttaacatagaggagacaacgttccctttggtcaccttgtgctgttccaca:4-c:2-t:1-a:2-c:4*tc:1*tc:2*ga:3*ct:5*gt*gt*ac:3-t:1*ca:295*tc:50*ga:14*ca:2*ga:512*ct:62*ct:2*ga:276*ac:182*ga:44*tc:13*ag:3*ga:50*ct:119*ga:164*ag:215*ag:246*ag:53*ct:23*ct:86*ct:144*ct:71*ca:124*ct:239*ct:53*ga:29*ag:125*ct:38*ga:224*ga:464*ag:44*ga:26*ct:35*tc:149*ct:281*ga:77*ag:38*tc:407*ag:186*ca:809*ga:249+a:893*tg:179*tc:2*ct:239*ct:283*tc:124*ag:1292*ga:827*tc:434*ga:211*gt:104*gt:29*gc:5*ag:53*ag:104*ga:522*ag:283*ag:583*ct:150*ag:14*ct:120*cg:69*ga:110*tg:11*gt:136*ct:1*ct:149*tc:236*tg:74*ga:222*tc:54*ac:12*ct:287*ct:293*ag:62*ag:248*ga:115*tc:291*gt:98*ct:25*ga:75*ag:38*ct:74*ct:55*ga:6*ga:38*tc:1*ag:11*ga:57*ga:17*tc:71*ga:356*ag:41*ta:16*ct:249*tc:14*tc:131*ag:169*ac:19*ct:35*ga*ta:20*tc:1*gt:7*at:1*ac:245*gt:185*ga:83*ac:79*tg:114*ag:31*ga:465+t:29+a:148*ag:179*gt:194*tc:11*ta:71*ct:14*ca:24*ag:7*tc:59*ga:2*ag:18*ac:367*tg:230*ct:116*ag:317*ga:67*ct:6*tg:182*ag:107*ga:200*ga:332*ga:182*ag:118*ta:15*ct:8*ga:113*tc:26*ga:12*ct:442*tc:396*ta:8*ac:6*ca:7*ct:189*ag:68*ca:155*ct:513*tc:41*ac:164*tg:352*gt*ag:1*at:19*ct:6*ta*ta*ta:22*ga:22*ag:11*ga:62*ag:130*tc:111*ag:56*ct:167*ag:14*tc:104*ag:17*ag:150+a:70-t:165*tc:287*ac:329*ct:2*ta:20*ct:373*ct:4*tc:151*tc:381*ga:320*ag:5*tc:333*tc:86*ga:217*ct:114*ga:137*ct:245*ag:2*ag:14*tc:125*ag:5*ag:244-gagcgtggaacaaaaatcactttggatttttgctccacgctcaaaaactgataaacggcgggaacagaaccaactccttcggaaataagccgaaattctccaaaaatcaa:4-ca:2+tcc:3+a*ct*ga:5*ta:3-tcttatttctcggagctaaacggttctgtcccgacctc:81*ct:150*ct:8*ga:179*ag:10*ct:423*ag:513*ta:165+a:2*ta:1-t:253*tg:11*ag:24*ct:632*tc:56*tg:50*ag:146*ga:500*ct:581*ga:1005*tc:141*ga:20*ct:107*ca:325*ag:11*ct:122*tc:50*ct:8*ag:332*tc:75*ct:33*ct:18*ct:2*tc:80*tc:136*tc:6*tc:1*ct:16*ct:179*ga:44*tc:139*ag:5*ag:48*ct:337*ga:661*ag:319*ct:42*tc:13*ac:2*ac:11*tc:172*ga:34*ag:108*ct:120*gt:146*ag:158*ta:62*tc:119*gt:416*ag:546*ga:406*ga:134*ct:10*cg:15*ac:49*ct:9*gt:151*ct:11*ga:6*ct:2*ct:21*ct:7*tc:44*ag:2*tc:2*ag*ga:2*ga:28*ga:29*tc:34-a:249*ta:137*ca:236*ga:200*ta:110*ta:23*ag:146*ta:75*tc:32*ga:169*tg*tg:11*ga:266*ct:18*tc:5*ct:272*ag:910*ac:108*ga:29*ga:8*ct:354*gt:55*ga:5*tc:172*ct:23*tc:149*ct:168*ga:145*ga:138*at:191*ga:3*ag:385*gc:59*gt:55*gt:93*ct:71*ac:233*tc:20*at:23*ag:5*ga:110*ca:203*ag:11*ga:23*ga:26*at:317*ga:67*gt:288*ag:2*ca:26*tc:47*ag:11*ag:11*tc:260*ct:266*ct:17*cg:56*ct:11*ga:5*ga:26*ag:80*ga:14*ag:50*at:179*ca*tc:97*ct:199*ag:275*gt:89*ca:53*ag:344*tc:29*tc:2*ga:83*cg:317*tc:223*ag:30*tc:25*ac:116*ag:4*ag:158*ct:23*ct:50*tc:500*tc:179*ct:107*ga:14*ct:41*ga:37*tg:78*at:242*tc:59*ag:382*ag:2*ag:39+a:8*ta:145*ag:113*ga:86*ag:122*ct:134*ct:71*gt:86*ct:86*ga:62*tc:182*ga:52*ga:399*ag:104*ag:711*ga:927*ga:29*ag:44*ga:20*ga:44*gt:11*ga:83*ca:71*ag:56*ga:19*ag:27*ct:37*ac*ca:2*cg:131*ct:130*tc:143*tc:21*tc:14*ga:77*ag:113*ga:29*ag:85*tc:187*ta:166*ag:239*ag:42*ga:254*ct:80*tc:24*tg:148*tc:235-t:260-t:582*ca:237*tc:179
1478382 1547352 | 1581156 1650129 | 68971 68974 | 99.20 | NZ_KB944666.1 chromosome00001 | cs:Z::47*ag:117*ac:204*ag:7*ct:4*cg:50*ca:122*ct:216*ct:44*tc:26*tc:328*tc:48*tc:219*tc:24*tc:15*ct:185*ca:44*tg:5*ag:5*ct:38*tc:43*ct:46*gc:262*tg:83*cg:29*ag:62*tc:1*ag:2*tc:110*ag:129*ag:95*ag:41*ct:164*ga:29*ct:6*ct:121*ag:5*tc:8*ag:21*tc:1*ga:53*ct:2*ct:182*tc:23*ag:65*ag:39*ct*ac:109*ac:212*ag:89*ac:145*ca*ga:163*tc:36*ca:46*ct:159*gt:464*ga:212*ga:403*ag:5*ct:116*ag:191*ag:2*ct:3*ca:1*ag:2*ta:2*ga:395*ct:105*ct:125*at:161*ag:164*ct:452*ct:161*ga:251*ct:218*ct:50*ag:497*ct:50*ct:209*ct:107*ct:30*tc:19*tc:12*ct:136*tc:40*at:24*ga:12*gc:36*ct:178*ct:8*ga:9*ga:48*ag:204-t:801*tc:20*tc:847*ct:512*at:688*gt:3*ct:207*tc:8*ct:11*ac:346*tc:156*ct:639*ga:680*ag:116*tc:266*at:892*ag:98*at:2*ac:167+aaaata:1-c:3*cg:41*ta:22*tg:472*gt:413*ct:137*ag:233*tc:17*ga:17*ct:58*tc:142*gt:481*ct:83*ct:383*ga:192*ga:298*ct:420*at:100*tc:122*ct:5*ag:40*ag:30*ag:29*ta:7*ag:703*ca:103*tc:3*ga:911*ga:285*tc:161*at:23*tc:26*ct:5*ga:1116*ag:37*at:29*ga:6*ga:17*ag:55*tc:74*ct:5*ct:2*ac:146*ga:23*ca:80*tc:59*gt:282*ta:87*ac:53*ca:35*ga:101*ag:145*ag:282*ga:302*ga:306*tc:197*ag:8*ga:26*ga:50*ga:170*tg:1372*tc:1038*gt:3*tc:81*tc:106-t:15*tg:4+tt:164*gt:182*ct:773*tc:35*tc:162*ct:25*ga:341*ag:122*ga:44*tc:166*ga:79*ag:82*gt:142*ac:116*ct:6*ag:11*gt:248*tc:8*ct:30*ga:2*tg:14*ag:61*tc:11*ga:95*ac:68*cg:500*ga:11*ag:152*ct:284*tc:149*ag:14*tc:180*cg:2*ct:515*at:607*ct:5*ct:434*tc:270*ag:203*ga:87*ca:259*ga:2*ct:17*ag:24*ca:49*ag:23*ga:246*ag:52*tc:11*tg:18*ca:19*ga*tc:49*tc:301*ct:153*tg:118*gt:116*tg:2*ct:65*ct:101*tc:6*ca:196*ga:251*ct:179*ag:27*ca:1*ta*tc:12*ta*ta:12*gt:15*ct:11-t:47*ta:5*ga*ag*ct:3*tc:1*ct:14*ta:5*ag:21*tc*ag:16*ga:3-t:3-g:3+at:20*ag:276*gt:39*tc:186*ta:54*ga:40*ag:694*ta:390*ct:122*ct:185*ct:20*tc:134*ct:68*ct:353*ac:89*ct:296*tc:41*ta:5*ct:53*ct:50*gt:119*tc:332*cg:543*at:3*ga:13*ag:233*ag:5*ac:2*tc:233*ac:17*ct:44*ga:98*cg:89*ag:41*ga:39*tc:20*ga:3*ct:4*ta:35*ga:218*at:17*ct:86*ct:36*ct:16*tc:2*ag*gt:76*ca:71*ag:26*ga:74*ct:11*ga:24*gt:37*ct:182*ct:170*tc:19*cg:23*ag:8*at:146*tc:35*gc:98*tc:47*ct:26*ga:179*ct:2*ag:8*tc:105*ct:25*ga:60*ct:259*tc:41*ac:125*ag:21*ta:5*tc:8*ga:37*ta:73*tg:115*ag:77*ct:198*ag:35*ta:68*ag:671*tc:136*ag:233*cg:372*ga:4*cg:168*ag:11*ga:58*ag:32*ct:59*ag:111*ca:134*ac:151*ct:104*gt:171*tc:191*ct:234*ga:168*ag:224*ca:23*ct:478*ct:65*tc:182*tc:269*ag:113*ct:26*ct:167*ga:32*ac:139*ag:152*ct:60*tg:141*ct:252*at:20*ag:476*ct:422*ct:11*ct:179*ag:66*ag:4*ga:12*ag:6*ag:153*tc:99*ct:71*ag:379*tc:59*tc:252*ac:291*ta:371*ga:225*ga:4*ct:43*ac:231*ag:666*ct:119*tc:30*cg:106*ca:14*gc:69*ag:136*ca:47*ct:215*ct:12*ga:103*ct:40*ga:65*at:235*ac:13*ct:213*at:30*tc:8*tc:169*ct:2*tc:26*gt:43*tc:51*tc:8*ac:146*ga:2*tc:271*ac:537-t:12*ct:8*ct:165*tc:167*at:59*cg:130*ag:17*ag:59*ag:29*at:81*ag:8*tc:250*ga:83*tc:89*ga:32*tc:80*ga:26*ga:80*ct:324*tc:24*ga:44*ag:98*gt:17*ga:137*ct:56*ct:20*ga:266*ga:5*ca:43*ag:117*gc:246*ga:1*ac:104*ag:22*tc:101*ag:481*ct:526*ct:20*ag:290*ga:89*ga:20*ga:2*ct:32*ga:68*tc:5*tc:53*ta:215*ct:56*ag:113*ct:275*tc:4*tc:144*ag:2*ag:3*ag:18*ag*gt:115*tc:19*ga:410*ga:222*ag:2*ga:29*at:20*ct:242*ag:286*ct:95*ga:24*gt:124*tc*ga:19*tc:8*ag:53*gt:131*ag:116*ga:65*ta:47*ct:25*ag:36*ct:8*ct:11*ta:26*ct:116*ga*ga:37*ta:110*ga:335*ct:95*ag:57*ct:21*tc:45*gc:11*ag:23*ga:35*ga:11*ga:251*ac:41*ag:349*tc:187*tc:56*ag:190*ct:63*ag:44*tc:352*ga:38*tc:14*ct:2*gc:77*ag:107*gt:179*ct:203*tc:21*ag:205*ct:35*ag:38*tc:2*gc:305*tc:11*tc:229
1419371 1478391 | 1521031 1580117 | 59021 59087 | 99.04 | NZ_KB944666.1 chromosome00001 | cs:Z::32*tc:43*at:227*tc:227*tc:47*ga:11*tc:66*ag:5*ct:85*cg:27*at:210*ag:76*gt:23*ac:113*ag:182*cg:21*ag:25*ct:11*tc:66*ga:13*ga:2*ca:13*ct:13*ag:4*ct:5*ct:24*ga:37*ga:9*ta:68*ag:71*gt:115*ag:249*ag:7*ag:110*cg:40*ct:18*tc:32*at:59*ca:2*ag:272*tc:89*tc:120*ct:32*ct:11*tg:185*ag:89*ct:251*ct:155*ag:119*at:81*ga:148*tc:109*gt:21*ga:46*tc:151*tc:2*tc:24*ca:133*ag:305*ga:33+a:56*gt:52*ct:39*at:20*ct:24*ta:121*ct:12*ag:346*ga:141*ag:248*ct:73*ag:137*ag:300*tc:55*tc:44*ag:2*ag:321*ct:251*tc:443*ga:41*ag:5*ag:11*ga:146*ct:301*ag:65*ag:233*ag:2438*ct:806*ct:93*ga:113*ag:52*tc:8*ct:5*ga:5*ga:14*ag:74*ag:323*ag:266*tc:134*ag:68+g:300*gt:289*ga:570*tc:558*gt:40*ct:701*ga:716*ct:26*ct:92*at:283*ga:563*ag:266*ga:167*ct:251*ga:1151*ct:377*ct:50*at:74*ct:35*tg:1911*ct:2134*ga:153*ga:48*tg:372*ga:221*ta:122*ac:5*ac:104*tc:44*at:65*tc:83*tc:2*ga:29*ct:8*ct:19*ag*ct:8*ag:101*ct:2*ag:113*ac:29*ag:494*ct:79*tc:86*ct:32*tc:224*tc:53*tc:98*ag:192*tc:1*ag:60*ag:251*gc:101*ga:14*ag:224*ta:14*gt:137*tc:191*ct:128*at:38*ct:23*ct:83*ta:55+t:139*ag:92*ct:56*ga:237*ag:19*ct:327*ag:2*tg:38*ga:557*ca:251*ag:32*tc:104*ag:1175*gt:348*tc:233*gc:38*ca:56*ca:61*gt:542*ct:5*at:20*tc:2*ct:6*ga:7*tc:11*ag:38*ct:56*tc:101+a:26*ta:10*ag:258*gt:233*ct:447*tc:35*ag:86*ag:257*ta:38*ga:539*ag:104*ca:14*ct:142*ct:4*ag:56*ag:629*ga:345*ga:17*ac:53*ct:50*ag:717*ct:364*ag:173*ca:20*ga:14*ct:33*ag:20*ca:49*at:34*tc:101*ga:15*ct:8*tc:65*tc:518*tc:131*gt:47*at:29*ca:80*tc:146*ga:75*gt:67*ga:143*ct:92*ct:245*ag:14*ag:23*ag:284*ct:143*tc:77*ct:17*ag:2*ct:8*tc:56*ct:14*tc:167*ag:44*ga:8*ag:467*tg:44*tc:185*ct:38*ct:85*ca:347*tc:182*ag:257*ca:129*ga:176*ga:36-a:43-t:367-t:95+g:33+atgatgaaggtcaattttggacattatctaatttactcgatggagttagatcgtttgatgaagttgtcacagaaatgaagaggaaatatccggaattaacagtaaaagatatcgaagaagggatagattttttaa:184*tg:29*ct:102*tg:642-agaagaaaatcaactattagtgttgagtgatgaagtggcgagacaaattaattcatccgaactaatcgaaga:633*tc:143*ga:376*ga:428*ag:79*ag:816*tg:1483*ct:528*ct:187*ag:386*ct:425-t:580+g*at:6*at:113*ga:162*tc:55+a:57*ga:3*tg:1*ct:166*gc:17*ga:38*tc:4*ta:77*ct:5*ga:39*ag:16-a:6*ac:266*ga:146*ct:14*ct:5*cg:49*ta:105*ct:26*tc:5*tc:38*ag:143*tc:328+t:139*ag:14*ga:151*ct:206*tg:190*tc:630*ag:341*ag:292*ct:161*tg:33*ct:14*ga:140*tc:68*ga:260*ag:41*tg:101*ga:212*ag:32*ga:47*ga:2*ag:53*ga:11*ag:160*ga:72*ag:982*tc:11*gt:257*ag:194*gt:84*ct:7*tg:248*ca:103*ag:102*ga:14*tc:5*ct:62*ga:14*at:20*ga:2*ag:239*ct:191*tc:1*ag:24*ag:17*tc:83*ga:753*ag:47*gt:308*ag:17*tc:131*ga:289*ct:90*ga:199*ag:69*ag:9*ga:11
581892 638120 | 632307 688393 | 56229 56087 | 99.06 | NZ_KB944666.1 chromosome00001 | cs:Z::26*ct:104*ga:32*ct:430*ga:89*ga:64*tc:30*ct:1909*ct:126*tc:371*tc:34*ag:60*ca:62*ga:302*ga:23*ga:98*ag:134*tc:1563*ag:70*ct:94*ga:359*ct:2*tc:104*ga:80*at:26*ct:2*tc:144*at:105*ta:103*ct:149*ag:44*ag*ct:301*ag:29*tc:74*tc*ta:28*tc:296*ag:32*ga:29*ct:6*tc:25*ca:155*gc:707*ac:221*ag:1191*ga:83*ag:474*ga:78*ga:38*ct:20*ga:176*ag:167*ag:176*ga:92*ag:180*ca:157*ca:3218*ag:59*tc:844*ct:223*ga:108*ct:501*ga:292*tc:5*tc:606*ct:4*tc:14*tc:62*ga:209*ag:405*tc:25*ac:143*ag:9*ga:85*ag:7*tc:3*ag*ag:39*cg:286*ag:62*tc:26*tc:423*tc:187*ac:17*ag:63*ag:146*tc:88*ca:243*ct:32*ga:228*tg:76-t:9*tc:23*tc:70*ga:41*ga:177*tg:325*ct:194*ct:17*ct:5*ct:128*ga:29*at:173*tc:257*tc:44*tg:391*ct:47*ct:24*tc:4*ag:22*ct*ag:26*ga:142*ct:30*ct:33+a:22*tc:13*gc:8*at*ag:80*tg:30*ag:34*ga:13*ga:17*tc:138*at:424*ct:26*tc:303*ca:62*tc:11*tc:158*ga:28*ct:505*tc:89*ct:170*ag:8*ct:20*tc:11*ca:14*ta:557*tc:274*tg:88*ca:70*tc:16*tc:4*ga:17*at:53*tc:74*ga:20*ga:168*ga:1*gt:625*ag:5*tc:299*ca:270*ga:190*ga:2*ct:18*tc:280*gt:106*tg:194*ag:2*ct:17*ga:71*tc:56*tc:180*ct:16*tc:14*tc:36*ga:103*tc:56*ct:66*ag:247*ga:2*ct:138*ga:564*ca:5*tc:35*ag:36*ca:148*ct:15*ag:37*ct:128*ga:26*tc:95*ga:77*ga:292*ga:201*ga:25*ga:52*gc:1*ct:50*ca:20*ta:14*ag:65*tc:92*ac:449*ga:17*ag:60*gt:1*ca:139*gt:27*ag:89*ga:146*ga:41*ct:85*ct:123*ag:29*ag:2*ga:17*ga:40*ct:425*ga:38*ct:38*ag:71*ag:28*ag:3*gt:389*ga:89*ag:93*tg:7*ga:845*ct:8*ta:23*ag:20*ga:137*ct:112*ag:23*gt:134*ag:56*ag:26*gt:536+g:206*ag:53*ct:116*ga:14*ga:41*ct:17*ct:14*ca:20*tc:96*ag:29*ct:13*tc:459*tc:38*tc:20*gc:8*ct:254*tc:14*ga:473*ga:80*ct:372*ag:2*ag:118*ct:210*ga:134*tc:397*ct:245*ct:50*ct:191*ga:44*ct:299*ag:5*tc:7*ga:61*ga:94*ta:80*ct:270*ag:13*ga:29*ga:23*gt:96*ga*ac:18*ct:52*ga:52*ga:20*ct:1*ga:257*tc:26*ct:222+t:3*ga:4-cgggacggaaccgtttagctccgagaaataagaaggaatttccgaaaattgctttttaatttttggagaatttcggcttatttccgaaggagttggttctgttcccgcc:3-tatcag:2+c:3*ga:2*ca:1-tgg:4-aaaatccaaagtgatttttgtcccagg:1-t:60*tc:5*ct:239*ag:5*tc:5*tc:101*tg:8*ct:278*ga:465*ga:46*ct:20*ct:95*ct:104*ta:161*at:25+a*ga:22*tc:520*ct:62*ac:53*ag:249*ga:4*ag:32*ta:366*tc:265*tc:364*tc:62*ct:35*ga:23*at:86*ga:2*tc:1174*ga:159*tc:149*tc:311*tc:17*ag:41*ag:99*ca:76*ct:107*ga:106*gt:14*gt:60*ga:211*tc:113*ag:5*ga*ga:9-a:8*ga:183*ct:65*tc:254*cg:332*tc:168*ga:70*ag:183*ag:43*tc:38*ag:150*ag:446*ag:134*ga:341*ct*ag:225*tc:245*ga:158*ga:392*ga:482*ga:37*ag:105*tg:248*tc:447*ga:89*ag:568*ga:83*ag:64*ag:6*tc:25*at:6+t:232*ga:31*ct:38*ag:718*ct:32*ct:30*gt:118*ag:167*ct:158*ga:77*ag:71*gt:8*tg:8*ca:65*ac:26*ag:11*tc:137*ga:802*ga:137*ca:169
2115767 2170588 | 2311857 2366683 | 54822 54827 | 99.25 | NZ_KB944666.1 chromosome00001 | cs:Z::15*ct:44*ct:5*ct:14*ga:14*tc:288*ag:60*ga:918-c:99*ag:2*ag:33*ag:83*cg:41*at:62*gt:62*tc:89*ct:5*ga:128*ag:5*gt:2*tc:2*ct:118*ac:86*at:260*tc:14+at:7*gt:6*ct:24+aa:1+c:3*ta:3*ct:9*ag:4*gt:9*tc:41*gt:26*ag:2*ct:44*ga:24*ag*ct:12*ga:1*ta:36*ag:1*ct:60*gt:3*tc:25*at:32*ga:11*gt:15*gc:6*tg:54*ga:49*ta:18*ga:5*tg:17*ct:11*ag:38*ga*ag:5*ga:94*ag:5*tc:11*gt:14*ca:2*tc:50*tc:41*ct:1*ac:20*ga:63*ga:63*ga:66*ta:57*ga:11*ct:21*ag:10*ct:230*tc:12*ct:25*ag:5*ag:7*tg:68*tc:15*ct:340*ga:220-t:601*ga:96+a:474*ag:314*ga:114*ag:583*tc:560*ag:29*tc:47*ag:71*ag:244*tc:468*ga:386*tc:146*ag:197*at:239*ct:155*ct:86*gt:311*ga:257*ta:263*ct:246*ta:203*ct:68*ct:2*tc:17*ag:71*ac:146*tg:827*tc:59*tg:68*ga:293*ga:28*ga:27*ag:152*ag:160*ga:147*ag:542*ga:53*tc:41*tg:26*ct:59*tc:29*ga:38*ag:92*tc:2*ga:23*tc:65*ct:62*gt:29*ct:61*ct:346*tc:258*ga:29*ga:44*ct:287*ag:131*tc:8*ga:17*tc:80*ag:32*tc:104*ga:110*ga:67*ct:114*gt:80*ag:206*ag:32*ag:37*ga:39*gt:32*ga:161*ag:335*ga:1*tc:5*tc:36*ag:24*ct:202*tc:152*tc:47*cg:59*tc:53*ct:540*ga:125*ga:38*ct:140*ag:14*ga:188*tc:2*ct:86*tc:1*ga:69*tc:44*ct:4*ag:93*ga:19*ga:18*tg:14*ct:650*ct:29*ct:430*ct:51*ag:840*tc:676*ac:15*ga:148*tc:73*ag:281*ag:5*ga:46*ca:123*ca:96*ag:370*ga:80*tc:91*gt:94*ag:273*tc:75*tc:326*ag:58*tc:345*ga:239*ga:345*ag:124*ag:50*ag:749*ga:131*ag:564*ga:44*ga:230*ct:47*tc:689*ta:95*ga:52*ct:39*tg:180*gt:51*ct:32*at:83*ga:35*ag:119*ga:65*ga:97*ct:185*ag:568*ag:107*tg:413*ct:188*ga:301*ga:17*tc:34*ga:27*ag:221*ct:92*tc:602*ct:65*ga:23*ct:5*ga:200*ga:89*ag:17*ag:834+a:14*ga:72*at:88*ct:874*gt:399*tc:41*at:88*ct:274*gc:48*ct:599*ct:62*ag:23*ct:98*tc:166*tc:62*tc:9*ga:11*ag:31+t:58*ga:17*ct:246*ga:91*ca:260*ag:112*at:2*cg:23*ga:65*tc:50*ag:11*ct:89*ta:2*ct:336*ag:14*ga:419*ct:5*ct:107*ga:451*tc:296*ct:74*tc:8*ct:54*tc:154*ta:188*ag:558*tg:201*ag:11*ac:834*ga:104*tc:71*ct:65*tc:17*tc:23*tc:14*ca:278*ct:112*tc:54*ct:1*ct:123*ag:2*gc:23*ag:8*gc:151*ag:5*ag:15*ac:40*tg:76*ag:83*tg:35*gt:8*ct:46+t:29*ag:69*tc:8*ca:260*ct:98*ag:272*tc:47*ga:44*tc:402*tc:32-a*ag:21*ga:424*ga:167*ct:1*ga:284*tc:23*tc:535*ct:2*ga:93*ga:701*tc:292*ct:107*tc:209*tg:638*ct:16*gt:90*ct:42*ct:22*ag:65*ca:5*ct:21*ag:247*ca:409*ca:134*gc:107*tc:62*ga:1378*tc:17*tg:53*ag:17*tc:47*ag:29*ta:23*ag:14*ag:14*ga:44*ga:38*ag:61*ga:51*ag:23*ct:125*ct:185*tc:176*tc:23*tc:68*ct:26*ct:8*ct:80*ct:143*ga:104*ct:246*ag:600*ga:185*ag:116*gt:38*ag:23*ga:26*tc:164*ta:1*ac:108*ga:83*tc:221*ag:107*ga:50*tg:164*tc:280*ag:80*cg:710*ca:256*ag:155*tc:368*ag:368*ta:32-t:193*ga:228*at:70*ga:110*tg:78*tc:23*ag:19*ta:2*ag:17
2432702 2484519 | 2723479 2775299 | 51818 51821 | 99.34 | NZ_KB944666.1 chromosome00001 | cs:Z::20+a:29*tg:30*ta*cg:224*ac:607*ag:68*ag:326*ct:242*ag:44*tc:71*tc:137*ct:261*ga:41*tc:20*tg:77*ag:643*ag:230*ct:563*gc:571*ga:6*ag:257*ca:572*ag:563*tg:584*ga:221*ga:486*gt:59*ga:29*ga:101*ag:401*at:335*ac:932*tc:465*ag:98*tc:1232*ag:23*ct:8*gt:299*cg:107*ct:694*ct:23*ga:32*ct:230*ag:98*ag:212*tc:167*ga:227*tc:95*ag:83*tc:14*tc:29*ct:8*ga:25*gt:1041*ac:5*ga:29*ct:2*ga:388*ct:209*ag:17*ga:35*ac:107*ag:806*ag*ct:2*ac:2*tc:109*tg:366*ca:170*tg:104*ga:99*ag:56*ga:26*ga:149*ga:168*gt:421*ca:17*ga:17*ga:59*ga:29*tc:83*ag:17*ac:21-t:229*ag:194*ag:197*ag:30*ga:14-a:367*gc:122*ag:89*ag:35*ta:80*ac:131*ac:244*ag:200*ct:236*at:86*ac:38*ac:35*ga:35*ct:38*ag:993*tc:36*ac:169+g:18*ag:6*ta:6*tg:13*ag:8*ac:6*at:29*ac:126*ta:5*tc:45*tg:43*tc:86*ct:56*ct:5*ag:29*ga:35*ga:211*ct:99*at:2*ag:176*gt:378*tc:82*ag:110*tg:105*tc:45*at:34*tc:68*tg:338*tc:38*ct:2*at:8*ag:1*ca:18*ag:15*ca:7*ct:9*tg:37*ct:63*ct:422*ga:10*ac:129*ga:62*ct:782*ac:26*tg:107*ga:383*tc:383*ga:17*ag:122*ag:98*ag:499*tc:216*ac:212*tc:290*ag:281*ga:15*ga:101*ct:116*ct:1015*ct:308*ct:77*ct:125*tc:215*tc:59*tc:23*tc:227*ac:18*tc:46*ct:131*ga:308*ca:1*ct:272*ct:230*tc:92*tc:21*tc:179*ac:26*ga:135*tc:80*ct:557+t:29*ct:251*gt:35*ct:47*tc:366*ag:5*ct:20*ct:116*ag:134*tc:2*ta:11*tc:11*ca:5*ag:125*tc:62*tc:14*ga:95*ct:167*tg:44*tc:17*tc:62*at:69*ct:10*ct:80*tg:302*ac:394*ct:110*ca:104*ga:38*ag:92*tc:5*tc:131*ag:53*ga:185*ct:109*tc:10+a:37*ca:17*tc:5*tc:1*ct:126*tg:38*ct:272*ct:413*ct:226*ga:212*ag:454*ct:81*ag:11*ga:299*tc:41*ga:155*tc:1121*ca:500*ct:24*ct:37*ag:59*ga:110*ga:71*ag:77*ga:26*ag:378*gt:59*gt:41*ct:7*ct:2*ca:3*ca:156*ct:40*tc:10*at:72*ct:5*tc:26*tc:14*tc:5*ct:113*ct:44*ag:59*ta:5*ct:61*ga:29*ga:2+c:98*ga:32*ag:65*ga:8*tc:41*ga:2*gc:371*ag:77*ga:266*tc:2*ag:17*ag:196*ag:164*ta:5*ct:41*ag:143*tc:119*ga:46*ag:464*tc:143*tc:8*ga:107*ga:161*ag:8*tg:182*ag:47*ag:92*tc:2*ag:47*ag:110*ga:65*ag:221*at:20*ct:41*gc:576*ct:23*ag:53*tc:930*tc:263*ag:29*tc:182*tc:26*ct:423*ga:84*ct:172*ga:25*ga:81*ga:42*ga:135*ag:40*ct:23*tg:146*ac:59*ca:104*gt:2*ga:5*ta:50*ct:1303*tc:122*ga:17*tc:38*ga:47*ca:7*tc:20*ca:21*ag:29*ga:176*ga:312*tc:89*ga:223*ga:409*tg:409*ga:49*ga:253*ag:210*tc:44*tc:114
2613393 2663117 | 2943595 2993418 | 49725 49824 | 99.24 | NZ_KB944666.1 chromosome00001 | cs:Z::244*ag:102*ac:159*ag:194*tc:50*cg:20*ct:239*ga:122*ag:32*ca:389*tc:2*ag:83*ag:20*ag:47*ta:86*ct:155*ga:4*ca:153*at:155*ag:245*tg:51*ct:111*ag:1142*tc:20*ga:32*ga:305*ct:17*ga:162*tc:93*ct*ct:706*ag:15-g:1*tc:18*tc:12*tc:2*tc:11*ga:88*ga:170*ac:236*ta:23*ga:12*ag:430*ag:38*ag:32*ag:38*tc:5*ct:269*ga:249*ct:134*ga:291*ct:10*tc:25*ta:19*tc:2*tc:49*tg:6*ga:23*tc:308*tg:563*tc:143*ac:417*ct:266*ag:62*ct:53*ta:143*ag:480*ta:7*ga:8*ta:15*ag:85*ga:21*ag:127*tc:61*ag:87*ag:8*ga:48*ga:128*tc*gt:36*gc:102*ca:13*gt:231*ac:3*ct:42*ag:5*tc:48*gc:792*ct:200*ag:185*ga:2*ga:19*ct:33*ac:200*ga:80*ag:23*ga:41*ag:151*tc:317*ga:278*tc:176*tc:53*ag:128*tc:96*ga:95*ct:8*ta:732*ga:2*ag:544*ct:315*ac:46*ag:191*ga:212*at:551*ct:29*ct:101*ga:873+a:375*ct:65*tc:7*ag:189*ga:32*ac:446*ga*cg:329*gc:411*ct:221*ga:57*gc:3*gt:693*ga:217*tc:765*tc:209*ag:238*ag:26*ct:14*tc:116*ac:365*ga:17*ct:161*ct:362*ag:44*ta:302*tc:80*ag:56*gt:23*tc:101*ag:29*ct:14*ga:38*ct:32*tc:119*ct:61*ct:174*tc:125*ag:8*tc:26*ga:86*ag:486*tc:21*tc:8*ct:23*tc:11*ag:32*ag:617*ag:82*gc:48*tc:22*ca:101*ag:97*ag:5*ag:261*ga:2*ga:5*ga:208*ag:93*ct:227*ag:467*tc:5*ag:101*ag:8*ac:149*ag:314*ct:32*at:635*ta:23*ct:596*ct:149*at:53*ga:118*gt:99*ag:35*tc:3071*ac:794*ct:1040*ct:27*tc:149*ag:261*ga:52-t:78*gc:1+gatagcaaaagctatcaatggagcctagcgggatcgaaccgctgacctcctgcgtgcaaagcaggcgctctcccagctgagctaaggccccgaatttatttg*ta:1379*ct:282-t:166+t:6*ag:35*ct:95*ct:1339*tg:39*ag:236*ga:97*tc:1054*ca:309*ga:62*ga:41*ga:296*ga:83*ag:205*ag:161*tc:45*ct:98*ag:103*tc:23*tc:47*tc:50*tc:29*tc*ag:241*ac:172*tc:157*ga:38*ca:17*ac:50*ca:249*ga:569*ct:12-tt:432*ag:215*ga:43*ac:11*ct:288*ga:17*ga:2*tc:119*ag:134*ta:71*ta*tg:145*ct:229*tc:229*ca:2*ta:209*gt*ct:1047*gt:239*tc:563*cg:104*ga:345*ga:23*tc:65*ct:41*ca:104*ga:14*tc:68*ct:134*tc:50*ga:192*ct:68*ag:50*ag:34*ag*tc:41*ag:780*tc:15*tc:26*ga:61*ct:606*tc:275
663740 711582 | 868610 916456 | 47843 47847 | 99.19 | NZ_KB944666.1 chromosome00001 | cs:Z::46*ag:174*tc:226*ct:885*ag:55*ga:12*ag:12*ac:1*tc:9*at:50*ct:37*tg:1*ct:7*ga:4*tc*ct:85*tc:71*gt:5*ct:263*ga:350*ac:248*ag:189*ct:9*ct:8*ct:24*ag:164*tc:41*ct:8*ct:26*tg:245*ct:332*ag:122*ag:243*ga:377*tc:116*cg:17*ca:95*tc:1*tg:9*ga:8*ct:89*tc:32*ag:2*ga:335*tc:113*tg:128*ct:129*ag:272*ag:164*ga:92*ga:91*ct:80*tc:9*ct:135*ag:298*tg:228*ac:61*tg:3*ta:251*ga:149*ga:133*tc:1056*ga:64*ag:1*ca:3*tc:547*gc:55*ga:49*ct:135*ct*ga:143*ct:23*tc:70+a:21*tc:20+t:197*tc:273*ag:50*ct:185*at:7*ag:3*tc:23*at:20*ga:287*ag:119*tc:110*tc:2*ac:173*ga:690*ta:392*tc:8*ga:2*ag:2*gt:59*ct:80*ag:29*ga:35*ga:62*tc:59*ct:26*tc:44*ag:23*ct:674*tg:167*tc:95*ga:152*ct:215*ca:940*tg:40*ct:47*ct:11*tc:71*tc:78*ga:169*ag:247*ac:30*gc:101*ac:197*ct:14*ag:434*tc:179*ga:53*ct:35*gt:86*ct:125*tg:231*tg:190*ca:420*ag:169*ca:40*ga:4*tc:83*ga:77*ag:148*ag:90*tc:50*ga:206*ct:50*ag:8*ag:83*ct:65*tc:8*ag:74*tc:68*ag:5*ag:263*ga:230*ag:11*ag:534*ca:211*ga:77*ga:109*tc:21*ct:57*ag:280*ct:374*ag:17*ga:17*tc:29*ag:59*ct:302*gt:265*ac:107*ct:15*ag:130*ga:146*ta:10*ag:51*ct:252*ac:14*ag:36+t:20*ct:1*ct:195*ga:10*tc:115*tc:61*ca:353*tc:290*ag:23*ct:6*ac:1*ct:24*tc:51*ct*ag:271*ga:113*tc:65*tc:101*ga:146*tc:17*tc:5*tg:131*ga:167*ca:28*ag:63*tc:14*ga:5*tc:56*ag:143*ct:86*ga:62*ag:17*ag:2*tc:11*ac:5*ga:134*gt:249*ct:7*tc:8*ct:2*ag:8*ta:116*ct:32*ag:14*ct:11*tc:328*ta:322*ga:4*ag:126*ga:215*tc:92*tc:53*ct:89*tc:23*tc:62*ga:185*tg:37*ga:59*ag:61*tc:246*tc:113*ct:20*tg:47*ct:2*tc:2*ag:22*ac:300*ct:5*ga:31*tc:224*gt:120*ca:107*tg:71*ct:125*ga:56*ga:46*ct:104*tc:284*gt:13*ga:4*tc:23*ag:41*ag:35*ga:29*ag:128*tc:38*ct:40*ca:7*ct:7*ag*ag*tc:13*ct:103*ca:59*ga:5*ga:6*tc:25*ag:58*ga*ct:128*tc:27*ga:79*ga:69*ac:225*ga:173*ga:168*ca:64*ga*tc:7*ct:113*ct:44*ga:178+a:525*ct:192*ta:9*ct:64*ag:332*tc:24*ag:392*ag:320*ga:453*ct:194*tg:282*ag:25*ct:318*ga:42*tc:13*ca:8*tg:77*ga:263*tc:193*tc:16*tg:241*tc:376*ac:242*gc:278*ct:47*ag:65*ag:55*gt:105*ag:212*ga:11*gt:170*ct:101*ag:83*tc:109*ag:6*ag:17*tg:13*ga:75*ag:128*tc:623*tc:122*ct:701*ct:32*ag:14*ga:234*ct:119*ct:2*tg:2*ta:479*tc:84*tc:151*ag:29*ct:50*tc:53*cg:68*ac:48*tc:53*tc:420*ct:26*ga:59*ct:12*ct:162*ac:282*ag:25*ag:5*tc:32*ag:266*ga:236*ca:5*ag:66*ta:10*ga:5*at:788*ag:95*gt:134*ct:233*ct:427*ag:182*ct:302*ct:14*tc:182*ct:245*ag:401*gt:38*tc:14*ct:173*tc:45*ct:76*ct:374*tc:95*ag:457*tc:269*tc:224*tc:65*ca:293*ac:20*ct:89*ag:125*tc:158*ac:41*ct:119*ct:5*ct:5*at:41*tg:89
2538970 2583298 | 2837160 2881494 | 44329 44335 | 99.28 | NZ_KB944666.1 chromosome00001 | cs:Z::15*tc:449*tg:565*at:163*ga:375*ac:1516*tc:70*gt:415*ag:238*ca:52*ct:228*tc*ag:134*ct:49*at:286*ct:173*tc:21*tc:2*gt:19*tc:726*ag:86*ct:20*ga:23*ca:152*ag:26*tc:35*tc:17*tc:35*tc:32*ag:5*ct:29*ta:29*ac:105*ct:28+a:170*ta:13*tc:51*ct:5*gt:82*tc:2*ag:216*tc:169*gt:15*ct:101*ct:121*ga:2*ct:170*tc:29*ga:107*ct:74*tc:146*ca:29*ga:13*at:18*tc:2*ct:133*ga:77*tc:14*tg:35*ca:151*ag:1*tc:108*tg:347*ct:5*gc:257*gc:425*tc:22*ct:29*ga:37*tg:37*gt:170*tg:121*ag:14*tc:226*ca:128*ga:31*ag:108*tc:62*tc:27*ct:231*ca:293*cg:200*ct*ga:260*ag:91*cg:134+t:375*ga:764*ac:114*ac:315*ct:137*ag:363*tg:23*ct:3*tc:3*at*at:20+t:40*tc:176*ga:554*ga:32*ga:244*tc:35*ga:56*ct:128*ag:11*tc:104*gt:170*gt:5*tc:32*cg:59*ag:51*ga:464*ag:44*ga:40*ag:3*tc:85*ta:120*tg:56*tc:20*gt:77*ga:11*ct:38*ag:32*ct:20*at:145+t:628*tc:3*ga:1*ca:62*tc:6*ag:246+a:60*ga:16*ca:17*ga:25*tc:63*ag:15*ag:1*ga:77*tc:9*ag:2*ga*tg:48*tc:18*ga:6+t:16-t:4*tc:66*tg:8*tc:77*ac:23*ca:311*ta:195*tc:57*ga:130*ag:58*ct:68*tc:50*ct:14*gt:3*ag:17*ga:70*ag:239*tc:164*tc:83*tg:132*tc:178*cg:2*ac:448*gt:16*ac:14*ag:12*ac:13*ac:25*ag:182*ca:113*ct:107*ct:47*gc:2*ct:8*ga:2*ag:65*ga:267*ct*ct:138*tc:58*tc:76*ct:38*ct:165*tg*ct:64+t:242*ag:320*ct:170*ga:20*tc:2*ga:481*tc:74*cg:257*ac:44*ga:149*tc:396*ct:104*ag:5*ct:34*tc*ct:2*ag:197*ct:197*ga:44*tc:181*ag:125*tc:26*ct:20*ag:156*gt:161*ct:118*ag:376+a:279*ag:86*gc:179*ag:65*ga:287*ga:512*ta:133*tc:50*ac:8*ag:54*ga:28*ga:226*ga:47*tc:248*ag:1123*tg:107*ga:14*ag:140*ag:1090*ag:84+t:137*ga:9*ga:8*ag:245*ag:35*gt:14*tc:9*ga:22*ag:140*tc:80*ag:26*ct:14*tc:140*ag:2*tg:68*tg:203*ct:164*gt:26*tc:11*ct:8*ga:50*ca:14*ag:11*at*ga:1*ct:1*ga:9*at:19*ag:51*ga:1538*ag:242*ga:41*tc:17*ag:59*ct:158*ga:218*gt:335*tc:164*ag:47*ag:215*ct:15*ac:139*gc:88*tc:81*tc:200*tc:478*ct:143*tc:35*ag:605*ac:251*gc:11*ag:77*ga:403*ga:199*ag:93*tc:89*ct:422*ca:378-a:137*gt:101*tc:370*gt:26*tc:107*tc:203*ga:135*ct:354-t:211*ct:137*tc:1328*ct:197*ga:302*ta:580*ct:158*ct:77*gt:203*ga:5*ga:137*tc:138*ct:289*ca:382
2371094 2415770 | 2606203 2650879 | 44677 44677 | 99.13 | NZ_KB944666.1 chromosome00001 | cs:Z::13*gc:3*ct:13*ct*ga:107*ga:2*ag:149*tc:82*tc:41*tg*at:2*ca:12*tc:4*tc:2*ca:4*gt*at:2*ac:2*ta:1*at*ct:2*gt:11*tc:5*ac*tg:2*at:2*ga:1*ag:2*ag*ct:1*ga:9*ag:67*ga:17*tg:2*ct:40*ga:2*ct:630*tc:66*ct:193*ac:26*tc:117-a:12*gt:310*ag:14*ga:107*ga:78*ag:115*gc:301*tc:120*ct:41*ct:48*at:10*ga:62*ct:393*ag:17*ag:31*ac:114*tc:113*ct:350*gt:235*tc:11*tc:5*ct:392*gt:65*tg:24*ac:86-a:50*ca:50*at:2*ag:123*ta:643*ag:2*ac:26*at:25*ga:3*ga:86*tc:8*tc:54*ag:23*ac:252*ag:39*gt:104*tc:23*ga:526*ag:62*ct:158*ga:155*ct:239*ag*ct:28*at:5*ag:4*ag:63*ga:173*ag:86*ag:17*ag:1544*ga:200*tc:215*tc:11*tg:70*ct:7*ag:108*ag:68*ag:26*tc:176*ct:227*ga:200*ag:17*ga:230*ga:193*tg:275*ag:167*ag:162*ct:170*gt:170*cg:272*ag:338*ag:125*at:1249*ca:47*ag:113*ag:134*ag:14*ag:293*ag:191*ga:41*ac:74*ct:204*ag:308*ag:86*tc:11*ga:110*ct:2*ag:5*ga:65*ga:131*ct:14*tg:40*ga:39*ag:83*ac:347*ag:2*ga:2*at:29*ag:32*tc:74*tc:119*ta:74*ct:30*ag:238*ag:41*ga:56*ga:4*ct:51*ga:382*ct:84*ag:44*tc:551*tc:8*ga:59*ga:62*tc:609*ct:5*ct*ct:24*ag:27*tc:96*ga:20*tc:233*ga:230*gt:7*ca:78*tc:2*ta:6*at:50*ag:114*tc:304*ga:502*ct:3*tc:11*gt:38*ag:113*ga:669*tc:119*ct:318*ga:454*ct:179*ct:59*ct:10*tg:34*gt:875*ga:356*tc:56*at:20*ct:7*ga:9*ga:8*ct:29*tc:140*ag:32*ta:111*cg:34*ct:77*ag:23*ag:12*ag:37*ct:26*tc:13*tc:102*ag:10*ag*ga:32*ag:17*ga:194*at:25*ga:15*ca:23*ct:32*ag:50*ga:679*ct:9*gt:122*at:62*ct:14*ga:23*ga:14*ag:16*gt*ac:2*tc:239*ag:11*at:37*ct*tg:15*ag:11*tc:195*ga:34*ag:38*ag:26*ct:531*ct:161*ga:44*ag:11*ag:23*tc:95*ct:248*ag:14*ct:260*tc:278*tc:4*ag:75*ct:14*ct:5*tc:17*ga:45*gt:19*ag:170*ct:97*tc:230*tc:319*ag:250*tg:746*ga:23*tg:37*tg:2*gc:39*gc:71*ag:133*ag:662*ag:35*ct:62*ct:53*tc:122*ga:188*tg:134*ta:368*ag:140*ga:289*ct:84*ct:7*ct:144*ag:55*ga:131*tc:11*tc:1883*tg:370*ga:167*gt:41*ac:86*ct:122*at:217*tg:18*ca:44*ag:23*ga:5*ag:35*ct:77*tc:11*tc:35*ag:389*ct:142*tc:70*ga:153*ct:2*ca:59*tc:143*tc:26*ag:178*tc:75*ac:11*gt:68*ac:313*ga:47*ag:94*ag:134*ga:9*ga:60*tc:67*ga:5*ag:228*ct:876*ag:326*ga:56*ct:26*ct:74*ct:2*at:14*ag:86*ga:11*ga:80*ct:29*ag:29*ct:68*ct:230*tc:257*tc:185*tc:29*ga:23*ag:77*ca:35*ag:167*tc:47*ga:158*ag:50*ag:11*ga:60*ga:20*gt:46*tc:47*ct:68*ag:11*ca:14*ag:77*ct:23*ac:2*ta:35*ga:112*ga:282*ag:103*ct:71*ct:18*tc:50*ag:10*tc:156*gt:44*tc:71*tc:80*gt:11*ac:26*ca:194*ag:245*at:8*ct:125*tc:15*ag*at*gt:1*ga:17*ta:29*at:7*gt*gt:10+t:1*ct:28+t:381*tc:122*ga:5*ct:116*ga:119*ct:173
340645 385609 | 289513 244360 | 44965 45154 | 98.42 | NZ_KB944666.1 chromosome00001 | cs:Z::147*ct:26*ct:41*ga:2*at:68*ca:11*tc:138*ct:31*gt:2*tg:560*gt:308*tc:98*ct:301+tttttcat:224*tg:20*ct:56*tc:123*ga:32*ct:92*ct:39-g*gc:4+c*gc:49*tc:70*ga:64*ct:140*tc:200*ga:11*ct:29*ca:131*tc:12*ga:353*ga:362*ct:93*ag:27*tc:123*ga:175*ct:32*tc:719*ct:20*tc:29*ag:5*ct:158*ga:185*ag:116*ag:32*tc:60*ct:28*ga:15*ct:43*ct:8*ag:144*ag:53*tg:10*ga:20*ga:51*ag:133*tg:115*at:2*ct:265*ca:34*cg:242*tg:116*ct:164*cg:4*tc:111*ac:22+g:9*tg:141*tc:116*tc:591-t:297*ct:17*ac:136*ga:4*tg:1*ta:53*tc:14*ga:95*ct:26*tc:407*tc:101*ag:212*ct:35*ag:151*ag:63*ag:50*ag:212*ct:263*ag:471*tc:281*ga:6*ag:42*tc:2*tg:44*ag:200*ag:6*ct:1342*ag:446*ct:4*tg:11*ct:28*ct:13*at*at*at*at*at:300*ga:55*ga:106-t:211*ta:224*ac:11*tc:65*ga:26*tc:86*ag:86*tc:83*tg:391*ga:5*ga:40*ga:24*ga:2*ga:17*ag:20*tc:77*ga:448*ag:200*ag:330*ga:2*ga:264*at:6-t:220*ct:246*ct:178*at:86*tg:50*ag:45*tc:223*tg:134*ga:2*ga:3*ga:136*ca:144*ag:948*ac:84*tc:19*ga:366*at:14*ct:8*tc:201*ga:292*ct:59*ct:87*tc:52*gt:158*ag:98*ct:29*ct:37*ga:138*ga:44*tc:1*ag:6*ct:23*ac:2*ta:2*ta:11*tc:12*ag:14*at:12*ct*ag:11*ct:17*at:80*ag:89*ac:8*ga:5*tc:11*ct:29*tc:89*tc:2*tc:11*ga:62*ca:138*ga:1*ag:75*cg:30*ga:7*ag:5*ag:22*ta:27*tc:13*ga:62*tg:22*ag:70*ct:190*ct:2*ct:8*ct:68*tc:110*ct:8*tc:11*ct:3*ac:112*ga:75*ag:121*tc:49*ct:262*ga:75*gt:7*tg:103*tg*ac:142*ag:30*ga:32*tg:119*ca:8*ag:62+aaaga:3+tggaacaaaaatcactttggatttttgttccaggctcaaaaccttataaacggcggtaacagaaccaactccttcggaaataagccgaaattctccaaaaattaaagagcaattttcggaaatttcttcttatttctcggagcta:1*ta:1*cg:5*tg:1-cg:2*gc:2-tgg:3*gc:64*cg:8*gt:7*gc:20*ag:10*ca*at:8*gt:194*ag:246*tc:20*ga:8*tc:56*ga:2*ct:176*ct:26*ct:194*ct:349*ct:63*ct:2*tc:5*ag:113*ct:26*tc:23*ga:8*gt:5*ga:11*ct:2*ct:116*tc:49*tc:44*tc:216*ga:155*tc:18*ga:16*ag:10*ac:3*ag:4*gt*ct:5*ct:89*tc:17*tc:107*ct:66*ag:7*ag:27*ct:22*ag:71-caaaaaa:1-tg:4*ta:6*gt:1*tc:1*tc:2*ga:2*ct:66*ag*at:1*cg:1*at*ct:126*tc:26*gt:1*ga:17*gt:55*ga*ag:10*ga:3*ag:41*ca:2*tc*ga:1*tc:20*ga:2*ct:8*ag:151*ag:20*ag:2*tc:23*ga:11*ag:11*tc:7*ct:10*ga:1*tc:9*ga:4*ag:23*ag:14*ga:11*gt:11*ag:2*ag:141*ag:10*ag:158*tc:11*ag:8*tc:20*ag:11*ga*ct:1-a:4+g*tg:39*ag:45*tc:7*gt:11*ga:20*ct:23*ag:14*ag:17*ac:63*tc:16*ct:29*ct:11*ag:2*ct:2*ct*tc:3*gt*tg:2*ca:8*ga:14*tc:8*tc:8*ga:2*ga:8*ct:5*tc:86*ct:26*tc:20*ga:18*tc:1*ac:2*ct:29*ct:5*ag:2*ct:5*tc:40*ga:54*ct:50*tg:137*ga:60*ag:487*tg:197*ct:116*ca:14*gc*ct:4*ct:2*ga:4*ag:2+aaacaagcaatacaaatgaaagcaatacaccaagtacaaccagta:3*gc:5*ga:38*gc*ca:2*tc:1*ga:3*ca:1*ga*ct:7*ga:3*ga:5*ct:1*tc*ga:2*at:2*tc:2*ga:1*gc:5*ga:3*ac:67*tc:21*ac:8*tc:2*tc:22*gc:5*ga:26*tc:21*ag:2*ct:5*tc:1*ga*tc:2*cg*tc:7*ga:2*ac:2*tc:4*gc:18*ct:2*ct:2*gc*ct:4*ct:11*ga:1*gc*ca:2*tc:1*ga:3*ga:1*ga:12*ga:5*ct:47*ga:16*ga:39*ct:7*ag:99*tg:41*ga:21*ag:82*tc:180*ta:79*ag:705*ag:214*tc:1358*tc:779*tc:1300*ga:120*ct:59*ga:20*ga:56*tc:203*tc:107*ga:320*tc:181*ag:2*ga:67*ag:3*ag:50*ag:50*ga:44*ct:35*ac:12*ct:13*at:11*ga:74*ga:167*ga:44*tc:29*ct:3350*tc:244*tg:17*ta:389*ag:2*ct:32*tc:101*gt:90*tc:13*tc:220+a:11+a:66*at:613*tc:194*at:20*ct:20*ct:17*tc:56*ag:79*ct:17*at:216*ct:71*ct:266*tc:143*ag:56*ct:662*ct:101*ga:469*ac:17*ag:104*tg:53*ct:17*tg:29*ag:1150*ct:190*ag:32*ct:92*ct:17*ac:18
1111006 1153060 | 1211285 1253168 | 42055 41884 | 98.96 | NZ_KB944666.1 chromosome00001 | cs:Z::239*ag:143*tg:236*ag:3*tg:106*tc:437*ga:113*ac:104*ct:11*ag:8*tc:2*ga:819*tc:30*ct:181*ag:73*tc:51*tc:83*tc:30*tc:4*tg:8*ct:215*ga:98*ct:161*tc:405*ag:38*tc:74*ct:326*cg:194*at:544*ct:316*tc:63*ac:44*tc:32*ag:29*ga:154*ag:803*ga:446*ag:442*tc:1653*ct:2885*ct:285*ga:190*ct:288*tc:103*ct:2*ca:14*ct:105*ga:17*ga:127*tc:29*ga:197*ga:5*ct:131*ga:35*tc:23*ga:1370*ct:38*ga:16*tc:613*ag:20*ct:716*ag:26*ag:277*ct:134*tc:563*tc:266*tc:23*ag:83*ga:752*ga:41*ac:35*cg:697*tc:104*tc:17*gc:65*ta:26*tc:68*ct:101*tc:334*tc:127*ca:81*ga:8*ga:20*ct:32*tc:191*tc:7*tc:78*tc:65*gt:87*ct:37*at:203*ga:40*ct:75*ga:184*ga:434*ct:158*ct:218*gt:2*ct:71*tc:107*ag:14*ct:26*ag:26*ga:17*tc:38*tc:11*at:35*tc:149*at:2*ag:440*cg:59*ga:188*at:41*ca:56*ga:132*tc:28*ag:192*ga:6*ca:135*ct:35+a:115*tc:4*ga*tc*ga:23*ag:54*tc:8*ag:15*ag:330*ag:17*ct:28*ag:478*ga:132*tc:106*ta:2*ga:167*tc:17*ag:92*tc:143*tc:53*ct:17*ag:360*ag:101*ga:650*ga:163*ag*cg:14*tc:6*gt:72*ct:2*ga:1*tc*ga:1*ag:23*ct:171*ct:75*ct:1*ta:5*tc:68*ca:454*ac:87*at:809*ag:35*ta:371*tc:85*ct:278*ag:143*ga:209*tc:575*tc:71*tc:20*ct:8*tc:95*ct:110*ct:386*ga:179*ga:382*tc:78*ag:32*tc:7*ct:2*tc:268*ac:176-gggaacgtaaaaaacaccttccaaatgtttatttgataggtgttttgttttatttgtgccaaaaatgtgccaaaaattttagaattctatttttctttacaaaacagaattgctatattatagtgatttcgaacacagaaaaacacagtaaaatgctgaataaccttagtt:27-g:105*ag:139*tc:101*tc:5*ga:32*tc:4*ga*cg:84*ct:113*ct:62*ag:31*ga:23*ga:108*tc:77*ga:230*ga:53*tc:53*ct:104*ct:182*ag:2*tc:491*ct:209*tc:215*ct:134*ga:9*gt:28*tg:374*ct:38*ct:863*tc:167*ga:194*ga:125*ag:143*ta:92*tc:5*ag:157*ga:1*ac:45*ag:20*ga:26*tg:56*ga:148*ga:245*ct:42*ga:107*ga:80*ag:32*ag:358*ag:9*ga:20*cg:368*ct:32*ct:4*ag:9*ga:56*ac:262*ag:72*tc:236*gt:574*ag:606*ga:11*ga:140*ct:11*ga:157*ag:9*ag*gt:4*ct:27*gt:7*tc:23*ga:129*ag:40*ac:100*ct:94*ag:15*ca:127*ga:299*ga:24*ga:1*ga:35*ct:144*ag:2*ct:18*ct:18*ta:209*gt:18
2042701 2084704 | 2195331 2237542 | 42004 42212 | 98.57 | NZ_KB944666.1 chromosome00001 | cs:Z::32*ct:116*ct*ga:7*tc:7*ga:537*ct:33*ga:37*ag:9*ag:2*ga:266*ct:266*ga:44*ga:77*tc:56*ct:137*tc:414*ct:68*tc:161*cg:101*ag:62*ag:76*at:105*tc:73+a:13*ct:5*at:751*tc:110*tc:104*ct:574+c:6*ct:236*tc:37*ag:98*ta:94*ag:282*ca:50*ga:272*ct:14*ct:65*ct:31*ta:200*ag:1*ac:89*ag:49*gc:30*cg:2*ga:50*ct:2*tg:110*ag:44*ga:39*at:11*cg:3+c:1*ag:2-t*ga:1*at:2*ca:2*gt:7*gc:6*tg:2*ga:2*tc:2*tg:17*at:2+tttt:7-aagg*tc:3*ta*tc*tg:2*ct*tg:2*gt:3*tg:4*tg:2*tc:21*tg:107*cg:133*ct:11*ag:28*ct:150*ct:401*ag:236*ct:393*tc:29*ga:116*ac:2*ct:116*ct:266*ag:35*ct:341*gt:125*ga:176*ga:79*tg:102*ct:303*ct:137*ga:170*tc:89*ga:2*ct:23*ga:80*ct:5*ct:131*tg:107*ga:104*ct:128*ac:26*ga:14*ag:713*tg:2*ag:14*ga:41*ct:30*ag:10*ga:23*ct:56*ag:382*tc:110*gc:283*ag:110*ca:2*cg:5*tc:20*ct:17*ag:131*tc:32*ga:20*ag:260*ag:41*ga:152*ag:146*ga:23*ag:22*tc:41*ga:375*ct:48*ag:8*ag:131*ga:2*ct:209*ag:83*ga:2*ga:5*ga:59*ct:177*ta:197*tc:454*ct:17*tc:50*ct:36*ga:67*ct:153*ga:443*tc:117*ga:243*gc*tc:4*tc:118*ag:53*ag:29*at:335*ct:245*gt:391*ga:206*ag:215*ct:11*ag:44*ag:50*tc:47*tc:155*ga:152*ag:53*ag:35*tc:39*ag:34*ag:52*ct:760*ga:112*ct:45*ga:38*ag:122*ag:50*ct:41*ga:604*tc:20*ca:170*ga:20*ct:23*ag:59*tc:62*ct:212*ga:110*gc:7*ga:63*ct:20*ga:8*tc:50*tc:38*ag:493*tg:100*ag:140*tc:19+ctatagt:4-ga:2+g:3+a*ga:1*ca:2-ct:2-cgc:1-aa:117*ga:1*at:31*ct:67*ga:111*ct:156*ct:50*ct*ag:194*ga:49*ta:109*cg:36*ct:114*ct:1139*ga:47*ga:8*tg:2*tc:26*tc:137*tc:11*ag:142*ta:60*ct:83*ac:116*ga:59*tc:23*ga:83*tc:279*ag:1*ct:267*ga:90*tg:204*ga:37*tc:70*ga:12*ga:532*tc:152*ct:279*ga:72*gt:112*tc:56*ct:74*ct:17*ga:11*ta:53*tc:71*ga:701*ct:74*tc:86-a:138*ct:32-tc:2+a:1+g:97*tc:38*ga:2*gc:62*ga:56*ct:110*tc:323*ag:56*ct:541*tc:59*ag:371*tg:9*ga:87*ct:197*ga:44*cg:272*ag:236*tc:466*ag:102*ag:311*ag:337*tc:69*ga:238*tg:157+a:429*tc:29*ag:101*ct:110*ag:155*ga:79*ca:5*ct:11*ag:59*ga:203*ct:77*tc:2*tc:48*tc:19*ga:41*ag:5*ga:92*tc:207*ct:45*tc:4*ct:21*gc:262*ga:29*ct:779*ag:99*ct:140*ga:2*ag:44*ca:110*ta:524*ga:68*tc:86*ag:104*ac:80*ct:178*gc:147*at:109*tc:299*gt:180*ca:53*tc:226*ct:17*tc:42*ac:59*ga:14*tc:173*ga:595*ct:44*ct:5*tc:74*ag:37*ga:100*ga:335*ga:4*gt:102*ag:86*ag:56*ag:41*ga:32*ag:157*tg:3*tc:118*tc:39*ga:122*ct:2*gt:11*ag:8*ga:11*ag:131*ag:47*ag:86*ag:11*tc:29*ag:119*ga:154*ag:30*ag:35*ca:235*ct:198*ag:1*ct:1*ga:10*tc:15*ca:3*tc:35+ct:38*ag:39*tc:5+ttgcccttcggtcaccttgtactgttcatcactcacaaaggccatcctgcgtcgagtaatcgcagacatcatctgctctgtcgcttcgcgccagtcgtagtgattcgtgcaaatgatacaacctgcccttcggtcattttgtactgttcatcatctactctgtcgcttcgcgccagtcgtagtgattcgtgcaaatgacacaa:1+t:132*ct:384*ga:30*ga:130
541920 581893 | 505649 545742 | 39974 40094 | 98.92 | NZ_KB944666.1 chromosome00001 | cs:Z::14*ga:153*ag:74*ag:152*tc:182*tc:10*ct:349*ga:35*ga:23*ag:8*tc:11*ga:722*ag:23*ag:11*ct:245*ct:172*tc*tg:4*ag:57*ga:2*ag:26*ag:86*tc:168*tc:98*ag:158*ga:821*tc:104*ag:44*ct:26*ga:2*ag:71*tc:38*gt:32*ta:12*ga:472*ta:2*at:26*ct:119*ag:239*at:164*tc:47*tc:131*ct:111*ca:509*ct:122*ag:23*tc:83*ct:33*tc:767*ct:166*ag:194*ac:1786*tc:56*tc:462*ag:127*tg:685*ta:6*tg:148*ag:77*tg:50*ga:149*ct:41*at:12*ag:67*ga:6*at:232*tg:7*ag:224*ct:44*ag:203*ag:23*gc:255*tc:697*at:161*ga:59*tc:179*ta:25*ct:369*tc:349*ag:144*ct:7*tc:48*ag:87*ct:362*ca:4*ag:6*ct:170*ag:140*at:66*ta:222*ct:120*ga:1*ac:11*ca:1*ga*ct:23*ct:11*ag:86*tc:254*ca:47*ag:249*ga:747*tc:3*ga:3*ag:37*ga*ca:133*tc*ct:4*ag:1*ga:6*ct:45*cg:50*tg:559*tc:110*tc:406-caccaacaccagaaccaacaccag:422*ag:390*ag:41*gt:246*ga:121*ct:5*ct:40*ac:33*tc:119*ag:17*tc:29*tc:17*tg:8*ga:576*ga:2*ga:143*ag:5*at:233*ag:215*tc:281*ca:275*ga:2*ga:11*ag:113*tc:14*ag:5*ct:62*ct:634*ga:252*ct:279*ag:440*ag:59*ag:585*cg:433*ca:2+gtggaacaaaaatcactttggatttttgttccacgctcaaaaactgataaacggcgggaacagaagcaactccttcggaaataagccgaaattctccaaaaattaaagaacaattttcggaaattccttcttat:2+c:3-t:3+tta:4+ct:1*ac*gt:1+tcc:2+ac:2+c:44+a:645*at:122*ag:68*gt:185*ta:56*ca:77*ga:380*tc:201*tc:511*tc:48*ag:183*tc:141*ct:25*ag:92*ct:279*ct:7*gt*at:16*ct:6*ga:83*tc:70*tc:3*ga:50*ta:153*tc:25*ga:128*tc:23*tc:14*ga:23*ag:119*gt:68*tc:385*at:188*tc:65*tc:281*tc:26*ct:182*gt:101*ag:195*ga:10*ag:217*ga:7*ct:4*ca:122*ag:322*ga:261*tg:13*ct:209*tc:194*ag:70*ca:36*ag:27*ct:161*tc:28*ag:224*tc:2*ct:143*ag:338*ag:2*ga:339*ga:405*ga:218*ag:64*ag:6*ct:95*ct:111*ca:369*tc:6*ag:218*ct:200*ct:56*ta:125*ga:158*gt:53*ga:8*tc:187*ct:54*ag:20*ct:152*ca:289*tc:65*ct:8*ct:140*ct:331*ct:230*tc:83*ct:137*ag:32*tc:227*tc:65*ct:146-gg:17*ga:440*ag:16*ct:46*ct*tg:947*ca:216*ct:285*tg:3*tc:100*ac:310*ct:266*ga:20*tc:68*ct:236*ga:50*tc:11*tc:473
1153098 1190043 | 1253934 1290800 | 36946 36867 | 99.00 | NZ_KB944666.1 chromosome00001 | cs:Z::56*cg:31*ct:258*ga:4*ct:210*tg:107*ga:11*ta:199*ta:54*gc:24*ga:64*tg:161*ga:365*ga:205*ct:141*ct:256*tc:53*at:151*ta:640*ga:279*tc:29*ct:165*ac:2*ga:172*ag:108*at:133*ct:266*ga:6*ga:5-ggcgaaccagaaaaaggcaaagacccagctgcaagtggcgaaccagannnnnnnnnnnnnnnnnnnnnnnnnnnnnnnnnnnnnnnnnnnnnnnnnnnnnnnnnnnnnnnnnnnnnnnnnnnnnnnnnnnnnnnnnnnnnnnnnnnnnnnnnnnnnnnnnnnnnnnnnnnnnnnnnn:11*tc:11*ga:2*ga*ga:15*ct*ag:2*at:5*ct:5*gc:3*ag:7*ct:11*tc:5*ct:5*ac:23*at:10+a:3-c:4*ga:8*ag:56+caaaaccaaaac:11*tc:9*gt:82*gt:12*ag:6*ga:13*ca:62*ag:68*tc:11*ga:173*tc:263*ga:49*ga:24*tc:101*ag:26*ag:341*ct:46*ct:46*ag:82*tc:169*tc:123*ag:47*gt:86*ct:28*ct:3*ag:32*tc:29*ct:541*tg:10*ga:27*ct:93*ct:1*ct:49*tc:251*ta:96*tg:91*tc:32*ag:105*ct:28*tc:35*tc:168*ct:31*tc:299*ga:38*tc:71*tc:134*ct:2*tg:212*ag:3*ga:377*ga:26*ag:92*gc:83*ct:8*ct:35*ag:32*ct:479*tg:55+a:42*tc:5*tc:24*ct:645*ga:584*ag:101*ag:32*tc:20*tc:1*ag:247+tt:11*ct:1*ct*ag:10*ga:303*tc:38*ga:101*ct:215*ct:21*tc:28*cg:179*tc:23*ct:125*ct:200*ag:107*ct:78*ag:109*ag:19*tc:10*tc:4*ag:5*ca:1*ga:12*ct:35*ag:8*tc:12*ta:101*ag:71*ct:59*ct:107*ga:50*gt:20*tc:38*ag:1131*ag:9-c:51*ag:275*ct:11*ag:90*ga:1275*ag:12*ga:26*ga:41*tc:81*ct:163*ta:77*ga:71*ta:450*ag:76*ac:65*ag:212*tc:242*ga:26*at:627*gc:368*ct:41*cg:149*ct:1341*ag:155*cg:134*ga:41*ta:74*ag:230*tc:11+a:52*gt:13*tc:49*tc:357*ga:829*ga:560*ct:20*tc:242*ct:146*gt:83*ct:389*ct:261*ga:95*tc:245*tc:306*tc:251*ag:55+tacctgttgttcgaaccgtttttgataaaaccgg:669*ag:71*ac:338*ca:259*ag:101*ga:12*ag*ag:8+a:35*ct:12*ta:153*ca:1653*ga:79*ga:559*ga:3193*ga:10*ga:1*ga:7*cg*ag*ga:3+gccatttaatgttgttacttgaaaattatttgaacaagctttt:5*ta:3*tg*ct:787*ga:142+tact:13*ag:148*tc:465*ga:813*tc:575*ct:299*ac:320*ca:191*ct:157+a:286*cg:12*ct:69
2501790 2538679 | 2798755 2835780 | 36890 37026 | 98.87 | NZ_KB944666.1 chromosome00001 | cs:Z::101+t:154*ga:26*ct:86*ct:41*ga:26*gt:59*ag:146*tc:74*gt:47*ga:98*ct:50*ct:283*ct:36+t:29*ga*cg:212*ga:121*at:107*tc:21*tc:28*gt:39*cg:146*tc:26*ct:167*ta:173*tc:199*ga:23*ct:123*ac:176*ag:80*ac:2*tc:101*ac:10*ct:134*ct*ga*ac:49*ag:139*ga:330*ca:52*ct:345*gt:93*tc:65*tc:26*ca:29*ac:366*ag:91*ta:14*ga:397*ag:128*ag:125*ct:327*tc:1491*ag:109*at:35*tc:581*ga:241*ca:258*tc:14*ct:378*ga:339*ga*ct:39*ac:301*ag:5*ct:392*tc:1*tc*ct:14*ct:456*tc:5*ct:269*ga:104*ag:11*ga:38*ga:35*ag:80*ct:305*ga:332*at:299*ag:5*ag:47*ta:305*tc:110*ag:65*ct:5*ga:161*tg:64*ct:474*tc:59*ag:194*ct:840*ct*at:533*tg:34*ag:32*ct:3*ct:455*ag:211*ct:6*ga:10*ct:55*tg:1*ct:4*ag:134*ct:133*ag:78*tc:11*ag:577*ct:234*ga:160*tc:30*ga:63*ag:266*ga:122*ga:5*ag:218*ac:38*tg:59*ct:82*tc:10*tc:179*ag:268*ct:254*ga:249*tg:25*ct:4*tc:403*ga:20*tg:68*tc:224*ga:53*ga:180*at:2*gc:7*at:35*ca:6*tc:32*ct:11*ga:14*ct:2*tc:6*ag:46*tc:168*cg:29*ga:116*ag:50*tc:56*ga:32*ga:35*gt:98*ga:260*tc:259*ct:8*tc:191*ct:59*tc:14*ct:107*at:784*tc:8*ag:191*tc:224*ac:672*ga:125*tc:89*ga:11*tc:227*ga:61*ct:5*tc:177*gc:37*ac:6*ct:89*ct:8*ga:74*tc:197*ct:583*ag:107*ct:8*tc:113*ac:226*ga:805*ag:237-c:34*ag:116*ag:427*ac:123*ct:11*ct:161*ct:13*tc:75*ct:34*ct:40*ct:367*ga:194*ag:110*ga:237*tg:95*ag:186*ga:79*ct:26*ga:26*ga:147*ta:554*ca:170*ga:4*tc:42*gt:285*ac:711-c:1*cg:1-aa:2*tg*tg*cg:2*ga:3*ta:2-gtgag:4-gg:2+gatttttgctccacgctcaaaaactgataaacggcgggaacagaaccaactccttcggaaataagccgaaattatccaaaaattaaaaagcaattttcggaaatttcttcttatttctcggagctaaacggttctgtcccgacct:223*tc:113*ga:4*ct:28*ga:5*ga:40*ga:14*ac*ac:63*tc:72*ct:26*ag:635*ct:149*ct:1*tg:2*ta:18*ga:8*ct:14*ct:44*ga:393*ct:7*ct:2*ca:101*ca:227*tc:29*ga:101*ag:218*ga:146*tc:137*gc:171*tg:79*ag:284*ag:13*ga:226*ac:58*ca:618*ct:158*tc:173*ag:68*tc:44*ag:25*ag:18*ag:5*ga:134*ga:602*ag:62*tc:89*ta:164*ga:145
289982 326100 | 340767 304661 | 36119 36107 | 99.47 | NZ_KB944666.1 chromosome00001 | cs:Z::85*tc:125*ag:2851*ga:224*ag:116*tc:56*tc:293*tg:107*gt:407*at:369*gt:136-aa:151*tc:1071*tc:68*tc:646*ct:1043*ag:35*ct:543*ct:29*ct:85*at:33*tc:132*ct:371*ct:513*ac:213*tc:5*ct:1282*tg:576*ag:1905*ac:275*ac:45*at:5*tc:126*ga:238*tg:261*at:18+tc*ag:3*at:1-gac:281*cg:72*ga:14*ag:29*ga:65*tc:80*ag:129*cg:19*tc:74*ga:59*ag:71*ag:2*ct:53*at:5*tc:33*ga:28*ct:62*tc:83*ag:116*ga:122*ag:14*ct:245*ga:50*ga:6*ga:4*ag:53*ag:170*ct:425*ac:260*tc:306*tg:122*gt:68*tc:59*ag:11*tg:8*ga:5*ag:269*ga:143*ta:119*ct:248*tc:5*ag:32*ct:191*ga:23*tc:14*at:16*ga:1212*gt:5*ag:167*tc:5*ct:11*gt:4*ct:9*ag:174*ga:46*ca:95*ag:78*ag:70*ac:23*ag:71*ga:170*gt:30*ta:143*ca:1*ct:108*ca:50*tc:197*ga:224*tc:5*ct:11*ga:69*ca:301*ga:33*ct:31*ag:191*gt:108*ga:4*ag:20*ct:81*ag*ga:189*tc:129*tc:2371*ga:542*ct:557*ct:21*ct:106*ag:325*ga:28*gt:33*ga:175*tc:530*ct:74*tc:287*tc:2*tc:17*tc:65*ct:59*ct:220*ca:589*ct:332*ct:371*ga:21*ca:358*tc:339*ca:405*tg:125*ag:62*ag:84*ag:170*ga:9*ct:7*ct:11*tc:18*ag:4*tc:5*ca:224*tg:44*ca:29*tc:2*ct:134*ct:685*ag:41*ct:293-aacgtccag:351*ac:66*ta:77*ag:170*ct:27*ga:116*ca:138*tc:612*ag:17*ag:1265*tg:2*tg:38*ga:266*tg:26*ct:38*ga:140*ct:37
218718 253329 | 411644 376993 | 34612 34652 | 99.12 | NZ_KB944666.1 chromosome00001 | cs:Z::899*ga:3056*tc:1584*ga:164*tc:18+t:13+t:29*ct:60*ga:34*ct:151*ca:5*ga:502*ga:182*ag:471*ct:518*ag:59*ct:50*ct:50*ag:588*tc:92*ct:32*ga:50*tc:11*ga:17*tc:44*ct:186*ct:7*ta:107*ag:71*gt:12*ct:46*ag:65*ta:2*ga:203*ct:11*ag:77*ct:47*ga:53*ga:54*ga:48*ct:2*ag:10+tgtaacaaaaatcactttggatttttgttacaggcttaaaaat:25*ca:24*ca:19*gt:142*tc:44*ag:137*ga:2*ct:107*gt:326*ag:11*gc:485*ga:271*ag:91*ga:122*ct:5*ca:79*ct:114*ca:166*tc:3*tc:68*tc:76*ct:18*ga:35*ct:24*ac:24*tc:25*gc:15*ct:126*ga:158*ac:31*ct:132*ga:77*ag:62*ga:23*ca:8*tc:22*gt:255*cg:309*ag:17*ct:2*ct:59*ag:134*ct:179*ga:29*tc:25*ag:9*ta:197*ct:25-tgggt:1+a:4*ct:447*ag:14*tc:266*ga:32*tc:95*ct:14*ga:460*ag:86*ac:158*tc:44*at:20*tc:206*at:5*ga:8*tc:68*ct:290*tc:113*tg:147*ga:347*ga:677*tc:125*ag:2*ga:354*ct:79*ct*ag:305*tc:47*ct:20*ct:35*tc:23*tc:8*ga:5*tc:35*tc:47*tc:59*ag:58*gc:141*ga:55*tc:169*tc*ct:275*ga:19*tc:16*ag:14*ct:19*ag:4*at*ac:3-c:618*tc:44*gt:50*tc:131*cg:409*ga:99*ga:518*ag:233-a:40*ag:291*ct:2*tc:32*ga:2*ga:437*ag:311+a:140*ga:55*ga*ag:236*tc:5*tc:83*ct:100*ca:138*ct:474*ag:5*tc:170*ct:457*tc:68*tc:489*tc:153*tc:166*at:204*tc:1139*ca:8*ga:62*ga:95*ga:2*ga:251*ca:17*ct:60*ag:6*ga:36*ct:24*ct:143*ct:235*ac:26*ga:47*ct:59*ct:5*tc:116*ga:347*ac:149*ct:161*ga:110*tc:113*ct:68*ag:452*ag:462*tc:149*ga:215*ag:128*ag:17*ct:43*ct:54*ag:241*tg:536*at:40*ga:73*ct:156*tc:200*ag:15*ag:43*tc:134*ga:188*ga:2*at:92*gt:50*gt:34*ct:43*ga:59*ag:151*tg:41*ag:68*tc:23*ga:35*gt:86*ag:17*ag:14*ga:3*tg:10*ct:8*ct:176*ct:26*ac:143*ca:54*ag:100*ta:75*tg:265*tc:82*tc:223*tg:6*ga:69*ag:116*tc:29*ga:29*tc:8*gc:2*ga:50*ga:14*tc:4*tc*ga:28*tc:9*ag:2*ga:2*gt:5*ga:2*ct:11*ct:68
487754 521584 | 413099 446926 | 33831 33828 | 99.22 | NZ_KB944666.1 chromosome00001 | cs:Z::632*tc:161*ag:188*ga:113*tc:101*tc:139*ca:298*tc:380*gc:11*ga:17*ct:12*ga:568*tc:1114*tc:437*ac:125*ga:47*ga:29*ag:56*tc:48*tg:61*ct:29*tc:273*tg:186*ga:68*ga:180*ag:382*ga:56*ac:65*gt:245*ct:2*tc:77*tc:12*ga:103*ct:15*gc:88*ta:8*ag:154*tc:8*tc:45*tc:43*ca:77*ct:71*ct:83*ct:128*tc:15*ct:94*gt:126*ag:25*gc:1*ag:113*ct:270*tc:88*ga:26*tc:50*ct:33*ca:2*ga:157*ct:1*ag:18*ct:38*ga:211*tc:16*ag:1*tc:239*ga:132*ga:23*ga:48*ag:45-a:4*ct:89*ct:114*tc:22*tc:62*ga:14*ac:10*at:15*ag:308*ca:260*ga:14*ga:95*ga:56*ct:98*ag:236*tc:21*ag:17*ct:13*ct:2*ag:248*ct:174*ct:143*ga:230*tg:464*ca:181*ct:44*ct:42*ga:83*ga:7*tc:9*ag:88*ct:31*ag:29*ac:41*tc:31+a:7*ga:59*ag:11*tg:212*ta:23*ag:224*ga:53*ct:56*ga:502*tc:357*tc:115*tg:209*ca:62*ga:38*ga:77*ga:95*tc:8*ag:438*ga:17*tc:288*ct:529*ga:6*ag:73*ta:83*tc:605*ag:305*ga:562*ta:159*tc:11*ct:275+t:25*ga:134*ct:137-a:194*tc:89*tg:22*cg:210*tc:45*ct:7*ga:116*ga:185*ga:77*ct:37*ac:43*ct:194*tc:83*ct:149*ga:47*ga:8*ga:110*ct:17*ag:149*tg:24*tc:28*ag:289*tc:6*at*at:83*tc:1*tc:215*ga:105*ag:79*tc:6*ct:266*ga:182*gt:59*tc:23*at:20*tc:20*gc:29*tc:391*ag:26*gc:23*ag:59*tc:158*tc:341*cg:491*ca:389*ag:97*tc:221*ga:119*ag:245*ag:607*ac:62*ag:339*ag:46*tc:19*ag:260*gt:263*ct:2*ct:105*ag:136*ag:114*ct:414*at:119*ct:140*tc:188*tc:38*tc:113*ct:50*gt:77*ct:140*ag:289-a:71*ga:9*ag:14-t:61*ta:44*ag:38*ag:65*ga:8*ag:43*ga:21*ct:44*ag:11*ga:47*ca:2*ga:688*ct:30*gt:53*ag:32*ag:14*tc:41*ct:8*tc:50*tc:449*tc:77*ct:275*ct:2*ct:11*ga:182*ca:11*ga:119*ga:20*ag:8*ca:11*ag:110*tg:314*ca:2*ag:28*ag:126*tc:68*ga:55-a:28*ag:25*tg:26*tc:11*ca:386*ga:209*ag:116*ga:53*ag:11*ag:104*tc:74*ga:113*ga:5*tc:124*ct:270*ag:25*ag:849*ct:164*ga:152*ca:506
8133 39210 | 698792 729829 | 31078 31038 | 98.32 | NZ_KB944668.1 chromosome00001 | cs:Z::14*ct:18*ag:34*tc:38*ct:11*ga:2*ac:11*ga:17*ga:187*tc:115*gc:154*ca:317*ct:985-tctttt:241*tc:19*ag:82*ac:85*ct:44*tc:259*ga:104*ac:319*tc:213*ct:66*ac:132*at:199*ag:179*gt:18*ag:79*ag:96*ag:4-caaggggaaagataatttttttatatctttaaaaaa:4*ct:3*tc:1*tc:24*gt:22*ga:153*ag:74*ac:5*ct:22*gt:35*ga:6*ca*ta:4*ac:8-ggattgattgg:1-t:14*ga*gt*ct:2*tc:22*ac:1*ag:16*ga:363-t:35*ct:403*ct:181*ct:230*ag:9*ac:85*ag:263*ga:8*ag:353*ga:431*ga:14*ga:128*ag:478*ga:49*ct:56*ac:446*ct:122*ag:110*ta:572*ag:9*ag:122*ct:344*tc:104*ag*tc:71*tc:26*ct:99*ga:427*ag:712*ct:100*gt:17*ct:30*tc:148*ct:14*ct:173*ct:62*gt:1268*ct:297*ca:156*ga:238*ct:194*ct:346*tc:130+aaggaa:85*tc:11*cg:22*ct:49*ca:73*ta:35*tg:16*ac:161*tc:7*tc:43*ag:142*ct:135*tg:266-t:27*at:1*ga:23*ct:37-tgaccatgttctgaccatggttggataattttttacaaattt:51*ct:10*tg:2*tc:2-a:7-c:1+aa:1*ga*gt*ga:5*tc:1*ag:2*ca:18*ca*ct:1*ct:3-a:5*ga*gt*ga*gt:3*gt:2*tc:21*cg:4*gc*ct:5*ct:21*at:1*ga:5*tc:10*ag*at:3*ta:6*tg:2+ata*ca*ca:2*ga:1+aa:3-tcactcaa:3+a:5*tg:1*ac*cg:4*ga:5+ttt:1*at*ag*ag:1*cg:2*ga:3*ca:4*ta:1*ca:8-tcg:2*ag:1+ggg:1*ca:4*ct:2*gt:5*ct:11*ct:5*tg:5*ga*ag:43*ag:178*tg:55*ag:116*ga:131*ct:739*at:685*ca:301*gc:161*ga:11*ag:75*ag:178*ag:83*tc:129*ca:130*ga:95*ga:101*ag:377*at:21*ga:202*ct:159*tc:1*tc:49*cg:218*ag:1*ag:71*tc:137*tc:50*ct:23*ga:10*tc:42*ct:206*ag:17*tc:57*gt:162*ag:13*tc:173*ag:121*tc:120*tg:16*at:28*ct:39*ct:97-a:25*ca:100*ct:24*tg:57*tc:86*ca:7*ag:103*tc:79*ac:258*ca:56*ga:242*tc:63*ct:31*ag:60*ag:97*gt:20*ct:65*ct:178*ct:171*ag:140*ag:70*ct:89*ct:78*ag:74*ag:215*ga:417*ga:550*gc:53*ga:5*tc:17*ag:26*tg:5*ct:41*ga:34*ag:6*ag:53*ca:149*ac:57*ga:532*ct:90*ag:166*tc:56*ta:44*ga:125*ag*ac:14*gt:25*ag:17*ct:35*ga:44*ag:269*ca:63*ag:94*ga:120*ga:58*ag:8+a:178*ca:2*ct:27*ct:489*ag:93*ct:78*cg:165*ca:164*ct:72*tc:138*ga:53*tc:164*ga:98*ct:11*ga:196*ct:62*tc:20*tc:31*ct:72*ga:41*at:41*ga:2*ag:2*ct:3*gc:4*ag:5*ct:3+t:2-a:11*ga:3*tg:3*tc:12*ga:4*ga:11*tc:14*gt:8*tc:94*tc:179*cg:38*gt:30*ca:102*tc:206*ct:88*ta:16*tg:173*tc*ct:16*gt:8*gt:29*ct:38*ag:21*ct:38*tc:82*tc:25*ga:178*ga:12*ct:102*ga*gt:6*ct:30*ct:47*at:35*ct:19+tacctgaaaataaccaaagtagaacctttacctgaaaataaccaaagtagaacctt:35*tc:3*gt:102*ga:6*at:13*ct:35*gt:8*ga:2*ct:10-at:1-at:3*tg*tc:46*tc:7
2223798 2251552 | 2457524 2485217 | 27755 27694 | 99.05 | NZ_KB944666.1 chromosome00001 | cs:Z::438*gt:197*ct:515*gc:110*ct:67*ct:192*ag:68*ct:17*ag:2*ct:5*ta:107*ta:1750*ct:103*ca:1529*ag:173*ga:53*ag:89*ct:429*ga:305*gc:532*tc:875*ca:11*ga:72*at:91*tc:50*tc:192*tg:310*tc:11*ag:2*ct:11*tc:8*ag:44*tc:35*ta:8*ct:30*ag:36+a:32*ct:48*ct:119*tc:8*at:17*at:110*tc:125*ga:71*tc:23*ac:50*tc:125*ga:5*ga:227*tc:5*ct:131*ct:8*ag:107*ga:65*ct:162*ga:371*cg:32*ac:356*ct:169*ct:314*ac:311*ga:20*ag:210*ag:298*tc:77*ga:5*ct:89*ct:107*tc:83*ta:137*tc:110*ga:47*ga:173*tc:8*ct:61*ag:26*ga:102*tc:11*tc:367*ga:75*ct:128*tc:269*ag:1*tc:1062*ca:41*ca:37*ga:122*ct:117-ttcagataacactggttctttcgctagttcttcaagcactagtttgttaacgggaagcactgc:328*ag:14*tg:35*ag:16*gt:11*ga:101*ag:5*ta:35*ga:62*ct:19*ga:3*ta:71*ga:87*ct:52*ct:29*ct:25*ac:4-a*ag:5*ct:147*ag:400*ag:57*ga:89*tg:146*tc:23*ag:14*ga:229*ag:156*ga:215+a:164*ga:12*ag:89*ct:2*tc:14*ag:53*ga:242*ct:23*ag:26*tc:50*tc:266*ga:89*cg:194*ac:47*ag:47*ta:11*ga:308*ag:26*ga:128*tc:83*ga:185*tc:88*ct:177*ga:215*ct:71*cg:176*ct:173*ga:182*ta:143*ag:32*ag:92*ga:2*ca:218*tc:29*ct:50*ta:77*ac:20*ag:8*gt:116*ta:47*ct:206*tc:56*at:341*ga:11*ta:169*ca:61*tc:159*ag:37*ag:71*ga:125*ga:950*ag:74*tg:254*tc:34*ga:269*ct:89*tc:299*ga:17*ag:17*ag:241*ct:582*cg:37+a:36*gc:1*ca:121*ga:137*ct:242*gt:23*ta:122*ag:86*ct:14*ca:95*ct:332*ga:29*ga:38*ct:113*tc:34*tc:108*at:160*tc:58*tg:1*ct*tg:2*ta:2*cg:48
1560872 1587193 | 1712441 1738738 | 26322 26298 | 99.15 | NZ_KB944666.1 chromosome00001 | cs:Z::70*ct:113*ga:89*ct:5*ga:110*tc:39*ga:14*ga:14*ag:152*ga:122*tg:19*ca:152-a:1039*tc:867*ct:330*tc:125*ta:61*tc:237*ga:143*ct:5*ct:318*ag:257*ag:17*tc:41*ga:240*ac:313*tc:99*ta:17*ct:26*ag:8*ga:2*ga:44*ga:8*ag:104*tc:17*ga:18*ca:2*ta:181*ga:5*tc:8*ga:35*ag:15*tc:1*ga:32*tc:159*ag:943*ct:95*tc:194*ct:50*ct:2*tc:71*ga:87*ct:7*tc:59*ct:179*ag:56*ca:110*tc:132*ct:80*ac:20*ac:236*ct:395*ca:215*ga:83*ct:47*ag:327*ag:209*ct:342*tc:19*tg:22*ag:311*tg:38*tc:33*ct:69*tc:22+g:25*ag*ta:4*ag:17*ct:10+t:1*cg:6*ag:392*ag:182*ga:338*ct:191*ag:841*ct:361*ga:439*tg:191*ta:490*ag:14*ct:23*ct:2*ct:104*ga:11*tc:80*ga:44*ga:260*ga:44*ta:128*gt:2*ag:15*ag:97*tc:14*ct:162-t:270*tg:276*ga:7-tggga:80*gt:118*tc:131*gc:5*tc:158*ga:98*ct:54*ga:152*ga:2*gt:173*ac:200*tc:39+c:47*ag:34*ca:16*tc:27*ag:35*ga:45*ct:22*ca:8*ga:96*ag*tc:84*ag:36*tc:16*gt:35-cgggacatcggctgtgattt:211*ct:59*ga:218*ac:6*ag:5*ct:8*ta:84*ga:193*ct:45*ag:31*ac:8*tc:60*ct:50*ag:82*at:64*ag:17*tc:46*ag:17*tc:5*ag:5*at:80*ct:626*ct:189*ac:426*ac:261*ct:202*ct:31*ct:272*ct:792*ga:28*ag:331*tc:347*tc:107*ag:26*ga:134*ct:36*gt:286*ct:17*tc:83*ct:52*ac:9*tc:134*ga:170*tg:99*ag:19*ct:97*ct:445*tc:13*ct:272*ag:197*tc:80*ta:212*ct:23*ct:434*ta:80*ca:11*tc:104*ga:2*tg:5*tc:29*tc:14*ct:2*gt:1058*cg:59*ct:98*ct:18
2084694 2110883 | 2280103 2306275 | 26190 26173 | 98.88 | NZ_KB944666.1 chromosome00001 | cs:Z::35*ta:30*tc:134*at:277*ta:80*tc:230*tc:326*tc:29*ta:38*tc:357*gt:191-g:4*ca:1*tg*tc:2*tg:16*tc:353*tc:40*at:23*at:23*ag:34*tc:6*ga:83*ct:55*ct:71*ct:51*ca:356*ga:17*ac:32*ga:9*tc:123*tg*ct:264*tc:104*tc:8*tg:23*gt:54*ag:19*ca:64*ta:116*ag:46*ct:159*ga:44*tc:176*tc:20*ag:56*tc:40*ag:22*ga:4*ct:113*ga:181*gt:484*ca:1030*ct:18*ac:218*tc:80*ga:45*ga:106*ta:645*ct:20*tc:40-a:6*gc:150*ta:226*ga:12*at:11*ac:115*ag:182*tc:350*ct:215*tc:326*ca:230*ac:110*ct:55*ct:78*tc:83*ga:230*ct:55*ct:84*ga:71*ct:154-acagtttcttaatct:128*tc:53*ag:17*ag:5*cg:38*ag:125*ag:92*ct:11*ct:250*tc:56*tg*ag:36*ga:47*ag:101*tc:236*ga:33*tc:43*tc:8*ag:38*tc:53*gt:2*tc:14*ag:68*ga:119*ac:59*ct:41*ct:8*ta:14*ct:68*ag:11*ga:128*tc:14*tc:98*ct:175*tc:95*tc:47*cg:49*ga:56*ct:35*ag:119*ct:131*cg:11*ct:62*ga:2*ga:1064*ga:2192*ct:259*gc:27*tc:104*gt:59*tc:14*ct:11*ag:26*ag:41*ag:2*ct:65*tg:5*ta:35*tc:140*ag:65*ct:17*ac:134*ta:4*tc:6*ag:13*ct:15*ag:14*ga:22*cg:15*ca:17*tc:14*ct:2*ga:41*ct:168*ct:211*ct:44*tc:2*ga:236*ct:8*tc:44*ga:2*ga:14*at:117*at:45*tg:15*at:52*ct:56*ga:281*ct:41*at:14*ta:128*ct:185*ga:59*ga:110*ct:77*ct:101*ca:35*ag:26*tg:95*ag:47*ga:125*tc:95*ga:98*tc:248*ct:172*ga:4*ct:91*ct:12*ga:86*ag:140*ga:65*ac:32*ca:50*ga:35*tc:41*ac:95*tc:11*ga:140*tg:80*cg:119*ct:47*ga:89*ag:110*ct:121*ct:108*ga:221*tg:29*gc:23*ag:39*ta:7*ag:95*ag:80*ga:20*ag:50*ct:316*ct:156*ct:64*ct:33*cg:173*tc:11*ct:8*ga:29*at:2*ag:5*ag:191*tg:93*tc:63*tc:855*ag:8*ac:1*ca:15*ag:1*tg:12*tc:14*ga:11*gt*ga*ca*ct:23*tc:53*ct:10*ct:18*ga:17*ct:291*ct:18*ct:60*ga:17*tc:34*tc:18*gt:32*ca:5*tc:32*ga:92*tc:36*ag:6*ac:104*tc:53*ta:29*ta:2*tc:11*tc:41*ct:50*ag:83*tc:8*ag:104*ca:8*tc:5*tc:38*tc:5*ag:2*ag:116*ct:8*ag:8*ga:45*ct:1*ct:1*ga:42*ag:8*ag:11*ag:112
638111 663747 | 838518 864043 | 25637 25526 | 98.82 | NZ_KB944666.1 chromosome00001 | cs:Z::39+cc:188*ta*ta:24*ca:344*tc:17*ag:140*ct:2*ct:135*ag:55*tc:11*gt:2*ct:89*cg:83*ct:451*ga:436*ca:44*ga:17*tc:170*ct:62*tc:923*tc:126*ga:39*ta:48*gt:198*ac:160*tc*tg:124*ag:630*ct:398*tc:421-t:493*tc:98*ga:608*tc:35*tc:822*ct:11*gc:5*ga:10*ct:14*ct:4*ct:466*ct:275*ga:260*ct:706*ga:133*ag:17*tc:33*tc:31*ga:68*tc:641*tc:314*ga:23*ct:2*tc:8*tc:336+c:153*tc:108*ga:179*ag:64*at:77*tc:335*ca:83*ga:2*tg:3*at:4*ca:14*ag:62*ac:72*tg:179*ag:104*ag:91*ag:80-attt:1*tc:2*ga:1+aaat:51*ag:14*ta:17*ag:2*tc:32*ag:164*ag:80*tg:7*tc:30*ag:805*ag:86*ct:62*ag:525*tc:9*ag:6*tc:174*ca:200*gc:81*ag:96*cg:97*ag:41*tc:524*ag:257*ct:90*tg:275*ga:700*tc:94+aaa:297*ct:57*ga:28*ga:169*ct:63*ga:5*ag:10*ct:111*ct:164*ag:133*ga:59*ac:5*ct:320*tc:49*ac:2*tc:530*ac:253*ga:77*gt:10*ct:9*ag:163*ct:515*tc:68*ct:18*ga:216*tc:164*ag:26*ga:17*tg:95*ct:92*ga:110+t:225*tg:195*at:51*tc:10*ag:139*tg:76*ac:66-gctgagacaaaagtgtttagctccaagaa:4-gaagaaatttttgaaagttgctttttgactttcgaggaatttcagcttatttccgaaggagctacttttgttcagc:5+tc:4-taaaagttataaaaga:461*ga:53*ct:32*gt:182*ga:20*ga:116*ga:589+a:264*ct:206*tc:38*ag:42*tc:13*ct:5*ct:65*tc:657*ag:22*tc:179*ca:155+t:2*gt:8*ag:21*ag:9*ag:29*ag:111*ag:86*tc:18*ag:25*cg:113*ca:176*ga:38*ag:83
2583855 2608152 | 2881571 2905866 | 24298 24296 | 99.19 | NZ_KB944666.1 chromosome00001 | cs:Z::11*ag:317*ac:44*tc:122*ct:8*ag:71*ct:26*tc:23*ta:91*ac:80*ca:26*ag:143*tc:50*ga:44*ag:519*ag:186*ct:14*tc:41*tg:5*ct:41*ac:110*ct:143*at:188*tc:2*ag:25*ga:60*ag:53*ga:5*tc:65*tc:178*ct:38*tc:143*ac:23*ga:32*ta:145*ag*gt:41*ct:308*ct:21-t:149*ct:371*tc:66*ca:67*ga:634*ct:16*ct:158*ga:77*ta:42*ga:7*ag:17*ac:146*ct:56*at:24*tg:73*ct:543*ag:88*tc:74*ag:128*ag:290*tg:43*at:162*cg:23*ag:5*ta:451*ta:52*tg:13*ga:70*tc:2*ct:8*ga:29*tc:29*ct:32*ga:38*ag:5*at:178*ct:2*ag:1*ag*ag:18-g:31*tc:334*tc:486*ga:25*ag:385*ct:69*ga:52*ag:80*tg:367*tc:17*tc:8*ct:49*gt:45*ct:48*ct:1*ct:42*ga:5*gt:79*ga:19*at:36*ct:135*ct:29*tc:161*ac:77*ga:170*ga:23*tc:408*ct:5*ag:89*ct:9*ga:31*gt:53*ct:91*tg:368*tc:122*ga:320*tc:83*tc:310*gt:740*ca:23*ag:3*ct:1253*cg:8*ct:14*ag:14*ta:68*ga:11*ag:41*ag:29*gt:165*ct:145*ag:8*tc:23*gc:107*tc:11*ag:43*ct:26*ga*ct:25*ct:136*tc:363*ag:163*ga:31*ag:134*gc:20*tc:1*gc:36*ag:80*ag:14*tc:236*ct:80*ga:58*gt:9*ga:27*ag:35*ag:3*ag:6*tc:196*ct:22*at:66*tg:201*ca:89*ac:79*tg:590*ag:11*ag:85*ct:13*tc:149*ct:129*ag:357*ag:251*ag:14*ag:62*ct:128*ga:25*ct:78*tc:308*ag:436*tg:353*ct:398*tc:87*ga:373*gt:162*ag:50*ct:68*ct:119*ag:29*tc:68*ct:80*ag:355*ag:167*ct:47*ag:14*ag:59*ac:751*ga:726*ct:128*tc:237*tc:52*ga:8
2329379 2353075 | 2563165 2586860 | 23697 23696 | 99.24 | NZ_KB944666.1 chromosome00001 | cs:Z::53*ga:85*tc:172*tc:5*ga:217*gt:298*tc*ct:272*ga:170*tc:459*ca:215*gt:45*ct:35*ag:532*tc:8*tg:35*ag:182*tc:511*ct:131*ga:206*ag:65*ag:80*tg:5*tc:68*tc:341*gt:14*ct:149*ag:143*ag:23*ga:18*gt:40*ag:17*tc:110*ca:14*ga:510*ag:62*tc:65*tg:8*ag:108*ag:106*ga:68*ca:143*tc:146*ag:2*ct:47*tc:35*tc:11*ag:190*ac:72*ga:166*ag:336*ac:71*ag:2*ga:155*ga:243*tc:62-c:3+a:170*ga:49*ct:6*ca:176*ag:543*ag:49*ag:18*ct:68*ag:134*ct:572*ag:452*ct:32*ct:47*ac:278*ga:179-t:244*ga:2*gt:104*gt:416*ag:41*tc:23*ct:197*at:62*ag:47*tc:513*ga:51*ga:2*ga:9*ct:66*at:74*ct*ga:76*tc:272*ag:323*ag:4*tc:176*ga:65*ga:45*tc:28*tc:42*ga:40*ga:30*ga:2*at*tg:4*ga*ga*gt:20*tc:42*ga:19*tg:35*ct:10*ct:205*cg:136*cg:27*ag:253*ac:351*ga:130*tc:95*gt:19*ag:466*ag:5*ag:11*ac:53*ag:8*ac:8*ga:9*ta:211*tc:32*tc:502*tc:897*ag:492*ct:32*ac:158*tc:2*ag:21*ga:26*ct:40*tc:213*ca:115*tc:57*ta:8*ct:59*ct:50*ga:280*ga:98*ag:1*ct:14*ag:1*ga:9*ag:5*ag:9*tc:8*gc:28*ct:6*tc:383*tc:197*tc:182*ga:229*tc:369*gt:39*ga:91*ga:153*ga:203*tg:239*gc:2*ag:219*ct:14*ct:577*ct:47*tc:55*gt:80*ag:117*ag:329*ga:332*ga:68*ga:50*tc:140*ct:635*ga:110*cg:86*ct:101*ta:136
2172160 2195122 | 2368328 2391289 | 22963 22962 | 99.49 | NZ_KB944666.1 chromosome00001 | cs:Z::9*tc:14*ga:26*ct:14*tc:28*ag:2*ct:12*ga:8*ag:5*ag:2*tg:5*ct:5*at*gt*tc:3*gc:14*ag:28*ga:92*tc:77*ac:12*ag:575*ag:446*ta:239*ct:86*ct:117*ga:65*ag:155*ct:148*ga:14*ta:24*tg:24*tc:18*tc:10*tc:84*ac:182*ca:72+t:70-a:83*at:1056*ta:390*ag:386*tc:185*ct:5*ag:191*tg:2*ac:452*tc:1320*ag:1034*ct:203*tc:8*ga:26*at:17*at:234*tc:297*ct:14*tc*ag:828*tc:186*tc:26*tg:26*ag:11*ca:464*ga:284*tc:55*cg:40*gt:11*tc:34*ga:665*ga:104*ag:38*ta:215*ga:17*tg:83*ct:40*gt:42*gt:83*ga:235*ag:2*gc:60*at:2*tc:429*tc:137*tc:72*gt:196-t:196*ct:313*ac:221*ct:74*gt:2*ta:47*ag:53*ga:22*ct:11*ga:426*ga:14*ga:110*ga:1*ca:234*ct:23*tc:295*ag:214*ag:731*at:560*ac:749*ag:3893*ag:38*ct:305*ag:65*ag:29*ga:102*ag:302*ag:153*ag:80*tc:62*ga:95*ct:161*tc:8*ag:266*ca:18
269481 289595 | 360912 340798 | 20115 20115 | 99.45 | NZ_KB944666.1 chromosome00001 | cs:Z::156*ga:291*ga:101*tg:477*ct:65*tc:110*ga:116*ag:248*ga:133*tc:101*ct:578*ag:171*ag:665*gt:2*ct:1000*ag:333*ct:179*ct:320*ct:254*gt:225*ca:68*at:26*ag:42-t:8*ag:46+t:1094*ag:575*tc:559*tc:464*tc:29*ac:69*tc:25*ct:11*tc:32*tc:8*ct:56*gt:113*ca:26*ag:71*ga:59*tc:14*ga:74*tg:32*tc:71*ga:563*gt:48*ag:35*tc:572*ct:149*tc:417*tc:481*ga:218*tc:98*gt*ag:136*ct:736*ct:285*ga:224*ct:2*tc:26*tc:278*ag:163*at:159*ga:161*ct:170*ct:212*ct:20*gc:56*at:5*ct:2*ct:137*at:5*tc:299*ga:113*ct:203*ct:185*ct:403*ga:140*ct:117*ag:1*ca:12*ca:6+t:33*ca*gt:15*ct:15*ta:12*ta*ga:6*ag:43-t:37*tc:628*ct:27*tc:67*ag:161*tc:90*ct:127*tc:71*ga:59*tc:23*ct:231*ga:15*ga:167*ct:204*tg:694*tc:632*tc:45*ga:131*ct:212*at:155*ga:119*tc:53
521565 541917 | 484468 504821 | 20353 20354 | 99.24 | NZ_KB944666.1 chromosome00001 | cs:Z::17*ac:39*tg:33*tc:295*ag:6*ga*tc:96*gt:3*tc:18*tc:71*ga:230*ag:32*ct:191*ga:17*tc:14*ag:41*ga:92*at:67*ca:140*ct:18*ga:822*ga:702*ag:206*ct:59*tc:1*ct:138*ga:86*tc:101*ct:1*gt:218*gt:165*ag:5*ag:215*ga:424*ta:148*tc:220*ta:200*tc:167*ga:173*gt:31*ag:134*ag:35*tc:362*ta:80*ct:180*ca:57*tc:7*ct:20*tc:47*ag:260*ag:1006*ag:11*tc:11*ct:8*ct:65*tg:14*ga:673*ag:242*ag:49*ga:50*tc:84*gt:538*ct:101*ag:608*ag:111*tc:16*tc:44*ag:23*ac:116*ag:53*ga:113*tc:248*ag:8*ga:79*tc:36*gt:164*tc:2*ga:13*ag:357*ga:27*tc:121*tc:125*ag:2*ct:44*ga:110*tc:14*ga:38*tc:20*ag:23*ga:222*tc:185*ag:2*at:38*tg:56*gt:167*ct:5*gt:579*ag:18*tg:83*ag:122*tc:11*ga:152*ct:412*gt:21*ct:35*tc:5*ct:20*ct:7*ag:90*ag:11*ct:264+a:256*ga:178*ag:2*tc:14*ag:110*tc:43*ga:27*tc:137*ca:47*gt:2*ct:645*tc:17*ct:41*ga:371*tc:95*ct:5*tc:2*ag:27*ag:40*gt:189*ag:30*ag:144*ga:23*ga:118*ct:1075*ct:80*ga:242*tc:72*ac:414*ga:58*ga:59*gt:184*ac:2*tc:152*tc:8*ag:44*tc:95*ac:148*ac:66*ct:137*tc:32*ga:46*ct:17*ga:150
1190585 1209412 | 1290800 1309621 | 18828 18822 | 99.18 | NZ_KB944666.1 chromosome00001 | cs:Z::232*ag:342*ga:14*ct:34*ct*tc:38*ct:133*ga:9*ga:732*tc:181*ga:530*at:101*ct:56*ag:436*ca:249*ct:11*ag:289*ag:29*at:30*tc:170*ga:92*ag:290*ga:1308*tc:44*ga:14*gt:110*ga:5*tc:86*ct:65*ct:587*ct:191*ct:5*ga:167*tc:128*ga:33*ag:82*tg:56*ca:185*ct:308*ac*ga:32*ga:133*tc:169*ga:356*ct:59*ga:50*gt:47*tg:155*ca:23*ct:26*ct:554*ct:44*ga:9*ac:83*ga:32*ct:53*gt:232*tc:101*tc:107*ag:317*ga:185*ag:32*ag:2-a:23*ag:57*ag:4-aaat:150*tc:50*ga:86*ca:181*ag:288*tc:34*ct:163*ag:5*tc:266*ag:100*tc:60*ag:12*gt:727*ct:23*tc:6*tg:20*ga:8*ct:12*ga:34*ct:15*ga:4*ga:9*tc:6*ag:17*ag:175*gt:37*ga:102*gt:128*ga:86*ac:8*ga:23*ga:113*tc:32*ct:53*ga:3*ct:11*ag:44*ag:157*ag:263*tc:35*gc:35*ag:182*gt:29*tc:11*tc:145*ga:195*tc:77*tg:53*ag:14*ct:14*gc:26*ag:196*tc:131*ct:103*ga:264*tc:5*ga:14*gt:59*ag:83*ga:179*gt:46*ag:12*ca:53*at:21*ga:37*tc:359*tc:8*ct:32*ta:11*ag:59*ag:696*ag:3*ct:172*ac:4*ac:114*cg:100*ac:267*tc:86*ct:2*gc:220*ct:129*ag:29*ct:13-t:77*ag:53*ag:203*ga:249
206550 224723 | 69646 87955 | 18174 18310 | 98.17 | NZ_KB944666.1 chromosome00001 | cs:Z::110*ga:77*cg:8*ta:185*ga:185*ga:101*ag:158*ga:236*ga:134*ag:62*ag:342*ta:168*ga:74*ga:17*ga:17*tc:209*ag:107*ag:47*ag:8*ga:14*ag:35*ag:5*ct:47*ag:149*ag:754*tc:57*cg:143*tc:8*ag:56*tc:182*ct:227*at:18*tc:2-t:94*ct:304*ag:36*ct:41*ga:42*ct:38*ga:46*ag:11*ag:40*ag:6*ag:95*ga:121*ag:141*ct:120+aagg:3*cg:3*tg:1*tc:5+t:1*ca:2-aa*at:3+a:5*ag*tc*at:3+cgctcaaaaactgatacacggcgagaacagaagcaaccccttcggaaataagccgaaattctccaaaaattaaagaacaattttcggaaattccttcttatttctcggagttaaacacttctgtccc:2+cctc:3*ct:39*tc:230*ga:74*gt:116*ga:29*tc:5*ga:176*ga:95*ga:62*at:203*ga:2*tc:26*ct:107*ag:464*ga:149*ct:104*ga:11*ag:8*ca:23*ag:75*ct:256*ct:137*ct:714*ta:51+agaaataagaagaaatttccgaaaattgttctttaatttttgg:15-tgttttctcgccaaaggctcgtcacatttttatccttgcgaa:189*ag:137*tc:59*ga:2*ga:131*at:59*tc:125*ga:200*ga:301*tc:120*tc:348*ga:140*tc:2*ag:101*ct:293*ga:101*ct:11*tg:276*gt:18*ga:219*ct:32*ag:152*ct:11*tc:383*ga:32*ct:99*ca:1099*ga:3056*tc:1584*ga:196+t:19*tc:44*ga:60*ct:24*tc:117
1092997 1110659 | 1193269 1210938 | 17663 17670 | 99.36 | NZ_KB944666.1 chromosome00001 | cs:Z::50*gc:233*ga:245*ag:529*ag:47*ga:89*cg:41*ta:350*tg:664*gt:116*ga:50*tc:2*ct:158*ct:182*ag:5*tc:48*ct:23*tc:140*ga:68*cg:47*cg:33*tc:53*gc:44*tc:357*tc:1300*tc:314*ag:2*ag:242*tc:371*tg:38*ct:182*ag:236*ga:9*ca:4*ga:77*ga:5*ga:81*tc:763*ct:23*ct:56*ag:95*tc:29*ct:14*tc:197*ga:14*ga:351*tc:275*ct:398*ga:129+a:19+attta:16*ac:118+t:22*ga:41*ga:177*ct:718*gc:673*ta:50*ta:20*ag:200*ct:11*ag:11*ga:2*ga:214*tc:72*ac:554*tc:11*at:67*ga:26*ct:179*cg:1*ct:126*ga:33*ag:86*tc:61*ga:104*ag:197*ct:295*ct:99*ct:434*cg:95*tc:23*ga:199*ac:396*ga:113*ct:501*ag:953*ct:8*ag:23*ct:200*ct:363*ga:424*ag:21*ct:67*tc:281*tc:47*tg:74*ag:15*ag:19*tc:38*tc:2*ct:62*ga:38*ag:35*tc:86*ga:6*ga:25*ag:11*tg:8*at:8
1880717 1897766 | 2033161 2050167 | 17050 17007 | 98.84 | NZ_KB944666.1 chromosome00001 | cs:Z::48*ag:15*tc:10*tc:21*ag:106*ct:106*gc:75*ta:94*ag:153*tc:65*gt:42*ct:239*ag:28*ac:33*ag:182*ac:215*ag:119*tc:89*tg:152*tc:5*ag:41*ct:443*ct:256*tc*ct*ga:10*ct:104*tc:10*tc:123*tc:35*tc:37*tg:12*tc:662*ag:32*ag:4*ac:90*ga:34*tc*tc:443*ag:452*ga:2*tc:355*ga:239*ga:2*tc:47*ac:7*ag:57*ag:38*ga:112*ag:424*tc:456*ga:237*cg:53*gt:96*ta:32*ga:4*ct:83*ga:307*ct:64*ct:27*tc*ga:22*cg:377*ct:87*at:177*ca:147*tc:106*tc:18*cg:130*ca:7*gt:28*ag:19-gaacttgtggtggtt:27*tc:90*ac:36*tc:55*ag:10-ttgtttcggttgtttcaa:151-tttc:101*gc:125*tc:16*ct:16*gt:1*ag:8*ga:1*tc:6*ca:13*ct:8*tc:59*ca:40*ct:119*ct:18*ct:55*ga:170*ga:49*ca:31*ct:36*ac:283*tg:96*ga:103*tc:66*ta*tc*ct:1*ag:9*tc:10*ag:1*ag:40*ag:23*ct:9*ag:358*tg:106*ga:28*ga:320*tc:404*ct:32*ag:95*tc:311*ag:50*tc:78*ct:1*at*ct:41*ct:108*ct:33*ct:242*gt:277*ct:149*tg:549*tc:74*ga:40*tc:15*ga:285-agcgg:18*ga:7*ct:18*tc:2*ac:326*tg:57*ag:133*ca:186*ct:7*ct*ga:196-t:359*ag:18*ca:70*ct:23*ct:16*ct:71*tg:59*ga:340*ct:204*ct:158*ct:450*ct:14*tc:75*ga:43*ct:33*tc:76*ga:70
2353116 2368745 | 2587734 2603363 | 15630 15630 | 99.14 | NZ_KB944666.1 chromosome00001 | cs:Z::604*tc:95*ga:69*ga:216*ag:85*ga:14*ag:230*tc:318*ag:6*ta:7*tc:10*at:2*tc:29*ga:11*tg:4*ga:84*ga:1005*ag:70*tg:11*ag:197*ga:12*tc:24*ct:420*ag:56*ag:107*gt:17*tc:104*ga:113*ag*ag:628*tg:275*cg:173*tc:137*tc:229*tc:106*ca:1*ta*ta:1*ca:2-c*tg:37+t:18*ga*ct:80*at*gc*at:219*tc:13*tc:15*ct:113*gt:329*ag:450*tc:66*tc:278*ag:192*ca:59*gt:46*ga:63*tc*tc:10*ag:145*tc:22*ga:2*ag:356*ag:2*ca:5*at:2*ag:42*tc:77*ga:73*ag:110*ct:14*ct:52*tc:209*ga:17*ct:56*tc:23*ca:80*ag:56*ag:1248*ct:477*at:17*ct:94*tc:113*tg:8*tc:14*tc:23*ag:50*ag:196*ag:3*ag:592*tc:44*ag:49*gt:3*ag:4*tc*ag:1*tc*gc:2*at:1*ta*tc:11*ga:5*ta:14*ta:1*ct:6*ga:2*ga:5*at:2*tc:2*gc:13*ta*ga:5*ga*ga:1*gt:53*tg:65*gc:820*ag:498*tc:461*ga:613*ga:231*gt:482*ct:25*ag:24*tg:113*tc:209*ga:11*tc:20*at:8*tc*tg*ta:3*ga:2*ga:20*ga:29
253625 269192 | 376535 360969 | 15568 15567 | 99.17 | NZ_KB944666.1 chromosome00001 | cs:Z::74*tc:68*cg:2*ag:19*tc:12*tc:2*ct:14*ag:14*ct:4*ct*ag:17*ct:56*ga:14*tg:1*ct*gt:2*at:23*ag:157*ct:84*ct:35*ga:4*tc*ag:26*ta:92*tc:5*ga:38*at:35*ca:65*tc:20*gc:68*ag:2*ga:519*ct:57*ag:78*ag:2*tc:4*tc:113*ga:2*ta:25*ga:1*ca*tc*ga:5*ct:315*ag:58*gc:113*ag:67*tc:332*ag:11*tc:27*ct:74*tc:1*ct:236*ct:109*ga:110*ga:23*ag:117*ct:195*ct:65*tc:29*ag:8*ag:26*at:95*ga:341*tc:296*ga:125*gt:5*ga:131*ct:77*ag:227*ag:391*tc:392*ta:10*ca:287*ct:273*ga:56*ag:677*ag:179*ag:80*gt:20*ta:41*ga:4*ag:238*tc:31*ag:289*ct:86*tc:173*ag:11*ag:155*ga:5*ga:170*tc:842*ag*tc:10*tg:782*tc:17*ga:47*gt:104*tc:407*ag:122*ct:68*ct:131*tc:274*ag:100*ga:8*ct:454*ct:185*ct:237-a:206*ga:209*tc:314*tc:2*ta:2*ga:137*ag:65*tc:203*ct:185*ag:112*ga:151*ct:29*ct:122*ga:2*ct:53*tc:474*ga:2*ct:189*ga:245*ga:65*tc:101*ag:243
1211293 1226133 | 1312886 1327727 | 14841 14842 | 99.23 | NZ_KB944666.1 chromosome00001 | cs:Z::15*ga:10+a:59*ga:123*gt:14*ag:251*gt:29*ct:8*ga:104*tc:192*ga:238*at:77*tc:68*ta:5*ag:129*ga:302*ga:94*ct:104*tc:143*ct:688*ag:331*ga:14*ct:251*ga:304*tc:79*ag:37*ga:172*ta:78*ag:5*tc:113*ct:216*ga:2*ga:5*ca:154*ct:45*tc:39*ag:38*ga:149*tc:144*ac:15*at:234*tc:232*ag:45-gga:2+ttc:82*ca:4*ag:346*ac:83*tc:118*ca:118*tc:15*ct:11*tc:20*ct:5*ag:80*gt:101*ga:173*ag:44*ag:47*tc:392*ct:122*tg:30*tc:182*ac:18*tc:447*ct:118*tc:74*ag:8*ag:47*at:458*ag:496*ag:120*ag:1*tc:15*ct:27*ag:136*ag:185*tc:26*ga:76*tc:22*ag:16*tc:28*ag:220*ga:70*ac:48*ga:65*ca:22*ga:143*ct:65*ct:83*tc:5*tg:209*ag:197*ag:608*at:41*ga:750*ga:247*ga:148*ct:17*ga:322*ag:174*ct:24*ag:4*ct:14*ct:278*tc:11*tc:2*tc:446*tc:401*ag:54*ga:103*tc:311
1912587 1925719 | 2050166 2063295 | 13133 13130 | 98.85 | NZ_KB944666.1 chromosome00001 | cs:Z::125*ct:380*tg:20*tc:68*ga:381*ga:336*ag:5*tc:504*ct:4*ag:4*ca:1*ag:6*ct:16*tc:520*ag:14*tc:2*ct:193*ga:57*ct:198*ct:11*ag:320*ct:11*ag:569*ac:65*ct:436*tc:77*ga:120*gt:15*tc:164*tc:84*ga:105-t:11*ag:2*gt:195*cg:80*ag:231*ac:113*ta*ta*ca*ta*tg*ta*ta:155*ga:6*ct:2*ag:5*ct:10*ca*ga:155*ca:147*tg:238*ga:117*tc:14*ga:50*ga:903*ag:64*tc:74*at:68*ct:193*ca:307*tc:20*ag:272*ac:17*ga:20*tc:119*ct:152*tc:29*ga:176*ta:339*ag:42*ag:191*tg:53*ag:35*at:169*ag*ga:260*cg:131*ct:8*at:4*ag:70*tc:18*ct:6*gt:32*ac:22*ag*ct:54*ct*ga:47*ga:40*ac:15*ct:41*ag:21*ag:13*tc:7*ta*ac:200*cg:89*ac:207*ga:11*ga:37*ag:19*ga*tc:5*ct:9*ga:21*ct:4*cg:25*ct:32*tc:8*ga*tc:4-aacggtagcag:29+ttgcttgat:128*ca*ac:37*ga:62*ag:29*ag:68*tc:2*ac:14*ct:169*ct:59*tc:12*ga:53*ag:684*ga:167*ga:256*ct:5*ag:130*ac*tg:2*ag:12*ct:28
2415801 2428622 | 2651419 2664237 | 12822 12819 | 99.26 | NZ_KB944666.1 chromosome00001 | cs:Z::36*ac:369*gt:77*tg:167*ga:254*ct:59*ct:20*ag:53*tc:38*tc:549*ct:275*ct:20*ct:32*tc:23*tg:253*ca:167*ct:128*ct:286*cg:435*ga:224*tc:268*ca:74*ac:6*ct:97-t:31*ct:6-t:28-a:74*tc:55*tc:69*ag:32*ag:83*tc:211*ct:616*ag:192*ag:121*ca:1194*ga:29*at:41*tc:56*ag:14*tc:337*ct:15*tc:27*tc:166*ga:29*ct:263*ag:47*ag:131*ct:590*tc:101*ga:44*tc:41*ct:5*ga:18*ag:160*ga:140*ga:50*ct:35*at:38*ca:40*ag:146*ct:161*ag:11*ag:230*tc:23*ag:38*ta:14*tc:224*ag:59*ca:5*tc:200*ct:38*gt:17*ct:230*ga:356*tc:46*ga:111*ct:178*ct:68*tc:107*ac:6*tc:532*ag:14*gc:149*ag:237*ga:9*ct:22*ga:4*ga:1*ta:16*tc:4*ac:186*ag:38*ag:161*ag:47
326166 339228 | 302477 289530 | 13063 12948 | 98.23 | NZ_KB944666.1 chromosome00001 | cs:Z::147*ct:17*tc:78*ga:89*ct:312*ct:25*ct:22*ag:7*ag:589*ct:293*ga:101*ag:47*ct:60*ac:12*at:21*tg:34*ta:680*ga:182*tc:220*ga:218*ga:326*ac:100*tc:495*ga:11*ct:110*ct:158*ct:140*ct:152*gt:8*ga:223*ga:240*gt:161*ct:12*ct:80*ag:10*tg:2*ga*tc*ag:101+a:1*ag:10*gt:199+a:102*ct:87*ag:5*ag:4*ct:23*ga:91*ct:27*ag:75*tc:34*ct:29*tc:35*tc:65*tc:142*gt:90*ct:93*ag:28*tc:89*ag:95*tc:2*ga:269*ag:48*gc:22*tc:26*ag:80*ga:18*ga:122*tc:283*ct:32*ct:65*ac:3*tc:85*ag:143*tc:74*ta:12*gt:70*ga:43*ct:6*tg:14*ag:137*ca:23*ct:99*ga:23*tc:33*tc:153*tc:14*tc:134*tc:378*gt:7*ga:169-cagatccaaaaccagatccaaaaccagannnnnnnnnnccaaaaccagatccaaaaccagatccaaaaccagatccaaaaccagacccaaaaccagacccaacatcagatccaaaat:11*ct:109*ag:23*ga:123*ct:190*ag:189*ag:193*tc:293*ct:11*ag:5*tc:23*tc:2*ag:20*tc:241*ac:294*ac:14*ct:65*ct:198*ag:1*ag:49*ag:53*ct:223*tc:44*ct:136*tc:210*ca:68*ga:143*tc:8*ct:65*tc:16*ac:96*tc:208*tc:50*tc:27*ga:29
158500 171137 | 17550 30186 | 12638 12637 | 99.32 | NZ_KB944666.1 chromosome00001 | cs:Z::31*ag:5*tc:546*ta:682*ga:347*tc:62*ac:10*tc:52*tc:80*ct:128*tc:92*ct:26*gt:197*ag:51*gt:45*ag:9*ct:9*ct:24*ct:206*tc:107*ag:65*tg:23*ag:53*ga:68*ta:35*ag:164*ag:8*tc:191*tc:65*ct:10*at:9*ct:26*ct:2*ct:207*tg:286*ga:277*ta:179*tc:69*ct:10*tc:9*ga:1*gt*ag:54*ga:9*ga:23*ga:139*ac:6*tc:41*cg:11-a:11*ct:52*tc:29*ga:383*ga:128*ag:188*tc:74*ag:479*tc:1019*at:59*ct:125*tc:299*ga:773*ga:906*ag:287*ag:41*ag:68*ag:20*ca:71*ct:101*ga:149*ga:50*ga:2*at:14*ta:53*gt:77*ac:35*tc:341*ct:2*ag:11*ga:242*ag:77*ag:29*ga:224*ca:341*ga:248*ga:101*gt:694
1038579 1050814 | 1176466 1188852 | 12236 12387 | 97.82 | NZ_KB944666.1 chromosome00001 | cs:Z::433-g:4+c:10*ct:73*ct:19*ga:54*ag:167*ag:248*ag:26*ag:1*ac:90*tc:47*ag:173*ca:131*ga:160*at:6*ct:73*tc:65*ga:266*ga:2*ga:23*ta:65*tc:54*tc*tc:6*ag:38*at:29*ga:255*tc:11*ga:44*ct:20*tc:98*ga:68*ga:104*tc:133*ag:169*tc:38*ga:323*ga:68*ga:5*ag:50*ct:116*ag:107*tg:47*ga:56*ag:11*ga:320*ga:8*at:20*at:14*ac:20*ag:17*at:26*ac:206*ag:29*ct:131*tc:161*tc:47*ga:119*ag:173*ag:11*ct:336*ga:1150*ga:8*cg:157*ct:18*cg:45*ga:7*ct:12*ga:34*tc:461*ct:312+aggtatg:8-c:2+agaaccgtttaactccgagaaataagaaggaatttccggaaattgctttttaatttttggataatttcggcttatttccgaaggagttggttctgttcccgccgtttatcaggttttgcgcgtgaagcaaa:4+ca:2+g:1*ag:1+ttt:4-g:3+actcaca:225*ag:309*ct:18*tc:47*ag:290*ct:2*cg:9*ct:7*ca:114*ga:101*tc:191*ga:5*ag:53*ag:59*tc:83*ct:346*ga:98*ga:24*tc:16*ac:50*tc:3*at:262*tc:17*ga:2*ga:137*tc:447*ct:174*ga:32*at:65*ga:6*ct:161*gt:29*tc:50-gta:12*ag:22+tattt:109*ct:11*tc:119*ct:64*ga:501
2484741 2495904 | 2777025 2788188 | 11164 11164 | 99.40 | NZ_KB944666.1 chromosome00001 | cs:Z::64*tg:39*ga:17*tg:487*ag:191*ga:500*ag:35*ag:75*tg:10*ag:98*ct:110*tc:95*ga:5*ga:5*ct:125*ag:71*ga:116*ca:2*ga:56*tg:26*ag:260*ct:70*ct:98*ag:19*tc:260*ag:25*cg:1*ga:24*ct:2*tg:109*ag:184*ct:65*cg:50*ag:4*ct:118*ct:5*tc:11*ag:92*ct:23*ga:372*ga:12*ct:227*ga:11*tc:86*cg:38*tc:2*ta:95*ag:77*ag:11*ct:74*tc:83*ta:45*ct:34*tc:151*ca:33*ta:523*ag:56*ct:14*tc:70*ga:29*ct:817*ct:524*ag:3723*gc:239*tc:98*ct:24*ga:31*ct:51
1547889 1556722 | 1650169 1659002 | 8834 8834 | 99.71 | NZ_KB944666.1 chromosome00001 | cs:Z::76*at:119*cg*ga:3*tc:76*ct:9*at:14*ct:22*tc:8*ct:205*ag:53*ga:77*ag:83*ag:107*ac:179*ag:98*tc:2807*at:2*tg:1654*ct:2222*ac:311*ac:539*ag:2*at:5*tg:26*ag:80*ag:31
387378 396161 | 201842 193059 | 8784 8784 | 99.07 | NZ_KB944666.1 chromosome00001 | cs:Z::19*ag:20*ct*ag:20*ga:18*ct:5*ga:38*ca:81*ct:430*ga:33*ct:284*tc:468*ca:109*tc:965*ac:92*ag:471*ca:273*tc:56*ct:194*ag:66*ga:4*tc:26*ag:18*tc:34*tc:11*ct:53*tg:92*tg:56*ct:86*ct:2*ct:53*tc:77*ca:38*ct:53*ct:9*ag:2*tg:68*ct:69*tc:20*ga:38*ct:26*ct:5*ga*tg:157*ga:50*ga:4*ct:17*ga:11*ta:242*ag:88*ct:66*ag:71*ga:8*ct:64*tc:6*ct:143*ga:41*ag:140*ct:29*ct:14*tc:371*tc:90*ga:72*ag:193*ga:7*ga:596*ct:130*ag:17*ac:103*tc:212*ag:353*tc:123*ga:43*ga:11*ga:33*ag:52*ga:29*ag:5*ag:233*tg:29*ct:86*ag:159*gc:122
188782 197216 | 48509 56943 | 8435 8435 | 97.88 | NZ_KB944666.1 chromosome00001 | cs:Z::18*cg:142*tg:13*at*ga:1*tc:2*ag:2*ta:1+cc:1-a:3-g:3*ac*tc:6*tc:5*ga:2-tgt:1+aca*ta:11*tg:1*ct:1*tc*at:19*ca:5*ca*tg*tc:2*ga:8*ta:12*tc:1*ta:15*ag:4*tc:1*ga:2*ac:1+g:2-t:1*ca:1*ga*tg:7*ga*cg:1*ct:15-tt*ag:2+c:7+g:8*tc*ag:1*tc*ca:8-t:1*ac:9+t:7*gt:6*ga:2+ccgc:3-agcc*at:6*ga:14*at:5*tc:2*tc*tg*ga:8*ta:13*gt:1*ag:1*ct*at*cg:6*ac:1*ac:2*tg:1-g:2+c:24+cc*tc:1-t*tg*tc*tc:1*tg:3-ct:6+cgca:3-at:3*ga:5*ct:2*cg:2*ag:5*tg:41*tc:11*ag:2*ga:59*ct:5*ag:17*ta:47*ac:7*ag:27*tc:1*ca:9*ga:185*ca:92*ga:32*ac:26*ta:2*ga:32*ac:107*at:29*ga:11*ga:270*ga:134*tc:53*tg:143*tc:29*ga:11*ga:11*ga:14*gc:2*ga:14*ga:35*ct:1*ag:21*ga:44*ag:2*ga:95*ga:55*ga:24*tc:161*ag:274*ct:203*ct:20*gt:485*tc:167*ac:65*ga:5*gt*cg:16*at*ag:288-t:288*ga:503*ga:74*ca:104*tc:251*tc:765*at:703*tc:119*ag:38*tc:654*ct:230*ct:5*tc:155*ct:2*tc:41*tg:72*ag:71*cg:173*ct:77*ag:23*tc:1*ct:7*ga:55
2012575 2018492 | 209401 215351 | 5918 5951 | 97.41 | NZ_KB944666.1 chromosome00001 | cs:Z::11*tg:1*ct:6*ta:11*tc:7*tg:9*ga:2*ct:8*at:35*ct:2*at:5*at:8*ca:33+ttta:2-ag:1-ga:9*tc:3+gc:2-c*at:2-t:5*ca:2+ttcaaaagtatcttgttgatttttacgccattt:3*ga:17*ag:8*ac*tg:1*at:2*ag:5*ag:5*ag:5*ga:2*ga:8*ga*tg:4*ga:2*ca:2*gt:2*tc:5*tc:2*ag:2*gt:11*at:2*ac:20*ca:14*ta:17*tc:7*ca*ag:5*ct:2*ga:2*ag:2*ag:17*ag:8*tc:5*ga:2*tc:2*ct:32*ag:34*ac*at:29*ct:175*tc:75*ct:11*ga:11*gc:116*ct:230*gc:54*ag:23*gt:49*tg:14*ga:233*tc:47*ag:40*ag:51*tg:17*ta:19*ct:56*ga:363*ag:40*ct:68*tg:60*ag:20*tc:3*ac:10*ag:22*tc:72*ga:125*tc:3*ga:19*ag:142*ta:27*ct:2*ag:639*ct:7*ta:226*ga:83*ga:160*ac:75*ag:819*at:291*ct:79*ct:268*ac:13*ag:112*ag:237*gc:54*ct:39*tc:2*ct:5*ca*ga:1*ta:8*ag:2*at:2*ag:5*tc:29
197055 202356 | 57691 63018 | 5302 5328 | 98.22 | NZ_KB944666.1 chromosome00001 | cs:Z::66*gt:1*ta:4*at:1-ac:2+t*at:25*ga:97*ga:103*tc:5*ct:14+cgcttactttcctgattattcaacagc:295*ag:23*ct:129*ac:163*ag:20*tc:20*ag:41*at:5*ct:11*ag:252*ct:163*ct:298*tc:438*ag:42*ag:231*tc*ag:7*ag:89*ct:9*tc*tc:79*tc:16*ga:3*tc:26*tc:134*ct:83*gc:203*ga:4*ga:231*cg:41-tg:2+ca:244*ga:11*ct:11*tg:98*tc:16*ag:38*ag:21*ag:20*ca:134*ct:401*tc:104*ga:77*ga:110*ga:2*ga:249*ag:30*ag:14*ag:164*at*cg:1*ca:3*ga*ct:57*ta:48*tc:8
2018764 2024549 | 215644 221428 | 5786 5785 | 97.11 | NZ_KB944666.1 chromosome00001 | cs:Z::8*ac:8*tc:2*ag:5*ct:11*ct:8*ct:3*ag:7*ag:5*ta:11*at:11*ga:2*ct:2*ag:8*gt:23*ag:8*ga:8*tg:2*ct:5*tc:11*ct:2*ta:2*at:11*ta:2*ag:35*ga:2*tg:8*ct:8*ct:5*ag:4*ga:2*ac*ga:5*ag:26*ag:2*tg:23*at:5*at:5*tc:5*ct:2*ct:86*ca:20*at:8*at:5*ac:8*ag:11*ga:41*ag:38*ga:19*ga:12*ct:20*ct:11*ag:11*ag:17*ag:2*ga:8*ag:11*ct:2*ga:5*ag:2*ga:2*ct:2*ag:2*ga:2*ga:2*ga:26*ag:2*ag:8*ta:24*ag:4*tc:8*at:2-a:1*ac:1+c:8*gt:23*ga:5*ct:2*ta*ca:7*ag:5*ct:14*ct:7*ga*at:5*gt:2*ga:2*tg:2*ta:8*tc:50*gt:46*tg:38*ag:104*ag:77*cg:7*ct:54*ct*ct:12*ag:92*ac:2*ca:3*ga:46*at:3*ag:10*at:12*ga:7*ta:98*gt:344*ga:510*ta:38*gt:230*tc:4*ct:15*ct:4*tc:179*ga:17*tc:44*ag:52*ta:5*tc:8*ta:18*ga:31*ct:96*ac:86*tc:108*ct:39*at:17*ag:13*tc:2*ga:6*ag*ct:12*ag:7*gt:8*ct:29*ct:47*ga:25*ct:157*ct:2*ga:57*tc:112*ct:14*ga:2*ag:210*ag:58*tg:69*ag:257*ag:5*tc:50*tc:439*ag:38*ca:88*ct:5*tc:8*ag:86*ag:94*tc:27*ga:47*at:213*at*ct:2*ac*ta:19-t:1*tc:66*tc:12*ta:2*ct:10
811131 815868 | 994725 999461 | 4738 4737 | 99.16 | NZ_KB944666.1 chromosome00001 | cs:Z::35*tc:27*tc:10*ga:1815*tg:2*ag:263*tg:14*gc:149*ag:125*ga:8*tc:296*at:30*tc:151*ct:8*ct:74*ag:20*tc:2*ct:65*ag:71*ag:16-a:53*ct:95*ga:110*tg:100*tc:6*ct:11*ag:39*ct:35*gt:9*ct:8*ag:30*ga:449*tc:66*gt:5*ct:48*tc:78*ct:59*ta:91*ga:82*ag:6*ca:137
2497092 2501796 | 2788275 2792979 | 4705 4705 | 98.90 | NZ_KB944666.1 chromosome00001 | cs:Z::155*ga:206*ct:335*ga:332*tg:5*ct:41*ct:32*gt:20*ct:11*ca:47*tc:107*ca:131*ag:32*ag:133*tg:23*ga:26*tc:9*ta:33*ga:64*tc:292*tc:2*ct:2*tc:22*tc*ac:7*ct:43*ct:6*tc:59*at:60*ag:11*ct:5*ct:35*ac:77*gt:22*tg:75*ct:14*tc:44*ag:107*ct:82*ct:21*ag:2*ag:233*ct:80+c:73*ct:212*ga:116*tc:131*ag:8*tc:242*ag:40*ct:70-t:593*gt:126
1226376 1230801 | 1327721 1332146 | 4426 4426 | 99.34 | NZ_KB944666.1 chromosome00001 | cs:Z::214+t:52*ct:2*tc:47*ag:148*tc:15-a:198*ag:389*tc:531*ga:2276*tc:65*ga:5*ga:2*gc:11*ga:95*ca:2*tc:71*at:73*tc:30*ga:2*ga:24*ag:64*ct:3*ga:1*ag:1*gc:18*tc:11*ct:5*gc:2*ga:41
1051799 1056232 | 1188846 1193290 | 4434 4445 | 98.97 | NZ_KB944666.1 chromosome00001 | cs:Z::6*at:21*ct:533*ag:8*tc:2*ga:6*ga:36+cgaggtttcacat:181*ga:37*tc:38*ga:21*ca:11*tg:55-t:5*ta:15-g*ta:15*ag:96*tc:58*ag:33*ct:15*gt:1019*tc:6*tc:19*ga:22*ca:4*tc:41*ct:64*gc:389*tc:298*ca*ta:26*tg:88*tc:778*ct:455
202410 206521 | 65071 69182 | 4112 4112 | 99.51 | NZ_KB944666.1 chromosome00001 | cs:Z::130*ac:48*ga:65*ct:7*ct:21*ag:114*at:826*ct:208*tc:138*ct:272*ag:200*ac:227*ag:61*ca:276*ag:65*ct:107*ga:231*gc:160*tc:836*ag:26*gt:74
2428615 2432710 | 2718060 2722155 | 4096 4096 | 99.34 | NZ_KB944666.1 chromosome00001 | cs:Z::46*ct:111*ga:29*tc:125*tg:2*ga:89*at:41*ct:17*tc:11*ga:698*tc:41*ct:111*tg:4*ac:113*ca:103*ct:10*gt:145*cg:5*tc:158*tc:5*ga:98*tc:224*ca:62*ct:131*tc:92*ga:68*tc:662*tc:868
2207065 2210845 | 2448842 2452622 | 3781 3781 | 99.52 | NZ_KB944666.1 chromosome00001 | cs:Z::116*tg:86*ct:98*ca:752*tc:522*ga:738*tc:146*tc:92*ga:80*ga:371*ac:26*tc:53*ag:25*ct:78*ga:2*ct:65*tc:5*ct:392*ga:116
2220447 2223803 | 2452657 2456013 | 3357 3357 | 99.52 | NZ_KB944666.1 chromosome00001 | cs:Z::6*tc:149*at:158*ag:10*ct:285*tc:28*tc:165*ag:71*ga:89*ga:315*ct:589*ag:269*ag:392*ca:41*at:48*ct:1*ag:725
2010816 2014617 | 2911328 2915132 | 3802 3805 | 96.22 | NZ_KB944666.1 chromosome00001 | cs:Z::9*tc:11*ag:8*ga:23*ga:11*ag:11*ct:23*tc:38*ac:81*ga:2*ta:2*ac:2*at:2*ct:11*at:2*gt:7*at:3*ga:2*ta:12*tg:9*tc:15*tc:5+act:5*tc*ag:1*at:15*ga:4*tc:6*ct:18*ga:13*ct:20*ct:8*ct:2*ag:1*ct*ta:2*tg:5*gt*gt:16*tg:8*ac:2*ag:5*ag:11*ac:1*ag:15*ct:2*ag:8*at:3*cg:11*gc:1*ag:2*tc:5*ct:2*ct:2*tc:23*tc*ga*ct:3*ga:4*ct:5*tc:3*ta*tg:2*ag*tg:3*ac:41*ga:1*ct:71*tc:17*ct:71*ct:77*ct:199*tg:72*ga:63*tc:39*ag:4*ct:18*ga:2*ca:23*ct:16*ca:90*ct:223*ca:210*ga:29*tc*ca:77*ta:8*ag:23*ag:24*tg:7*ct*gt:13*ag:26*ag:2*tc:8*ca:14*tc:5*ga:5*ag:2*ga:2*tc:2*ct:4*ca*ag:5*ct:2*ga:2*ag:2*ag:17*ag:8*tc:5*ga:2*tc:2*ct:32*ag:34*ac*at:29*ct:175*tc:75*ct:11*ga:11*gc:116*ct:541*ga:321*tc:65*gt:53*tc:42*ga:3*ac:9*ag:8*ct:2*tc:2*ta:2*ca:2*ct:2*gc:4*ct*ga:6*tg*ta*ag:11*ct:17*tc:23*ag:6
1557995 1560947 | 1658993 1661945 | 2953 2953 | 99.22 | NZ_KB944666.1 chromosome00001 | cs:Z::558*tc:104*ac:116*ac:14*ct:143*ag:63*ga:85*tc:48*tg:241*ct:76*ca:3*ga:453*ac:104*cg:212*ct:158*tc:5*tc:35*tc:209*tc*ct:169*ga:41*tc:56*ta:20*tc:17
5067 8116 | 695173 698227 | 3050 3055 | 96.57 | NZ_KB944668.1 chromosome00001 | cs:Z::25*ct:3*cg:94*tc:17*ga:5*ga:5*ag:76*tc:18*cg:59*ag:17*cg:11*ct:15*ca:22*ag:17*ct:116*tc:83*ct:4*cg:3*ct:5*ta:5*at:11*ag:47*ct:14*ct:2*ac:23*cg:47*ag:8*ct*ca:2+c:3*gt:1-ag:2*gt:1*ca:1+g:4*gc*tc:1*at:8*at*at:8*ta:1*ta*ga*ca*ca:2*ct:3*cg*ta*ta:2-a:2+c:3*ct:6*ag*ag*ta*ac:4+t:3-g:2*gt:5*ag:20*ac:2*gc:26*ct:112+cg:155*ga:46*ga:17*ct:119*tg:110*cg:61*tg:87*tc:2*gt:2*at*cg:83*ag*ac*tg:5*tc:8*tc:5*ct:17*ct:32*ca*ac:37*ga:131*gt:38*ag:40*ca:60*ag:44*ct:32*ca:50*tc:1*ag*ca:32*ac:15+agc:258*ct:41*ga*ag:1*ta:46*ca:98*ct:274*ta:31
2039856 2042635 | 241354 244127 | 2780 2774 | 96.62 | NZ_KB944666.1 chromosome00001 | cs:Z::18*ag:58*ct:178*ct:117*ag:27*tc:3*ct:19*ga:188*ag:1*ag:3*ga:18*ga:35*ct:8*tc:25*ct:3*tc:16*at:33*ag:16*ct:6*ag:4*ag:9-tgctga:17*ta:14*tg:8*ag:1*ga:15*tc:3*ct:4*ag:85*ac:55*ga*ta:57*ac:17*ag:18*ga:25*ac:34*ta:5*tc:14*ta:32*tc:130*ag:51*tc:14*tc:38*ct:56*ga:28*ga:1*tc:70*ag:56*tg:8*tc:32*tc:5*ct:47*tc:32*ca:20*ag:2*tc:9*ga:61*ct:227*ct:107*ga:14*ag:23*ga:5*ct:3*ct:10*gt:7*ga:14*ca:48*tc:20*ct:26*ga:115*ac:27*ct:8*tc*ga:4*ag:5*ta:14*ct:8*ca:11*ca:8*ga:3*tc:19*ct:5*ga:2*ct:14*ag:8*ga:11*at:24*ct:22*ag:6*at:19
174475 176724 | 33701 35949 | 2250 2249 | 97.87 | NZ_KB944666.1 chromosome00001 | cs:Z::263*ca:161*ag:104*at:5*ag:28*tc:9*ag:30*tg:4*gt:53*tc:20*ga:8*tc:3*ct:7*tc:2*ag:47*ga:24*ga:44*tc:67*ct:50*tc:42*ct:79*ct:38*tc:47*ca:26*ag:26*ag:356*gt:20*tc:146*tc:11*ga:167*tc:2*tc:23*ga:65+a:6*gc:75*cg*ac:22*ga:6*ct:6*ag:3-a:24-t:10*ct:4*ga:5*ac:6*tc:12*ct:34*ga:2*ga:11
2611509 2613417 | 2907199 2909106 | 1909 1908 | 99.11 | NZ_KB944666.1 chromosome00001 | cs:Z::70*tc:61*ct:221*gt:23*ac:182*tc:37*ga:3*ag:95*ac:483*ta:71*ct:2*ac:62*ag:203*gc*ct:39-g:9*ag:253*at:78
1209446 1211250 | 1310419 1312223 | 1805 1805 | 99.28 | NZ_KB944666.1 chromosome00001 | cs:Z::6*tg:283*ct:13*tc:303*ga:263*ga:5*tc:80*tc:86*ag:11*tc:68*tc:2*ag:8*ga:446*ga:218
385594 387372 | 205390 203612 | 1779 1779 | 98.82 | NZ_KB944666.1 chromosome00001 | cs:Z::24*ct:23*ga:14*ct:370*ag:8*tc:44*ct:142*ct:70*tc:38*ag:4*ag:114*ct:81*ag:64*at:577*ac:36*ca:32*ct:39*ag:1*at:26*ga:2*ct:6*ct:43
51545 53517 | 745249 747223 | 1973 1975 | 96.00 | NZ_KB944668.1 chromosome00001 | cs:Z::19+g:42*ca:136*ag:122*ag:3*tg:33*tc:99*tg:25*ta:75*ag:79*ca:115*ct:3*tc:1*at:84*tc:48*at:12*ga:35*ct:8*ag:51*ga:55*ag:41*ag:2*ag:2*tc*tc:7*tc:14*ag:26*ct:3*ag:1*ct:3*gc:16*gt:57*ta:236*ga:13*ag:11*ct:58+t:11*gc*ga:2*ga:48*ct:8*at:6*ac:20*ct:4*ta:2*ga:2*tc:5*at:8*ac:2*ct:26*ct:2*ac:5*ag*at:1*ga:8*ct:2*ct*cg*ct:15*at*ag:2*ag:1*ct:8*ag:2*ct:1*ta:1*ct:1*ag:11*ca:5*ga:7*ga:21*gt:2*ct:2*at:3*ct:1*ta:2*at:10*ct:39*ct:42*ga:23
171807 173258 | 30160 31608 | 1452 1449 | 98.14 | NZ_KB944666.1 chromosome00001 | cs:Z::37+c:2*ac:5-aaaa:1*ac:274*tc:226*ag:47*tc:2*ga:14*ga:38*ga:14*ga:89*at:29*gt:95*ct:86*ct:38*gt:35*ct:5*ct:44*tc:29*tc:116*tg:89*ag:38*ga:11*ga:62
2369406 2370673 | 2604518 2605785 | 1268 1268 | 98.74 | NZ_KB944666.1 chromosome00001 | cs:Z::61*ct:35*ag:16*ta:36*ac:20*ag:220*tc:9*ag:29*ga:76*ct:57*ac:50*ag:1*tc:149*ct:108*cg:29*ac:15*gt:341
2024870 2026196 | 221613 222939 | 1327 1327 | 95.70 | NZ_KB944666.1 chromosome00001 | cs:Z::14*ct:2*ga:2*ag:14*ta:1*ag:30*ga:11*ct:2*ac:30*tc:2*cg:6*at*ca:14*ag:5*ag:11*ag:1*ct:11*tc:12*ga:7*tg:15*ct:2*ac:2*ga:2*tc:5*tc:2*ga:8*ga:41*ag:2*ga:10*ga:6*tc:34*tc:59*ag:24*ag:18*ag:462*ag:12*gt:7*ta:8*tc:5*ag:23*tc:27*ct:13*ga:53*tc:17*ag:90*ga:16*ga:2*tc:41*ga:5*tc:1*gt:3*ac:5*ta:2*ct:23*ct:2*tg:29*ag:13*ga:6
3463 4152 | 693542 694231 | 690 690 | 95.22 | NZ_KB944668.1 chromosome00001 | cs:Z::16*ga:1*ct:2*ag:7*tc*tc:32*ag:26*cg:1*tc:3*gt:6*ga:17*gt:3*ga:25*at:62*tc:1*ta:5*at:2*ta:2*at*ga:7*ga:31*tc:21*at:95*gc:2*tc:62*ag:11*ag:8*ct:2*tc:50*tc:53*cg:71*ca:14*ga:5*ct:14
1532327 1532621 | 2651413 2651118 | 295 296 | 97.64 | NZ_KB944666.1 chromosome00001 | :6*ag:24*tc:8+a:5*tc:29*ac:9*ct:101*ga:107
1532680 1532919 | 2651117 2650878 | 240 240 | 97.92 | NZ_KB944666.1 chromosome00001 | :112*ta:33*tc:57*tg:7*ct:8*ga:18
2328471 2328939 | 2561923 2562391 | 469 469 | 98.51 | NZ_KB944666.1 chromosome00001 | cs:Z::299*ct:47*ta:11*ga:5*ag:17*ct:20*ga:5*tc:58
1068921 1069415 | 2930430 2929934 | 495 497 | 96.78 | NZ_KB944666.1 chromosome00001 | cs:Z::22*ca:23*gt:2*gt:1*ag*at:30*ct:70*ag:54*tc:7*ct:4*ga:4*tc:2+t*gt:19+a:182*ga:55*ct:6
2328068 2328496 | 2560956 2561384 | 429 429 | 97.67 | NZ_KB944666.1 chromosome00001 | cs:Z::11*tc:12*ga:92*ag:8*ct:5*gt:10*tc:159*ag:8*ta:82*ct:18*at:14
1532334 1532561 | 69124 69351 | 228 228 | 97.37 | NZ_KB944666.1 chromosome00001 | :24*tc:27*ga:6*ag:18*ct:20*ga:83*tc:44
1532765 1532868 | 69484 69586 | 104 103 | 97.12 | NZ_KB944666.1 chromosome00001 | :4-t:22*ta:33*tc:42
1547411 1547512 | 69586 69486 | 102 101 | 98.04 | NZ_KB944666.1 chromosome00001 | :76*at:22-a:2
1547568 1547654 | 69485 69399 | 87 87 | 97.70 | NZ_KB944666.1 chromosome00001 | :8*ct:3*at:74
1547655 1547882 | 69345 69118 | 228 228 | 95.61 | NZ_KB944666.1 chromosome00001 | :38*ag:83*ct:20*ga:17*gc*tc:6*ct:11*ac:1*ga*gt:8*tc:34
2030310 2030692 | 464782 464400 | 383 383 | 96.34 | NZ_KB944666.1 chromosome00001 | cs:Z::35*ag:35*ag:18*tc:10*tc:17*tc:8*ct:11*ag:14*ag:116*tc:2*ag:5*ct:11*tc:50*ca:28*ct:9
396188 396502 | 190187 189873 | 315 315 | 98.41 | NZ_KB944666.1 chromosome00001 | cs:Z::75*tc:2*ag:1*tc:62*tc:36*tc:134
2038858 2039172 | 240360 240674 | 315 315 | 97.46 | NZ_KB944666.1 chromosome00001 | cs:Z::59*ga:56*ga:44*ct*ac:10*tc:65*ag:61*ga*ag:12
779347 779644 | 69460 69163 | 298 298 | 97.65 | NZ_KB944666.1 chromosome00001 | cs:Z::153*ag:50*gc:32*ct:20*ga:17*gc*tc:6*ct:13
2328468 2328677 | 2562202 2562411 | 210 210 | 95.24 | NZ_KB944666.1 chromosome00001 | cs:Z::7*ga:44*tc*ct:8*gt:5*ta:2*ga:14*ag:38*ga:5*tc:58*ct:19
2004957 2005083 | 205385 205511 | 127 127 | 99.21 | NZ_KB944666.1 chromosome00001 | cs:Z::56*ga:70
1925704 1925810 | 2064761 2064867 | 107 107 | 98.13 | NZ_KB944666.1 chromosome00001 | cs:Z::31*ca:17*cg:57
2693123 2765792 | 251746 324287 | 72670 72542 | 98.78 | NZ_KB944666.1 plasmid00001 | cs:Z::814*tg:196*ag:167*ac:59*ct:225*tc:1282*tc:17*cg:56*ct:5*ga:278*tc:64*tc:45*tc:20*ag:64*ag:539*ga:224*ga:151*tc:99*tg:101*tc:155*ct:276*ta:254*ag:3*ag:22*ct:332*tg:8*ag:62*ag:11*ag:5*ag:50*gc:119*ac:5*ga:69*ac:96*tc:139*tc:67*ac:51*tc:57*ct:43*ag:55*ct:45*tc:88*ct:97*tc:147*tc:8*tc:6*tg:4*ga:176*ga:41*ag:24*ga:41+tt:167*ct:31*ga:21*ga:86*ga:29*ag:20*ag:788*ta:20*tc:32*tc:8*ct:29*ga:254*tg:61*ag:305*tc:87*ag:65*ct:59*ag:119*ct:2*ga:44*ga:11*gc:104*tc:13*ac*tc:152*ga:56*gc:171*tc:242*ct:16*ag:122*ct:236*ag:41*ga:159*ta:22*tc:105*ag:8*tg:187*ct:2*ag:11*ct:284*tg:194*ct:143*ac:124*ga:304*ct:428*tc:44*at:1208*ct:9*ag:86*ga:18*ta:116*ag:5*ag:77*ga:17*tc:26*ct:776*ct:152*ag:158*ga:76*ca:489*ta:239*ca:32*cg:59*tc:211*ga:107*ga:982*ga:718*ag:83*cg:340*tc:90*at:324*tc:35*ct:8*tc:44*ag:29*tc:83*ca:245*ag:8*ga:150*ga:14*gt:133*ct:89*ag:14*ct:197*ag:17*gt:32*ag:8*ga:149*ga:68*ga:71*tc:8*ct:20*tc:173*ct:2*gt:142*tc:443*ag:14*ct:230*ag:17*gt:358*ga:110*tc:41*cg:92*tc:47*ag:101*ag:32*ag:169*ag:383*ag:116*gc:19*tc:211*ta:26*ta:44*ag:229*ga:38*tc:1*ga:50*ct:75*ac:521*gt:30*ac:8*gt:30*ag:56*ct:39*tc:32*ga:29*ga:2*ag:48*at:46*ag:41*ct:44*tg:350*ct:5*ga:113*tc:47*tc:50*at:23*ct:353*ga:26*ag:131*ct:218*ga:65*tc:5*at:117*gt:251*ga:556*ag:4*tc:81*ac:1*ct:8*tc:18*ag:16*ga:3*ca:4*ag:9*ac:49*ga*ct:17*at:5*ct:2*tc*tg:16*ag:158*ga:25*ga:206*tg:53*tg:378*ga:59*ag:38*ag:44*at:64*tc:6*ga:72*ga:2*tc:77*tg:23*ga:34*at:1*tc:4*tc:2*ta:187*ac:80*ct:74*tc:260*tc:8*ag:79*ag:112*ct:8*ac:38*ag:20*ag:20*ct*tc:11*ga:56*tc:55*ga:9*tc:6*ag:25*tc:68*ga:14*cg:14*at:26*tg:296*ga:86*ct:5*tc:143*ga:23*tc:1*ga:12*ct:100*ct:596*tc:14*ca:798*ct:8*ga:59*tc:83*ga:95*tg:152*gc:20*tg:29*ga:14*tc:157*ag:308-a:26*ga:121*tc:89*ga:52*ta:81*tg:42*ct:23*ga:17*ga:77*gc:62*ct:92*ga:50*tc:68*gt:41*ga:236*ag:99*ct:295*tc:254*ca:182*ga:20*gt:92*ga:47*ag:166*ga:3*tc:304*ga:65*ta:121*ag*tc:47*ct:2*ag:108*ct:11*ga:188*ag:110*ct:8*ct:2*tc:2*at:5*ct:209*ga:131*tg:164*ct:53*ct:32*ag:38*gt:220-t:118*ag:8*ag:29*ag:188*tc:22*ct:447*ga:154*ct:135*ag:74*cg:26*ct:561+aaa:58*ca:47*tc:116*tc:3*ag:144*tc:91*ag:484*ag:200*at:96*ct:272*ag:41*ag:26*ag:14*ta:65*ta:5*ac:72*tc:40*ct:17*ag:47*tg:71*ag:86*ct:449*ga:14*tc:260*ga:17*tc:140*ct:47*ga:6*ct:10*ga:16*ag:147*ag:218*at:113*tc*tc:55*tc*ga:1*ga:49*ct:75*tc:524*tc:18*tc:14*ag:20*ag:41*ag:85*ac:60*ct:2*ag:2*ag:22*ga:57*tc:17*ga:33*ct:25*gc:767*ag:8*ag:50*ct:38*tc:35*ac:20*ct:127*ct:288*tc:68*ct:53*gc:77*tc:44*cg:181*tc:3*tc:55*tg:70*ta:99*gt:35*ca:158*tg:11*cg:23*ac:26*ag:149*ag:27*at*at*at:17*ac:78*ga:5*ga:68*gt:41*ct:313*tg:140*ta*ag:40*ac:60*ga:110*tc:89*ag:245*tg:97*ga:9*ga:21*ct:48*tc:9*ga:5*gt:7*tg:14*ct:59*tc:350*at:56*ac:30*tg:19-t:26*ga:54*ag:118*ct:26*ct:14*ga:167*ct:14*tc:158*ag:14*ga:146*ag:2*ct:56*gc:17*tc:5*tc:182*ct:89*ca:308*tc:170*ca:2*ga:29*ct:49*at:190*ag:74*gt:164*tc:30*tg:190*ta:2*ct:218*ct:65*ag:66*ct:139*ga:65*ga:6*ct:104*tc:47*ca*ca:324*ct:36*tc:29*tc:4*ga:40*ag:43*ga:41*ag:1*ac:58*tg:67*ag:53*ag:89*ct:38*gt:176*ct:95*ag:24*cg:259*ct*ga:9*ag:1*ca:1*tc:44*ag:546-a:36*ag:2*tc:21*tc:8+tagcta:9*tc:15*ag:73*ag:41*ct:190*ga:11*ca:9*ga:25*tc:6*ag:184*ct:77*ga:69*tc:32*ct:26*ag:19*ta:256*ga:16*ac:2*tc:28*tg:159*ag:335*ag:56*tc:62*ct:46*ct:45*ag:263*ca:5*ca:129*ct:142*tc:141-a:4*ag:44*ct:26*ag:279*ga:371*ga:110*ct:47*gt:6*ga:9*ct:24*ag:366*ct:28*tc:125*ag:47*tc:44*ag:36*ag:263*tc:14*ga:14*ag:56*tc:60*ag:11*ca:129*ga:51*tc:257*tc:17*tc:116*ag:11*ct:26*gt:59*ga:20*ct:110*ag:162*ta:76*ga:41*ag:18*ct:18*ac:34-t:31*ct:39*tc:34*ga:150*tc:188*gt:447*ga:91*ct:25*tc:21*ct:3*ag:22*tc:8*ct:10*ga:36*ct:280*ag:109*tc:161*ga:20*gt:13*tc:6*ga:5*tc:2*ag:1*ct*cg:11*ga:7*ac:30*ct:47*tg:80*tc:14*ct:53*tc:62*ct:53*tc:71*ga:2*ga:5*ag:128*ag:107*ag:43*gt:6*tc:113*ct:40*tc:9*tc:479*ag:74*ga:115*ag:219*ga:29*ag:14*gc:11*ga:14*ca:140*ct:255*tc:106*ga:71*tc:4*ca:129*ga:23*ga:131*ga:143*tc:158*tc:104*ga:113*ct:1*ga*gt:59*tc:354*ga:25+gcat:1*ct:2-aaat:69*ga:146*ag:89*ga:8*ag:26*ct:41*ga:41*ct:389*ag:4*ga:727*ct:212*ga:162*tc:137*ca:8*tc:248*ag:248*ag:35*ga:59*ac:41-agagcctgggacaaaaatcactttggatttttgttccaggcttaaaaattgataaacggcgggaacaaaagcaactccttcggaaataagccgaaattctccaaa:3*ta:3*gc:1*ac:1*at*ac:5+tata:1*ga:3+gagg:1-tc*cg:2-c:4-ttctcggagttaaacacttctgtcccgacctc:8*ag:249*ag:8*gt:28*ga:45*ag:2*ag:194*ag:23*ga:131*ag:149*ct:11*tc:5*ct:77*tc:13*ag:18*ac:26*ag:92*tc:98*ga:8*tc:50*tc:172*tc:15*tc:104*ct:114*ga:244*gt:13*ct*tg:6*ct:56*ac:128*ga:14*gc:37*tc*ag:608*ag:502*tc:82*ag:14*ct:1*ct:20-t:142*cg:64*ct:90*tc:68*ga:14*ca:56*tc:17*ag:410*ct:303*ag:290*ga:8*tc:221*ac:230*tc:152*ag:215*ga:163*tc:33*tc:64*ct:1*ct:23*ct:3*tc:48*tc:3*ct:3*ct:45*ag:127
106542 143766 | 144316 181551 | 37225 37236 | 98.09 | NZ_KB944666.1 plasmid00001 | cs:Z::15*ca:146*ta:16*ac:378*ag:186*ga:104*ga:376*gt:97*ca:62*ag:5*ca:490*gt:270*ta:95*tc:65*ac:41*ct:158*tc:44*ga:1*ag:488*ag:140*ag:2*ag:158*ca:8*ag:4*ct:108*ct:85*ga*ga:247*tc*ta:14*tg:2-c:4+g:2*ca:15*ga:39*ct:13*tc:3*ga:14*ga:32*ag:308*ag:152*ga:98*gt:17*ag:41*ct:143*ga:101*ga:26*ga:125*ca:26*ga:203*ac:161-cgcggtacaa:7-tttggatttttgctccacgctcaaaatctgataaacggcgggaacagaaccagctccttcggaaataagccgaaattatccaaaaattaaagaacaatttccggaaatttcttcttatttct:2+tc*gt:2+t:3-ag:2*ga:2*ca:1*gt:1-cccgac:3*gt:2*tc:321*tc:107*ca:46*at:27*ct:158*ag:18*ct:162*tc:11*ta:134*ct:101*ac:89*ag:3*tg:121*ga:32*ag:68*ac:162*tc:146*ct:285*ag:282*ct:140*ga:185*gt:29*ga:41*ga:80*ga:5*ag:53*ct:17*tc:35*ag:7*ga:60*ga:103*tc:39*tg:46+a:13*tc:43*ct:104*ct:120*tc:68*ag:53*tc:35*ct:23*ag:32*ag:116*ct:14*ct:2*ag:257*ga:389*ga:3*tc:94*ca:83*ct:423*ct:11*ac:33*gc:521*ct:161*ct:339*ca:37*ta:404*ct:51*ct:101*tc:23*ag:11*tc:1*tc:3*tc:5*ga:5*ct:5*tc:2*ct:752*ag:11*at:68*ag:156*ag:583*ga:326*ag:27*tc:3*ta*ac:13*tc:18*ag:2*ct:41*ag:47*ag:5*ga:98*ct:23*ct:260*ga:5*ag:476*ag:11*ag:10*ag:180*ga:155*ag:47*ta:32*ct:5*ga:28*ct:25*ca:79*tg:5*ga:22*tc:91*ta:208*ct:758*ag:128*ct:464*ag:41*ag:232*ct:185*tc:10*ag:15*ct:35*tc:58*gc:1*ga:58*ga:74*tc:35*ct:2*ga:1*ag*tc:38*ag:57-cttccacg:2*ca:10*ct:10*gc:10*ag:4-ag:4-tgggaca:2*ac*ac:1*ct:3*ta:5+aaggttggcttttttacactca:4+aa*gc:3*cg:1-g:2*tc:2+cgg:1*at*at:1*tg:6*ac*ct*ga:2-ggg:1+ttc:19*ct:29-g:4*ga:65*ag:53*ct:5*ta:65*tc:23*ga:206*tc:104*ga:265*ct:16*ga:3*ct:19*ct:538*ga:38*ga:222*gc:187*ag:25*ga:301*tc:71*ag:26*ag:284*tc:134*ag:26*tc:29*ct:95*ga:17*tc:44*tc:547*tc:60*tc:286*ga:24+a:182*ct:300*ag:44*ac:209*ca:335*ag:2*ct:203*ga:137*ct:5*ag:400*ga:586*ac:119*ac:73*ag:105*gt:8*tg:12*at:168*tc:33*tc:164*ag:23*ct:390*ac:312*ga:122*tc:53*ct:15*ac:2*ga:139*ga:94*tc:108*ga:99*ca:261*ta:378*ta:107*ct:368*ag:35*ac:110*ag:14*ga:110*tc:56*ca:341*ag:133*ag:66+cgggacagaagtgtttaactccgagaaataagaagaaatttccgaaaattgttctttaatttttggagaatttcggcttatttccgaaggagttgcttctgttcccgccgtttatcagtttttgagcgtggagcaaaaatccaa:2+t*cg:5*at:1-ctaa:1*gc:1*tc:2+g:40*ct:102*ga:104*ct:47*ga:143*ag:83*tc:59*ga:11*ga:40*ag:30*ga:23*ag:5*tc:10*tc:117*ct:23*tc:11*ct:74*tc:195*ct:41-gtca:3+t:249*ct:65*ga:100*ga:18*ac:113*ga:95*ag:29*ct:120*tc:83*ct:65*ct:2*ag:152*ta:65*ag:125*ct:2*ac:5*ct:13*tc:12*tc:119*ca:332*ct:23*ga:726*tg:11*ct:23*tc:20*tc:11*tg:2*tc:41*tc:104*ga:80*ac:204*tc*ct:10*tc:5*ag:512*ga:5*tc:307*ca:144*ct:136*ct:41*ct:68*ga:41*ga:45*ga:67*ga:56*ct:159*tg:271*ct:17*tc:68*tc:23*ga:17*ga:5*tc:11*tc:5*ag:11*ct:654*tg:88*ag:11*ct:62*ag:14*ga:14*ct:44*tc*tc:121*tc:66*ta:13*tc:32*tc:59*cg:20*ta:224*ga:101*ct:71*ag:17*ct:308*ga:2*ac:38*ac:83*ag:51-g:13
2663115 2693140 | 209146 239167 | 30026 30022 | 99.26 | NZ_KB944666.1 plasmid00001 | cs:Z::164*ga:86*tc:89*ga:287*ca:266*ca:2*ag:49*gt:153-a:490*tc:53*ac:2*ag:29*ag:62*ga:164*ag:83*tc:101*tc:534*tc:77*tc:206*ag:1034*ga:32*ga:473*tc:56*at:35*ga:65*ga:1171*tg:227*tg:296*ct:155*ga:495*tg:13*at:1*ga:48*ta:190*ct:97*tc:31*tg:32*tc:118*ag:60*ga:11*gt:108*ga:79*gt:41*tc:35*ct:44*ct:210*gt:33*ag:236*ca:35*ga:41*ag:40*ct:102*ga:5*tc:2*ag:71*ag:5*ct:14*tc:191*tc:2*ct:20*at:236*ag:2*ga:285*ga:11*cg:209*ct:571*tc:92*ag:50*cg:23*ct:17*ag:59*at:59*ct:20*tc:2*ct:2*ag:155*tc:35*ct:53*ct:269*ag:347*tc:134*ag:2*tc:26*tc:502*tc:14*tg:38*tc:191*ac:65*ga:2*ga:152*tc:164*gc:31*ag:177*tc:212*ga:101*ga:2*ag:3*ac:53*tc:28*ct:62*ag:88*ct:380*ct:194*tc:111-a:141-a:493*tc:296*ag:110*ga:107*ca:203*tc:188*ct:152*tc:418*ga:2*tc:486*cg:66*ag:248*ct:206*ga:53*tc:216*ag:62*ag:92*ca:20*ct:89*ag:26*tg:2*ag:9*tc:12*ga:42*ga:384*ga:5*ag:62*ga:197*ct:92*ct:158*ag:10*tc:266*gt:493*tc:137*ag:158*ga:128*gt:200*ac:5*ga:26*ct:66*ca:175*ga:45*tc:511*tc:272*ct:23*ct:50*gc:47*tc:11*tc:449*ac:230*tc:18*ga:28*cg:118*tc:202*ga:5*ct:269*ct:61-t:11*ag:260*ta:74*tc:338*tg:89*ag:8*ag:131*ga:77*ta:2*at:26*ct:2*tc:44*ag:110*ag:50*gt:14*ag:19*ct*tc:93*gt:55*ag:118*ct*tc:130*ag:231*tg:35*ct:104*ga:206*ga:110*ct:131*tc:11*ct:14*ag:47*ta:159*ga:51*ct:47*ac:243*ca:402*ga:23*tc:155*tc:32*ct:14*ga:80*ga:251*ag:44*ga:404*tc:20*ac:167*ag:287*tc:130*ac:60*ga:50*ag:751*ag:185*ag:8*ag:19*ga:447*ca:134*tc:230*tc:26*ct:79*ct:47
41575 66752 | 87975 113158 | 25178 25184 | 99.04 | NZ_KB944666.1 plasmid00001 | cs:Z::350*tc:4*gc:245*ct:140*ct:83*ga:13*ct:165*cg:100*ag:14*ag:140*ag:38*ga:14*ag:137*ga:11*ga:95*tc:220*tc:23*ga:35*ga:113*ag:265*cg:488*tc:112*ca:606*tg:14*ct:24*gt*tc:35*ct:11*cg:18*tg:54*tc:4*tc:95*gc:44*ag:122*ag:7*gt:16*gt:46*ag:37*ca:54*tc:38*ag:167*ga:56*tc:23*ag:14*ga:53*ct:2*ct:212*ct:62*ct:260*ag:154*ga:29*ga:40*ag:15*ag:62*ga:200*ga:14*gt:699*ag:226*ca:72*ag:47*tc:65*tg:32*tc:14*ct:53*ga:11*gt:29*tg:113*ag:5*ga:51*ct:294*ga:80*ga:14*tc:188*ct:2*ga:137*ga:23*ag:7*ca:24*tc:50*ct:59*ct:23*ag:215*tg:725*at:17*ga:11*ct:53*ag:29*ct:11*ag:2*ga:29*tc:140*gt:23*ct:167*ct:11*ta:134*tc:2*ct:8*ct:26*ga:308*ct:392*ag:50*ac:400*tg:210*ga:73*tc:14*ag:164*ga:69*ct:216*ga:20*ct:113*tc:273*ag:65*ga:640*tc:45*ct:247*gt:74*tc:143*gt:170*ca:158*tg:5*ag:92*ct:71*ga:17*tc:20*tg:8*ga:2*tc:41*tg:107*ag:2*ct:78*gt:192*ga:701*tg:202*tg:88*tc:62*tg:174*ga:195+tc:102+aa:10*ag:1*ag:65*ct:29*ga:16*ga:59*ga:27*tc:20*ag:131*ag:282+a:82*ca:35*ac:96*ag:94*ct*tg:71*ga:2*ag:11*ga:214*gt:65*ag:292*ga:74*ca:29*ga:458*tc:5*ag:2*ga:50*ct:35*ct:11*ct:5*ct:38*ct:170*ga:8*tc:97*ag:8*tg:158*ta:143*gt:86*ga:42*ag:174*ag:77*ag:113*ga:131*ag:122*ag:158*ag:128*ga:44*ag:8*gc:5*gt:101*ac:101*ag:436*ag:211*ga:195*ga:346*ct:104*ct:132*ag:20*tg:140*ga:19*ac:165*ac:17*ag:80*tc:341*ta:167*ta:120*cg:3*ga:5*ag:137*at:59*ag:59*ac:56*tc:10*ct:27*tc:32*ct:14*tc:71*ag:41*ga:50*gc:389*ac:287*ct:109*ag*tc:188*ca:2*ct:2*ct:29*ct:203*ga:151-t:112*ct:6+ta:155*gt:95*ga:83*gc:98*tc:17*ct:14*tc:2*cg:311*tc:39*at:46*tc:2*tc:45
2781963 2805785 | 22287 46090 | 23823 23804 | 98.84 | NZ_KB944666.1 plasmid00001 | cs:Z::9*ac:5*tc:203*gc:16*tc:24*ag:119*ga:41*ct:504*tc:92*ct:118*tc:626*ct:74*ct:443*ag:14*gc:690*tg:13*ag:336*gc:11*ag:34*ta:2*ga:2*tc:7*ag:24*tg:2*ca:2*ga:7*tg:2*ac:70*ct:19*ag:339*cg:302*ga:274-t:42*ct:88*ga:50*ct:284*ac:380*ct:41*gt:1*ct*ag:1*ac:31*ga:85*ct:147*tc:144*ct:10*at:72*cg:34*tg:13*ct:54*tc:32*tc:408*ag:29*ta:74*ga:5*ga:149*ga:395*tc:41*tc:163*ga:27*ag:110*ag:38*ct:143*ag:4*tc:12*ag:16*gt:84*ga:125*tc:134*ga:603+a:58*ct:36*ct:72*ct:59*tc:143*ac:47*ga:128*ag:139*ag:224*tc:200*ac:44*ct:44*ga:513*tc:215*ga:572*ct:134*tc:287*ct:19*ca:165*tc:197*ga:5*ga:20*ga:125*ag:990*ta:875*ga:787*ga:223*ct:175*ga:30*tg:255*tc:182*tc:2*ct:92*ag:263*ga:159*ct:44*tg:1227*ct:44*ga:266*tc:129*ag:98*ga:26*tc:2*ct:254*tc:11*ct:56*ga:22-a:6*ag:19+c:2-g:8*ag:10*tc:167*tg:18*ct:5*tc:114*tc:81*tc:76*tc*ga:97*ga:50*ga:11*ag*ct*ct:18*ag:23*ct:2*ag:5*ct:56*ag:17*ct:3*ag*cg*ct:69*ct:79*ct:8*tc:5*ag:2*tc:11*ga:20*ag:32*ag:9*tg:32*ga:4*ag:77*ct:7*ct:15*ct:95*ag:8*ag:1*tc:42*ag:118*ct:84*ct:38*ca:159*ct:127*ga:11*ag:134*ag:1*tc:6*ct:155*ct:9*ga*ct:102*ga:37*ga*ag:20*at:75*tg:1*tc:71*ag:4*ag*ag:11*tc:62*ac:2*tc:104-ttgaaaagtcacaggatt:72*cg:371*ct:1*ct:69*tc:31*tc:99*ag:53*ga:2*ta*tc:37*ct:1*ag:20*tc:50*tc:4*ag:158*ga:63*at:220*tc:19*at:4*ga:9*ag:17*ct:2*tc:2*ga:49-g:53+t:39*cg:26+a:9*ct:2*ac:1*tc:23*ac*ct:3*tc*gt:28*ga:1*ct*ga:18*ga:6*tc*ga:1*gt:7*ct:4*ag:12*ct:3*at:6*ct:4*tc*tc:12*ct:1*tc*tc:5*tc:23*ag:20*tc:8*ta*ta*tc:2*ta:18*ca:4*ag:33*tc:11*ag:71-c:2*ga:113*ca:4*tc:18*tc:5*at:212*ct:43*ct:3*ca:2*ga:125*ag:431
2766558 2781925 | 1 15369 | 15368 15369 | 99.45 | NZ_KB944666.1 plasmid00001 | cs:Z::25*ag:78*ga:111*tc:120*ag:295*ga:325*ag:187*ac:101*ct:278*ac:284*ct:248*ct:120*ct:301*tc:24*tg:234*gt:105*tg:80*ag:239+t:314*ct:86*gt:7*at:139*ct:32*ac:35*tc:257*ct:210*ca:484*ga:35*ga:11*tg:103*ga:405*tc:2*ag:2*ct:23*ct:35*ct:38*ca:201*ga:160*tc:47*ct:81*ct*tc*ga:91*at:482*ac:50*ag:876*tg:82*tc:303*tc:558*ga:239*ag:272*tc:31*ct:43*tg:389*tc:617*ca:329*ga:151*ga:307*ag:259*ag:140*ag:100*ga:37*ag:7*tc:110*ga:101*ag:328*ag:1456*ag:78*ga:163*tc:17*cg:2*ct:251*at:296*ct:185*ag:74*gc:83*tg:107*ct:95*ct:2*ct:56*ct:8*ct:83*tc:2*tc:374*tc:189
82019 96503 | 129788 144270 | 14485 14483 | 99.34 | NZ_KB944666.1 plasmid00001 | cs:Z::47+t:121*gt:32-aa:6*ac:31-t:4*ga:106*ga:316*tc:824*ga:488*tc:5*ga:119*ag:20*tc:50*tc:110*tc:122*ag:17*ag:26*ga:62*at:368*ga:397*ag*tc:24*tg:6*tc:72*tc:47*ga:461*ag:29*ag:110*gc:53*ga:8*ct:11*ga:332*tc:65*ct:2*ag:29*ga:1226*ga:9*tc:41*ca:68*ac:128*ct:8*gc:260*tc:74*tc:20*ct:2*ct:8*ag:194*ct:98*ga:38*ag:50*tc:53*ga:65*ag:29*ct:467*ct:17*ag:291*gt:71*ct:133*ga:210*ct:4*ga:347*ga:225*at:509*ct:20*ga:929*ag:293*ag:114*ga:67*tc:194*ga:53*ca:434*ag:32*ag:481*ct:124*tg:255*ga:251*tg:32*tc:31*tc:51*ct:2*ct:38*ga:50*ag:65*tc:103*ag:150*ac:29*tc:111*ct:143*ta:56*ag:53*ag:2*ga:372*ag:249*gc:442
25068 36870 | 76093 87895 | 11803 11803 | 99.52 | NZ_KB944666.1 plasmid00001 | cs:Z::11*tc:281*ag:467*gt:92*gt:68*ag:47*ga:161*ag:215*tg:2*ct:239*ca:633*ga:83*ag:116*tc:656*cg:368*ct:158*ta:17*tc:316*ta:188*ag:95*ga:269*ct:203*at:340*ct:56*gt:242*ct:1094*tc:78*ct:253*ct:390*ag:127*ga:302*ga:86*tc:92*tg:17*tc:98*tc:59*ga:263*ga:32*ga:4*ag:42*ga:176*ca:8*tc:68*ct:296*ct:5*ga:323*ag:140*ga:116*tc:94*tc:76*tc:89*ga:44*ag:302*ct:311*tc:407*ga:152*tg:59*gt:820
12630 24856 | 59763 72149 | 12227 12387 | 97.59 | NZ_KB944666.1 plasmid00001 | cs:Z::728*ct:71*gt:14*gc:122*ca:134*ct:251*ag:5*ag:116*gc:8*tc:71*ga:262*tc*ga:20*ag:5*tc:10*cg:15*ct:29*ag:56*ga:158*ga:224*ac:204*ag:5*ga:132*ta:19*ga:14*at:2*ga:82*ag:34*ga:4*ga:20*ca:5*ga:71*tc:119*ag:103*ca:26+tctacgcgttgctccgatctcaacaacttctaagagctaaagctctaagagttgaagg:8*ga:13+tgttgagaatcacgaagaacgtagtgattcgatgatgaacaatacctacttgg:17+acaccgggtaggtatcatgcaacatcaactcgtacctcgttgtgttttat:1+a:15*ct:571*ga:95*tc:110*tc:128*ta:70*ga:27*ct:59*tc:83*ta:36*ga:76*ct:1*ag*ag:8*ct:128*tc:257*gc:196*tc:80*tc:33*ct:106*ga:11*ct:17*tc:74*tc:60-t:13*ag:68*ct:360*ga:14*tc:62*ct:44*ga:44*ag:50*gt:65*ca:2*cg:143*ga:62*ga:47*ag:5*ct:143*ca:5*tc:5*ag:77*tc:11*ga*ct:2*ga:74*ga:15*ct:39*at:25*tc*ta:47*ta:100*ag:1*tc:81*ag:149*ga:5*ct:56*ga:89*ta:2*gt:10*ga*tc:98*tc:35*tc:32*ca:35*ag:203*tc:95*tc:8*ga:11*ga:26*ag:95*tc:125*ct:41*ga:273*ta:229*ca:58*ga:150*ag:166*ga*ag:170*tc:265*ag:81*ga:17*ct:91*ag:228*tc:2*ga:37*ga*tc:59*ag:43*ga:9*ga:101*ct:5*ct:48*ag:148*ag:139*ga:12*tc:227*ag:5*ga:119*ct:206*tc:1049-a:15
1925 12159 | 49054 59284 | 10235 10231 | 98.90 | NZ_KB944666.1 plasmid00001 | cs:Z::44*gt:2*tg:89*ag:10*ag:93-t:1*ca:4+a:2*ga:2*tc:3*ga:1-t:3+a:2*ga:8*ac:2*ag:17*ct:25*tc:43*ga:21*ag:3*ac:134*ct:23-a*tc:95*ta:64*ga:40*ac:97*ga:138*gt:27*at:73*tc:14*ct*ag*tg:24*ga:167*ac:87*gt:51*tg:378*ct:150*ct:14*ga:168*tc:527*tc:53*ct:50*at:11*ag:2*ga:26*tc:17*ga:2*tc:80*ag:59*at:77*tc:26*ct:41*ga:29*ag:2*ag:41*cg:2*ag:58*tc:195*ag:152*tc:32*ct:2*ac:10*ga:30*ag:20*ct:194*ag:14*gt:47*ta:5*ga:11*ag:44*tc:41*ga:5*gt:213*ga:301*ac:80*ag:585*ga:454*ag:915*tc:300*tc:49*tg:39*tc:173*tc:469*ag:42*tc:22*gt:244*ct:201*ct:125*ag:262*ag:704*ga:52*ag:33*ga:527*ca:33*ga:22*ac:39*at*ta:56+c:11*ga:1*ga:38*tg:1*ta:1-a:1-tgt:15*ga*tc*cg:6*ag:18*ct:69
76907 81584 | 123145 127822 | 4678 4678 | 98.03 | NZ_KB944666.1 plasmid00001 | cs:Z::31*tc*tc*cg:2*ag:1*at:1*gc*ct*at:13*ac:1*ta:4*tc:20*ag:77*ag:20*ga:29*ga:5*ag:17*cg:167*ga:128*ca:97*ac:36*tc:249*ag:10*at*at:20*ag:33*gt:3*ga:1*ta:1*cg:14*gc:15*ag:48*ct:23*ga:19*tc:80*ga:14*tc:17*ag:24*gt:10*tg:2*ga:34*ac:123*ga:1*ca:39*ag:2*tc:14*ag:32*ag:218*ct:23*ct:23*ag:131*ga:77*cg:77*ga:15*gt:1*ct:8*tc:23*gc:23*ag:41*ag:29*ga:206*cg:116*ga:20*tc:8*tc:11*ag:35*tc:23*ag:5*ct:56*ga:26*gt:3*ct:1*ag:441*ga:1*ga:59*ga:5*tc:408*tg:81*ag:167*ag:17*ct:2*tc*tc:61*ct:7*ct:12*tc:77*ta:71*tc:89*ag:5*ct:86*ca:89*ct:49*gt:183
70736 75188 | 116184 120636 | 4453 4453 | 98.52 | NZ_KB944666.1 plasmid00001 | cs:Z::218*cg*tg:2*tc:23*ag:155*ag:65*tc:68*ag:50*tc:568*ca:137*ga:209*tc:47*gc:91*ct:48*ga:47*ag:164*tc:11*ga:182*ct:161*ga:56*ct:11*tc:11*ct*gt:13*ga:93*ct:16*ag:3*ga:11*ag:26*tc:88*ga:30*gc:107*ag:41*ct:98*ct:34*ga:81*ct:20*tc:2*ct:7*ga:111*ga:65*ag:236*ga:20*tc:56*tc:29*ga:20*ag:458*tc:26*tc:119*tc:74*ga*ct:29*ag:16*ct:30*ga:27*gc:1*tc*ta:23*gc:5*ga*tc:11*tg*tc:9*ga:2*ga:4*at:9*ct:13
69785 70465 | 115544 116224 | 681 681 | 99.71 | NZ_KB944666.1 plasmid00001 | cs:Z::138*tc:365*ct:176
81464 82027 | 128824 129390 | 564 567 | 96.14 | NZ_KB944666.1 plasmid00001 | cs:Z::13*gt:4*gt:15*ag*ga:13*ga:10-caa:3+ttg:1*ga:3+t:1*at:14+t:10*at:21+t:344*ct:39*tc:7*ga:5*ta:17*ga:28
2806360 2806553 | 47562 47755 | 194 194 | 97.94 | NZ_KB944666.1 plasmid00001 | cs:Z::32*tc:110*ag:2*cg:1*ct:45
2765608 2765792 | 324529 324713 | 185 185 | 95.68 | NZ_KB944666.1 plasmid00001 | cs:Z::7*ct:45*ct:2*tc*ag:25*ct:5*ct:11*ag:14*ag:68
2765637 2765792 | 324345 324500 | 156 156 | 96.79 | NZ_KB944666.1 plasmid00001 | cs:Z::28*ag:25*ct:5*ct:11*ag:14*ag:68
2766506 2766599 | 324583 324676 | 94 94 | 97.87 | NZ_KB944666.1 plasmid00001 | cs:Z::47*ag:29*ag:16
2766509 2766599 | 324373 324463 | 91 91 | 97.80 | NZ_KB944666.1 plasmid00001 | cs:Z::44*ag:29*ag:16
