# Supplementary material for: Candidate Genomic Features Associated with Persistence in Enterococcus spp
Source: Microorganisms. 2026 Apr 19;14(4):921. doi: 10.3390/microorganisms14040921 (PMC13119490; doi:10.3390/microorganisms14040921)
Supplement: Supplementary file 1 [file microorganisms-14-00921-s001.zip › Supplementary File S1/QUAST/EH1.2/contigs_reports/minimap_output/EH1-2_final.used_snps]

NZ_KB944668.1	chromosome00001	3479	G	A	693558
NZ_KB944668.1	chromosome00001	3481	C	T	693560
NZ_KB944668.1	chromosome00001	3484	A	G	693563
NZ_KB944668.1	chromosome00001	3492	T	C	693571
NZ_KB944668.1	chromosome00001	3493	T	C	693572
NZ_KB944668.1	chromosome00001	3526	A	G	693605
NZ_KB944668.1	chromosome00001	3553	C	G	693632
NZ_KB944668.1	chromosome00001	3555	T	C	693634
NZ_KB944668.1	chromosome00001	3559	G	T	693638
NZ_KB944668.1	chromosome00001	3566	G	A	693645
NZ_KB944668.1	chromosome00001	3584	G	T	693663
NZ_KB944668.1	chromosome00001	3588	G	A	693667
NZ_KB944668.1	chromosome00001	3614	A	T	693693
NZ_KB944668.1	chromosome00001	3677	T	C	693756
NZ_KB944668.1	chromosome00001	3679	T	A	693758
NZ_KB944668.1	chromosome00001	3685	A	T	693764
NZ_KB944668.1	chromosome00001	3688	T	A	693767
NZ_KB944668.1	chromosome00001	3691	A	T	693770
NZ_KB944668.1	chromosome00001	3692	G	A	693771
NZ_KB944668.1	chromosome00001	3700	G	A	693779
NZ_KB944668.1	chromosome00001	3732	T	C	693811
NZ_KB944668.1	chromosome00001	3754	A	T	693833
NZ_KB944668.1	chromosome00001	3850	G	C	693929
NZ_KB944668.1	chromosome00001	3853	T	C	693932
NZ_KB944668.1	chromosome00001	3916	A	G	693995
NZ_KB944668.1	chromosome00001	3928	A	G	694007
NZ_KB944668.1	chromosome00001	3937	C	T	694016
NZ_KB944668.1	chromosome00001	3940	T	C	694019
NZ_KB944668.1	chromosome00001	3991	T	C	694070
NZ_KB944668.1	chromosome00001	4045	C	G	694124
NZ_KB944668.1	chromosome00001	4117	C	A	694196
NZ_KB944668.1	chromosome00001	4132	G	A	694211
NZ_KB944668.1	chromosome00001	4138	C	T	694217
NZ_KB944668.1	chromosome00001	5092	C	T	695198
NZ_KB944668.1	chromosome00001	5096	C	G	695202
NZ_KB944668.1	chromosome00001	5191	T	C	695297
NZ_KB944668.1	chromosome00001	5209	G	A	695315
NZ_KB944668.1	chromosome00001	5215	G	A	695321
NZ_KB944668.1	chromosome00001	5221	A	G	695327
NZ_KB944668.1	chromosome00001	5298	T	C	695404
NZ_KB944668.1	chromosome00001	5317	C	G	695423
NZ_KB944668.1	chromosome00001	5377	A	G	695483
NZ_KB944668.1	chromosome00001	5395	C	G	695501
NZ_KB944668.1	chromosome00001	5407	C	T	695513
NZ_KB944668.1	chromosome00001	5423	C	A	695529
NZ_KB944668.1	chromosome00001	5446	A	G	695552
NZ_KB944668.1	chromosome00001	5464	C	T	695570
NZ_KB944668.1	chromosome00001	5581	T	C	695687
NZ_KB944668.1	chromosome00001	5665	C	T	695771
NZ_KB944668.1	chromosome00001	5670	C	G	695776
NZ_KB944668.1	chromosome00001	5674	C	T	695780
NZ_KB944668.1	chromosome00001	5680	T	A	695786
NZ_KB944668.1	chromosome00001	5686	A	T	695792
NZ_KB944668.1	chromosome00001	5698	A	G	695804
NZ_KB944668.1	chromosome00001	5746	C	T	695852
NZ_KB944668.1	chromosome00001	5761	C	T	695867
NZ_KB944668.1	chromosome00001	5764	A	C	695870
NZ_KB944668.1	chromosome00001	5788	C	G	695894
NZ_KB944668.1	chromosome00001	5836	A	G	695942
NZ_KB944668.1	chromosome00001	5845	C	T	695951
NZ_KB944668.1	chromosome00001	5846	C	A	695952
NZ_KB944668.1	chromosome00001	5849	.	C	695955
NZ_KB944668.1	chromosome00001	5852	G	T	695959
NZ_KB944668.1	chromosome00001	5854	AG	.	695961
NZ_KB944668.1	chromosome00001	5858	G	T	695963
NZ_KB944668.1	chromosome00001	5860	C	A	695965
NZ_KB944668.1	chromosome00001	5862	.	G	695967
NZ_KB944668.1	chromosome00001	5866	G	C	695972
NZ_KB944668.1	chromosome00001	5867	T	C	695973
NZ_KB944668.1	chromosome00001	5869	A	T	695975
NZ_KB944668.1	chromosome00001	5878	A	T	695984
NZ_KB944668.1	chromosome00001	5879	A	T	695985
NZ_KB944668.1	chromosome00001	5888	T	A	695994
NZ_KB944668.1	chromosome00001	5890	T	A	695996
NZ_KB944668.1	chromosome00001	5891	G	A	695997
NZ_KB944668.1	chromosome00001	5892	C	A	695998
NZ_KB944668.1	chromosome00001	5893	C	A	695999
NZ_KB944668.1	chromosome00001	5896	C	T	696002
NZ_KB944668.1	chromosome00001	5900	C	G	696006
NZ_KB944668.1	chromosome00001	5901	T	A	696007
NZ_KB944668.1	chromosome00001	5902	T	A	696008
NZ_KB944668.1	chromosome00001	5905	A	.	696011
NZ_KB944668.1	chromosome00001	5908	.	C	696013
NZ_KB944668.1	chromosome00001	5911	C	T	696017
NZ_KB944668.1	chromosome00001	5918	A	G	696024
NZ_KB944668.1	chromosome00001	5919	A	G	696025
NZ_KB944668.1	chromosome00001	5920	T	A	696026
NZ_KB944668.1	chromosome00001	5921	A	C	696027
NZ_KB944668.1	chromosome00001	5926	.	T	696032
NZ_KB944668.1	chromosome00001	5929	G	.	696036
NZ_KB944668.1	chromosome00001	5932	G	T	696038
NZ_KB944668.1	chromosome00001	5938	A	G	696044
NZ_KB944668.1	chromosome00001	5959	A	C	696065
NZ_KB944668.1	chromosome00001	5962	G	C	696068
NZ_KB944668.1	chromosome00001	5989	C	T	696095
NZ_KB944668.1	chromosome00001	6102	.	CG	696208
NZ_KB944668.1	chromosome00001	6257	G	A	696365
NZ_KB944668.1	chromosome00001	6304	G	A	696412
NZ_KB944668.1	chromosome00001	6322	C	T	696430
NZ_KB944668.1	chromosome00001	6442	T	G	696550
NZ_KB944668.1	chromosome00001	6553	C	G	696661
NZ_KB944668.1	chromosome00001	6615	T	G	696723
NZ_KB944668.1	chromosome00001	6703	T	C	696811
NZ_KB944668.1	chromosome00001	6706	G	T	696814
NZ_KB944668.1	chromosome00001	6709	A	T	696817
NZ_KB944668.1	chromosome00001	6710	C	G	696818
NZ_KB944668.1	chromosome00001	6794	A	G	696902
NZ_KB944668.1	chromosome00001	6795	A	C	696903
NZ_KB944668.1	chromosome00001	6796	T	G	696904
NZ_KB944668.1	chromosome00001	6802	T	C	696910
NZ_KB944668.1	chromosome00001	6811	T	C	696919
NZ_KB944668.1	chromosome00001	6817	C	T	696925
NZ_KB944668.1	chromosome00001	6835	C	T	696943
NZ_KB944668.1	chromosome00001	6868	C	A	696976
NZ_KB944668.1	chromosome00001	6869	A	C	696977
NZ_KB944668.1	chromosome00001	6907	G	A	697015
NZ_KB944668.1	chromosome00001	7039	G	T	697147
NZ_KB944668.1	chromosome00001	7078	A	G	697186
NZ_KB944668.1	chromosome00001	7119	C	A	697227
NZ_KB944668.1	chromosome00001	7180	A	G	697288
NZ_KB944668.1	chromosome00001	7225	C	T	697333
NZ_KB944668.1	chromosome00001	7258	C	A	697366
NZ_KB944668.1	chromosome00001	7309	T	C	697417
NZ_KB944668.1	chromosome00001	7311	A	G	697419
NZ_KB944668.1	chromosome00001	7312	C	A	697420
NZ_KB944668.1	chromosome00001	7345	A	C	697453
NZ_KB944668.1	chromosome00001	7361	.	AGC	697469
NZ_KB944668.1	chromosome00001	7619	C	T	697730
NZ_KB944668.1	chromosome00001	7661	G	A	697772
NZ_KB944668.1	chromosome00001	7662	A	G	697773
NZ_KB944668.1	chromosome00001	7664	T	A	697775
NZ_KB944668.1	chromosome00001	7711	C	A	697822
NZ_KB944668.1	chromosome00001	7810	C	T	697921
NZ_KB944668.1	chromosome00001	8085	T	A	698196
NZ_KB944668.1	chromosome00001	8147	C	T	698806
NZ_KB944668.1	chromosome00001	8166	A	G	698825
NZ_KB944668.1	chromosome00001	8201	T	C	698860
NZ_KB944668.1	chromosome00001	8240	C	T	698899
NZ_KB944668.1	chromosome00001	8252	G	A	698911
NZ_KB944668.1	chromosome00001	8255	A	C	698914
NZ_KB944668.1	chromosome00001	8267	G	A	698926
NZ_KB944668.1	chromosome00001	8285	G	A	698944
NZ_KB944668.1	chromosome00001	8473	T	C	699132
NZ_KB944668.1	chromosome00001	8589	G	C	699248
NZ_KB944668.1	chromosome00001	8744	C	A	699403
NZ_KB944668.1	chromosome00001	9062	C	T	699721
NZ_KB944668.1	chromosome00001	10048	TCTTTT	.	700707
NZ_KB944668.1	chromosome00001	10295	T	C	700948
NZ_KB944668.1	chromosome00001	10315	A	G	700968
NZ_KB944668.1	chromosome00001	10398	A	C	701051
NZ_KB944668.1	chromosome00001	10484	C	T	701137
NZ_KB944668.1	chromosome00001	10529	T	C	701182
NZ_KB944668.1	chromosome00001	10789	G	A	701442
NZ_KB944668.1	chromosome00001	10894	A	C	701547
NZ_KB944668.1	chromosome00001	11214	T	C	701867
NZ_KB944668.1	chromosome00001	11428	C	T	702081
NZ_KB944668.1	chromosome00001	11495	A	C	702148
NZ_KB944668.1	chromosome00001	11628	A	T	702281
NZ_KB944668.1	chromosome00001	11828	A	G	702481
NZ_KB944668.1	chromosome00001	12008	G	T	702661
NZ_KB944668.1	chromosome00001	12027	A	G	702680
NZ_KB944668.1	chromosome00001	12107	A	G	702760
NZ_KB944668.1	chromosome00001	12204	A	G	702857
NZ_KB944668.1	chromosome00001	12209	CAAGGGGAAAGATAATTTTTTTATATCTTTAAAAAA	.	702862
NZ_KB944668.1	chromosome00001	12249	C	T	702866
NZ_KB944668.1	chromosome00001	12253	T	C	702870
NZ_KB944668.1	chromosome00001	12255	T	C	702872
NZ_KB944668.1	chromosome00001	12280	G	T	702897
NZ_KB944668.1	chromosome00001	12303	G	A	702920
NZ_KB944668.1	chromosome00001	12457	A	G	703074
NZ_KB944668.1	chromosome00001	12532	A	C	703149
NZ_KB944668.1	chromosome00001	12538	C	T	703155
NZ_KB944668.1	chromosome00001	12561	G	T	703178
NZ_KB944668.1	chromosome00001	12597	G	A	703214
NZ_KB944668.1	chromosome00001	12604	C	A	703221
NZ_KB944668.1	chromosome00001	12605	T	A	703222
NZ_KB944668.1	chromosome00001	12610	A	C	703227
NZ_KB944668.1	chromosome00001	12619	GGATTGATTGG	.	703236
NZ_KB944668.1	chromosome00001	12631	T	.	703237
NZ_KB944668.1	chromosome00001	12646	G	A	703251
NZ_KB944668.1	chromosome00001	12647	G	T	703252
NZ_KB944668.1	chromosome00001	12648	C	T	703253
NZ_KB944668.1	chromosome00001	12651	T	C	703256
NZ_KB944668.1	chromosome00001	12674	A	C	703279
NZ_KB944668.1	chromosome00001	12676	A	G	703281
NZ_KB944668.1	chromosome00001	12693	G	A	703298
NZ_KB944668.1	chromosome00001	13057	T	.	703662
NZ_KB944668.1	chromosome00001	13093	C	T	703697
NZ_KB944668.1	chromosome00001	13497	C	T	704101
NZ_KB944668.1	chromosome00001	13679	C	T	704283
NZ_KB944668.1	chromosome00001	13910	A	G	704514
NZ_KB944668.1	chromosome00001	13920	A	C	704524
NZ_KB944668.1	chromosome00001	14006	A	G	704610
NZ_KB944668.1	chromosome00001	14270	G	A	704874
NZ_KB944668.1	chromosome00001	14279	A	G	704883
NZ_KB944668.1	chromosome00001	14633	G	A	705237
NZ_KB944668.1	chromosome00001	15065	G	A	705669
NZ_KB944668.1	chromosome00001	15080	G	A	705684
NZ_KB944668.1	chromosome00001	15209	A	G	705813
NZ_KB944668.1	chromosome00001	15688	G	A	706292
NZ_KB944668.1	chromosome00001	15738	C	T	706342
NZ_KB944668.1	chromosome00001	15795	A	C	706399
NZ_KB944668.1	chromosome00001	16242	C	T	706846
NZ_KB944668.1	chromosome00001	16365	A	G	706969
NZ_KB944668.1	chromosome00001	16476	T	A	707080
NZ_KB944668.1	chromosome00001	17049	A	G	707653
NZ_KB944668.1	chromosome00001	17059	A	G	707663
NZ_KB944668.1	chromosome00001	17182	C	T	707786
NZ_KB944668.1	chromosome00001	17527	T	C	708131
NZ_KB944668.1	chromosome00001	17632	A	G	708236
NZ_KB944668.1	chromosome00001	17633	T	C	708237
NZ_KB944668.1	chromosome00001	17705	T	C	708309
NZ_KB944668.1	chromosome00001	17732	C	T	708336
NZ_KB944668.1	chromosome00001	17832	G	A	708436
NZ_KB944668.1	chromosome00001	18260	A	G	708864
NZ_KB944668.1	chromosome00001	18973	C	T	709577
NZ_KB944668.1	chromosome00001	19074	G	T	709678
NZ_KB944668.1	chromosome00001	19092	C	T	709696
NZ_KB944668.1	chromosome00001	19123	T	C	709727
NZ_KB944668.1	chromosome00001	19272	C	T	709876
NZ_KB944668.1	chromosome00001	19287	C	T	709891
NZ_KB944668.1	chromosome00001	19461	C	T	710065
NZ_KB944668.1	chromosome00001	19524	G	T	710128
NZ_KB944668.1	chromosome00001	20793	C	T	711397
NZ_KB944668.1	chromosome00001	21091	C	A	711695
NZ_KB944668.1	chromosome00001	21248	G	A	711852
NZ_KB944668.1	chromosome00001	21487	C	T	712091
NZ_KB944668.1	chromosome00001	21682	C	T	712286
NZ_KB944668.1	chromosome00001	22029	T	C	712633
NZ_KB944668.1	chromosome00001	22160	.	AAGGAA	712764
NZ_KB944668.1	chromosome00001	22245	T	C	712855
NZ_KB944668.1	chromosome00001	22257	C	G	712867
NZ_KB944668.1	chromosome00001	22280	C	T	712890
NZ_KB944668.1	chromosome00001	22330	C	A	712940
NZ_KB944668.1	chromosome00001	22404	T	A	713014
NZ_KB944668.1	chromosome00001	22440	T	G	713050
NZ_KB944668.1	chromosome00001	22457	A	C	713067
NZ_KB944668.1	chromosome00001	22619	T	C	713229
NZ_KB944668.1	chromosome00001	22627	T	C	713237
NZ_KB944668.1	chromosome00001	22671	A	G	713281
NZ_KB944668.1	chromosome00001	22814	C	T	713424
NZ_KB944668.1	chromosome00001	22950	T	G	713560
NZ_KB944668.1	chromosome00001	23217	T	.	713827
NZ_KB944668.1	chromosome00001	23245	A	T	713854
NZ_KB944668.1	chromosome00001	23247	G	A	713856
NZ_KB944668.1	chromosome00001	23271	C	T	713880
NZ_KB944668.1	chromosome00001	23309	TGACCATGTTCTGACCATGGTTGGATAATTTTTTACAAATTT	.	713918
NZ_KB944668.1	chromosome00001	23402	C	T	713969
NZ_KB944668.1	chromosome00001	23413	T	G	713980
NZ_KB944668.1	chromosome00001	23416	T	C	713983
NZ_KB944668.1	chromosome00001	23419	A	.	713986
NZ_KB944668.1	chromosome00001	23427	C	.	713993
NZ_KB944668.1	chromosome00001	23429	.	AA	713994
NZ_KB944668.1	chromosome00001	23430	G	A	713997
NZ_KB944668.1	chromosome00001	23431	G	T	713998
NZ_KB944668.1	chromosome00001	23432	G	A	713999
NZ_KB944668.1	chromosome00001	23438	T	C	714005
NZ_KB944668.1	chromosome00001	23440	A	G	714007
NZ_KB944668.1	chromosome00001	23443	C	A	714010
NZ_KB944668.1	chromosome00001	23462	C	A	714029
NZ_KB944668.1	chromosome00001	23463	C	T	714030
NZ_KB944668.1	chromosome00001	23465	C	T	714032
NZ_KB944668.1	chromosome00001	23469	A	.	714036
NZ_KB944668.1	chromosome00001	23475	G	A	714041
NZ_KB944668.1	chromosome00001	23476	G	T	714042
NZ_KB944668.1	chromosome00001	23477	G	A	714043
NZ_KB944668.1	chromosome00001	23478	G	T	714044
NZ_KB944668.1	chromosome00001	23482	G	T	714048
NZ_KB944668.1	chromosome00001	23485	T	C	714051
NZ_KB944668.1	chromosome00001	23507	C	G	714073
NZ_KB944668.1	chromosome00001	23512	G	C	714078
NZ_KB944668.1	chromosome00001	23513	C	T	714079
NZ_KB944668.1	chromosome00001	23519	C	T	714085
NZ_KB944668.1	chromosome00001	23541	A	T	714107
NZ_KB944668.1	chromosome00001	23543	G	A	714109
NZ_KB944668.1	chromosome00001	23549	T	C	714115
NZ_KB944668.1	chromosome00001	23560	A	G	714126
NZ_KB944668.1	chromosome00001	23561	A	T	714127
NZ_KB944668.1	chromosome00001	23565	T	A	714131
NZ_KB944668.1	chromosome00001	23572	T	G	714138
NZ_KB944668.1	chromosome00001	23575	.	ATA	714141
NZ_KB944668.1	chromosome00001	23575	C	A	714144
NZ_KB944668.1	chromosome00001	23576	C	A	714145
NZ_KB944668.1	chromosome00001	23579	G	A	714148
NZ_KB944668.1	chromosome00001	23581	.	AA	714150
NZ_KB944668.1	chromosome00001	23584	TCACTCAA	.	714155
NZ_KB944668.1	chromosome00001	23595	.	A	714158
NZ_KB944668.1	chromosome00001	23600	T	G	714164
NZ_KB944668.1	chromosome00001	23602	A	C	714166
NZ_KB944668.1	chromosome00001	23603	C	G	714167
NZ_KB944668.1	chromosome00001	23608	G	A	714172
NZ_KB944668.1	chromosome00001	23614	.	TTT	714178
NZ_KB944668.1	chromosome00001	23615	A	T	714182
NZ_KB944668.1	chromosome00001	23616	A	G	714183
NZ_KB944668.1	chromosome00001	23617	A	G	714184
NZ_KB944668.1	chromosome00001	23619	C	G	714186
NZ_KB944668.1	chromosome00001	23622	G	A	714189
NZ_KB944668.1	chromosome00001	23626	C	A	714193
NZ_KB944668.1	chromosome00001	23631	T	A	714198
NZ_KB944668.1	chromosome00001	23633	C	A	714200
NZ_KB944668.1	chromosome00001	23642	TCG	.	714209
NZ_KB944668.1	chromosome00001	23647	A	G	714211
NZ_KB944668.1	chromosome00001	23649	.	GGG	714213
NZ_KB944668.1	chromosome00001	23650	C	A	714217
NZ_KB944668.1	chromosome00001	23655	C	T	714222
NZ_KB944668.1	chromosome00001	23658	G	T	714225
NZ_KB944668.1	chromosome00001	23664	C	T	714231
NZ_KB944668.1	chromosome00001	23676	C	T	714243
NZ_KB944668.1	chromosome00001	23682	T	G	714249
NZ_KB944668.1	chromosome00001	23688	G	A	714255
NZ_KB944668.1	chromosome00001	23689	A	G	714256
NZ_KB944668.1	chromosome00001	23733	A	G	714300
NZ_KB944668.1	chromosome00001	23912	T	G	714479
NZ_KB944668.1	chromosome00001	23968	A	G	714535
NZ_KB944668.1	chromosome00001	24085	G	A	714652
NZ_KB944668.1	chromosome00001	24217	C	T	714784
NZ_KB944668.1	chromosome00001	24957	A	T	715524
NZ_KB944668.1	chromosome00001	25643	C	A	716210
NZ_KB944668.1	chromosome00001	25945	G	C	716512
NZ_KB944668.1	chromosome00001	26107	G	A	716674
NZ_KB944668.1	chromosome00001	26119	A	G	716686
NZ_KB944668.1	chromosome00001	26195	A	G	716762
NZ_KB944668.1	chromosome00001	26374	A	G	716941
NZ_KB944668.1	chromosome00001	26458	T	C	717025
NZ_KB944668.1	chromosome00001	26588	C	A	717155
NZ_KB944668.1	chromosome00001	26719	G	A	717286
NZ_KB944668.1	chromosome00001	26815	G	A	717382
NZ_KB944668.1	chromosome00001	26917	A	G	717484
NZ_KB944668.1	chromosome00001	27295	A	T	717862
NZ_KB944668.1	chromosome00001	27317	G	A	717884
NZ_KB944668.1	chromosome00001	27520	C	T	718087
NZ_KB944668.1	chromosome00001	27680	T	C	718247
NZ_KB944668.1	chromosome00001	27682	T	C	718249
NZ_KB944668.1	chromosome00001	27732	C	G	718299
NZ_KB944668.1	chromosome00001	27951	A	G	718518
NZ_KB944668.1	chromosome00001	27953	A	G	718520
NZ_KB944668.1	chromosome00001	28025	T	C	718592
NZ_KB944668.1	chromosome00001	28163	T	C	718730
NZ_KB944668.1	chromosome00001	28214	C	T	718781
NZ_KB944668.1	chromosome00001	28238	G	A	718805
NZ_KB944668.1	chromosome00001	28249	T	C	718816
NZ_KB944668.1	chromosome00001	28292	C	T	718859
NZ_KB944668.1	chromosome00001	28499	A	G	719066
NZ_KB944668.1	chromosome00001	28517	T	C	719084
NZ_KB944668.1	chromosome00001	28575	G	T	719142
NZ_KB944668.1	chromosome00001	28738	A	G	719305
NZ_KB944668.1	chromosome00001	28752	T	C	719319
NZ_KB944668.1	chromosome00001	28926	A	G	719493
NZ_KB944668.1	chromosome00001	29048	T	C	719615
NZ_KB944668.1	chromosome00001	29169	T	G	719736
NZ_KB944668.1	chromosome00001	29186	A	T	719753
NZ_KB944668.1	chromosome00001	29215	C	T	719782
NZ_KB944668.1	chromosome00001	29255	C	T	719822
NZ_KB944668.1	chromosome00001	29353	A	.	719920
NZ_KB944668.1	chromosome00001	29379	C	A	719945
NZ_KB944668.1	chromosome00001	29480	C	T	720046
NZ_KB944668.1	chromosome00001	29505	T	G	720071
NZ_KB944668.1	chromosome00001	29563	T	C	720129
NZ_KB944668.1	chromosome00001	29650	C	A	720216
NZ_KB944668.1	chromosome00001	29658	A	G	720224
NZ_KB944668.1	chromosome00001	29762	T	C	720328
NZ_KB944668.1	chromosome00001	29842	A	C	720408
NZ_KB944668.1	chromosome00001	30101	C	A	720667
NZ_KB944668.1	chromosome00001	30158	G	A	720724
NZ_KB944668.1	chromosome00001	30401	T	C	720967
NZ_KB944668.1	chromosome00001	30465	C	T	721031
NZ_KB944668.1	chromosome00001	30497	A	G	721063
NZ_KB944668.1	chromosome00001	30558	A	G	721124
NZ_KB944668.1	chromosome00001	30656	G	T	721222
NZ_KB944668.1	chromosome00001	30677	C	T	721243
NZ_KB944668.1	chromosome00001	30743	C	T	721309
NZ_KB944668.1	chromosome00001	30922	C	T	721488
NZ_KB944668.1	chromosome00001	31094	A	G	721660
NZ_KB944668.1	chromosome00001	31235	A	G	721801
NZ_KB944668.1	chromosome00001	31306	C	T	721872
NZ_KB944668.1	chromosome00001	31396	C	T	721962
NZ_KB944668.1	chromosome00001	31475	A	G	722041
NZ_KB944668.1	chromosome00001	31550	A	G	722116
NZ_KB944668.1	chromosome00001	31766	G	A	722332
NZ_KB944668.1	chromosome00001	32184	G	A	722750
NZ_KB944668.1	chromosome00001	32735	G	C	723301
NZ_KB944668.1	chromosome00001	32789	G	A	723355
NZ_KB944668.1	chromosome00001	32795	T	C	723361
NZ_KB944668.1	chromosome00001	32813	A	G	723379
NZ_KB944668.1	chromosome00001	32840	T	G	723406
NZ_KB944668.1	chromosome00001	32846	C	T	723412
NZ_KB944668.1	chromosome00001	32888	G	A	723454
NZ_KB944668.1	chromosome00001	32923	A	G	723489
NZ_KB944668.1	chromosome00001	32930	A	G	723496
NZ_KB944668.1	chromosome00001	32984	C	A	723550
NZ_KB944668.1	chromosome00001	33134	A	C	723700
NZ_KB944668.1	chromosome00001	33192	G	A	723758
NZ_KB944668.1	chromosome00001	33725	C	T	724291
NZ_KB944668.1	chromosome00001	33816	A	G	724382
NZ_KB944668.1	chromosome00001	33983	T	C	724549
NZ_KB944668.1	chromosome00001	34040	T	A	724606
NZ_KB944668.1	chromosome00001	34085	G	A	724651
NZ_KB944668.1	chromosome00001	34211	A	G	724777
NZ_KB944668.1	chromosome00001	34212	A	C	724778
NZ_KB944668.1	chromosome00001	34227	G	T	724793
NZ_KB944668.1	chromosome00001	34253	A	G	724819
NZ_KB944668.1	chromosome00001	34271	C	T	724837
NZ_KB944668.1	chromosome00001	34307	G	A	724873
NZ_KB944668.1	chromosome00001	34352	A	G	724918
NZ_KB944668.1	chromosome00001	34622	C	A	725188
NZ_KB944668.1	chromosome00001	34686	A	G	725252
NZ_KB944668.1	chromosome00001	34781	G	A	725347
NZ_KB944668.1	chromosome00001	34902	G	A	725468
NZ_KB944668.1	chromosome00001	34961	A	G	725527
NZ_KB944668.1	chromosome00001	34970	.	A	725536
NZ_KB944668.1	chromosome00001	35148	C	A	725715
NZ_KB944668.1	chromosome00001	35151	C	T	725718
NZ_KB944668.1	chromosome00001	35179	C	T	725746
NZ_KB944668.1	chromosome00001	35669	A	G	726236
NZ_KB944668.1	chromosome00001	35763	C	T	726330
NZ_KB944668.1	chromosome00001	35842	C	G	726409
NZ_KB944668.1	chromosome00001	36008	C	A	726575
NZ_KB944668.1	chromosome00001	36173	C	T	726740
NZ_KB944668.1	chromosome00001	36246	T	C	726813
NZ_KB944668.1	chromosome00001	36385	G	A	726952
NZ_KB944668.1	chromosome00001	36439	T	C	727006
NZ_KB944668.1	chromosome00001	36604	G	A	727171
NZ_KB944668.1	chromosome00001	36703	C	T	727270
NZ_KB944668.1	chromosome00001	36715	G	A	727282
NZ_KB944668.1	chromosome00001	36912	C	T	727479
NZ_KB944668.1	chromosome00001	36975	T	C	727542
NZ_KB944668.1	chromosome00001	36996	T	C	727563
NZ_KB944668.1	chromosome00001	37028	C	T	727595
NZ_KB944668.1	chromosome00001	37101	G	A	727668
NZ_KB944668.1	chromosome00001	37143	A	T	727710
NZ_KB944668.1	chromosome00001	37185	G	A	727752
NZ_KB944668.1	chromosome00001	37188	A	G	727755
NZ_KB944668.1	chromosome00001	37191	C	T	727758
NZ_KB944668.1	chromosome00001	37195	G	C	727762
NZ_KB944668.1	chromosome00001	37200	A	G	727767
NZ_KB944668.1	chromosome00001	37206	C	T	727773
NZ_KB944668.1	chromosome00001	37210	.	T	727777
NZ_KB944668.1	chromosome00001	37212	A	.	727780
NZ_KB944668.1	chromosome00001	37224	G	A	727791
NZ_KB944668.1	chromosome00001	37228	T	G	727795
NZ_KB944668.1	chromosome00001	37232	T	C	727799
NZ_KB944668.1	chromosome00001	37245	G	A	727812
NZ_KB944668.1	chromosome00001	37250	G	A	727817
NZ_KB944668.1	chromosome00001	37262	T	C	727829
NZ_KB944668.1	chromosome00001	37277	G	T	727844
NZ_KB944668.1	chromosome00001	37286	T	C	727853
NZ_KB944668.1	chromosome00001	37381	T	C	727948
NZ_KB944668.1	chromosome00001	37561	C	G	728128
NZ_KB944668.1	chromosome00001	37600	G	T	728167
NZ_KB944668.1	chromosome00001	37631	C	A	728198
NZ_KB944668.1	chromosome00001	37734	T	C	728301
NZ_KB944668.1	chromosome00001	37941	C	T	728508
NZ_KB944668.1	chromosome00001	38030	T	A	728597
NZ_KB944668.1	chromosome00001	38047	T	G	728614
NZ_KB944668.1	chromosome00001	38221	T	C	728788
NZ_KB944668.1	chromosome00001	38222	C	T	728789
NZ_KB944668.1	chromosome00001	38239	G	T	728806
NZ_KB944668.1	chromosome00001	38248	G	T	728815
NZ_KB944668.1	chromosome00001	38278	C	T	728845
NZ_KB944668.1	chromosome00001	38317	A	G	728884
NZ_KB944668.1	chromosome00001	38339	C	T	728906
NZ_KB944668.1	chromosome00001	38378	T	C	728945
NZ_KB944668.1	chromosome00001	38461	T	C	729028
NZ_KB944668.1	chromosome00001	38487	G	A	729054
NZ_KB944668.1	chromosome00001	38666	G	A	729233
NZ_KB944668.1	chromosome00001	38679	C	T	729246
NZ_KB944668.1	chromosome00001	38782	G	A	729349
NZ_KB944668.1	chromosome00001	38783	G	T	729350
NZ_KB944668.1	chromosome00001	38790	C	T	729357
NZ_KB944668.1	chromosome00001	38821	C	T	729388
NZ_KB944668.1	chromosome00001	38869	A	T	729436
NZ_KB944668.1	chromosome00001	38905	C	T	729472
NZ_KB944668.1	chromosome00001	38925	.	TACCTGAAAATAACCAAAGTAGAACCTTTACCTGAAAATAACCAAAGTAGAACCTT	729492
NZ_KB944668.1	chromosome00001	38960	T	C	729583
NZ_KB944668.1	chromosome00001	38964	G	T	729587
NZ_KB944668.1	chromosome00001	39067	G	A	729690
NZ_KB944668.1	chromosome00001	39074	A	T	729697
NZ_KB944668.1	chromosome00001	39088	C	T	729711
NZ_KB944668.1	chromosome00001	39124	G	T	729747
NZ_KB944668.1	chromosome00001	39133	G	A	729756
NZ_KB944668.1	chromosome00001	39136	C	T	729759
NZ_KB944668.1	chromosome00001	39147	AT	.	729770
NZ_KB944668.1	chromosome00001	39150	AT	.	729771
NZ_KB944668.1	chromosome00001	39155	T	G	729774
NZ_KB944668.1	chromosome00001	39156	T	C	729775
NZ_KB944668.1	chromosome00001	39203	T	C	729822
NZ_KB944668.1	chromosome00001	51564	.	G	745268
NZ_KB944668.1	chromosome00001	51606	C	A	745311
NZ_KB944668.1	chromosome00001	51743	A	G	745448
NZ_KB944668.1	chromosome00001	51866	A	G	745571
NZ_KB944668.1	chromosome00001	51870	T	G	745575
NZ_KB944668.1	chromosome00001	51904	T	C	745609
NZ_KB944668.1	chromosome00001	52004	T	G	745709
NZ_KB944668.1	chromosome00001	52030	T	A	745735
NZ_KB944668.1	chromosome00001	52106	A	G	745811
NZ_KB944668.1	chromosome00001	52186	C	A	745891
NZ_KB944668.1	chromosome00001	52302	C	T	746007
NZ_KB944668.1	chromosome00001	52306	T	C	746011
NZ_KB944668.1	chromosome00001	52308	A	T	746013
NZ_KB944668.1	chromosome00001	52393	T	C	746098
NZ_KB944668.1	chromosome00001	52442	A	T	746147
NZ_KB944668.1	chromosome00001	52455	G	A	746160
NZ_KB944668.1	chromosome00001	52491	C	T	746196
NZ_KB944668.1	chromosome00001	52500	A	G	746205
NZ_KB944668.1	chromosome00001	52552	G	A	746257
NZ_KB944668.1	chromosome00001	52608	A	G	746313
NZ_KB944668.1	chromosome00001	52650	A	G	746355
NZ_KB944668.1	chromosome00001	52653	A	G	746358
NZ_KB944668.1	chromosome00001	52656	T	C	746361
NZ_KB944668.1	chromosome00001	52657	T	C	746362
NZ_KB944668.1	chromosome00001	52665	T	C	746370
NZ_KB944668.1	chromosome00001	52680	A	G	746385
NZ_KB944668.1	chromosome00001	52707	C	T	746412
NZ_KB944668.1	chromosome00001	52711	A	G	746416
NZ_KB944668.1	chromosome00001	52713	C	T	746418
NZ_KB944668.1	chromosome00001	52717	G	C	746422
NZ_KB944668.1	chromosome00001	52734	G	T	746439
NZ_KB944668.1	chromosome00001	52792	T	A	746497
NZ_KB944668.1	chromosome00001	53029	G	A	746734
NZ_KB944668.1	chromosome00001	53043	A	G	746748
NZ_KB944668.1	chromosome00001	53055	C	T	746760
NZ_KB944668.1	chromosome00001	53114	.	T	746819
NZ_KB944668.1	chromosome00001	53125	G	C	746831
NZ_KB944668.1	chromosome00001	53126	G	A	746832
NZ_KB944668.1	chromosome00001	53129	G	A	746835
NZ_KB944668.1	chromosome00001	53178	C	T	746884
NZ_KB944668.1	chromosome00001	53187	A	T	746893
NZ_KB944668.1	chromosome00001	53194	A	C	746900
NZ_KB944668.1	chromosome00001	53215	C	T	746921
NZ_KB944668.1	chromosome00001	53220	T	A	746926
NZ_KB944668.1	chromosome00001	53223	G	A	746929
NZ_KB944668.1	chromosome00001	53226	T	C	746932
NZ_KB944668.1	chromosome00001	53232	A	T	746938
NZ_KB944668.1	chromosome00001	53241	A	C	746947
NZ_KB944668.1	chromosome00001	53244	C	T	746950
NZ_KB944668.1	chromosome00001	53271	C	T	746977
NZ_KB944668.1	chromosome00001	53274	A	C	746980
NZ_KB944668.1	chromosome00001	53280	A	G	746986
NZ_KB944668.1	chromosome00001	53281	A	T	746987
NZ_KB944668.1	chromosome00001	53283	G	A	746989
NZ_KB944668.1	chromosome00001	53292	C	T	746998
NZ_KB944668.1	chromosome00001	53295	C	T	747001
NZ_KB944668.1	chromosome00001	53296	C	G	747002
NZ_KB944668.1	chromosome00001	53297	C	T	747003
NZ_KB944668.1	chromosome00001	53313	A	T	747019
NZ_KB944668.1	chromosome00001	53314	A	G	747020
NZ_KB944668.1	chromosome00001	53317	A	G	747023
NZ_KB944668.1	chromosome00001	53319	C	T	747025
NZ_KB944668.1	chromosome00001	53328	A	G	747034
NZ_KB944668.1	chromosome00001	53331	C	T	747037
NZ_KB944668.1	chromosome00001	53333	T	A	747039
NZ_KB944668.1	chromosome00001	53335	C	T	747041
NZ_KB944668.1	chromosome00001	53337	A	G	747043
NZ_KB944668.1	chromosome00001	53349	C	A	747055
NZ_KB944668.1	chromosome00001	53355	G	A	747061
NZ_KB944668.1	chromosome00001	53363	G	A	747069
NZ_KB944668.1	chromosome00001	53385	G	T	747091
NZ_KB944668.1	chromosome00001	53388	C	T	747094
NZ_KB944668.1	chromosome00001	53391	A	T	747097
NZ_KB944668.1	chromosome00001	53395	C	T	747101
NZ_KB944668.1	chromosome00001	53397	T	A	747103
NZ_KB944668.1	chromosome00001	53400	A	T	747106
NZ_KB944668.1	chromosome00001	53411	C	T	747117
NZ_KB944668.1	chromosome00001	53451	C	T	747157
NZ_KB944668.1	chromosome00001	53494	G	A	747200
NZ_KB944666.1	chromosome00001	158531	A	G	17581
NZ_KB944666.1	chromosome00001	158537	T	C	17587
NZ_KB944666.1	chromosome00001	159084	T	A	18134
NZ_KB944666.1	chromosome00001	159767	G	A	18817
NZ_KB944666.1	chromosome00001	160115	T	C	19165
NZ_KB944666.1	chromosome00001	160178	A	C	19228
NZ_KB944666.1	chromosome00001	160189	T	C	19239
NZ_KB944666.1	chromosome00001	160242	T	C	19292
NZ_KB944666.1	chromosome00001	160323	C	T	19373
NZ_KB944666.1	chromosome00001	160452	T	C	19502
NZ_KB944666.1	chromosome00001	160545	C	T	19595
NZ_KB944666.1	chromosome00001	160572	G	T	19622
NZ_KB944666.1	chromosome00001	160770	A	G	19820
NZ_KB944666.1	chromosome00001	160822	G	T	19872
NZ_KB944666.1	chromosome00001	160868	A	G	19918
NZ_KB944666.1	chromosome00001	160878	C	T	19928
NZ_KB944666.1	chromosome00001	160888	C	T	19938
NZ_KB944666.1	chromosome00001	160913	C	T	19963
NZ_KB944666.1	chromosome00001	161120	T	C	20170
NZ_KB944666.1	chromosome00001	161228	A	G	20278
NZ_KB944666.1	chromosome00001	161294	T	G	20344
NZ_KB944666.1	chromosome00001	161318	A	G	20368
NZ_KB944666.1	chromosome00001	161372	G	A	20422
NZ_KB944666.1	chromosome00001	161441	T	A	20491
NZ_KB944666.1	chromosome00001	161477	A	G	20527
NZ_KB944666.1	chromosome00001	161642	A	G	20692
NZ_KB944666.1	chromosome00001	161651	T	C	20701
NZ_KB944666.1	chromosome00001	161843	T	C	20893
NZ_KB944666.1	chromosome00001	161909	C	T	20959
NZ_KB944666.1	chromosome00001	161920	A	T	20970
NZ_KB944666.1	chromosome00001	161930	C	T	20980
NZ_KB944666.1	chromosome00001	161957	C	T	21007
NZ_KB944666.1	chromosome00001	161960	C	T	21010
NZ_KB944666.1	chromosome00001	162168	T	G	21218
NZ_KB944666.1	chromosome00001	162455	G	A	21505
NZ_KB944666.1	chromosome00001	162733	T	A	21783
NZ_KB944666.1	chromosome00001	162913	T	C	21963
NZ_KB944666.1	chromosome00001	162983	C	T	22033
NZ_KB944666.1	chromosome00001	162994	T	C	22044
NZ_KB944666.1	chromosome00001	163004	G	A	22054
NZ_KB944666.1	chromosome00001	163006	G	T	22056
NZ_KB944666.1	chromosome00001	163007	A	G	22057
NZ_KB944666.1	chromosome00001	163062	G	A	22112
NZ_KB944666.1	chromosome00001	163072	G	A	22122
NZ_KB944666.1	chromosome00001	163096	G	A	22146
NZ_KB944666.1	chromosome00001	163236	A	C	22286
NZ_KB944666.1	chromosome00001	163243	T	C	22293
NZ_KB944666.1	chromosome00001	163285	C	G	22335
NZ_KB944666.1	chromosome00001	163297	A	.	22347
NZ_KB944666.1	chromosome00001	163309	C	T	22358
NZ_KB944666.1	chromosome00001	163362	T	C	22411
NZ_KB944666.1	chromosome00001	163392	G	A	22441
NZ_KB944666.1	chromosome00001	163776	G	A	22825
NZ_KB944666.1	chromosome00001	163905	A	G	22954
NZ_KB944666.1	chromosome00001	164094	T	C	23143
NZ_KB944666.1	chromosome00001	164169	A	G	23218
NZ_KB944666.1	chromosome00001	164649	T	C	23698
NZ_KB944666.1	chromosome00001	165669	A	T	24718
NZ_KB944666.1	chromosome00001	165729	C	T	24778
NZ_KB944666.1	chromosome00001	165855	T	C	24904
NZ_KB944666.1	chromosome00001	166155	G	A	25204
NZ_KB944666.1	chromosome00001	166929	G	A	25978
NZ_KB944666.1	chromosome00001	167836	A	G	26885
NZ_KB944666.1	chromosome00001	168124	A	G	27173
NZ_KB944666.1	chromosome00001	168166	A	G	27215
NZ_KB944666.1	chromosome00001	168235	A	G	27284
NZ_KB944666.1	chromosome00001	168256	C	A	27305
NZ_KB944666.1	chromosome00001	168328	C	T	27377
NZ_KB944666.1	chromosome00001	168430	G	A	27479
NZ_KB944666.1	chromosome00001	168580	G	A	27629
NZ_KB944666.1	chromosome00001	168631	G	A	27680
NZ_KB944666.1	chromosome00001	168634	A	T	27683
NZ_KB944666.1	chromosome00001	168649	T	A	27698
NZ_KB944666.1	chromosome00001	168703	G	T	27752
NZ_KB944666.1	chromosome00001	168781	A	C	27830
NZ_KB944666.1	chromosome00001	168817	T	C	27866
NZ_KB944666.1	chromosome00001	169159	C	T	28208
NZ_KB944666.1	chromosome00001	169162	A	G	28211
NZ_KB944666.1	chromosome00001	169174	G	A	28223
NZ_KB944666.1	chromosome00001	169417	A	G	28466
NZ_KB944666.1	chromosome00001	169495	A	G	28544
NZ_KB944666.1	chromosome00001	169525	G	A	28574
NZ_KB944666.1	chromosome00001	169750	C	A	28799
NZ_KB944666.1	chromosome00001	170092	G	A	29141
NZ_KB944666.1	chromosome00001	170341	G	A	29390
NZ_KB944666.1	chromosome00001	170443	G	T	29492
NZ_KB944666.1	chromosome00001	171844	.	C	30197
NZ_KB944666.1	chromosome00001	171846	A	C	30200
NZ_KB944666.1	chromosome00001	171852	AAAA	.	30206
NZ_KB944666.1	chromosome00001	171857	A	C	30207
NZ_KB944666.1	chromosome00001	172132	T	C	30482
NZ_KB944666.1	chromosome00001	172359	A	G	30709
NZ_KB944666.1	chromosome00001	172407	T	C	30757
NZ_KB944666.1	chromosome00001	172410	G	A	30760
NZ_KB944666.1	chromosome00001	172425	G	A	30775
NZ_KB944666.1	chromosome00001	172464	G	A	30814
NZ_KB944666.1	chromosome00001	172479	G	A	30829
NZ_KB944666.1	chromosome00001	172569	A	T	30919
NZ_KB944666.1	chromosome00001	172599	G	T	30949
NZ_KB944666.1	chromosome00001	172695	C	T	31045
NZ_KB944666.1	chromosome00001	172782	C	T	31132
NZ_KB944666.1	chromosome00001	172821	G	T	31171
NZ_KB944666.1	chromosome00001	172857	C	T	31207
NZ_KB944666.1	chromosome00001	172863	C	T	31213
NZ_KB944666.1	chromosome00001	172908	T	C	31258
NZ_KB944666.1	chromosome00001	172938	T	C	31288
NZ_KB944666.1	chromosome00001	173055	T	G	31405
NZ_KB944666.1	chromosome00001	173145	A	G	31495
NZ_KB944666.1	chromosome00001	173184	G	A	31534
NZ_KB944666.1	chromosome00001	173196	G	A	31546
NZ_KB944666.1	chromosome00001	174738	C	A	33964
NZ_KB944666.1	chromosome00001	174900	A	G	34126
NZ_KB944666.1	chromosome00001	175005	A	T	34231
NZ_KB944666.1	chromosome00001	175011	A	G	34237
NZ_KB944666.1	chromosome00001	175040	T	C	34266
NZ_KB944666.1	chromosome00001	175050	A	G	34276
NZ_KB944666.1	chromosome00001	175081	T	G	34307
NZ_KB944666.1	chromosome00001	175086	G	T	34312
NZ_KB944666.1	chromosome00001	175140	T	C	34366
NZ_KB944666.1	chromosome00001	175161	G	A	34387
NZ_KB944666.1	chromosome00001	175170	T	C	34396
NZ_KB944666.1	chromosome00001	175174	C	T	34400
NZ_KB944666.1	chromosome00001	175182	T	C	34408
NZ_KB944666.1	chromosome00001	175185	A	G	34411
NZ_KB944666.1	chromosome00001	175233	G	A	34459
NZ_KB944666.1	chromosome00001	175258	G	A	34484
NZ_KB944666.1	chromosome00001	175303	T	C	34529
NZ_KB944666.1	chromosome00001	175371	C	T	34597
NZ_KB944666.1	chromosome00001	175422	T	C	34648
NZ_KB944666.1	chromosome00001	175465	C	T	34691
NZ_KB944666.1	chromosome00001	175545	C	T	34771
NZ_KB944666.1	chromosome00001	175584	T	C	34810
NZ_KB944666.1	chromosome00001	175632	C	A	34858
NZ_KB944666.1	chromosome00001	175659	A	G	34885
NZ_KB944666.1	chromosome00001	175686	A	G	34912
NZ_KB944666.1	chromosome00001	176043	G	T	35269
NZ_KB944666.1	chromosome00001	176064	T	C	35290
NZ_KB944666.1	chromosome00001	176211	T	C	35437
NZ_KB944666.1	chromosome00001	176223	G	A	35449
NZ_KB944666.1	chromosome00001	176391	T	C	35617
NZ_KB944666.1	chromosome00001	176394	T	C	35620
NZ_KB944666.1	chromosome00001	176418	G	A	35644
NZ_KB944666.1	chromosome00001	176484	.	A	35710
NZ_KB944666.1	chromosome00001	176490	G	C	35717
NZ_KB944666.1	chromosome00001	176566	C	G	35793
NZ_KB944666.1	chromosome00001	176567	A	C	35794
NZ_KB944666.1	chromosome00001	176590	G	A	35817
NZ_KB944666.1	chromosome00001	176597	C	T	35824
NZ_KB944666.1	chromosome00001	176604	A	G	35831
NZ_KB944666.1	chromosome00001	176608	A	.	35835
NZ_KB944666.1	chromosome00001	176633	T	.	35859
NZ_KB944666.1	chromosome00001	176644	C	T	35869
NZ_KB944666.1	chromosome00001	176649	G	A	35874
NZ_KB944666.1	chromosome00001	176655	A	C	35880
NZ_KB944666.1	chromosome00001	176662	T	C	35887
NZ_KB944666.1	chromosome00001	176675	C	T	35900
NZ_KB944666.1	chromosome00001	176710	G	A	35935
NZ_KB944666.1	chromosome00001	176713	G	A	35938
NZ_KB944666.1	chromosome00001	188800	C	G	48527
NZ_KB944666.1	chromosome00001	188943	T	G	48670
NZ_KB944666.1	chromosome00001	188957	A	T	48684
NZ_KB944666.1	chromosome00001	188958	G	A	48685
NZ_KB944666.1	chromosome00001	188960	T	C	48687
NZ_KB944666.1	chromosome00001	188963	A	G	48690
NZ_KB944666.1	chromosome00001	188966	T	A	48693
NZ_KB944666.1	chromosome00001	188968	.	CC	48695
NZ_KB944666.1	chromosome00001	188969	A	.	48698
NZ_KB944666.1	chromosome00001	188973	G	.	48701
NZ_KB944666.1	chromosome00001	188977	A	C	48704
NZ_KB944666.1	chromosome00001	188978	T	C	48705
NZ_KB944666.1	chromosome00001	188985	T	C	48712
NZ_KB944666.1	chromosome00001	188991	G	A	48718
NZ_KB944666.1	chromosome00001	188994	TGT	.	48721
NZ_KB944666.1	chromosome00001	188998	.	ACA	48722
NZ_KB944666.1	chromosome00001	188998	T	A	48725
NZ_KB944666.1	chromosome00001	189010	T	G	48737
NZ_KB944666.1	chromosome00001	189012	C	T	48739
NZ_KB944666.1	chromosome00001	189014	T	C	48741
NZ_KB944666.1	chromosome00001	189015	A	T	48742
NZ_KB944666.1	chromosome00001	189035	C	A	48762
NZ_KB944666.1	chromosome00001	189041	C	A	48768
NZ_KB944666.1	chromosome00001	189042	T	G	48769
NZ_KB944666.1	chromosome00001	189043	T	C	48770
NZ_KB944666.1	chromosome00001	189046	G	A	48773
NZ_KB944666.1	chromosome00001	189055	T	A	48782
NZ_KB944666.1	chromosome00001	189068	T	C	48795
NZ_KB944666.1	chromosome00001	189070	T	A	48797
NZ_KB944666.1	chromosome00001	189086	A	G	48813
NZ_KB944666.1	chromosome00001	189091	T	C	48818
NZ_KB944666.1	chromosome00001	189093	G	A	48820
NZ_KB944666.1	chromosome00001	189096	A	C	48823
NZ_KB944666.1	chromosome00001	189098	.	G	48825
NZ_KB944666.1	chromosome00001	189100	T	.	48828
NZ_KB944666.1	chromosome00001	189102	C	A	48829
NZ_KB944666.1	chromosome00001	189104	G	A	48831
NZ_KB944666.1	chromosome00001	189105	T	G	48832
NZ_KB944666.1	chromosome00001	189113	G	A	48840
NZ_KB944666.1	chromosome00001	189114	C	G	48841
NZ_KB944666.1	chromosome00001	189116	C	T	48843
NZ_KB944666.1	chromosome00001	189132	TT	.	48859
NZ_KB944666.1	chromosome00001	189134	A	G	48859
NZ_KB944666.1	chromosome00001	189137	.	C	48862
NZ_KB944666.1	chromosome00001	189144	.	G	48870
NZ_KB944666.1	chromosome00001	189152	T	C	48879
NZ_KB944666.1	chromosome00001	189153	A	G	48880
NZ_KB944666.1	chromosome00001	189155	T	C	48882
NZ_KB944666.1	chromosome00001	189156	C	A	48883
NZ_KB944666.1	chromosome00001	189165	T	.	48892
NZ_KB944666.1	chromosome00001	189167	A	C	48893
NZ_KB944666.1	chromosome00001	189177	.	T	48903
NZ_KB944666.1	chromosome00001	189184	G	T	48911
NZ_KB944666.1	chromosome00001	189191	G	A	48918
NZ_KB944666.1	chromosome00001	189194	.	CCGC	48921
NZ_KB944666.1	chromosome00001	189197	AGCC	.	48928
NZ_KB944666.1	chromosome00001	189201	A	T	48928
NZ_KB944666.1	chromosome00001	189208	G	A	48935
NZ_KB944666.1	chromosome00001	189223	A	T	48950
NZ_KB944666.1	chromosome00001	189229	T	C	48956
NZ_KB944666.1	chromosome00001	189232	T	C	48959
NZ_KB944666.1	chromosome00001	189233	T	G	48960
NZ_KB944666.1	chromosome00001	189234	G	A	48961
NZ_KB944666.1	chromosome00001	189243	T	A	48970
NZ_KB944666.1	chromosome00001	189257	G	T	48984
NZ_KB944666.1	chromosome00001	189259	A	G	48986
NZ_KB944666.1	chromosome00001	189261	C	T	48988
NZ_KB944666.1	chromosome00001	189262	A	T	48989
NZ_KB944666.1	chromosome00001	189263	C	G	48990
NZ_KB944666.1	chromosome00001	189270	A	C	48997
NZ_KB944666.1	chromosome00001	189272	A	C	48999
NZ_KB944666.1	chromosome00001	189275	T	G	49002
NZ_KB944666.1	chromosome00001	189277	G	.	49004
NZ_KB944666.1	chromosome00001	189280	.	C	49006
NZ_KB944666.1	chromosome00001	189304	.	CC	49031
NZ_KB944666.1	chromosome00001	189304	T	C	49033
NZ_KB944666.1	chromosome00001	189306	T	.	49035
NZ_KB944666.1	chromosome00001	189307	T	G	49035
NZ_KB944666.1	chromosome00001	189308	T	C	49036
NZ_KB944666.1	chromosome00001	189309	T	C	49037
NZ_KB944666.1	chromosome00001	189311	T	G	49039
NZ_KB944666.1	chromosome00001	189315	CT	.	49043
NZ_KB944666.1	chromosome00001	189323	.	CGCA	49049
NZ_KB944666.1	chromosome00001	189326	AT	.	49056
NZ_KB944666.1	chromosome00001	189331	G	A	49059
NZ_KB944666.1	chromosome00001	189337	C	T	49065
NZ_KB944666.1	chromosome00001	189340	C	G	49068
NZ_KB944666.1	chromosome00001	189343	A	G	49071
NZ_KB944666.1	chromosome00001	189349	T	G	49077
NZ_KB944666.1	chromosome00001	189391	T	C	49119
NZ_KB944666.1	chromosome00001	189403	A	G	49131
NZ_KB944666.1	chromosome00001	189406	G	A	49134
NZ_KB944666.1	chromosome00001	189466	C	T	49194
NZ_KB944666.1	chromosome00001	189472	A	G	49200
NZ_KB944666.1	chromosome00001	189490	T	A	49218
NZ_KB944666.1	chromosome00001	189538	A	C	49266
NZ_KB944666.1	chromosome00001	189546	A	G	49274
NZ_KB944666.1	chromosome00001	189574	T	C	49302
NZ_KB944666.1	chromosome00001	189576	C	A	49304
NZ_KB944666.1	chromosome00001	189586	G	A	49314
NZ_KB944666.1	chromosome00001	189772	C	A	49500
NZ_KB944666.1	chromosome00001	189865	G	A	49593
NZ_KB944666.1	chromosome00001	189898	A	C	49626
NZ_KB944666.1	chromosome00001	189925	T	A	49653
NZ_KB944666.1	chromosome00001	189928	G	A	49656
NZ_KB944666.1	chromosome00001	189961	A	C	49689
NZ_KB944666.1	chromosome00001	190069	A	T	49797
NZ_KB944666.1	chromosome00001	190099	G	A	49827
NZ_KB944666.1	chromosome00001	190111	G	A	49839
NZ_KB944666.1	chromosome00001	190382	G	A	50110
NZ_KB944666.1	chromosome00001	190517	T	C	50245
NZ_KB944666.1	chromosome00001	190571	T	G	50299
NZ_KB944666.1	chromosome00001	190715	T	C	50443
NZ_KB944666.1	chromosome00001	190745	G	A	50473
NZ_KB944666.1	chromosome00001	190757	G	A	50485
NZ_KB944666.1	chromosome00001	190769	G	A	50497
NZ_KB944666.1	chromosome00001	190784	G	C	50512
NZ_KB944666.1	chromosome00001	190787	G	A	50515
NZ_KB944666.1	chromosome00001	190802	G	A	50530
NZ_KB944666.1	chromosome00001	190838	C	T	50566
NZ_KB944666.1	chromosome00001	190840	A	G	50568
NZ_KB944666.1	chromosome00001	190862	G	A	50590
NZ_KB944666.1	chromosome00001	190907	A	G	50635
NZ_KB944666.1	chromosome00001	190910	G	A	50638
NZ_KB944666.1	chromosome00001	191006	G	A	50734
NZ_KB944666.1	chromosome00001	191062	G	A	50790
NZ_KB944666.1	chromosome00001	191087	T	C	50815
NZ_KB944666.1	chromosome00001	191249	A	G	50977
NZ_KB944666.1	chromosome00001	191524	C	T	51252
NZ_KB944666.1	chromosome00001	191728	C	T	51456
NZ_KB944666.1	chromosome00001	191749	G	T	51477
NZ_KB944666.1	chromosome00001	192235	T	C	51963
NZ_KB944666.1	chromosome00001	192403	A	C	52131
NZ_KB944666.1	chromosome00001	192469	G	A	52197
NZ_KB944666.1	chromosome00001	192475	G	T	52203
NZ_KB944666.1	chromosome00001	192476	C	G	52204
NZ_KB944666.1	chromosome00001	192493	A	T	52221
NZ_KB944666.1	chromosome00001	192494	A	G	52222
NZ_KB944666.1	chromosome00001	192783	T	.	52511
NZ_KB944666.1	chromosome00001	193072	G	A	52799
NZ_KB944666.1	chromosome00001	193576	G	A	53303
NZ_KB944666.1	chromosome00001	193651	C	A	53378
NZ_KB944666.1	chromosome00001	193756	T	C	53483
NZ_KB944666.1	chromosome00001	194008	T	C	53735
NZ_KB944666.1	chromosome00001	194774	A	T	54501
NZ_KB944666.1	chromosome00001	195478	T	C	55205
NZ_KB944666.1	chromosome00001	195598	A	G	55325
NZ_KB944666.1	chromosome00001	195637	T	C	55364
NZ_KB944666.1	chromosome00001	196292	C	T	56019
NZ_KB944666.1	chromosome00001	196523	C	T	56250
NZ_KB944666.1	chromosome00001	196529	T	C	56256
NZ_KB944666.1	chromosome00001	196685	C	T	56412
NZ_KB944666.1	chromosome00001	196688	T	C	56415
NZ_KB944666.1	chromosome00001	196730	T	G	56457
NZ_KB944666.1	chromosome00001	196803	A	G	56530
NZ_KB944666.1	chromosome00001	196875	C	G	56602
NZ_KB944666.1	chromosome00001	197049	C	T	56776
NZ_KB944666.1	chromosome00001	197127	A	G	56854
NZ_KB944666.1	chromosome00001	197151	T	C	56878
NZ_KB944666.1	chromosome00001	197153	C	T	56880
NZ_KB944666.1	chromosome00001	197161	G	A	56888
NZ_KB944666.1	chromosome00001	197121	G	T	57757
NZ_KB944666.1	chromosome00001	197123	T	A	57759
NZ_KB944666.1	chromosome00001	197128	A	T	57764
NZ_KB944666.1	chromosome00001	197130	AC	.	57766
NZ_KB944666.1	chromosome00001	197134	.	T	57768
NZ_KB944666.1	chromosome00001	197134	A	T	57769
NZ_KB944666.1	chromosome00001	197160	G	A	57795
NZ_KB944666.1	chromosome00001	197258	G	A	57893
NZ_KB944666.1	chromosome00001	197362	T	C	57997
NZ_KB944666.1	chromosome00001	197368	C	T	58003
NZ_KB944666.1	chromosome00001	197383	.	CGCTTACTTTCCTGATTATTCAACAGC	58018
NZ_KB944666.1	chromosome00001	197678	A	G	58340
NZ_KB944666.1	chromosome00001	197702	C	T	58364
NZ_KB944666.1	chromosome00001	197832	A	C	58494
NZ_KB944666.1	chromosome00001	197996	A	G	58658
NZ_KB944666.1	chromosome00001	198017	T	C	58679
NZ_KB944666.1	chromosome00001	198038	A	G	58700
NZ_KB944666.1	chromosome00001	198080	A	T	58742
NZ_KB944666.1	chromosome00001	198086	C	T	58748
NZ_KB944666.1	chromosome00001	198098	A	G	58760
NZ_KB944666.1	chromosome00001	198351	C	T	59013
NZ_KB944666.1	chromosome00001	198515	C	T	59177
NZ_KB944666.1	chromosome00001	198814	T	C	59476
NZ_KB944666.1	chromosome00001	199253	A	G	59915
NZ_KB944666.1	chromosome00001	199296	A	G	59958
NZ_KB944666.1	chromosome00001	199528	T	C	60190
NZ_KB944666.1	chromosome00001	199529	A	G	60191
NZ_KB944666.1	chromosome00001	199537	A	G	60199
NZ_KB944666.1	chromosome00001	199627	C	T	60289
NZ_KB944666.1	chromosome00001	199637	T	C	60299
NZ_KB944666.1	chromosome00001	199638	T	C	60300
NZ_KB944666.1	chromosome00001	199718	T	C	60380
NZ_KB944666.1	chromosome00001	199735	G	A	60397
NZ_KB944666.1	chromosome00001	199739	T	C	60401
NZ_KB944666.1	chromosome00001	199766	T	C	60428
NZ_KB944666.1	chromosome00001	199901	C	T	60563
NZ_KB944666.1	chromosome00001	199985	G	C	60647
NZ_KB944666.1	chromosome00001	200189	G	A	60851
NZ_KB944666.1	chromosome00001	200194	G	A	60856
NZ_KB944666.1	chromosome00001	200426	C	G	61088
NZ_KB944666.1	chromosome00001	200468	TG	.	61130
NZ_KB944666.1	chromosome00001	200472	.	CA	61132
NZ_KB944666.1	chromosome00001	200716	G	A	61378
NZ_KB944666.1	chromosome00001	200728	C	T	61390
NZ_KB944666.1	chromosome00001	200740	T	G	61402
NZ_KB944666.1	chromosome00001	200839	T	C	61501
NZ_KB944666.1	chromosome00001	200856	A	G	61518
NZ_KB944666.1	chromosome00001	200895	A	G	61557
NZ_KB944666.1	chromosome00001	200917	A	G	61579
NZ_KB944666.1	chromosome00001	200938	C	A	61600
NZ_KB944666.1	chromosome00001	201073	C	T	61735
NZ_KB944666.1	chromosome00001	201475	T	C	62137
NZ_KB944666.1	chromosome00001	201580	G	A	62242
NZ_KB944666.1	chromosome00001	201658	G	A	62320
NZ_KB944666.1	chromosome00001	201769	G	A	62431
NZ_KB944666.1	chromosome00001	201772	G	A	62434
NZ_KB944666.1	chromosome00001	202022	A	G	62684
NZ_KB944666.1	chromosome00001	202053	A	G	62715
NZ_KB944666.1	chromosome00001	202068	A	G	62730
NZ_KB944666.1	chromosome00001	202233	A	T	62895
NZ_KB944666.1	chromosome00001	202234	C	G	62896
NZ_KB944666.1	chromosome00001	202236	C	A	62898
NZ_KB944666.1	chromosome00001	202240	G	A	62902
NZ_KB944666.1	chromosome00001	202241	C	T	62903
NZ_KB944666.1	chromosome00001	202299	T	A	62961
NZ_KB944666.1	chromosome00001	202348	T	C	63010
NZ_KB944666.1	chromosome00001	202540	A	C	65201
NZ_KB944666.1	chromosome00001	202589	G	A	65250
NZ_KB944666.1	chromosome00001	202655	C	T	65316
NZ_KB944666.1	chromosome00001	202663	C	T	65324
NZ_KB944666.1	chromosome00001	202685	A	G	65346
NZ_KB944666.1	chromosome00001	202800	A	T	65461
NZ_KB944666.1	chromosome00001	203627	C	T	66288
NZ_KB944666.1	chromosome00001	203836	T	C	66497
NZ_KB944666.1	chromosome00001	203975	C	T	66636
NZ_KB944666.1	chromosome00001	204248	A	G	66909
NZ_KB944666.1	chromosome00001	204449	A	C	67110
NZ_KB944666.1	chromosome00001	204677	A	G	67338
NZ_KB944666.1	chromosome00001	204739	C	A	67400
NZ_KB944666.1	chromosome00001	205016	A	G	67677
NZ_KB944666.1	chromosome00001	205082	C	T	67743
NZ_KB944666.1	chromosome00001	205190	G	A	67851
NZ_KB944666.1	chromosome00001	205422	G	C	68083
NZ_KB944666.1	chromosome00001	205583	T	C	68244
NZ_KB944666.1	chromosome00001	206420	A	G	69081
NZ_KB944666.1	chromosome00001	206447	G	T	69108
NZ_KB944666.1	chromosome00001	206660	G	A	69756
NZ_KB944666.1	chromosome00001	206738	C	G	69834
NZ_KB944666.1	chromosome00001	206747	T	A	69843
NZ_KB944666.1	chromosome00001	206933	G	A	70029
NZ_KB944666.1	chromosome00001	207119	G	A	70215
NZ_KB944666.1	chromosome00001	207221	A	G	70317
NZ_KB944666.1	chromosome00001	207380	G	A	70476
NZ_KB944666.1	chromosome00001	207617	G	A	70713
NZ_KB944666.1	chromosome00001	207752	A	G	70848
NZ_KB944666.1	chromosome00001	207815	A	G	70911
NZ_KB944666.1	chromosome00001	208158	T	A	71254
NZ_KB944666.1	chromosome00001	208327	G	A	71423
NZ_KB944666.1	chromosome00001	208402	G	A	71498
NZ_KB944666.1	chromosome00001	208420	G	A	71516
NZ_KB944666.1	chromosome00001	208438	T	C	71534
NZ_KB944666.1	chromosome00001	208648	A	G	71744
NZ_KB944666.1	chromosome00001	208756	A	G	71852
NZ_KB944666.1	chromosome00001	208804	A	G	71900
NZ_KB944666.1	chromosome00001	208813	G	A	71909
NZ_KB944666.1	chromosome00001	208828	A	G	71924
NZ_KB944666.1	chromosome00001	208864	A	G	71960
NZ_KB944666.1	chromosome00001	208870	C	T	71966
NZ_KB944666.1	chromosome00001	208918	A	G	72014
NZ_KB944666.1	chromosome00001	209068	A	G	72164
NZ_KB944666.1	chromosome00001	209823	T	C	72919
NZ_KB944666.1	chromosome00001	209881	C	G	72977
NZ_KB944666.1	chromosome00001	210025	T	C	73121
NZ_KB944666.1	chromosome00001	210034	A	G	73130
NZ_KB944666.1	chromosome00001	210091	T	C	73187
NZ_KB944666.1	chromosome00001	210274	C	T	73370
NZ_KB944666.1	chromosome00001	210502	A	T	73598
NZ_KB944666.1	chromosome00001	210521	T	C	73617
NZ_KB944666.1	chromosome00001	210524	T	.	73620
NZ_KB944666.1	chromosome00001	210619	C	T	73714
NZ_KB944666.1	chromosome00001	210924	A	G	74019
NZ_KB944666.1	chromosome00001	210961	C	T	74056
NZ_KB944666.1	chromosome00001	211003	G	A	74098
NZ_KB944666.1	chromosome00001	211046	C	T	74141
NZ_KB944666.1	chromosome00001	211085	G	A	74180
NZ_KB944666.1	chromosome00001	211132	A	G	74227
NZ_KB944666.1	chromosome00001	211144	A	G	74239
NZ_KB944666.1	chromosome00001	211185	A	G	74280
NZ_KB944666.1	chromosome00001	211192	A	G	74287
NZ_KB944666.1	chromosome00001	211288	G	A	74383
NZ_KB944666.1	chromosome00001	211410	A	G	74505
NZ_KB944666.1	chromosome00001	211552	C	T	74647
NZ_KB944666.1	chromosome00001	211673	.	AAGG	74768
NZ_KB944666.1	chromosome00001	211676	C	G	74775
NZ_KB944666.1	chromosome00001	211680	T	G	74779
NZ_KB944666.1	chromosome00001	211682	T	C	74781
NZ_KB944666.1	chromosome00001	211688	.	T	74787
NZ_KB944666.1	chromosome00001	211689	C	A	74789
NZ_KB944666.1	chromosome00001	211692	AA	.	74792
NZ_KB944666.1	chromosome00001	211694	A	T	74792
NZ_KB944666.1	chromosome00001	211698	.	A	74796
NZ_KB944666.1	chromosome00001	211703	A	G	74802
NZ_KB944666.1	chromosome00001	211704	T	C	74803
NZ_KB944666.1	chromosome00001	211705	A	T	74804
NZ_KB944666.1	chromosome00001	211709	.	CGCTCAAAAACTGATACACGGCGAGAACAGAAGCAACCCCTTCGGAAATAAGCCGAAATTCTCCAAAAATTAAAGAACAATTTTCGGAAATTCCTTCTTATTTCTCGGAGTTAAACACTTCTGTCCC	74808
NZ_KB944666.1	chromosome00001	211711	.	CCTC	74937
NZ_KB944666.1	chromosome00001	211714	C	T	74944
NZ_KB944666.1	chromosome00001	211754	T	C	74984
NZ_KB944666.1	chromosome00001	211985	G	A	75215
NZ_KB944666.1	chromosome00001	212060	G	T	75290
NZ_KB944666.1	chromosome00001	212177	G	A	75407
NZ_KB944666.1	chromosome00001	212207	T	C	75437
NZ_KB944666.1	chromosome00001	212213	G	A	75443
NZ_KB944666.1	chromosome00001	212390	G	A	75620
NZ_KB944666.1	chromosome00001	212486	G	A	75716
NZ_KB944666.1	chromosome00001	212549	A	T	75779
NZ_KB944666.1	chromosome00001	212753	G	A	75983
NZ_KB944666.1	chromosome00001	212756	T	C	75986
NZ_KB944666.1	chromosome00001	212783	C	T	76013
NZ_KB944666.1	chromosome00001	212891	A	G	76121
NZ_KB944666.1	chromosome00001	213356	G	A	76586
NZ_KB944666.1	chromosome00001	213506	C	T	76736
NZ_KB944666.1	chromosome00001	213611	G	A	76841
NZ_KB944666.1	chromosome00001	213623	A	G	76853
NZ_KB944666.1	chromosome00001	213632	C	A	76862
NZ_KB944666.1	chromosome00001	213656	A	G	76886
NZ_KB944666.1	chromosome00001	213732	C	T	76962
NZ_KB944666.1	chromosome00001	213989	C	T	77219
NZ_KB944666.1	chromosome00001	214127	C	T	77357
NZ_KB944666.1	chromosome00001	214842	T	A	78072
NZ_KB944666.1	chromosome00001	214894	.	AGAAATAAGAAGAAATTTCCGAAAATTGTTCTTTAATTTTTGG	78124
NZ_KB944666.1	chromosome00001	214909	TGTTTTCTCGCCAAAGGCTCGTCACATTTTTATCCTTGCGAA	.	78182
NZ_KB944666.1	chromosome00001	215140	A	G	78371
NZ_KB944666.1	chromosome00001	215278	T	C	78509
NZ_KB944666.1	chromosome00001	215338	G	A	78569
NZ_KB944666.1	chromosome00001	215341	G	A	78572
NZ_KB944666.1	chromosome00001	215473	A	T	78704
NZ_KB944666.1	chromosome00001	215533	T	C	78764
NZ_KB944666.1	chromosome00001	215659	G	A	78890
NZ_KB944666.1	chromosome00001	215860	G	A	79091
NZ_KB944666.1	chromosome00001	216162	T	C	79393
NZ_KB944666.1	chromosome00001	216283	T	C	79514
NZ_KB944666.1	chromosome00001	216632	G	A	79863
NZ_KB944666.1	chromosome00001	216773	T	C	80004
NZ_KB944666.1	chromosome00001	216776	A	G	80007
NZ_KB944666.1	chromosome00001	216878	C	T	80109
NZ_KB944666.1	chromosome00001	217172	G	A	80403
NZ_KB944666.1	chromosome00001	217274	C	T	80505
NZ_KB944666.1	chromosome00001	217286	T	G	80517
NZ_KB944666.1	chromosome00001	217563	G	T	80794
NZ_KB944666.1	chromosome00001	217582	G	A	80813
NZ_KB944666.1	chromosome00001	217802	C	T	81033
NZ_KB944666.1	chromosome00001	217835	A	G	81066
NZ_KB944666.1	chromosome00001	217988	C	T	81219
NZ_KB944666.1	chromosome00001	218000	T	C	81231
NZ_KB944666.1	chromosome00001	218384	G	A	81615
NZ_KB944666.1	chromosome00001	218417	C	T	81648
NZ_KB944666.1	chromosome00001	218517	C	A	81748
NZ_KB944666.1	chromosome00001	396841	A	G	171357
NZ_KB944666.1	chromosome00001	396955	T	C	171243
NZ_KB944666.1	chromosome00001	397186	G	A	171012
NZ_KB944666.1	chromosome00001	397327	A	G	170871
NZ_KB944666.1	chromosome00001	397627	G	A	170571
NZ_KB944666.1	chromosome00001	397732	A	G	170466
NZ_KB944666.1	chromosome00001	398312	A	T	169886
NZ_KB944666.1	chromosome00001	398352	G	A	169846
NZ_KB944666.1	chromosome00001	398390	G	A	169808
NZ_KB944666.1	chromosome00001	398616	C	T	169582
NZ_KB944666.1	chromosome00001	398778	C	T	169420
NZ_KB944666.1	chromosome00001	398841	G	T	169357
NZ_KB944666.1	chromosome00001	398864	A	G	169334
NZ_KB944666.1	chromosome00001	398880	A	T	169318
NZ_KB944666.1	chromosome00001	399258	T	C	168940
NZ_KB944666.1	chromosome00001	399747	A	G	168451
NZ_KB944666.1	chromosome00001	399963	G	A	168235
NZ_KB944666.1	chromosome00001	400638	T	C	167560
NZ_KB944666.1	chromosome00001	400709	G	A	167489
NZ_KB944666.1	chromosome00001	400809	T	G	167389
NZ_KB944666.1	chromosome00001	400822	A	C	167376
NZ_KB944666.1	chromosome00001	400844	T	C	167354
NZ_KB944666.1	chromosome00001	400882	C	T	167316
NZ_KB944666.1	chromosome00001	400903	A	C	167295
NZ_KB944666.1	chromosome00001	401003	G	T	167195
NZ_KB944666.1	chromosome00001	401084	G	T	167114
NZ_KB944666.1	chromosome00001	401183	G	A	167015
NZ_KB944666.1	chromosome00001	401306	A	G	166892
NZ_KB944666.1	chromosome00001	401315	A	G	166883
NZ_KB944666.1	chromosome00001	401360	T	C	166838
NZ_KB944666.1	chromosome00001	401417	T	C	166781
NZ_KB944666.1	chromosome00001	401564	T	C	166634
NZ_KB944666.1	chromosome00001	401618	T	C	166580
NZ_KB944666.1	chromosome00001	401639	T	G	166559
NZ_KB944666.1	chromosome00001	402766	A	G	165432
NZ_KB944666.1	chromosome00001	402769	T	C	165429
NZ_KB944666.1	chromosome00001	402826	C	T	165372
NZ_KB944666.1	chromosome00001	402874	C	T	165324
NZ_KB944666.1	chromosome00001	402934	C	T	165264
NZ_KB944666.1	chromosome00001	402958	G	A	165240
NZ_KB944666.1	chromosome00001	402970	T	C	165228
NZ_KB944666.1	chromosome00001	402991	G	A	165207
NZ_KB944666.1	chromosome00001	403443	A	G	164755
NZ_KB944666.1	chromosome00001	403602	G	A	164596
NZ_KB944666.1	chromosome00001	403749	C	T	164449
NZ_KB944666.1	chromosome00001	403827	G	A	164371
NZ_KB944666.1	chromosome00001	404247	G	T	163951
NZ_KB944666.1	chromosome00001	404652	C	G	163546
NZ_KB944666.1	chromosome00001	404791	C	T	163407
NZ_KB944666.1	chromosome00001	405058	C	T	163140
NZ_KB944666.1	chromosome00001	405075	T	G	163123
NZ_KB944666.1	chromosome00001	405253	C	T	162945
NZ_KB944666.1	chromosome00001	405281	A	G	162917
NZ_KB944666.1	chromosome00001	405762	T	C	162436
NZ_KB944666.1	chromosome00001	405909	T	C	162289
NZ_KB944666.1	chromosome00001	406266	T	C	161932
NZ_KB944666.1	chromosome00001	406413	T	C	161785
NZ_KB944666.1	chromosome00001	406663	T	C	161535
NZ_KB944666.1	chromosome00001	407042	A	G	161156
NZ_KB944666.1	chromosome00001	407084	A	C	161114
NZ_KB944666.1	chromosome00001	407291	C	T	160907
NZ_KB944666.1	chromosome00001	407423	A	G	160775
NZ_KB944666.1	chromosome00001	407597	T	C	160601
NZ_KB944666.1	chromosome00001	407606	T	C	160592
NZ_KB944666.1	chromosome00001	407675	A	G	160523
NZ_KB944666.1	chromosome00001	407938	G	A	160260
NZ_KB944666.1	chromosome00001	408010	G	A	160188
NZ_KB944666.1	chromosome00001	408960	G	A	159238
NZ_KB944666.1	chromosome00001	409239	C	T	158959
NZ_KB944666.1	chromosome00001	409285	C	T	158913
NZ_KB944666.1	chromosome00001	409329	A	G	158869
NZ_KB944666.1	chromosome00001	409407	C	T	158791
NZ_KB944666.1	chromosome00001	409497	T	C	158701
NZ_KB944666.1	chromosome00001	409536	C	T	158662
NZ_KB944666.1	chromosome00001	409837	T	A	158361
NZ_KB944666.1	chromosome00001	409873	A	T	158325
NZ_KB944666.1	chromosome00001	409906	A	T	158292
NZ_KB944666.1	chromosome00001	410005	C	G	158193
NZ_KB944666.1	chromosome00001	410008	G	A	158190
NZ_KB944666.1	chromosome00001	410161	T	C	158037
NZ_KB944666.1	chromosome00001	410170	T	C	158028
NZ_KB944666.1	chromosome00001	410416	G	A	157782
NZ_KB944666.1	chromosome00001	410422	T	C	157776
NZ_KB944666.1	chromosome00001	410449	G	A	157749
NZ_KB944666.1	chromosome00001	410566	T	C	157632
NZ_KB944666.1	chromosome00001	410569	A	G	157629
NZ_KB944666.1	chromosome00001	410593	A	G	157605
NZ_KB944666.1	chromosome00001	410647	A	G	157551
NZ_KB944666.1	chromosome00001	410925	C	T	157273
NZ_KB944666.1	chromosome00001	411180	C	T	157018
NZ_KB944666.1	chromosome00001	411249	A	G	156949
NZ_KB944666.1	chromosome00001	411396	C	T	156802
NZ_KB944666.1	chromosome00001	411402	G	A	156796
NZ_KB944666.1	chromosome00001	411403	T	C	156795
NZ_KB944666.1	chromosome00001	411534	G	A	156664
NZ_KB944666.1	chromosome00001	411567	T	C	156631
NZ_KB944666.1	chromosome00001	411582	G	A	156616
NZ_KB944666.1	chromosome00001	411657	G	A	156541
NZ_KB944666.1	chromosome00001	411749	G	A	156449
NZ_KB944666.1	chromosome00001	411774	T	G	156424
NZ_KB944666.1	chromosome00001	411812	A	G	156386
NZ_KB944666.1	chromosome00001	411827	T	C	156371
NZ_KB944666.1	chromosome00001	411834	C	T	156364
NZ_KB944666.1	chromosome00001	411855	A	G	156343
NZ_KB944666.1	chromosome00001	411863	A	T	156335
NZ_KB944666.1	chromosome00001	411876	G	A	156322
NZ_KB944666.1	chromosome00001	411883	T	C	156315
NZ_KB944666.1	chromosome00001	412028	T	C	156170
NZ_KB944666.1	chromosome00001	412070	T	C	156128
NZ_KB944666.1	chromosome00001	412094	C	T	156104
NZ_KB944666.1	chromosome00001	412367	T	C	155831
NZ_KB944666.1	chromosome00001	412405	C	T	155793
NZ_KB944666.1	chromosome00001	412421	G	A	155777
NZ_KB944666.1	chromosome00001	412508	C	T	155690
NZ_KB944666.1	chromosome00001	412712	G	A	155486
NZ_KB944666.1	chromosome00001	412734	G	A	155464
NZ_KB944666.1	chromosome00001	413004	A	G	155194
NZ_KB944666.1	chromosome00001	413118	C	T	155080
NZ_KB944666.1	chromosome00001	413205	A	G	154993
NZ_KB944666.1	chromosome00001	413235	G	A	154963
NZ_KB944666.1	chromosome00001	413301	G	A	154897
NZ_KB944666.1	chromosome00001	413718	T	G	154480
NZ_KB944666.1	chromosome00001	413769	C	T	154429
NZ_KB944666.1	chromosome00001	413784	G	A	154414
NZ_KB944666.1	chromosome00001	413892	C	T	154306
NZ_KB944666.1	chromosome00001	414133	T	C	154065
NZ_KB944666.1	chromosome00001	414334	A	G	153864
NZ_KB944666.1	chromosome00001	414691	G	A	153507
NZ_KB944666.1	chromosome00001	415101	G	A	153097
NZ_KB944666.1	chromosome00001	415168	A	G	153030
NZ_KB944666.1	chromosome00001	415320	C	T	152878
NZ_KB944666.1	chromosome00001	415323	C	T	152875
NZ_KB944666.1	chromosome00001	415416	C	T	152782
NZ_KB944666.1	chromosome00001	415634	.	A	152564
NZ_KB944666.1	chromosome00001	415669	TT	.	152528
NZ_KB944666.1	chromosome00001	415715	G	A	152484
NZ_KB944666.1	chromosome00001	415916	A	G	152283
NZ_KB944666.1	chromosome00001	416057	C	T	152142
NZ_KB944666.1	chromosome00001	416069	G	A	152130
NZ_KB944666.1	chromosome00001	416071	C	A	152128
NZ_KB944666.1	chromosome00001	416174	A	G	152025
NZ_KB944666.1	chromosome00001	416480	A	G	151719
NZ_KB944666.1	chromosome00001	416730	T	.	151469
NZ_KB944666.1	chromosome00001	417000	G	A	151200
NZ_KB944666.1	chromosome00001	417078	A	G	151122
NZ_KB944666.1	chromosome00001	417156	G	A	151044
NZ_KB944666.1	chromosome00001	417162	A	T	151038
NZ_KB944666.1	chromosome00001	417183	C	T	151017
NZ_KB944666.1	chromosome00001	417285	T	G	150915
NZ_KB944666.1	chromosome00001	417692	A	G	150508
NZ_KB944666.1	chromosome00001	417714	A	C	150486
NZ_KB944666.1	chromosome00001	417716	T	G	150484
NZ_KB944666.1	chromosome00001	417779	A	T	150421
NZ_KB944666.1	chromosome00001	417881	A	G	150319
NZ_KB944666.1	chromosome00001	417911	G	A	150289
NZ_KB944666.1	chromosome00001	417917	C	T	150283
NZ_KB944666.1	chromosome00001	417971	A	G	150229
NZ_KB944666.1	chromosome00001	418253	T	C	149947
NZ_KB944666.1	chromosome00001	418284	G	A	149916
NZ_KB944666.1	chromosome00001	418322	C	T	149878
NZ_KB944666.1	chromosome00001	418418	G	A	149782
NZ_KB944666.1	chromosome00001	418490	T	G	149710
NZ_KB944666.1	chromosome00001	418517	C	T	149683
NZ_KB944666.1	chromosome00001	418647	C	A	149553
NZ_KB944666.1	chromosome00001	418675	C	T	149525
NZ_KB944666.1	chromosome00001	418697	A	G	149503
NZ_KB944666.1	chromosome00001	418754	T	G	149446
NZ_KB944666.1	chromosome00001	418775	C	A	149425
NZ_KB944666.1	chromosome00001	418852	G	A	149348
NZ_KB944666.1	chromosome00001	418912	G	A	149288
NZ_KB944666.1	chromosome00001	418933	C	T	149267
NZ_KB944666.1	chromosome00001	419246	T	G	148954
NZ_KB944666.1	chromosome00001	419767	C	G	148433
NZ_KB944666.1	chromosome00001	419962	A	G	148238
NZ_KB944666.1	chromosome00001	420075	T	C	148125
NZ_KB944666.1	chromosome00001	420147	C	T	148053
NZ_KB944666.1	chromosome00001	420270	G	A	147930
NZ_KB944666.1	chromosome00001	420418	A	G	147782
NZ_KB944666.1	chromosome00001	420477	C	T	147723
NZ_KB944666.1	chromosome00001	420552	C	T	147648
NZ_KB944666.1	chromosome00001	420747	A	G	147453
NZ_KB944666.1	chromosome00001	421188	G	A	147012
NZ_KB944666.1	chromosome00001	421452	A	G	146748
NZ_KB944666.1	chromosome00001	421889	A	C	146311
NZ_KB944666.1	chromosome00001	421908	T	C	146292
NZ_KB944666.1	chromosome00001	421983	C	T	146217
NZ_KB944666.1	chromosome00001	421989	G	T	146211
NZ_KB944666.1	chromosome00001	422004	G	A	146196
NZ_KB944666.1	chromosome00001	422094	A	G	146106
NZ_KB944666.1	chromosome00001	422345	C	T	145855
NZ_KB944666.1	chromosome00001	422486	C	T	145714
NZ_KB944666.1	chromosome00001	422630	T	C	145570
NZ_KB944666.1	chromosome00001	422984	G	A	145216
NZ_KB944666.1	chromosome00001	423315	G	T	144885
NZ_KB944666.1	chromosome00001	423376	G	A	144824
NZ_KB944666.1	chromosome00001	423377	G	A	144823
NZ_KB944666.1	chromosome00001	424498	G	A	143702
NZ_KB944666.1	chromosome00001	426549	C	T	141651
NZ_KB944666.1	chromosome00001	427044	C	T	141156
NZ_KB944666.1	chromosome00001	428058	.	T	140142
NZ_KB944666.1	chromosome00001	428126	C	A	140073
NZ_KB944666.1	chromosome00001	428208	A	G	139991
NZ_KB944666.1	chromosome00001	428298	C	T	139901
NZ_KB944666.1	chromosome00001	428330	T	C	139869
NZ_KB944666.1	chromosome00001	428448	A	G	139751
NZ_KB944666.1	chromosome00001	428814	G	A	139385
NZ_KB944666.1	chromosome00001	428868	G	A	139331
NZ_KB944666.1	chromosome00001	428943	A	T	139256
NZ_KB944666.1	chromosome00001	429112	.	A	139087
NZ_KB944666.1	chromosome00001	429140	T	A	139058
NZ_KB944666.1	chromosome00001	429486	A	G	138712
NZ_KB944666.1	chromosome00001	429487	T	C	138711
NZ_KB944666.1	chromosome00001	429816	C	T	138382
NZ_KB944666.1	chromosome00001	429890	G	A	138308
NZ_KB944666.1	chromosome00001	429891	C	T	138307
NZ_KB944666.1	chromosome00001	429915	G	A	138283
NZ_KB944666.1	chromosome00001	429969	C	T	138229
NZ_KB944666.1	chromosome00001	429993	A	G	138205
NZ_KB944666.1	chromosome00001	430017	C	T	138181
NZ_KB944666.1	chromosome00001	430026	A	G	138172
NZ_KB944666.1	chromosome00001	430029	A	G	138169
NZ_KB944666.1	chromosome00001	430038	T	G	138160
NZ_KB944666.1	chromosome00001	430122	A	T	138076
NZ_KB944666.1	chromosome00001	430261	A	G	137937
NZ_KB944666.1	chromosome00001	432100	T	C	136098
NZ_KB944666.1	chromosome00001	432756	A	G	135442
NZ_KB944666.1	chromosome00001	433329	C	T	134869
NZ_KB944666.1	chromosome00001	434379	T	C	133819
NZ_KB944666.1	chromosome00001	434700	T	C	133498
NZ_KB944666.1	chromosome00001	438019	C	T	130179
NZ_KB944666.1	chromosome00001	439908	G	A	128290
NZ_KB944666.1	chromosome00001	440685	T	C	127513
NZ_KB944666.1	chromosome00001	440802	C	T	127396
NZ_KB944666.1	chromosome00001	441174	A	G	127024
NZ_KB944666.1	chromosome00001	441749	G	A	126449
NZ_KB944666.1	chromosome00001	442233	A	G	125965
NZ_KB944666.1	chromosome00001	444529	A	G	123669
NZ_KB944666.1	chromosome00001	445188	A	T	123010
NZ_KB944666.1	chromosome00001	445201	G	A	122997
NZ_KB944666.1	chromosome00001	445211	G	C	122987
NZ_KB944666.1	chromosome00001	445227	G	A	122971
NZ_KB944666.1	chromosome00001	445256	G	A	122942
NZ_KB944666.1	chromosome00001	445374	T	C	122824
NZ_KB944666.1	chromosome00001	445719	A	G	122479
NZ_KB944666.1	chromosome00001	446280	A	T	121918
NZ_KB944666.1	chromosome00001	446286	A	G	121912
NZ_KB944666.1	chromosome00001	446328	G	T	121870
NZ_KB944666.1	chromosome00001	446338	G	A	121860
NZ_KB944666.1	chromosome00001	446430	T	C	121768
NZ_KB944666.1	chromosome00001	446521	A	G	121677
NZ_KB944666.1	chromosome00001	446525	T	A	121673
NZ_KB944666.1	chromosome00001	446840	C	T	121358
NZ_KB944666.1	chromosome00001	446949	T	C	121249
NZ_KB944666.1	chromosome00001	447138	T	C	121060
NZ_KB944666.1	chromosome00001	447483	C	T	120715
NZ_KB944666.1	chromosome00001	447489	T	C	120709
NZ_KB944666.1	chromosome00001	447555	G	A	120643
NZ_KB944666.1	chromosome00001	447570	A	G	120628
NZ_KB944666.1	chromosome00001	447666	G	A	120532
NZ_KB944666.1	chromosome00001	447672	C	T	120526
NZ_KB944666.1	chromosome00001	447873	C	T	120325
NZ_KB944666.1	chromosome00001	448140	A	G	120058
NZ_KB944666.1	chromosome00001	448446	C	T	119752
NZ_KB944666.1	chromosome00001	448512	A	G	119686
NZ_KB944666.1	chromosome00001	448539	G	A	119659
NZ_KB944666.1	chromosome00001	448811	T	A	119387
NZ_KB944666.1	chromosome00001	448836	T	C	119362
NZ_KB944666.1	chromosome00001	448850	G	A	119348
NZ_KB944666.1	chromosome00001	449114	C	T	119084
NZ_KB944666.1	chromosome00001	449168	A	G	119030
NZ_KB944666.1	chromosome00001	449315	T	C	118883
NZ_KB944666.1	chromosome00001	449336	T	C	118862
NZ_KB944666.1	chromosome00001	449584	C	T	118614
NZ_KB944666.1	chromosome00001	449596	T	C	118602
NZ_KB944666.1	chromosome00001	449626	C	T	118572
NZ_KB944666.1	chromosome00001	449830	C	G	118368
NZ_KB944666.1	chromosome00001	449863	T	A	118335
NZ_KB944666.1	chromosome00001	449992	T	C	118206
NZ_KB944666.1	chromosome00001	450000	G	A	118198
NZ_KB944666.1	chromosome00001	450004	G	A	118194
NZ_KB944666.1	chromosome00001	450100	C	T	118098
NZ_KB944666.1	chromosome00001	450250	C	T	117948
NZ_KB944666.1	chromosome00001	450436	G	A	117762
NZ_KB944666.1	chromosome00001	450538	G	T	117660
NZ_KB944666.1	chromosome00001	450616	C	T	117582
NZ_KB944666.1	chromosome00001	450628	A	C	117570
NZ_KB944666.1	chromosome00001	450664	G	A	117534
NZ_KB944666.1	chromosome00001	450688	C	T	117510
NZ_KB944666.1	chromosome00001	450760	C	T	117438
NZ_KB944666.1	chromosome00001	450808	A	G	117390
NZ_KB944666.1	chromosome00001	450883	T	C	117315
NZ_KB944666.1	chromosome00001	451633	T	A	116565
NZ_KB944666.1	chromosome00001	452278	C	T	115920
NZ_KB944666.1	chromosome00001	452326	T	G	115872
NZ_KB944666.1	chromosome00001	452518	C	T	115680
NZ_KB944666.1	chromosome00001	452569	G	A	115629
NZ_KB944666.1	chromosome00001	452593	G	A	115605
NZ_KB944666.1	chromosome00001	452863	A	C	115335
NZ_KB944666.1	chromosome00001	452943	A	G	115255
NZ_KB944666.1	chromosome00001	453165	T	C	115033
NZ_KB944666.1	chromosome00001	453211	A	C	114987
NZ_KB944666.1	chromosome00001	453234	G	C	114964
NZ_KB944666.1	chromosome00001	453235	G	A	114963
NZ_KB944666.1	chromosome00001	453249	C	T	114949
NZ_KB944666.1	chromosome00001	453280	G	A	114918
NZ_KB944666.1	chromosome00001	453281	C	T	114917
NZ_KB944666.1	chromosome00001	453373	G	A	114825
NZ_KB944666.1	chromosome00001	453397	A	G	114801
NZ_KB944666.1	chromosome00001	453412	T	C	114786
NZ_KB944666.1	chromosome00001	453424	T	C	114774
NZ_KB944666.1	chromosome00001	453517	T	G	114681
NZ_KB944666.1	chromosome00001	453953	G	A	114245
NZ_KB944666.1	chromosome00001	453956	G	A	114242
NZ_KB944666.1	chromosome00001	454022	A	G	114176
NZ_KB944666.1	chromosome00001	454073	A	G	114125
NZ_KB944666.1	chromosome00001	454127	C	T	114071
NZ_KB944666.1	chromosome00001	454167	T	C	114031
NZ_KB944666.1	chromosome00001	454213	C	A	113985
NZ_KB944666.1	chromosome00001	454214	G	A	113984
NZ_KB944666.1	chromosome00001	454335	T	C	113863
NZ_KB944666.1	chromosome00001	454421	G	A	113777
NZ_KB944666.1	chromosome00001	454535	T	A	113663
NZ_KB944666.1	chromosome00001	454556	T	C	113642
NZ_KB944666.1	chromosome00001	455015	A	G	113183
NZ_KB944666.1	chromosome00001	455203	A	G	112995
NZ_KB944666.1	chromosome00001	455308	G	A	112890
NZ_KB944666.1	chromosome00001	455332	T	C	112866
NZ_KB944666.1	chromosome00001	455538	G	A	112660
NZ_KB944666.1	chromosome00001	455968	A	T	112230
NZ_KB944666.1	chromosome00001	456028	A	C	112170
NZ_KB944666.1	chromosome00001	456148	C	T	112050
NZ_KB944666.1	chromosome00001	457177	G	A	111021
NZ_KB944666.1	chromosome00001	457995	C	T	110203
NZ_KB944666.1	chromosome00001	458111	A	G	110087
NZ_KB944666.1	chromosome00001	458221	C	T	109977
NZ_KB944666.1	chromosome00001	458299	T	C	109899
NZ_KB944666.1	chromosome00001	458330	G	A	109868
NZ_KB944666.1	chromosome00001	458372	A	C	109826
NZ_KB944666.1	chromosome00001	458570	A	T	109628
NZ_KB944666.1	chromosome00001	458600	A	G	109598
NZ_KB944666.1	chromosome00001	458921	G	T	109277
NZ_KB944666.1	chromosome00001	459991	.	A	108207
NZ_KB944666.1	chromosome00001	460059	A	C	108138
NZ_KB944666.1	chromosome00001	460103	C	T	108094
NZ_KB944666.1	chromosome00001	460148	T	C	108049
NZ_KB944666.1	chromosome00001	460183	A	C	108014
NZ_KB944666.1	chromosome00001	460272	A	G	107925
NZ_KB944666.1	chromosome00001	460331	A	T	107866
NZ_KB944666.1	chromosome00001	460373	A	G	107824
NZ_KB944666.1	chromosome00001	460439	G	A	107758
NZ_KB944666.1	chromosome00001	460580	C	T	107617
NZ_KB944666.1	chromosome00001	460688	G	T	107509
NZ_KB944666.1	chromosome00001	460874	T	C	107323
NZ_KB944666.1	chromosome00001	461039	T	C	107158
NZ_KB944666.1	chromosome00001	461348	C	T	106849
NZ_KB944666.1	chromosome00001	461354	A	G	106843
NZ_KB944666.1	chromosome00001	461372	C	T	106825
NZ_KB944666.1	chromosome00001	461516	A	G	106681
NZ_KB944666.1	chromosome00001	461635	.	T	106562
NZ_KB944666.1	chromosome00001	461681	T	A	106515
NZ_KB944666.1	chromosome00001	461698	G	C	106498
NZ_KB944666.1	chromosome00001	461729	T	G	106467
NZ_KB944666.1	chromosome00001	461754	T	C	106442
NZ_KB944666.1	chromosome00001	461778	T	C	106418
NZ_KB944666.1	chromosome00001	461844	A	C	106352
NZ_KB944666.1	chromosome00001	461939	T	C	106257
NZ_KB944666.1	chromosome00001	462035	T	C	106161
NZ_KB944666.1	chromosome00001	462059	A	G	106137
NZ_KB944666.1	chromosome00001	462539	A	G	105657
NZ_KB944666.1	chromosome00001	462560	C	G	105636
NZ_KB944666.1	chromosome00001	462563	A	G	105633
NZ_KB944666.1	chromosome00001	462975	A	G	105221
NZ_KB944666.1	chromosome00001	463091	G	C	105105
NZ_KB944666.1	chromosome00001	463151	G	A	105045
NZ_KB944666.1	chromosome00001	463301	C	T	104895
NZ_KB944666.1	chromosome00001	463329	T	C	104867
NZ_KB944666.1	chromosome00001	463337	C	T	104859
NZ_KB944666.1	chromosome00001	463352	C	T	104844
NZ_KB944666.1	chromosome00001	463361	.	T	104835
NZ_KB944666.1	chromosome00001	463391	G	T	104804
NZ_KB944666.1	chromosome00001	463442	G	A	104753
NZ_KB944666.1	chromosome00001	463496	G	T	104699
NZ_KB944666.1	chromosome00001	463514	A	T	104681
NZ_KB944666.1	chromosome00001	463521	C	T	104674
NZ_KB944666.1	chromosome00001	463529	A	G	104666
NZ_KB944666.1	chromosome00001	464019	A	G	104176
NZ_KB944666.1	chromosome00001	464133	G	A	104062
NZ_KB944666.1	chromosome00001	464136	G	A	104059
NZ_KB944666.1	chromosome00001	464700	G	A	103495
NZ_KB944666.1	chromosome00001	464718	A	.	103477
NZ_KB944666.1	chromosome00001	465112	C	T	103084
NZ_KB944666.1	chromosome00001	465146	G	A	103050
NZ_KB944666.1	chromosome00001	465861	C	T	102335
NZ_KB944666.1	chromosome00001	465893	A	G	102303
NZ_KB944666.1	chromosome00001	465936	T	G	102260
NZ_KB944666.1	chromosome00001	465938	G	A	102258
NZ_KB944666.1	chromosome00001	466067	G	A	102129
NZ_KB944666.1	chromosome00001	466073	T	C	102123
NZ_KB944666.1	chromosome00001	466079	C	T	102117
NZ_KB944666.1	chromosome00001	466328	T	G	101868
NZ_KB944666.1	chromosome00001	466820	A	G	101376
NZ_KB944666.1	chromosome00001	467504	C	T	100692
NZ_KB944666.1	chromosome00001	467828	T	C	100368
NZ_KB944666.1	chromosome00001	467861	A	G	100335
NZ_KB944666.1	chromosome00001	468035	T	G	100161
NZ_KB944666.1	chromosome00001	468284	C	T	99912
NZ_KB944666.1	chromosome00001	468368	A	G	99828
NZ_KB944666.1	chromosome00001	468398	T	C	99798
NZ_KB944666.1	chromosome00001	468434	A	G	99762
NZ_KB944666.1	chromosome00001	468545	C	T	99651
NZ_KB944666.1	chromosome00001	468551	T	C	99645
NZ_KB944666.1	chromosome00001	468740	C	T	99456
NZ_KB944666.1	chromosome00001	468921	A	G	99275
NZ_KB944666.1	chromosome00001	469050	G	A	99146
NZ_KB944666.1	chromosome00001	469976	T	C	98220
NZ_KB944666.1	chromosome00001	470015	G	A	98181
NZ_KB944666.1	chromosome00001	470198	A	G	97998
NZ_KB944666.1	chromosome00001	470219	T	C	97977
NZ_KB944666.1	chromosome00001	471007	T	G	97189
NZ_KB944666.1	chromosome00001	472100	T	C	96096
NZ_KB944666.1	chromosome00001	472368	C	T	95828
NZ_KB944666.1	chromosome00001	472644	G	A	95552
NZ_KB944666.1	chromosome00001	472659	G	A	95537
NZ_KB944666.1	chromosome00001	472662	G	T	95534
NZ_KB944666.1	chromosome00001	472698	T	C	95498
NZ_KB944666.1	chromosome00001	472797	A	G	95399
NZ_KB944666.1	chromosome00001	473242	T	C	94954
NZ_KB944666.1	chromosome00001	473313	A	G	94883
NZ_KB944666.1	chromosome00001	473317	G	A	94879
NZ_KB944666.1	chromosome00001	473322	C	T	94874
NZ_KB944666.1	chromosome00001	473334	A	G	94862
NZ_KB944666.1	chromosome00001	473344	T	A	94852
NZ_KB944666.1	chromosome00001	473391	A	G	94805
NZ_KB944666.1	chromosome00001	474438	C	T	93758
NZ_KB944666.1	chromosome00001	474933	A	G	93263
NZ_KB944666.1	chromosome00001	475098	G	A	93098
NZ_KB944666.1	chromosome00001	475236	T	C	92960
NZ_KB944666.1	chromosome00001	475620	C	T	92576
NZ_KB944666.1	chromosome00001	475644	C	T	92552
NZ_KB944666.1	chromosome00001	475656	T	C	92540
NZ_KB944666.1	chromosome00001	475854	C	T	92342
NZ_KB944666.1	chromosome00001	475869	G	T	92327
NZ_KB944666.1	chromosome00001	475884	T	C	92312
NZ_KB944666.1	chromosome00001	476001	C	T	92195
NZ_KB944666.1	chromosome00001	476025	A	G	92171
NZ_KB944666.1	chromosome00001	476049	A	G	92147
NZ_KB944666.1	chromosome00001	476073	T	C	92123
NZ_KB944666.1	chromosome00001	476624	G	A	91572
NZ_KB944666.1	chromosome00001	476822	T	C	91374
NZ_KB944666.1	chromosome00001	476900	C	T	91296
NZ_KB944666.1	chromosome00001	476918	G	A	91278
NZ_KB944666.1	chromosome00001	478054	T	G	90142
NZ_KB944666.1	chromosome00001	479639	A	G	88557
NZ_KB944666.1	chromosome00001	480444	C	T	87752
NZ_KB944666.1	chromosome00001	480706	C	T	87490
NZ_KB944666.1	chromosome00001	480845	G	T	87351
NZ_KB944666.1	chromosome00001	482291	A	G	85905
NZ_KB944666.1	chromosome00001	482352	TCAAATAAGTTCGGGGCCTTAGCTCAGCTGGGAGAGCGCCTGCTTTGCACGCAGGAGGTCAGCGGTTCGATCCCGCTAGGCTCCATTGGTAGCTTTTGCTAT	.	85844
NZ_KB944666.1	chromosome00001	482454	C	A	85844
NZ_KB944666.1	chromosome00001	482456	G	C	85842
NZ_KB944666.1	chromosome00001	485171	G	T	83127
NZ_KB944666.1	chromosome00001	485450	C	T	82848
NZ_KB944666.1	chromosome00001	396263	T	C	190112
NZ_KB944666.1	chromosome00001	396266	A	G	190109
NZ_KB944666.1	chromosome00001	396268	T	C	190107
NZ_KB944666.1	chromosome00001	396331	T	C	190044
NZ_KB944666.1	chromosome00001	396368	T	C	190007
NZ_KB944666.1	chromosome00001	387397	A	G	201823
NZ_KB944666.1	chromosome00001	387418	C	T	201802
NZ_KB944666.1	chromosome00001	387419	A	G	201801
NZ_KB944666.1	chromosome00001	387440	G	A	201780
NZ_KB944666.1	chromosome00001	387459	C	T	201761
NZ_KB944666.1	chromosome00001	387465	G	A	201755
NZ_KB944666.1	chromosome00001	387504	C	A	201716
NZ_KB944666.1	chromosome00001	387586	C	T	201634
NZ_KB944666.1	chromosome00001	388017	G	A	201203
NZ_KB944666.1	chromosome00001	388051	C	T	201169
NZ_KB944666.1	chromosome00001	388336	T	C	200884
NZ_KB944666.1	chromosome00001	388805	C	A	200415
NZ_KB944666.1	chromosome00001	388915	T	C	200305
NZ_KB944666.1	chromosome00001	389881	A	C	199339
NZ_KB944666.1	chromosome00001	389974	A	G	199246
NZ_KB944666.1	chromosome00001	390446	C	A	198774
NZ_KB944666.1	chromosome00001	390720	T	C	198500
NZ_KB944666.1	chromosome00001	390777	C	T	198443
NZ_KB944666.1	chromosome00001	390972	A	G	198248
NZ_KB944666.1	chromosome00001	391039	G	A	198181
NZ_KB944666.1	chromosome00001	391044	T	C	198176
NZ_KB944666.1	chromosome00001	391071	A	G	198149
NZ_KB944666.1	chromosome00001	391090	T	C	198130
NZ_KB944666.1	chromosome00001	391125	T	C	198095
NZ_KB944666.1	chromosome00001	391137	C	T	198083
NZ_KB944666.1	chromosome00001	391191	T	G	198029
NZ_KB944666.1	chromosome00001	391284	T	G	197936
NZ_KB944666.1	chromosome00001	391341	C	T	197879
NZ_KB944666.1	chromosome00001	391428	C	T	197792
NZ_KB944666.1	chromosome00001	391431	C	T	197789
NZ_KB944666.1	chromosome00001	391485	T	C	197735
NZ_KB944666.1	chromosome00001	391563	C	A	197657
NZ_KB944666.1	chromosome00001	391602	C	T	197618
NZ_KB944666.1	chromosome00001	391656	C	T	197564
NZ_KB944666.1	chromosome00001	391666	A	G	197554
NZ_KB944666.1	chromosome00001	391669	T	G	197551
NZ_KB944666.1	chromosome00001	391738	C	T	197482
NZ_KB944666.1	chromosome00001	391808	T	C	197412
NZ_KB944666.1	chromosome00001	391829	G	A	197391
NZ_KB944666.1	chromosome00001	391868	C	T	197352
NZ_KB944666.1	chromosome00001	391895	C	T	197325
NZ_KB944666.1	chromosome00001	391901	G	A	197319
NZ_KB944666.1	chromosome00001	391902	T	G	197318
NZ_KB944666.1	chromosome00001	392060	G	A	197160
NZ_KB944666.1	chromosome00001	392111	G	A	197109
NZ_KB944666.1	chromosome00001	392116	C	T	197104
NZ_KB944666.1	chromosome00001	392134	G	A	197086
NZ_KB944666.1	chromosome00001	392146	T	A	197074
NZ_KB944666.1	chromosome00001	392389	A	G	196831
NZ_KB944666.1	chromosome00001	392478	C	T	196742
NZ_KB944666.1	chromosome00001	392545	A	G	196675
NZ_KB944666.1	chromosome00001	392617	G	A	196603
NZ_KB944666.1	chromosome00001	392626	C	T	196594
NZ_KB944666.1	chromosome00001	392691	T	C	196529
NZ_KB944666.1	chromosome00001	392698	C	T	196522
NZ_KB944666.1	chromosome00001	392842	G	A	196378
NZ_KB944666.1	chromosome00001	392884	A	G	196336
NZ_KB944666.1	chromosome00001	393025	C	T	196195
NZ_KB944666.1	chromosome00001	393055	C	T	196165
NZ_KB944666.1	chromosome00001	393070	T	C	196150
NZ_KB944666.1	chromosome00001	393442	T	C	195778
NZ_KB944666.1	chromosome00001	393533	G	A	195687
NZ_KB944666.1	chromosome00001	393606	A	G	195614
NZ_KB944666.1	chromosome00001	393800	G	A	195420
NZ_KB944666.1	chromosome00001	393808	G	A	195412
NZ_KB944666.1	chromosome00001	394405	C	T	194815
NZ_KB944666.1	chromosome00001	394536	A	G	194684
NZ_KB944666.1	chromosome00001	394554	A	C	194666
NZ_KB944666.1	chromosome00001	394658	T	C	194562
NZ_KB944666.1	chromosome00001	394871	A	G	194349
NZ_KB944666.1	chromosome00001	395225	T	C	193995
NZ_KB944666.1	chromosome00001	395349	G	A	193871
NZ_KB944666.1	chromosome00001	395393	G	A	193827
NZ_KB944666.1	chromosome00001	395405	G	A	193815
NZ_KB944666.1	chromosome00001	395439	A	G	193781
NZ_KB944666.1	chromosome00001	395492	G	A	193728
NZ_KB944666.1	chromosome00001	395522	A	G	193698
NZ_KB944666.1	chromosome00001	395528	A	G	193692
NZ_KB944666.1	chromosome00001	395762	T	G	193458
NZ_KB944666.1	chromosome00001	395792	C	T	193428
NZ_KB944666.1	chromosome00001	395879	A	G	193341
NZ_KB944666.1	chromosome00001	396039	G	C	193181
NZ_KB944666.1	chromosome00001	385618	C	T	205366
NZ_KB944666.1	chromosome00001	385642	G	A	205342
NZ_KB944666.1	chromosome00001	385657	C	T	205327
NZ_KB944666.1	chromosome00001	386028	A	G	204956
NZ_KB944666.1	chromosome00001	386037	T	C	204947
NZ_KB944666.1	chromosome00001	386082	C	T	204902
NZ_KB944666.1	chromosome00001	386225	C	T	204759
NZ_KB944666.1	chromosome00001	386296	T	C	204688
NZ_KB944666.1	chromosome00001	386335	A	G	204649
NZ_KB944666.1	chromosome00001	386340	A	G	204644
NZ_KB944666.1	chromosome00001	386455	C	T	204529
NZ_KB944666.1	chromosome00001	386537	A	G	204447
NZ_KB944666.1	chromosome00001	386602	A	T	204382
NZ_KB944666.1	chromosome00001	387180	A	C	203804
NZ_KB944666.1	chromosome00001	387217	C	A	203767
NZ_KB944666.1	chromosome00001	387250	C	T	203734
NZ_KB944666.1	chromosome00001	387290	A	G	203694
NZ_KB944666.1	chromosome00001	387292	A	T	203692
NZ_KB944666.1	chromosome00001	387319	G	A	203665
NZ_KB944666.1	chromosome00001	387322	C	T	203662
NZ_KB944666.1	chromosome00001	387329	C	T	203655
NZ_KB944666.1	chromosome00001	2012586	T	G	209412
NZ_KB944666.1	chromosome00001	2012588	C	T	209414
NZ_KB944666.1	chromosome00001	2012595	T	A	209421
NZ_KB944666.1	chromosome00001	2012607	T	C	209433
NZ_KB944666.1	chromosome00001	2012615	T	G	209441
NZ_KB944666.1	chromosome00001	2012625	G	A	209451
NZ_KB944666.1	chromosome00001	2012628	C	T	209454
NZ_KB944666.1	chromosome00001	2012637	A	T	209463
NZ_KB944666.1	chromosome00001	2012673	C	T	209499
NZ_KB944666.1	chromosome00001	2012676	A	T	209502
NZ_KB944666.1	chromosome00001	2012682	A	T	209508
NZ_KB944666.1	chromosome00001	2012691	C	A	209517
NZ_KB944666.1	chromosome00001	2012725	.	TTTA	209551
NZ_KB944666.1	chromosome00001	2012727	AG	.	209557
NZ_KB944666.1	chromosome00001	2012730	GA	.	209558
NZ_KB944666.1	chromosome00001	2012741	T	C	209567
NZ_KB944666.1	chromosome00001	2012745	.	GC	209571
NZ_KB944666.1	chromosome00001	2012747	C	.	209575
NZ_KB944666.1	chromosome00001	2012748	A	T	209575
NZ_KB944666.1	chromosome00001	2012751	T	.	209578
NZ_KB944666.1	chromosome00001	2012757	C	A	209583
NZ_KB944666.1	chromosome00001	2012760	.	TTCAAAAGTATCTTGTTGATTTTTACGCCATTT	209586
NZ_KB944666.1	chromosome00001	2012763	G	A	209622
NZ_KB944666.1	chromosome00001	2012781	A	G	209640
NZ_KB944666.1	chromosome00001	2012790	A	C	209649
NZ_KB944666.1	chromosome00001	2012791	T	G	209650
NZ_KB944666.1	chromosome00001	2012793	A	T	209652
NZ_KB944666.1	chromosome00001	2012796	A	G	209655
NZ_KB944666.1	chromosome00001	2012802	A	G	209661
NZ_KB944666.1	chromosome00001	2012808	A	G	209667
NZ_KB944666.1	chromosome00001	2012814	G	A	209673
NZ_KB944666.1	chromosome00001	2012817	G	A	209676
NZ_KB944666.1	chromosome00001	2012826	G	A	209685
NZ_KB944666.1	chromosome00001	2012827	T	G	209686
NZ_KB944666.1	chromosome00001	2012832	G	A	209691
NZ_KB944666.1	chromosome00001	2012835	C	A	209694
NZ_KB944666.1	chromosome00001	2012838	G	T	209697
NZ_KB944666.1	chromosome00001	2012841	T	C	209700
NZ_KB944666.1	chromosome00001	2012847	T	C	209706
NZ_KB944666.1	chromosome00001	2012850	A	G	209709
NZ_KB944666.1	chromosome00001	2012853	G	T	209712
NZ_KB944666.1	chromosome00001	2012865	A	T	209724
NZ_KB944666.1	chromosome00001	2012868	A	C	209727
NZ_KB944666.1	chromosome00001	2012889	C	A	209748
NZ_KB944666.1	chromosome00001	2012904	T	A	209763
NZ_KB944666.1	chromosome00001	2012922	T	C	209781
NZ_KB944666.1	chromosome00001	2012930	C	A	209789
NZ_KB944666.1	chromosome00001	2012931	A	G	209790
NZ_KB944666.1	chromosome00001	2012937	C	T	209796
NZ_KB944666.1	chromosome00001	2012940	G	A	209799
NZ_KB944666.1	chromosome00001	2012943	A	G	209802
NZ_KB944666.1	chromosome00001	2012946	A	G	209805
NZ_KB944666.1	chromosome00001	2012964	A	G	209823
NZ_KB944666.1	chromosome00001	2012973	T	C	209832
NZ_KB944666.1	chromosome00001	2012979	G	A	209838
NZ_KB944666.1	chromosome00001	2012982	T	C	209841
NZ_KB944666.1	chromosome00001	2012985	C	T	209844
NZ_KB944666.1	chromosome00001	2013018	A	G	209877
NZ_KB944666.1	chromosome00001	2013053	A	C	209912
NZ_KB944666.1	chromosome00001	2013054	A	T	209913
NZ_KB944666.1	chromosome00001	2013084	C	T	209943
NZ_KB944666.1	chromosome00001	2013260	T	C	210119
NZ_KB944666.1	chromosome00001	2013336	C	T	210195
NZ_KB944666.1	chromosome00001	2013348	G	A	210207
NZ_KB944666.1	chromosome00001	2013360	G	C	210219
NZ_KB944666.1	chromosome00001	2013477	C	T	210336
NZ_KB944666.1	chromosome00001	2013708	G	C	210567
NZ_KB944666.1	chromosome00001	2013763	A	G	210622
NZ_KB944666.1	chromosome00001	2013787	G	T	210646
NZ_KB944666.1	chromosome00001	2013837	T	G	210696
NZ_KB944666.1	chromosome00001	2013852	G	A	210711
NZ_KB944666.1	chromosome00001	2014086	T	C	210945
NZ_KB944666.1	chromosome00001	2014134	A	G	210993
NZ_KB944666.1	chromosome00001	2014175	A	G	211034
NZ_KB944666.1	chromosome00001	2014227	T	G	211086
NZ_KB944666.1	chromosome00001	2014245	T	A	211104
NZ_KB944666.1	chromosome00001	2014265	C	T	211124
NZ_KB944666.1	chromosome00001	2014322	G	A	211181
NZ_KB944666.1	chromosome00001	2014686	A	G	211545
NZ_KB944666.1	chromosome00001	2014727	C	T	211586
NZ_KB944666.1	chromosome00001	2014796	T	G	211655
NZ_KB944666.1	chromosome00001	2014857	A	G	211716
NZ_KB944666.1	chromosome00001	2014878	T	C	211737
NZ_KB944666.1	chromosome00001	2014882	A	C	211741
NZ_KB944666.1	chromosome00001	2014893	A	G	211752
NZ_KB944666.1	chromosome00001	2014916	T	C	211775
NZ_KB944666.1	chromosome00001	2014989	G	A	211848
NZ_KB944666.1	chromosome00001	2015115	T	C	211974
NZ_KB944666.1	chromosome00001	2015119	G	A	211978
NZ_KB944666.1	chromosome00001	2015139	A	G	211998
NZ_KB944666.1	chromosome00001	2015282	T	A	212141
NZ_KB944666.1	chromosome00001	2015310	C	T	212169
NZ_KB944666.1	chromosome00001	2015313	A	G	212172
NZ_KB944666.1	chromosome00001	2015953	C	T	212812
NZ_KB944666.1	chromosome00001	2015961	T	A	212820
NZ_KB944666.1	chromosome00001	2016188	G	A	213047
NZ_KB944666.1	chromosome00001	2016272	G	A	213131
NZ_KB944666.1	chromosome00001	2016433	A	C	213292
NZ_KB944666.1	chromosome00001	2016509	A	G	213368
NZ_KB944666.1	chromosome00001	2017329	A	T	214188
NZ_KB944666.1	chromosome00001	2017621	C	T	214480
NZ_KB944666.1	chromosome00001	2017701	C	T	214560
NZ_KB944666.1	chromosome00001	2017970	A	C	214829
NZ_KB944666.1	chromosome00001	2017984	A	G	214843
NZ_KB944666.1	chromosome00001	2018097	A	G	214956
NZ_KB944666.1	chromosome00001	2018335	G	C	215194
NZ_KB944666.1	chromosome00001	2018390	C	T	215249
NZ_KB944666.1	chromosome00001	2018430	T	C	215289
NZ_KB944666.1	chromosome00001	2018433	C	T	215292
NZ_KB944666.1	chromosome00001	2018439	C	A	215298
NZ_KB944666.1	chromosome00001	2018440	G	A	215299
NZ_KB944666.1	chromosome00001	2018442	T	A	215301
NZ_KB944666.1	chromosome00001	2018451	A	G	215310
NZ_KB944666.1	chromosome00001	2018454	A	T	215313
NZ_KB944666.1	chromosome00001	2018457	A	G	215316
NZ_KB944666.1	chromosome00001	2018463	T	C	215322
NZ_KB944666.1	chromosome00001	2018772	A	C	215652
NZ_KB944666.1	chromosome00001	2018781	T	C	215661
NZ_KB944666.1	chromosome00001	2018784	A	G	215664
NZ_KB944666.1	chromosome00001	2018790	C	T	215670
NZ_KB944666.1	chromosome00001	2018802	C	T	215682
NZ_KB944666.1	chromosome00001	2018811	C	T	215691
NZ_KB944666.1	chromosome00001	2018815	A	G	215695
NZ_KB944666.1	chromosome00001	2018823	A	G	215703
NZ_KB944666.1	chromosome00001	2018829	T	A	215709
NZ_KB944666.1	chromosome00001	2018841	A	T	215721
NZ_KB944666.1	chromosome00001	2018853	G	A	215733
NZ_KB944666.1	chromosome00001	2018856	C	T	215736
NZ_KB944666.1	chromosome00001	2018859	A	G	215739
NZ_KB944666.1	chromosome00001	2018868	G	T	215748
NZ_KB944666.1	chromosome00001	2018892	A	G	215772
NZ_KB944666.1	chromosome00001	2018901	G	A	215781
NZ_KB944666.1	chromosome00001	2018910	T	G	215790
NZ_KB944666.1	chromosome00001	2018913	C	T	215793
NZ_KB944666.1	chromosome00001	2018919	T	C	215799
NZ_KB944666.1	chromosome00001	2018931	C	T	215811
NZ_KB944666.1	chromosome00001	2018934	T	A	215814
NZ_KB944666.1	chromosome00001	2018937	A	T	215817
NZ_KB944666.1	chromosome00001	2018949	T	A	215829
NZ_KB944666.1	chromosome00001	2018952	A	G	215832
NZ_KB944666.1	chromosome00001	2018988	G	A	215868
NZ_KB944666.1	chromosome00001	2018991	T	G	215871
NZ_KB944666.1	chromosome00001	2019000	C	T	215880
NZ_KB944666.1	chromosome00001	2019009	C	T	215889
NZ_KB944666.1	chromosome00001	2019015	A	G	215895
NZ_KB944666.1	chromosome00001	2019020	G	A	215900
NZ_KB944666.1	chromosome00001	2019023	A	C	215903
NZ_KB944666.1	chromosome00001	2019024	G	A	215904
NZ_KB944666.1	chromosome00001	2019030	A	G	215910
NZ_KB944666.1	chromosome00001	2019057	A	G	215937
NZ_KB944666.1	chromosome00001	2019060	T	G	215940
NZ_KB944666.1	chromosome00001	2019084	A	T	215964
NZ_KB944666.1	chromosome00001	2019090	A	T	215970
NZ_KB944666.1	chromosome00001	2019096	T	C	215976
NZ_KB944666.1	chromosome00001	2019102	C	T	215982
NZ_KB944666.1	chromosome00001	2019105	C	T	215985
NZ_KB944666.1	chromosome00001	2019192	C	A	216072
NZ_KB944666.1	chromosome00001	2019213	A	T	216093
NZ_KB944666.1	chromosome00001	2019222	A	T	216102
NZ_KB944666.1	chromosome00001	2019228	A	C	216108
NZ_KB944666.1	chromosome00001	2019237	A	G	216117
NZ_KB944666.1	chromosome00001	2019249	G	A	216129
NZ_KB944666.1	chromosome00001	2019291	A	G	216171
NZ_KB944666.1	chromosome00001	2019330	G	A	216210
NZ_KB944666.1	chromosome00001	2019350	G	A	216230
NZ_KB944666.1	chromosome00001	2019363	C	T	216243
NZ_KB944666.1	chromosome00001	2019384	C	T	216264
NZ_KB944666.1	chromosome00001	2019396	A	G	216276
NZ_KB944666.1	chromosome00001	2019408	A	G	216288
NZ_KB944666.1	chromosome00001	2019426	A	G	216306
NZ_KB944666.1	chromosome00001	2019429	G	A	216309
NZ_KB944666.1	chromosome00001	2019438	A	G	216318
NZ_KB944666.1	chromosome00001	2019450	C	T	216330
NZ_KB944666.1	chromosome00001	2019453	G	A	216333
NZ_KB944666.1	chromosome00001	2019459	A	G	216339
NZ_KB944666.1	chromosome00001	2019462	G	A	216342
NZ_KB944666.1	chromosome00001	2019465	C	T	216345
NZ_KB944666.1	chromosome00001	2019468	A	G	216348
NZ_KB944666.1	chromosome00001	2019471	G	A	216351
NZ_KB944666.1	chromosome00001	2019474	G	A	216354
NZ_KB944666.1	chromosome00001	2019477	G	A	216357
NZ_KB944666.1	chromosome00001	2019504	A	G	216384
NZ_KB944666.1	chromosome00001	2019507	A	G	216387
NZ_KB944666.1	chromosome00001	2019516	T	A	216396
NZ_KB944666.1	chromosome00001	2019541	A	G	216421
NZ_KB944666.1	chromosome00001	2019546	T	C	216426
NZ_KB944666.1	chromosome00001	2019555	A	T	216435
NZ_KB944666.1	chromosome00001	2019558	A	.	216438
NZ_KB944666.1	chromosome00001	2019560	A	C	216439
NZ_KB944666.1	chromosome00001	2019562	.	C	216441
NZ_KB944666.1	chromosome00001	2019570	G	T	216450
NZ_KB944666.1	chromosome00001	2019594	G	A	216474
NZ_KB944666.1	chromosome00001	2019600	C	T	216480
NZ_KB944666.1	chromosome00001	2019603	T	A	216483
NZ_KB944666.1	chromosome00001	2019604	C	A	216484
NZ_KB944666.1	chromosome00001	2019612	A	G	216492
NZ_KB944666.1	chromosome00001	2019618	C	T	216498
NZ_KB944666.1	chromosome00001	2019633	C	T	216513
NZ_KB944666.1	chromosome00001	2019641	G	A	216521
NZ_KB944666.1	chromosome00001	2019642	A	T	216522
NZ_KB944666.1	chromosome00001	2019648	G	T	216528
NZ_KB944666.1	chromosome00001	2019651	G	A	216531
NZ_KB944666.1	chromosome00001	2019654	T	G	216534
NZ_KB944666.1	chromosome00001	2019657	T	A	216537
NZ_KB944666.1	chromosome00001	2019666	T	C	216546
NZ_KB944666.1	chromosome00001	2019717	G	T	216597
NZ_KB944666.1	chromosome00001	2019764	T	G	216644
NZ_KB944666.1	chromosome00001	2019803	A	G	216683
NZ_KB944666.1	chromosome00001	2019908	A	G	216788
NZ_KB944666.1	chromosome00001	2019986	C	G	216866
NZ_KB944666.1	chromosome00001	2019994	C	T	216874
NZ_KB944666.1	chromosome00001	2020049	C	T	216929
NZ_KB944666.1	chromosome00001	2020050	C	T	216930
NZ_KB944666.1	chromosome00001	2020063	A	G	216943
NZ_KB944666.1	chromosome00001	2020156	A	C	217036
NZ_KB944666.1	chromosome00001	2020159	C	A	217039
NZ_KB944666.1	chromosome00001	2020163	G	A	217043
NZ_KB944666.1	chromosome00001	2020210	A	T	217090
NZ_KB944666.1	chromosome00001	2020214	A	G	217094
NZ_KB944666.1	chromosome00001	2020225	A	T	217105
NZ_KB944666.1	chromosome00001	2020238	G	A	217118
NZ_KB944666.1	chromosome00001	2020246	T	A	217126
NZ_KB944666.1	chromosome00001	2020345	G	T	217225
NZ_KB944666.1	chromosome00001	2020690	G	A	217570
NZ_KB944666.1	chromosome00001	2021201	T	A	218081
NZ_KB944666.1	chromosome00001	2021240	G	T	218120
NZ_KB944666.1	chromosome00001	2021471	T	C	218351
NZ_KB944666.1	chromosome00001	2021476	C	T	218356
NZ_KB944666.1	chromosome00001	2021492	C	T	218372
NZ_KB944666.1	chromosome00001	2021497	T	C	218377
NZ_KB944666.1	chromosome00001	2021677	G	A	218557
NZ_KB944666.1	chromosome00001	2021695	T	C	218575
NZ_KB944666.1	chromosome00001	2021740	A	G	218620
NZ_KB944666.1	chromosome00001	2021793	T	A	218673
NZ_KB944666.1	chromosome00001	2021799	T	C	218679
NZ_KB944666.1	chromosome00001	2021808	T	A	218688
NZ_KB944666.1	chromosome00001	2021827	G	A	218707
NZ_KB944666.1	chromosome00001	2021859	C	T	218739
NZ_KB944666.1	chromosome00001	2021956	A	C	218836
NZ_KB944666.1	chromosome00001	2022043	T	C	218923
NZ_KB944666.1	chromosome00001	2022152	C	T	219032
NZ_KB944666.1	chromosome00001	2022192	A	T	219072
NZ_KB944666.1	chromosome00001	2022210	A	G	219090
NZ_KB944666.1	chromosome00001	2022224	T	C	219104
NZ_KB944666.1	chromosome00001	2022227	G	A	219107
NZ_KB944666.1	chromosome00001	2022234	A	G	219114
NZ_KB944666.1	chromosome00001	2022235	C	T	219115
NZ_KB944666.1	chromosome00001	2022248	A	G	219128
NZ_KB944666.1	chromosome00001	2022256	G	T	219136
NZ_KB944666.1	chromosome00001	2022265	C	T	219145
NZ_KB944666.1	chromosome00001	2022295	C	T	219175
NZ_KB944666.1	chromosome00001	2022343	G	A	219223
NZ_KB944666.1	chromosome00001	2022369	C	T	219249
NZ_KB944666.1	chromosome00001	2022527	C	T	219407
NZ_KB944666.1	chromosome00001	2022530	G	A	219410
NZ_KB944666.1	chromosome00001	2022588	T	C	219468
NZ_KB944666.1	chromosome00001	2022701	C	T	219581
NZ_KB944666.1	chromosome00001	2022716	G	A	219596
NZ_KB944666.1	chromosome00001	2022719	A	G	219599
NZ_KB944666.1	chromosome00001	2022930	A	G	219810
NZ_KB944666.1	chromosome00001	2022989	T	G	219869
NZ_KB944666.1	chromosome00001	2023059	A	G	219939
NZ_KB944666.1	chromosome00001	2023317	A	G	220197
NZ_KB944666.1	chromosome00001	2023323	T	C	220203
NZ_KB944666.1	chromosome00001	2023374	T	C	220254
NZ_KB944666.1	chromosome00001	2023814	A	G	220694
NZ_KB944666.1	chromosome00001	2023853	C	A	220733
NZ_KB944666.1	chromosome00001	2023942	C	T	220822
NZ_KB944666.1	chromosome00001	2023948	T	C	220828
NZ_KB944666.1	chromosome00001	2023957	A	G	220837
NZ_KB944666.1	chromosome00001	2024044	A	G	220924
NZ_KB944666.1	chromosome00001	2024139	T	C	221019
NZ_KB944666.1	chromosome00001	2024167	G	A	221047
NZ_KB944666.1	chromosome00001	2024215	A	T	221095
NZ_KB944666.1	chromosome00001	2024429	A	T	221309
NZ_KB944666.1	chromosome00001	2024430	C	T	221310
NZ_KB944666.1	chromosome00001	2024433	A	C	221313
NZ_KB944666.1	chromosome00001	2024434	T	A	221314
NZ_KB944666.1	chromosome00001	2024454	T	.	221334
NZ_KB944666.1	chromosome00001	2024456	T	C	221335
NZ_KB944666.1	chromosome00001	2024523	T	C	221402
NZ_KB944666.1	chromosome00001	2024536	T	A	221415
NZ_KB944666.1	chromosome00001	2024539	C	T	221418
NZ_KB944666.1	chromosome00001	2024884	C	T	221627
NZ_KB944666.1	chromosome00001	2024887	G	A	221630
NZ_KB944666.1	chromosome00001	2024890	A	G	221633
NZ_KB944666.1	chromosome00001	2024905	T	A	221648
NZ_KB944666.1	chromosome00001	2024907	A	G	221650
NZ_KB944666.1	chromosome00001	2024938	G	A	221681
NZ_KB944666.1	chromosome00001	2024950	C	T	221693
NZ_KB944666.1	chromosome00001	2024953	A	C	221696
NZ_KB944666.1	chromosome00001	2024984	T	C	221727
NZ_KB944666.1	chromosome00001	2024987	C	G	221730
NZ_KB944666.1	chromosome00001	2024994	A	T	221737
NZ_KB944666.1	chromosome00001	2024995	C	A	221738
NZ_KB944666.1	chromosome00001	2025010	A	G	221753
NZ_KB944666.1	chromosome00001	2025016	A	G	221759
NZ_KB944666.1	chromosome00001	2025028	A	G	221771
NZ_KB944666.1	chromosome00001	2025030	C	T	221773
NZ_KB944666.1	chromosome00001	2025042	T	C	221785
NZ_KB944666.1	chromosome00001	2025055	G	A	221798
NZ_KB944666.1	chromosome00001	2025063	T	G	221806
NZ_KB944666.1	chromosome00001	2025079	C	T	221822
NZ_KB944666.1	chromosome00001	2025082	A	C	221825
NZ_KB944666.1	chromosome00001	2025085	G	A	221828
NZ_KB944666.1	chromosome00001	2025088	T	C	221831
NZ_KB944666.1	chromosome00001	2025094	T	C	221837
NZ_KB944666.1	chromosome00001	2025097	G	A	221840
NZ_KB944666.1	chromosome00001	2025106	G	A	221849
NZ_KB944666.1	chromosome00001	2025148	A	G	221891
NZ_KB944666.1	chromosome00001	2025151	G	A	221894
NZ_KB944666.1	chromosome00001	2025162	G	A	221905
NZ_KB944666.1	chromosome00001	2025169	T	C	221912
NZ_KB944666.1	chromosome00001	2025204	T	C	221947
NZ_KB944666.1	chromosome00001	2025264	A	G	222007
NZ_KB944666.1	chromosome00001	2025289	A	G	222032
NZ_KB944666.1	chromosome00001	2025308	A	G	222051
NZ_KB944666.1	chromosome00001	2025771	A	G	222514
NZ_KB944666.1	chromosome00001	2025784	G	T	222527
NZ_KB944666.1	chromosome00001	2025792	T	A	222535
NZ_KB944666.1	chromosome00001	2025801	T	C	222544
NZ_KB944666.1	chromosome00001	2025807	A	G	222550
NZ_KB944666.1	chromosome00001	2025831	T	C	222574
NZ_KB944666.1	chromosome00001	2025859	C	T	222602
NZ_KB944666.1	chromosome00001	2025873	G	A	222616
NZ_KB944666.1	chromosome00001	2025927	T	C	222670
NZ_KB944666.1	chromosome00001	2025945	A	G	222688
NZ_KB944666.1	chromosome00001	2026036	G	A	222779
NZ_KB944666.1	chromosome00001	2026053	G	A	222796
NZ_KB944666.1	chromosome00001	2026056	T	C	222799
NZ_KB944666.1	chromosome00001	2026098	G	A	222841
NZ_KB944666.1	chromosome00001	2026104	T	C	222847
NZ_KB944666.1	chromosome00001	2026106	G	T	222849
NZ_KB944666.1	chromosome00001	2026110	A	C	222853
NZ_KB944666.1	chromosome00001	2026116	T	A	222859
NZ_KB944666.1	chromosome00001	2026119	C	T	222862
NZ_KB944666.1	chromosome00001	2026143	C	T	222886
NZ_KB944666.1	chromosome00001	2026146	T	G	222889
NZ_KB944666.1	chromosome00001	2026176	A	G	222919
NZ_KB944666.1	chromosome00001	2026190	G	A	222933
NZ_KB944666.1	chromosome00001	2038917	G	A	240419
NZ_KB944666.1	chromosome00001	2038974	G	A	240476
NZ_KB944666.1	chromosome00001	2039019	C	T	240521
NZ_KB944666.1	chromosome00001	2039020	A	C	240522
NZ_KB944666.1	chromosome00001	2039031	T	C	240533
NZ_KB944666.1	chromosome00001	2039097	A	G	240599
NZ_KB944666.1	chromosome00001	2039159	G	A	240661
NZ_KB944666.1	chromosome00001	2039160	A	G	240662
[truncated: 19,120 more rows]
