# Supplementary material for: Candidate Genomic Features Associated with Persistence in Enterococcus spp
Source: Microorganisms. 2026 Apr 19;14(4):921. doi: 10.3390/microorganisms14040921 (PMC13119490; doi:10.3390/microorganisms14040921)
Supplement: Supplementary file 1 [file microorganisms-14-00921-s001.zip › Supplementary File S1/QUAST/EH1.2/contigs_reports/transposed_report_misassemblies.tex]

\documentclass[12pt,a4paper]{article}
\begin{document}
\begin{table}[ht]
\begin{center}
\caption{All statistics are based on contigs of size $\geq$ 500 bp, unless otherwise noted (e.g., "\# contigs ($\geq$ 0 bp)" and "Total length ($\geq$ 0 bp)" include all contigs).}
\begin{tabular}{|l*{20}{|r}|}
\hline
Assembly & \# misassemblies &   \# contig misassemblies &     \# c. relocations &     \# c. translocations &     \# c. inversions &   \# scaffold misassemblies &     \# s. relocations &     \# s. translocations &     \# s. inversions & \# misassembled contigs & Misassembled contigs length & \# local misassemblies & \# scaffold gap ext. mis. & \# scaffold gap loc. mis. & \# unaligned mis. contigs & \# mismatches & \# indels &     \# indels ($\leq$ 5 bp) &     \# indels ($>$ 5 bp) & Indels length \\ \hline
EH1.2\_final & 54 & 54 & 52 & 2 & 0 & 0 & 0 & 0 & 0 & 2 & 3330512 & 42 & 0 & 0 & 0 & 20719 & 621 & 528 & 93 & 6290 \\ \hline
\end{tabular}
\end{center}
\end{table}
\end{document}
