# Supplementary material for: Candidate Genomic Features Associated with Persistence in Enterococcus spp
Source: Microorganisms. 2026 Apr 19;14(4):921. doi: 10.3390/microorganisms14040921 (PMC13119490; doi:10.3390/microorganisms14040921)
Supplement: Supplementary file 1 [file microorganisms-14-00921-s001.zip › Supplementary File S1/QUAST/EH1.2/contigs_reports/transposed_report_misassemblies.txt]

All statistics are based on contigs of size >= 500 bp, unless otherwise noted (e.g., "# contigs (>= 0 bp)" and "Total length (>= 0 bp)" include all contigs).

Assembly     # misassemblies    # contig misassemblies      # c. relocations      # c. translocations      # c. inversions    # scaffold misassemblies      # s. relocations      # s. translocations      # s. inversions  # misassembled contigs  Misassembled contigs length  # local misassemblies  # scaffold gap ext. mis.  # scaffold gap loc. mis.  # unaligned mis. contigs  # mismatches  # indels      # indels (<= 5 bp)      # indels (> 5 bp)  Indels length
EH1.2_final  54               54                        52                    2                        0                    0                           0                     0                        0                    2                       3330512                      42                     0                         0                         0                         20719         621       528                     93                     6290         
