# Supplementary material for: Candidate Genomic Features Associated with Persistence in Enterococcus spp
Source: Microorganisms. 2026 Apr 19;14(4):921. doi: 10.3390/microorganisms14040921 (PMC13119490; doi:10.3390/microorganisms14040921)
Supplement: Supplementary file 1 [file microorganisms-14-00921-s001.zip › Supplementary File S1/QUAST/EH1.2/quast.log]

/quast-5.2.0/quast.py -r /references/enterococcus/enterococcus_faecalis/genomic.fna --output-dir /output/ --threads 200 /assembly/EH1.2_final.fasta

Version: 5.2.0

System information:
  OS: Linux-5.4.0-214-generic-x86_64-with-Ubuntu-20.04-focal (linux_64)
  Python version: 2.7.18
  CPUs number: 256

Started: 2025-07-28 10:31:34

Logging to /output/quast.log

CWD: /output
Main parameters: 
  MODE: default, threads: 200, min contig length: 500, min alignment length: 65, min alignment IDY: 95.0, \
  ambiguity: one, min local misassembly length: 200, min extensive misassembly length: 1000

Reference:
  /references/enterococcus/enterococcus_faecalis/genomic.fna ==> genomic

Contigs:
  Pre-processing...
  /assembly/EH1.2_final.fasta ==> EH1.2_final

2025-07-28 10:31:35
Running Basic statistics processor...
  Reference genome:
    genomic.fna, length = 2870381, num fragments = 3, GC % = 37.47
  Contig files: 
    EH1.2_final
  Calculating N50 and L50...
    EH1.2_final, N50 = 3005665, L50 = 1, auN = 2728480.3, Total length = 3349821, GC % = 37.09, # N's per 100 kbp =  0.00
  Drawing Nx plot...
    saved to /output/basic_stats/Nx_plot.pdf
  Drawing NGx plot...
    saved to /output/basic_stats/NGx_plot.pdf
  Drawing cumulative plot...
    saved to /output/basic_stats/cumulative_plot.pdf
  Drawing GC content plot...
    saved to /output/basic_stats/GC_content_plot.pdf
  Drawing EH1.2_final GC content plot...
    saved to /output/basic_stats/EH1.2_final_GC_content_plot.pdf
Done.

2025-07-28 10:31:36
Running Contig analyzer...
  EH1.2_final
  Logging to files /output/contigs_reports/contigs_report_EH1-2_final.stdout and contigs_report_EH1-2_final.stderr...
  Aligning contigs to the reference
  /quast-5.2.0/quast_libs/minimap2/minimap2 -c -x asm10 -B5 -O4,16 --no-long-join \
  -r 200 -N 50 -s 65 -z 200 --mask-level 0.9 --min-occ 200 -g 2500 --score-N 2 --cs \
  -t 200 quast_corrected_input/genomic.fna quast_corrected_input/EH1-2_final.fasta \
  > contigs_reports/minimap_output/EH1-2_final.coords_tmp 2>> contigs_reports/contigs_report_EH1-2_final.stderr
  Analysis is finished.

  Creating total report...
    saved to /output/contigs_reports/misassemblies_report.txt, misassemblies_report.tsv, and misassemblies_report.tex
  Transposed version of total report...
    saved to /output/contigs_reports/transposed_report_misassemblies.txt, transposed_report_misassemblies.tsv, and transposed_report_misassemblies.tex
  Creating total report...
    saved to /output/contigs_reports/unaligned_report.txt, unaligned_report.tsv, and unaligned_report.tex
  Drawing misassemblies by types plot...
    saved to /output/contigs_reports/misassemblies_plot.pdf
  Drawing misassemblies FRCurve plot...
    saved to /output/contigs_reports/misassemblies_frcurve_plot.pdf
Done.

2025-07-28 10:31:38
Running NA-NGA calculation...
  EH1.2_final, Largest alignment = 383844, NA50 = 68631, NGA50 = 79380, LA50 = 12, LGA50 = 9
  Drawing cumulative plot...
    saved to /output/aligned_stats/cumulative_plot.pdf
  Drawing NAx plot...
    saved to /output/aligned_stats/NAx_plot.pdf
  Drawing NGAx plot...
    saved to /output/aligned_stats/NGAx_plot.pdf
Done.

2025-07-28 10:31:38
Running Genome analyzer...
  NOTICE: No file with genomic features were provided. Use the --features option if you want to specify it.

  NOTICE: No file with operons were provided. Use the -O option if you want to specify it.
  EH1.2_final
  Analysis is finished.
  Skipping drawing Genome fraction, % histogram... (less than 2 columns histogram makes no sense)
Done.

NOTICE: Genes are not predicted by default. Use --gene-finding or --glimmer option to enable it.

2025-07-28 10:31:39
Creating large visual summaries...
This may take a while: press Ctrl-C to skip this step..
  1 of 2: Creating PDF with all tables and plots...
  2 of 2: Creating Icarus viewers...
Done

2025-07-28 10:31:40
RESULTS:
  Text versions of total report are saved to /output/report.txt, report.tsv, and report.tex
  Text versions of transposed total report are saved to /output/transposed_report.txt, transposed_report.tsv, and transposed_report.tex
  HTML version (interactive tables and plots) is saved to /output/report.html
  PDF version (tables and plots) is saved to /output/report.pdf
  Icarus (contig browser) is saved to /output/icarus.html
  Log is saved to /output/quast.log

Finished: 2025-07-28 10:31:40
Elapsed time: 0:00:05.861996
NOTICEs: 3; WARNINGs: 0; non-fatal ERRORs: 0

Thank you for using QUAST!
