# Supplementary material for: Candidate Genomic Features Associated with Persistence in Enterococcus spp
Source: Microorganisms. 2026 Apr 19;14(4):921. doi: 10.3390/microorganisms14040921 (PMC13119490; doi:10.3390/microorganisms14040921)
Supplement: Supplementary file 1 [file microorganisms-14-00921-s001.zip › Supplementary File S1/QUAST/EH1.2/report.tsv]

Assembly	EH1.2_final
# contigs (>= 0 bp)	3
# contigs (>= 1000 bp)	3
# contigs (>= 5000 bp)	3
# contigs (>= 10000 bp)	3
# contigs (>= 25000 bp)	2
# contigs (>= 50000 bp)	2
Total length (>= 0 bp)	3349821
Total length (>= 1000 bp)	3349821
Total length (>= 5000 bp)	3349821
Total length (>= 10000 bp)	3349821
Total length (>= 25000 bp)	3330512
Total length (>= 50000 bp)	3330512
# contigs	3
Largest contig	3005665
Total length	3349821
Reference length	2870381
GC (%)	37.09
Reference GC (%)	37.47
N50	3005665
NG50	3005665
N90	324847
NG90	3005665
auN	2728480.3
auNG	3184218.6
L50	1
LG50	1
L90	2
LG90	1
# misassemblies	54
# misassembled contigs	2
Misassembled contigs length	3330512
# local misassemblies	42
# scaffold gap ext. mis.	0
# scaffold gap loc. mis.	0
# unaligned mis. contigs	0
# unaligned contigs	1 + 2 part
Unaligned length	746993
Genome fraction (%)	90.750
Duplication ratio	0.999
# N's per 100 kbp	0.00
# mismatches per 100 kbp	797.95
# indels per 100 kbp	23.92
Largest alignment	383844
Total aligned length	2596514
NA50	68631
NGA50	79380
NA90	-
NGA90	3089
auNA	115405.7
auNGA	134681.9
LA50	12
LGA50	9
LA90	-
LGA90	48
