# Supplementary material for: Candidate Genomic Features Associated with Persistence in Enterococcus spp
Source: Microorganisms. 2026 Apr 19;14(4):921. doi: 10.3390/microorganisms14040921 (PMC13119490; doi:10.3390/microorganisms14040921)
Supplement: Supplementary file 1 [file microorganisms-14-00921-s001.zip › Supplementary File S1/QUAST/EH1.2/report.txt]

All statistics are based on contigs of size >= 500 bp, unless otherwise noted (e.g., "# contigs (>= 0 bp)" and "Total length (>= 0 bp)" include all contigs).

Assembly                     EH1.2_final
# contigs (>= 0 bp)          3          
# contigs (>= 1000 bp)       3          
# contigs (>= 5000 bp)       3          
# contigs (>= 10000 bp)      3          
# contigs (>= 25000 bp)      2          
# contigs (>= 50000 bp)      2          
Total length (>= 0 bp)       3349821    
Total length (>= 1000 bp)    3349821    
Total length (>= 5000 bp)    3349821    
Total length (>= 10000 bp)   3349821    
Total length (>= 25000 bp)   3330512    
Total length (>= 50000 bp)   3330512    
# contigs                    3          
Largest contig               3005665    
Total length                 3349821    
Reference length             2870381    
GC (%)                       37.09      
Reference GC (%)             37.47      
N50                          3005665    
NG50                         3005665    
N90                          324847     
NG90                         3005665    
auN                          2728480.3  
auNG                         3184218.6  
L50                          1          
LG50                         1          
L90                          2          
LG90                         1          
# misassemblies              54         
# misassembled contigs       2          
Misassembled contigs length  3330512    
# local misassemblies        42         
# scaffold gap ext. mis.     0          
# scaffold gap loc. mis.     0          
# unaligned mis. contigs     0          
# unaligned contigs          1 + 2 part 
Unaligned length             746993     
Genome fraction (%)          90.750     
Duplication ratio            0.999      
# N's per 100 kbp            0.00       
# mismatches per 100 kbp     797.95     
# indels per 100 kbp         23.92      
Largest alignment            383844     
Total aligned length         2596514    
NA50                         68631      
NGA50                        79380      
NA90                         -          
NGA90                        3089       
auNA                         115405.7   
auNGA                        134681.9   
LA50                         12         
LGA50                        9          
LA90                         -          
LGA90                        48         
