# Supplementary material for: Candidate Genomic Features Associated with Persistence in Enterococcus spp
Source: Microorganisms. 2026 Apr 19;14(4):921. doi: 10.3390/microorganisms14040921 (PMC13119490; doi:10.3390/microorganisms14040921)
Supplement: Supplementary file 1 [file microorganisms-14-00921-s001.zip › Supplementary File S1/QUAST/EH1.3/contigs_reports/all_alignments_EH1-3_final.tsv]

S1	E1	S2	E2	Reference	Contig	IDY	Ambiguous	Best_group
158500	171137	15667	28303	NZ_KB944666.1	chromosome00001	99.32		True
local misassembly
171834	173258	28304	29725	NZ_KB944666.1	chromosome00001	98.14		True
local misassembly
174475	176724	31818	34066	NZ_KB944666.1	chromosome00001	97.87		True
local misassembly
188782	197216	46626	55060	NZ_KB944666.1	chromosome00001	97.88		True
local misassembly
197055	202356	55808	61135	NZ_KB944666.1	chromosome00001	98.22		True
relocation, inconsistency = -1999
202410	206521	63188	67299	NZ_KB944666.1	chromosome00001	99.51		True
local misassembly
206550	218717	67763	80066	NZ_KB944666.1	chromosome00001	98.16		True
relocation, inconsistency = 177919
396637	486349	169679	80067	NZ_KB944666.1	chromosome00001	99.37		True
relocation, inconsistency = -18177
396188	396502	188305	187991	NZ_KB944666.1	chromosome00001	98.41		True
relocation, inconsistency = -2845
387378	396161	199960	191177	NZ_KB944666.1	chromosome00001	99.07		True
relocation, inconsistency = -1764
385594	387372	203508	201730	NZ_KB944666.1	chromosome00001	98.82		True
relocation, inconsistency = 1621192
2012575	2018492	207519	213469	NZ_KB944666.1	chromosome00001	97.41		True
local misassembly
2018764	2024549	213762	219546	NZ_KB944666.1	chromosome00001	97.11		True
indel: indel (> 5bp)
2024870	2026196	219731	221057	NZ_KB944666.1	chromosome00001	95.7		True
relocation, inconsistency = -4759
2038858	2039172	238478	238792	NZ_KB944666.1	chromosome00001	97.46		True
local misassembly
2039856	2042635	239472	242245	NZ_KB944666.1	chromosome00001	96.62		True
relocation, inconsistency = 1654014
340645	385609	287632	242478	NZ_KB944666.1	chromosome00001	98.42		True
relocation, inconsistency = 1400
326166	339228	300596	287649	NZ_KB944666.1	chromosome00001	98.23		True
relocation, inconsistency = -2118
289982	326100	338886	302780	NZ_KB944666.1	chromosome00001	99.47		True
local misassembly
269481	289595	359031	338917	NZ_KB944666.1	chromosome00001	99.45		True
local misassembly
253625	269192	374654	359088	NZ_KB944666.1	chromosome00001	99.17		True
local misassembly
218718	253329	409763	375112	NZ_KB944666.1	chromosome00001	99.12		True
relocation, inconsistency = 232970
487754	521584	411218	445045	NZ_KB944666.1	chromosome00001	99.22		True
relocation, inconsistency = 1491252
2030310	2030692	462901	462519	NZ_KB944666.1	chromosome00001	96.34		True
relocation, inconsistency = 1468707
521565	541917	482587	502940	NZ_KB944666.1	chromosome00001	99.24		True
local misassembly
541920	581893	503768	543861	NZ_KB944666.1	chromosome00001	98.92		True
relocation, inconsistency = -86566
581892	638120	630426	686512	NZ_KB944666.1	chromosome00001	99.06		True
translocation
3463	4152	691661	692350	NZ_KB944668.1	chromosome00001	95.22		True
local misassembly
5067	8116	693292	696346	NZ_KB944668.1	chromosome00001	96.57		True
local misassembly
8133	39210	696911	727948	NZ_KB944668.1	chromosome00001	98.32		True
relocation, inconsistency = -3085
51545	53517	743368	745342	NZ_KB944668.1	chromosome00001	96.0		True
translocation
638111	663747	836637	862162	NZ_KB944666.1	chromosome00001	98.82		True
relocation, inconsistency = -4574
663740	711456	866729	914449	NZ_KB944666.1	chromosome00001	99.19		True
relocation, inconsistency = 20666
732123	809298	914450	991624	NZ_KB944666.1	chromosome00001	98.8		True
local misassembly
811131	815750	992844	997462	NZ_KB944666.1	chromosome00001	99.16		True
relocation, inconsistency = 47415
863166	939837	997463	1074389	NZ_KB944666.1	chromosome00001	98.88		True
local misassembly
940317	1038586	1074830	1173260	NZ_KB944666.1	chromosome00001	99.08		True
relocation, inconsistency = -1332
1038579	1050814	1174585	1186971	NZ_KB944666.1	chromosome00001	97.82		True
local misassembly
1051806	1056210	1186972	1191387	NZ_KB944666.1	chromosome00001	98.97		True
relocation, inconsistency = 36786
1092997	1110659	1191388	1209057	NZ_KB944666.1	chromosome00001	99.36		True
local misassembly
1111006	1153060	1209404	1251287	NZ_KB944666.1	chromosome00001	98.96		True
local misassembly
1153098	1190043	1252053	1288919	NZ_KB944666.1	chromosome00001	99.0		True
local misassembly
1190586	1209412	1288920	1307740	NZ_KB944666.1	chromosome00001	99.18		True
local misassembly
1209446	1211250	1308538	1310342	NZ_KB944666.1	chromosome00001	99.28		True
local misassembly
1211293	1226133	1311005	1325846	NZ_KB944666.1	chromosome00001	99.23		True
local misassembly
1226383	1230801	1325847	1330265	NZ_KB944666.1	chromosome00001	99.34		True
local misassembly
1230942	1419200	1330531	1518979	NZ_KB944666.1	chromosome00001	99.11		True
indel: stretch of mismatches
1419371	1478391	1519150	1578237	NZ_KB944666.1	chromosome00001	99.04		True
relocation, inconsistency = -1048
1478382	1547352	1579276	1648249	NZ_KB944666.1	chromosome00001	99.2		True
local misassembly
1547889	1556722	1648289	1657122	NZ_KB944666.1	chromosome00001	99.71		True
relocation, inconsistency = 1282
1558005	1560947	1657123	1660065	NZ_KB944666.1	chromosome00001	99.22		True
relocation, inconsistency = -50571
1560872	1587193	1710561	1736858	NZ_KB944666.1	chromosome00001	99.15		True
relocation, inconsistency = 5051
1592257	1880717	1736871	2025453	NZ_KB944666.1	chromosome00001	99.15		True
relocation, inconsistency = -5828
1880717	1897766	2031281	2048287	NZ_KB944666.1	chromosome00001	98.84		True
relocation, inconsistency = 14822
1912589	1925719	2048288	2061415	NZ_KB944666.1	chromosome00001	98.85		True
relocation, inconsistency = -52597
1925797	2004962	2114090	2193469	NZ_KB944666.1	chromosome00001	98.42		True
relocation, inconsistency = 37757
2042720	2084704	2193470	2235662	NZ_KB944666.1	chromosome00001	98.57		True
relocation, inconsistency = -42571
2084694	2110883	2278223	2304395	NZ_KB944666.1	chromosome00001	98.88		True
local misassembly
2115767	2170588	2309977	2364803	NZ_KB944666.1	chromosome00001	99.25		True
local misassembly
2172160	2195122	2366448	2389410	NZ_KB944666.1	chromosome00001	99.49		True
relocation, inconsistency = -45610
2207065	2210845	2446963	2450743	NZ_KB944666.1	chromosome00001	99.52		True
relocation, inconsistency = 9567
2220447	2223803	2450778	2454134	NZ_KB944666.1	chromosome00001	99.52		True
relocation, inconsistency = -1516
2223798	2251552	2455645	2483338	NZ_KB944666.1	chromosome00001	99.05		True
local misassembly
2254597	2328392	2485538	2559122	NZ_KB944666.1	chromosome00001	98.83		True
local misassembly
2328114	2328496	2559123	2559505	NZ_KB944666.1	chromosome00001	97.67		True
local misassembly
2328471	2328939	2560044	2560512	NZ_KB944666.1	chromosome00001	98.51		True
local misassembly
2329379	2353075	2561286	2584981	NZ_KB944666.1	chromosome00001	99.24		True
local misassembly
2353116	2368745	2585855	2601484	NZ_KB944666.1	chromosome00001	99.14		True
local misassembly
2369406	2370673	2602639	2603906	NZ_KB944666.1	chromosome00001	98.74		True
local misassembly
2371094	2415770	2604324	2649001	NZ_KB944666.1	chromosome00001	99.13		True
relocation, inconsistency = 838176
1532680	1532917	2649239	2649002	NZ_KB944666.1	chromosome00001	97.92		True
indel: indel (> 5bp)
1532327	1532621	2649535	2649240	NZ_KB944666.1	chromosome00001	97.64		True
relocation, inconsistency = 883174
2415801	2428622	2649541	2662359	NZ_KB944666.1	chromosome00001	99.26		True
relocation, inconsistency = -53830
2428615	2432710	2716182	2720277	NZ_KB944666.1	chromosome00001	99.34		True
relocation, inconsistency = -1332
2432702	2484519	2721601	2773420	NZ_KB944666.1	chromosome00001	99.33		True
relocation, inconsistency = -1504
2484741	2495904	2775146	2786309	NZ_KB944666.1	chromosome00001	99.4		True
relocation, inconsistency = 1101
2497092	2501796	2786396	2791100	NZ_KB944666.1	chromosome00001	98.9		True
relocation, inconsistency = -5782
2501790	2538679	2796876	2833901	NZ_KB944666.1	chromosome00001	98.87		True
relocation, inconsistency = -1089
2538970	2583298	2835281	2879616	NZ_KB944666.1	chromosome00001	99.28		True
local misassembly
2583855	2608152	2879693	2903988	NZ_KB944666.1	chromosome00001	99.19		True
relocation, inconsistency = 2024
2611509	2613417	2905321	2907228	NZ_KB944666.1	chromosome00001	99.11		True
relocation, inconsistency = -604823
2010816	2014617	2909450	2913254	NZ_KB944666.1	chromosome00001	96.22		True
relocation, inconsistency = 926599
1068921	1069415	2928552	2928056	NZ_KB944666.1	chromosome00001	96.78		True
relocation, inconsistency = 1530813
2613393	2663117	2941717	2991540	NZ_KB944666.1	chromosome00001	99.24		True
CONTIG	chromosome00001	3007001	misassembled
2663115	2693122	30004	1	NZ_KB944666.1	plasmid00001	99.26		True
relocation, inconsistency = 2491754
106542	143766	94834	57599	NZ_KB944666.1	plasmid00001	98.09		True
relocation, inconsistency = 9993
82019	96503	109362	94880	NZ_KB944666.1	plasmid00001	99.34		True
local misassembly
81464	82027	110326	109760	NZ_KB944666.1	plasmid00001	96.14		True
relocation, inconsistency = -1122
76907	81584	116005	111328	NZ_KB944666.1	plasmid00001	98.03		True
local misassembly
70736	75188	122966	118514	NZ_KB944666.1	plasmid00001	98.52		True
local misassembly
69785	70424	123606	122967	NZ_KB944666.1	plasmid00001	99.71		True
local misassembly
41575	66752	151176	125992	NZ_KB944666.1	plasmid00001	99.03		True
relocation, inconsistency = 4625
25068	36870	163058	151256	NZ_KB944666.1	plasmid00001	99.52		True
relocation, inconsistency = -3732
12630	24856	179388	167002	NZ_KB944666.1	plasmid00001	97.59		True
local misassembly
1925	12159	190097	179867	NZ_KB944666.1	plasmid00001	98.9		True
local misassembly
1	110	191490	191381	NZ_KB944666.1	plasmid00001	95.45		True
local misassembly [linear representation of circular genome]
2781963	2805785	216864	193061	NZ_KB944666.1	plasmid00001	98.84		True
relocation, inconsistency = -6880
2766509	2781925	239199	223782	NZ_KB944666.1	plasmid00001	99.45		True
local misassembly
2765608	2765792	239469	239285	NZ_KB944666.1	plasmid00001	95.68		True
local misassembly
2765637	2765792	239653	239498	NZ_KB944666.1	plasmid00001	96.79		True
local misassembly
2693123	2765792	312252	239711	NZ_KB944666.1	plasmid00001	98.78		True
CONTIG	plasmid00001	324848	misassembled
CONTIG	plasmid00002	19309	unaligned
