# Supplementary material for: Candidate Genomic Features Associated with Persistence in Enterococcus spp
Source: Microorganisms. 2026 Apr 19;14(4):921. doi: 10.3390/microorganisms14040921 (PMC13119490; doi:10.3390/microorganisms14040921)
Supplement: Supplementary file 1 [file microorganisms-14-00921-s001.zip › Supplementary File S1/QUAST/EH1.3/contigs_reports/contigs_report_EH1-3_final.mis_contigs.info]

chromosome00001
Extensive misassembly (relocation, inconsistency = -1999) between 55808 61135 and 63188 67299
Extensive misassembly (relocation, inconsistency = 177919) between 67763 80066 and 169679 80067
Extensive misassembly (relocation, inconsistency = -18177) between 169679 80067 and 188305 187991
Extensive misassembly (relocation, inconsistency = -2845) between 188305 187991 and 199960 191177
Extensive misassembly (relocation, inconsistency = -1764) between 199960 191177 and 203508 201730
Extensive misassembly (relocation, inconsistency = 1621192) between 203508 201730 and 207519 213469
Extensive misassembly (relocation, inconsistency = -4759) between 219731 221057 and 238478 238792
Extensive misassembly (relocation, inconsistency = 1654014) between 239472 242245 and 287632 242478
Extensive misassembly (relocation, inconsistency = 1400) between 287632 242478 and 300596 287649
Extensive misassembly (relocation, inconsistency = -2118) between 300596 287649 and 338886 302780
Extensive misassembly (relocation, inconsistency = 232970) between 409763 375112 and 411218 445045
Extensive misassembly (relocation, inconsistency = 1491252) between 411218 445045 and 462901 462519
Extensive misassembly (relocation, inconsistency = 1468707) between 462901 462519 and 482587 502940
Extensive misassembly (relocation, inconsistency = -86566) between 503768 543861 and 630426 686512
Extensive misassembly (translocation) between 630426 686512 and 691661 692350
Extensive misassembly (relocation, inconsistency = -3085) between 696911 727948 and 743368 745342
Extensive misassembly (translocation) between 743368 745342 and 836637 862162
Extensive misassembly (relocation, inconsistency = -4574) between 836637 862162 and 866729 914449
Extensive misassembly (relocation, inconsistency = 20666) between 866729 914449 and 914450 991624
Extensive misassembly (relocation, inconsistency = 47415) between 992844 997462 and 997463 1074389
Extensive misassembly (relocation, inconsistency = -1332) between 1074830 1173260 and 1174585 1186971
Extensive misassembly (relocation, inconsistency = 36786) between 1186972 1191387 and 1191388 1209057
Extensive misassembly (relocation, inconsistency = -1048) between 1519150 1578237 and 1579276 1648249
Extensive misassembly (relocation, inconsistency = 1282) between 1648289 1657122 and 1657123 1660065
Extensive misassembly (relocation, inconsistency = -50571) between 1657123 1660065 and 1710561 1736858
Extensive misassembly (relocation, inconsistency = 5051) between 1710561 1736858 and 1736871 2025453
Extensive misassembly (relocation, inconsistency = -5828) between 1736871 2025453 and 2031281 2048287
Extensive misassembly (relocation, inconsistency = 14822) between 2031281 2048287 and 2048288 2061415
Extensive misassembly (relocation, inconsistency = -52597) between 2048288 2061415 and 2114090 2193469
Extensive misassembly (relocation, inconsistency = 37757) between 2114090 2193469 and 2193470 2235662
Extensive misassembly (relocation, inconsistency = -42571) between 2193470 2235662 and 2278223 2304395
Extensive misassembly (relocation, inconsistency = -45610) between 2366448 2389410 and 2446963 2450743
Extensive misassembly (relocation, inconsistency = 9567) between 2446963 2450743 and 2450778 2454134
Extensive misassembly (relocation, inconsistency = -1516) between 2450778 2454134 and 2455645 2483338
Extensive misassembly (relocation, inconsistency = 838176) between 2604324 2649001 and 2649239 2649002
Extensive misassembly (relocation, inconsistency = 883174) between 2649535 2649240 and 2649541 2662359
Extensive misassembly (relocation, inconsistency = -53830) between 2649541 2662359 and 2716182 2720277
Extensive misassembly (relocation, inconsistency = -1332) between 2716182 2720277 and 2721601 2773420
Extensive misassembly (relocation, inconsistency = -1504) between 2721601 2773420 and 2775146 2786309
Extensive misassembly (relocation, inconsistency = 1101) between 2775146 2786309 and 2786396 2791100
Extensive misassembly (relocation, inconsistency = -5782) between 2786396 2791100 and 2796876 2833901
Extensive misassembly (relocation, inconsistency = -1089) between 2796876 2833901 and 2835281 2879616
Extensive misassembly (relocation, inconsistency = 2024) between 2879693 2903988 and 2905321 2907228
Extensive misassembly (relocation, inconsistency = -604823) between 2905321 2907228 and 2909450 2913254
Extensive misassembly (relocation, inconsistency = 926599) between 2909450 2913254 and 2928552 2928056
Extensive misassembly (relocation, inconsistency = 1530813) between 2928552 2928056 and 2941717 2991540
plasmid00001
Extensive misassembly (relocation, inconsistency = 2491754) between 30004 1 and 94834 57599
Extensive misassembly (relocation, inconsistency = 9993) between 94834 57599 and 109362 94880
Extensive misassembly (relocation, inconsistency = -1122) between 110326 109760 and 116005 111328
Extensive misassembly (relocation, inconsistency = 4625) between 151176 125992 and 163058 151256
Extensive misassembly (relocation, inconsistency = -3732) between 163058 151256 and 179388 167002
Extensive misassembly (relocation, inconsistency = -6880) between 216864 193061 and 239199 223782
