# Supplementary material for: Candidate Genomic Features Associated with Persistence in Enterococcus spp
Source: Microorganisms. 2026 Apr 19;14(4):921. doi: 10.3390/microorganisms14040921 (PMC13119490; doi:10.3390/microorganisms14040921)
Supplement: Supplementary file 1 [file microorganisms-14-00921-s001.zip › Supplementary File S1/QUAST/EH1.3/contigs_reports/contigs_report_EH1-3_final.unaligned.info]

Contig	Total_length	Unaligned_length	Unaligned_type	Unaligned_parts
chromosome00001	3007001	668102	partial	1-15666,29726-31817,34067-46625,55061-55807,61136-63187,67300-67762,169680-187990,188306-191176,199961-201729,203509-207518,213470-213761,219547-219730,221058-238477,238793-239471,242246-242477,287633-287648,300597-302779,338887-338916,359032-359087,374655-375111,409764-411217,445046-462518,462902-482586,502941-503767,543862-630425,686513-691660,692351-693291,696347-696910,727949-743367,745343-83…
plasmid00001	324848	60966	partial	30005-57598,94835-94879,109363-109759,110327-111327,116006-118513,123607-125991,151177-151255,163059-167001,179389-179866,190098-191380,191491-193060,216865-223781,239200-239284,239470-239497,239654-239710,312253-324848
plasmid00002	19309	19309	full	1-19309
