# Supplementary material for: Candidate Genomic Features Associated with Persistence in Enterococcus spp
Source: Microorganisms. 2026 Apr 19;14(4):921. doi: 10.3390/microorganisms14040921 (PMC13119490; doi:10.3390/microorganisms14040921)
Supplement: Supplementary file 1 [file microorganisms-14-00921-s001.zip › Supplementary File S1/QUAST/EH1.3/contigs_reports/minimap_output/EH1-3_final.sf]

Assembly md5 checksum: 4990d57865e54ebb2d210bcdbdb5ed8b
Reference md5 checksum: bb0aa5458cff18a347fc17e20d801383
Successfully finished on 2025/07/28 10:31:44
