# Supplementary material for: Candidate Genomic Features Associated with Persistence in Enterococcus spp
Source: Microorganisms. 2026 Apr 19;14(4):921. doi: 10.3390/microorganisms14040921 (PMC13119490; doi:10.3390/microorganisms14040921)
Supplement: Supplementary file 1 [file microorganisms-14-00921-s001.zip › Supplementary File S1/QUAST/EH1.3/contigs_reports/minimap_output/EH1-3_final.used_snps]

NZ_KB944668.1	chromosome00001	3479	G	A	691677
NZ_KB944668.1	chromosome00001	3481	C	T	691679
NZ_KB944668.1	chromosome00001	3484	A	G	691682
NZ_KB944668.1	chromosome00001	3492	T	C	691690
NZ_KB944668.1	chromosome00001	3493	T	C	691691
NZ_KB944668.1	chromosome00001	3526	A	G	691724
NZ_KB944668.1	chromosome00001	3553	C	G	691751
NZ_KB944668.1	chromosome00001	3555	T	C	691753
NZ_KB944668.1	chromosome00001	3559	G	T	691757
NZ_KB944668.1	chromosome00001	3566	G	A	691764
NZ_KB944668.1	chromosome00001	3584	G	T	691782
NZ_KB944668.1	chromosome00001	3588	G	A	691786
NZ_KB944668.1	chromosome00001	3614	A	T	691812
NZ_KB944668.1	chromosome00001	3677	T	C	691875
NZ_KB944668.1	chromosome00001	3679	T	A	691877
NZ_KB944668.1	chromosome00001	3685	A	T	691883
NZ_KB944668.1	chromosome00001	3688	T	A	691886
NZ_KB944668.1	chromosome00001	3691	A	T	691889
NZ_KB944668.1	chromosome00001	3692	G	A	691890
NZ_KB944668.1	chromosome00001	3700	G	A	691898
NZ_KB944668.1	chromosome00001	3732	T	C	691930
NZ_KB944668.1	chromosome00001	3754	A	T	691952
NZ_KB944668.1	chromosome00001	3850	G	C	692048
NZ_KB944668.1	chromosome00001	3853	T	C	692051
NZ_KB944668.1	chromosome00001	3916	A	G	692114
NZ_KB944668.1	chromosome00001	3928	A	G	692126
NZ_KB944668.1	chromosome00001	3937	C	T	692135
NZ_KB944668.1	chromosome00001	3940	T	C	692138
NZ_KB944668.1	chromosome00001	3991	T	C	692189
NZ_KB944668.1	chromosome00001	4045	C	G	692243
NZ_KB944668.1	chromosome00001	4117	C	A	692315
NZ_KB944668.1	chromosome00001	4132	G	A	692330
NZ_KB944668.1	chromosome00001	4138	C	T	692336
NZ_KB944668.1	chromosome00001	5092	C	T	693317
NZ_KB944668.1	chromosome00001	5096	C	G	693321
NZ_KB944668.1	chromosome00001	5191	T	C	693416
NZ_KB944668.1	chromosome00001	5209	G	A	693434
NZ_KB944668.1	chromosome00001	5215	G	A	693440
NZ_KB944668.1	chromosome00001	5221	A	G	693446
NZ_KB944668.1	chromosome00001	5298	T	C	693523
NZ_KB944668.1	chromosome00001	5317	C	G	693542
NZ_KB944668.1	chromosome00001	5377	A	G	693602
NZ_KB944668.1	chromosome00001	5395	C	G	693620
NZ_KB944668.1	chromosome00001	5407	C	T	693632
NZ_KB944668.1	chromosome00001	5423	C	A	693648
NZ_KB944668.1	chromosome00001	5446	A	G	693671
NZ_KB944668.1	chromosome00001	5464	C	T	693689
NZ_KB944668.1	chromosome00001	5581	T	C	693806
NZ_KB944668.1	chromosome00001	5665	C	T	693890
NZ_KB944668.1	chromosome00001	5670	C	G	693895
NZ_KB944668.1	chromosome00001	5674	C	T	693899
NZ_KB944668.1	chromosome00001	5680	T	A	693905
NZ_KB944668.1	chromosome00001	5686	A	T	693911
NZ_KB944668.1	chromosome00001	5698	A	G	693923
NZ_KB944668.1	chromosome00001	5746	C	T	693971
NZ_KB944668.1	chromosome00001	5761	C	T	693986
NZ_KB944668.1	chromosome00001	5764	A	C	693989
NZ_KB944668.1	chromosome00001	5788	C	G	694013
NZ_KB944668.1	chromosome00001	5836	A	G	694061
NZ_KB944668.1	chromosome00001	5845	C	T	694070
NZ_KB944668.1	chromosome00001	5846	C	A	694071
NZ_KB944668.1	chromosome00001	5849	.	C	694074
NZ_KB944668.1	chromosome00001	5852	G	T	694078
NZ_KB944668.1	chromosome00001	5854	AG	.	694080
NZ_KB944668.1	chromosome00001	5858	G	T	694082
NZ_KB944668.1	chromosome00001	5860	C	A	694084
NZ_KB944668.1	chromosome00001	5862	.	G	694086
NZ_KB944668.1	chromosome00001	5866	G	C	694091
NZ_KB944668.1	chromosome00001	5867	T	C	694092
NZ_KB944668.1	chromosome00001	5869	A	T	694094
NZ_KB944668.1	chromosome00001	5878	A	T	694103
NZ_KB944668.1	chromosome00001	5879	A	T	694104
NZ_KB944668.1	chromosome00001	5888	T	A	694113
NZ_KB944668.1	chromosome00001	5890	T	A	694115
NZ_KB944668.1	chromosome00001	5891	G	A	694116
NZ_KB944668.1	chromosome00001	5892	C	A	694117
NZ_KB944668.1	chromosome00001	5893	C	A	694118
NZ_KB944668.1	chromosome00001	5896	C	T	694121
NZ_KB944668.1	chromosome00001	5900	C	G	694125
NZ_KB944668.1	chromosome00001	5901	T	A	694126
NZ_KB944668.1	chromosome00001	5902	T	A	694127
NZ_KB944668.1	chromosome00001	5905	A	.	694130
NZ_KB944668.1	chromosome00001	5908	.	C	694132
NZ_KB944668.1	chromosome00001	5911	C	T	694136
NZ_KB944668.1	chromosome00001	5918	A	G	694143
NZ_KB944668.1	chromosome00001	5919	A	G	694144
NZ_KB944668.1	chromosome00001	5920	T	A	694145
NZ_KB944668.1	chromosome00001	5921	A	C	694146
NZ_KB944668.1	chromosome00001	5926	.	T	694151
NZ_KB944668.1	chromosome00001	5929	G	.	694155
NZ_KB944668.1	chromosome00001	5932	G	T	694157
NZ_KB944668.1	chromosome00001	5938	A	G	694163
NZ_KB944668.1	chromosome00001	5959	A	C	694184
NZ_KB944668.1	chromosome00001	5962	G	C	694187
NZ_KB944668.1	chromosome00001	5989	C	T	694214
NZ_KB944668.1	chromosome00001	6102	.	CG	694327
NZ_KB944668.1	chromosome00001	6257	G	A	694484
NZ_KB944668.1	chromosome00001	6304	G	A	694531
NZ_KB944668.1	chromosome00001	6322	C	T	694549
NZ_KB944668.1	chromosome00001	6442	T	G	694669
NZ_KB944668.1	chromosome00001	6553	C	G	694780
NZ_KB944668.1	chromosome00001	6615	T	G	694842
NZ_KB944668.1	chromosome00001	6703	T	C	694930
NZ_KB944668.1	chromosome00001	6706	G	T	694933
NZ_KB944668.1	chromosome00001	6709	A	T	694936
NZ_KB944668.1	chromosome00001	6710	C	G	694937
NZ_KB944668.1	chromosome00001	6794	A	G	695021
NZ_KB944668.1	chromosome00001	6795	A	C	695022
NZ_KB944668.1	chromosome00001	6796	T	G	695023
NZ_KB944668.1	chromosome00001	6802	T	C	695029
NZ_KB944668.1	chromosome00001	6811	T	C	695038
NZ_KB944668.1	chromosome00001	6817	C	T	695044
NZ_KB944668.1	chromosome00001	6835	C	T	695062
NZ_KB944668.1	chromosome00001	6868	C	A	695095
NZ_KB944668.1	chromosome00001	6869	A	C	695096
NZ_KB944668.1	chromosome00001	6907	G	A	695134
NZ_KB944668.1	chromosome00001	7039	G	T	695266
NZ_KB944668.1	chromosome00001	7078	A	G	695305
NZ_KB944668.1	chromosome00001	7119	C	A	695346
NZ_KB944668.1	chromosome00001	7180	A	G	695407
NZ_KB944668.1	chromosome00001	7225	C	T	695452
NZ_KB944668.1	chromosome00001	7258	C	A	695485
NZ_KB944668.1	chromosome00001	7309	T	C	695536
NZ_KB944668.1	chromosome00001	7311	A	G	695538
NZ_KB944668.1	chromosome00001	7312	C	A	695539
NZ_KB944668.1	chromosome00001	7345	A	C	695572
NZ_KB944668.1	chromosome00001	7361	.	AGC	695588
NZ_KB944668.1	chromosome00001	7619	C	T	695849
NZ_KB944668.1	chromosome00001	7661	G	A	695891
NZ_KB944668.1	chromosome00001	7662	A	G	695892
NZ_KB944668.1	chromosome00001	7664	T	A	695894
NZ_KB944668.1	chromosome00001	7711	C	A	695941
NZ_KB944668.1	chromosome00001	7810	C	T	696040
NZ_KB944668.1	chromosome00001	8085	T	A	696315
NZ_KB944668.1	chromosome00001	8147	C	T	696925
NZ_KB944668.1	chromosome00001	8166	A	G	696944
NZ_KB944668.1	chromosome00001	8201	T	C	696979
NZ_KB944668.1	chromosome00001	8240	C	T	697018
NZ_KB944668.1	chromosome00001	8252	G	A	697030
NZ_KB944668.1	chromosome00001	8255	A	C	697033
NZ_KB944668.1	chromosome00001	8267	G	A	697045
NZ_KB944668.1	chromosome00001	8285	G	A	697063
NZ_KB944668.1	chromosome00001	8473	T	C	697251
NZ_KB944668.1	chromosome00001	8589	G	C	697367
NZ_KB944668.1	chromosome00001	8744	C	A	697522
NZ_KB944668.1	chromosome00001	9062	C	T	697840
NZ_KB944668.1	chromosome00001	10048	TCTTTT	.	698826
NZ_KB944668.1	chromosome00001	10295	T	C	699067
NZ_KB944668.1	chromosome00001	10315	A	G	699087
NZ_KB944668.1	chromosome00001	10398	A	C	699170
NZ_KB944668.1	chromosome00001	10484	C	T	699256
NZ_KB944668.1	chromosome00001	10529	T	C	699301
NZ_KB944668.1	chromosome00001	10789	G	A	699561
NZ_KB944668.1	chromosome00001	10894	A	C	699666
NZ_KB944668.1	chromosome00001	11214	T	C	699986
NZ_KB944668.1	chromosome00001	11428	C	T	700200
NZ_KB944668.1	chromosome00001	11495	A	C	700267
NZ_KB944668.1	chromosome00001	11628	A	T	700400
NZ_KB944668.1	chromosome00001	11828	A	G	700600
NZ_KB944668.1	chromosome00001	12008	G	T	700780
NZ_KB944668.1	chromosome00001	12027	A	G	700799
NZ_KB944668.1	chromosome00001	12107	A	G	700879
NZ_KB944668.1	chromosome00001	12204	A	G	700976
NZ_KB944668.1	chromosome00001	12209	CAAGGGGAAAGATAATTTTTTTATATCTTTAAAAAA	.	700981
NZ_KB944668.1	chromosome00001	12249	C	T	700985
NZ_KB944668.1	chromosome00001	12253	T	C	700989
NZ_KB944668.1	chromosome00001	12255	T	C	700991
NZ_KB944668.1	chromosome00001	12280	G	T	701016
NZ_KB944668.1	chromosome00001	12303	G	A	701039
NZ_KB944668.1	chromosome00001	12457	A	G	701193
NZ_KB944668.1	chromosome00001	12532	A	C	701268
NZ_KB944668.1	chromosome00001	12538	C	T	701274
NZ_KB944668.1	chromosome00001	12561	G	T	701297
NZ_KB944668.1	chromosome00001	12597	G	A	701333
NZ_KB944668.1	chromosome00001	12604	C	A	701340
NZ_KB944668.1	chromosome00001	12605	T	A	701341
NZ_KB944668.1	chromosome00001	12610	A	C	701346
NZ_KB944668.1	chromosome00001	12619	GGATTGATTGG	.	701355
NZ_KB944668.1	chromosome00001	12631	T	.	701356
NZ_KB944668.1	chromosome00001	12646	G	A	701370
NZ_KB944668.1	chromosome00001	12647	G	T	701371
NZ_KB944668.1	chromosome00001	12648	C	T	701372
NZ_KB944668.1	chromosome00001	12651	T	C	701375
NZ_KB944668.1	chromosome00001	12674	A	C	701398
NZ_KB944668.1	chromosome00001	12676	A	G	701400
NZ_KB944668.1	chromosome00001	12693	G	A	701417
NZ_KB944668.1	chromosome00001	13057	T	.	701781
NZ_KB944668.1	chromosome00001	13093	C	T	701816
NZ_KB944668.1	chromosome00001	13497	C	T	702220
NZ_KB944668.1	chromosome00001	13679	C	T	702402
NZ_KB944668.1	chromosome00001	13910	A	G	702633
NZ_KB944668.1	chromosome00001	13920	A	C	702643
NZ_KB944668.1	chromosome00001	14006	A	G	702729
NZ_KB944668.1	chromosome00001	14270	G	A	702993
NZ_KB944668.1	chromosome00001	14279	A	G	703002
NZ_KB944668.1	chromosome00001	14633	G	A	703356
NZ_KB944668.1	chromosome00001	15065	G	A	703788
NZ_KB944668.1	chromosome00001	15080	G	A	703803
NZ_KB944668.1	chromosome00001	15209	A	G	703932
NZ_KB944668.1	chromosome00001	15688	G	A	704411
NZ_KB944668.1	chromosome00001	15738	C	T	704461
NZ_KB944668.1	chromosome00001	15795	A	C	704518
NZ_KB944668.1	chromosome00001	16242	C	T	704965
NZ_KB944668.1	chromosome00001	16365	A	G	705088
NZ_KB944668.1	chromosome00001	16476	T	A	705199
NZ_KB944668.1	chromosome00001	17049	A	G	705772
NZ_KB944668.1	chromosome00001	17059	A	G	705782
NZ_KB944668.1	chromosome00001	17182	C	T	705905
NZ_KB944668.1	chromosome00001	17527	T	C	706250
NZ_KB944668.1	chromosome00001	17632	A	G	706355
NZ_KB944668.1	chromosome00001	17633	T	C	706356
NZ_KB944668.1	chromosome00001	17705	T	C	706428
NZ_KB944668.1	chromosome00001	17732	C	T	706455
NZ_KB944668.1	chromosome00001	17832	G	A	706555
NZ_KB944668.1	chromosome00001	18260	A	G	706983
NZ_KB944668.1	chromosome00001	18973	C	T	707696
NZ_KB944668.1	chromosome00001	19074	G	T	707797
NZ_KB944668.1	chromosome00001	19092	C	T	707815
NZ_KB944668.1	chromosome00001	19123	T	C	707846
NZ_KB944668.1	chromosome00001	19272	C	T	707995
NZ_KB944668.1	chromosome00001	19287	C	T	708010
NZ_KB944668.1	chromosome00001	19461	C	T	708184
NZ_KB944668.1	chromosome00001	19524	G	T	708247
NZ_KB944668.1	chromosome00001	20793	C	T	709516
NZ_KB944668.1	chromosome00001	21091	C	A	709814
NZ_KB944668.1	chromosome00001	21248	G	A	709971
NZ_KB944668.1	chromosome00001	21487	C	T	710210
NZ_KB944668.1	chromosome00001	21682	C	T	710405
NZ_KB944668.1	chromosome00001	22029	T	C	710752
NZ_KB944668.1	chromosome00001	22160	.	AAGGAA	710883
NZ_KB944668.1	chromosome00001	22245	T	C	710974
NZ_KB944668.1	chromosome00001	22257	C	G	710986
NZ_KB944668.1	chromosome00001	22280	C	T	711009
NZ_KB944668.1	chromosome00001	22330	C	A	711059
NZ_KB944668.1	chromosome00001	22404	T	A	711133
NZ_KB944668.1	chromosome00001	22440	T	G	711169
NZ_KB944668.1	chromosome00001	22457	A	C	711186
NZ_KB944668.1	chromosome00001	22619	T	C	711348
NZ_KB944668.1	chromosome00001	22627	T	C	711356
NZ_KB944668.1	chromosome00001	22671	A	G	711400
NZ_KB944668.1	chromosome00001	22814	C	T	711543
NZ_KB944668.1	chromosome00001	22950	T	G	711679
NZ_KB944668.1	chromosome00001	23217	T	.	711946
NZ_KB944668.1	chromosome00001	23245	A	T	711973
NZ_KB944668.1	chromosome00001	23247	G	A	711975
NZ_KB944668.1	chromosome00001	23271	C	T	711999
NZ_KB944668.1	chromosome00001	23309	TGACCATGTTCTGACCATGGTTGGATAATTTTTTACAAATTT	.	712037
NZ_KB944668.1	chromosome00001	23402	C	T	712088
NZ_KB944668.1	chromosome00001	23413	T	G	712099
NZ_KB944668.1	chromosome00001	23416	T	C	712102
NZ_KB944668.1	chromosome00001	23419	A	.	712105
NZ_KB944668.1	chromosome00001	23427	C	.	712112
NZ_KB944668.1	chromosome00001	23429	.	AA	712113
NZ_KB944668.1	chromosome00001	23430	G	A	712116
NZ_KB944668.1	chromosome00001	23431	G	T	712117
NZ_KB944668.1	chromosome00001	23432	G	A	712118
NZ_KB944668.1	chromosome00001	23438	T	C	712124
NZ_KB944668.1	chromosome00001	23440	A	G	712126
NZ_KB944668.1	chromosome00001	23443	C	A	712129
NZ_KB944668.1	chromosome00001	23462	C	A	712148
NZ_KB944668.1	chromosome00001	23463	C	T	712149
NZ_KB944668.1	chromosome00001	23465	C	T	712151
NZ_KB944668.1	chromosome00001	23469	A	.	712155
NZ_KB944668.1	chromosome00001	23475	G	A	712160
NZ_KB944668.1	chromosome00001	23476	G	T	712161
NZ_KB944668.1	chromosome00001	23477	G	A	712162
NZ_KB944668.1	chromosome00001	23478	G	T	712163
NZ_KB944668.1	chromosome00001	23482	G	T	712167
NZ_KB944668.1	chromosome00001	23485	T	C	712170
NZ_KB944668.1	chromosome00001	23507	C	G	712192
NZ_KB944668.1	chromosome00001	23512	G	C	712197
NZ_KB944668.1	chromosome00001	23513	C	T	712198
NZ_KB944668.1	chromosome00001	23519	C	T	712204
NZ_KB944668.1	chromosome00001	23541	A	T	712226
NZ_KB944668.1	chromosome00001	23543	G	A	712228
NZ_KB944668.1	chromosome00001	23549	T	C	712234
NZ_KB944668.1	chromosome00001	23560	A	G	712245
NZ_KB944668.1	chromosome00001	23561	A	T	712246
NZ_KB944668.1	chromosome00001	23565	T	A	712250
NZ_KB944668.1	chromosome00001	23572	T	G	712257
NZ_KB944668.1	chromosome00001	23575	.	ATA	712260
NZ_KB944668.1	chromosome00001	23575	C	A	712263
NZ_KB944668.1	chromosome00001	23576	C	A	712264
NZ_KB944668.1	chromosome00001	23579	G	A	712267
NZ_KB944668.1	chromosome00001	23581	.	AA	712269
NZ_KB944668.1	chromosome00001	23584	TCACTCAA	.	712274
NZ_KB944668.1	chromosome00001	23595	.	A	712277
NZ_KB944668.1	chromosome00001	23600	T	G	712283
NZ_KB944668.1	chromosome00001	23602	A	C	712285
NZ_KB944668.1	chromosome00001	23603	C	G	712286
NZ_KB944668.1	chromosome00001	23608	G	A	712291
NZ_KB944668.1	chromosome00001	23614	.	TTT	712297
NZ_KB944668.1	chromosome00001	23615	A	T	712301
NZ_KB944668.1	chromosome00001	23616	A	G	712302
NZ_KB944668.1	chromosome00001	23617	A	G	712303
NZ_KB944668.1	chromosome00001	23619	C	G	712305
NZ_KB944668.1	chromosome00001	23622	G	A	712308
NZ_KB944668.1	chromosome00001	23626	C	A	712312
NZ_KB944668.1	chromosome00001	23631	T	A	712317
NZ_KB944668.1	chromosome00001	23633	C	A	712319
NZ_KB944668.1	chromosome00001	23642	TCG	.	712328
NZ_KB944668.1	chromosome00001	23647	A	G	712330
NZ_KB944668.1	chromosome00001	23649	.	GGG	712332
NZ_KB944668.1	chromosome00001	23650	C	A	712336
NZ_KB944668.1	chromosome00001	23655	C	T	712341
NZ_KB944668.1	chromosome00001	23658	G	T	712344
NZ_KB944668.1	chromosome00001	23664	C	T	712350
NZ_KB944668.1	chromosome00001	23676	C	T	712362
NZ_KB944668.1	chromosome00001	23682	T	G	712368
NZ_KB944668.1	chromosome00001	23688	G	A	712374
NZ_KB944668.1	chromosome00001	23689	A	G	712375
NZ_KB944668.1	chromosome00001	23733	A	G	712419
NZ_KB944668.1	chromosome00001	23912	T	G	712598
NZ_KB944668.1	chromosome00001	23968	A	G	712654
NZ_KB944668.1	chromosome00001	24085	G	A	712771
NZ_KB944668.1	chromosome00001	24217	C	T	712903
NZ_KB944668.1	chromosome00001	24957	A	T	713643
NZ_KB944668.1	chromosome00001	25643	C	A	714329
NZ_KB944668.1	chromosome00001	25945	G	C	714631
NZ_KB944668.1	chromosome00001	26107	G	A	714793
NZ_KB944668.1	chromosome00001	26119	A	G	714805
NZ_KB944668.1	chromosome00001	26195	A	G	714881
NZ_KB944668.1	chromosome00001	26374	A	G	715060
NZ_KB944668.1	chromosome00001	26458	T	C	715144
NZ_KB944668.1	chromosome00001	26588	C	A	715274
NZ_KB944668.1	chromosome00001	26719	G	A	715405
NZ_KB944668.1	chromosome00001	26815	G	A	715501
NZ_KB944668.1	chromosome00001	26917	A	G	715603
NZ_KB944668.1	chromosome00001	27295	A	T	715981
NZ_KB944668.1	chromosome00001	27317	G	A	716003
NZ_KB944668.1	chromosome00001	27520	C	T	716206
NZ_KB944668.1	chromosome00001	27680	T	C	716366
NZ_KB944668.1	chromosome00001	27682	T	C	716368
NZ_KB944668.1	chromosome00001	27732	C	G	716418
NZ_KB944668.1	chromosome00001	27951	A	G	716637
NZ_KB944668.1	chromosome00001	27953	A	G	716639
NZ_KB944668.1	chromosome00001	28025	T	C	716711
NZ_KB944668.1	chromosome00001	28163	T	C	716849
NZ_KB944668.1	chromosome00001	28214	C	T	716900
NZ_KB944668.1	chromosome00001	28238	G	A	716924
NZ_KB944668.1	chromosome00001	28249	T	C	716935
NZ_KB944668.1	chromosome00001	28292	C	T	716978
NZ_KB944668.1	chromosome00001	28499	A	G	717185
NZ_KB944668.1	chromosome00001	28517	T	C	717203
NZ_KB944668.1	chromosome00001	28575	G	T	717261
NZ_KB944668.1	chromosome00001	28738	A	G	717424
NZ_KB944668.1	chromosome00001	28752	T	C	717438
NZ_KB944668.1	chromosome00001	28926	A	G	717612
NZ_KB944668.1	chromosome00001	29048	T	C	717734
NZ_KB944668.1	chromosome00001	29169	T	G	717855
NZ_KB944668.1	chromosome00001	29186	A	T	717872
NZ_KB944668.1	chromosome00001	29215	C	T	717901
NZ_KB944668.1	chromosome00001	29255	C	T	717941
NZ_KB944668.1	chromosome00001	29353	A	.	718039
NZ_KB944668.1	chromosome00001	29379	C	A	718064
NZ_KB944668.1	chromosome00001	29480	C	T	718165
NZ_KB944668.1	chromosome00001	29505	T	G	718190
NZ_KB944668.1	chromosome00001	29563	T	C	718248
NZ_KB944668.1	chromosome00001	29650	C	A	718335
NZ_KB944668.1	chromosome00001	29658	A	G	718343
NZ_KB944668.1	chromosome00001	29762	T	C	718447
NZ_KB944668.1	chromosome00001	29842	A	C	718527
NZ_KB944668.1	chromosome00001	30101	C	A	718786
NZ_KB944668.1	chromosome00001	30158	G	A	718843
NZ_KB944668.1	chromosome00001	30401	T	C	719086
NZ_KB944668.1	chromosome00001	30465	C	T	719150
NZ_KB944668.1	chromosome00001	30497	A	G	719182
NZ_KB944668.1	chromosome00001	30558	A	G	719243
NZ_KB944668.1	chromosome00001	30656	G	T	719341
NZ_KB944668.1	chromosome00001	30677	C	T	719362
NZ_KB944668.1	chromosome00001	30743	C	T	719428
NZ_KB944668.1	chromosome00001	30922	C	T	719607
NZ_KB944668.1	chromosome00001	31094	A	G	719779
NZ_KB944668.1	chromosome00001	31235	A	G	719920
NZ_KB944668.1	chromosome00001	31306	C	T	719991
NZ_KB944668.1	chromosome00001	31396	C	T	720081
NZ_KB944668.1	chromosome00001	31475	A	G	720160
NZ_KB944668.1	chromosome00001	31550	A	G	720235
NZ_KB944668.1	chromosome00001	31766	G	A	720451
NZ_KB944668.1	chromosome00001	32184	G	A	720869
NZ_KB944668.1	chromosome00001	32735	G	C	721420
NZ_KB944668.1	chromosome00001	32789	G	A	721474
NZ_KB944668.1	chromosome00001	32795	T	C	721480
NZ_KB944668.1	chromosome00001	32813	A	G	721498
NZ_KB944668.1	chromosome00001	32840	T	G	721525
NZ_KB944668.1	chromosome00001	32846	C	T	721531
NZ_KB944668.1	chromosome00001	32888	G	A	721573
NZ_KB944668.1	chromosome00001	32923	A	G	721608
NZ_KB944668.1	chromosome00001	32930	A	G	721615
NZ_KB944668.1	chromosome00001	32984	C	A	721669
NZ_KB944668.1	chromosome00001	33134	A	C	721819
NZ_KB944668.1	chromosome00001	33192	G	A	721877
NZ_KB944668.1	chromosome00001	33725	C	T	722410
NZ_KB944668.1	chromosome00001	33816	A	G	722501
NZ_KB944668.1	chromosome00001	33983	T	C	722668
NZ_KB944668.1	chromosome00001	34040	T	A	722725
NZ_KB944668.1	chromosome00001	34085	G	A	722770
NZ_KB944668.1	chromosome00001	34211	A	G	722896
NZ_KB944668.1	chromosome00001	34212	A	C	722897
NZ_KB944668.1	chromosome00001	34227	G	T	722912
NZ_KB944668.1	chromosome00001	34253	A	G	722938
NZ_KB944668.1	chromosome00001	34271	C	T	722956
NZ_KB944668.1	chromosome00001	34307	G	A	722992
NZ_KB944668.1	chromosome00001	34352	A	G	723037
NZ_KB944668.1	chromosome00001	34622	C	A	723307
NZ_KB944668.1	chromosome00001	34686	A	G	723371
NZ_KB944668.1	chromosome00001	34781	G	A	723466
NZ_KB944668.1	chromosome00001	34902	G	A	723587
NZ_KB944668.1	chromosome00001	34961	A	G	723646
NZ_KB944668.1	chromosome00001	34970	.	A	723655
NZ_KB944668.1	chromosome00001	35148	C	A	723834
NZ_KB944668.1	chromosome00001	35151	C	T	723837
NZ_KB944668.1	chromosome00001	35179	C	T	723865
NZ_KB944668.1	chromosome00001	35669	A	G	724355
NZ_KB944668.1	chromosome00001	35763	C	T	724449
NZ_KB944668.1	chromosome00001	35842	C	G	724528
NZ_KB944668.1	chromosome00001	36008	C	A	724694
NZ_KB944668.1	chromosome00001	36173	C	T	724859
NZ_KB944668.1	chromosome00001	36246	T	C	724932
NZ_KB944668.1	chromosome00001	36385	G	A	725071
NZ_KB944668.1	chromosome00001	36439	T	C	725125
NZ_KB944668.1	chromosome00001	36604	G	A	725290
NZ_KB944668.1	chromosome00001	36703	C	T	725389
NZ_KB944668.1	chromosome00001	36715	G	A	725401
NZ_KB944668.1	chromosome00001	36912	C	T	725598
NZ_KB944668.1	chromosome00001	36975	T	C	725661
NZ_KB944668.1	chromosome00001	36996	T	C	725682
NZ_KB944668.1	chromosome00001	37028	C	T	725714
NZ_KB944668.1	chromosome00001	37101	G	A	725787
NZ_KB944668.1	chromosome00001	37143	A	T	725829
NZ_KB944668.1	chromosome00001	37185	G	A	725871
NZ_KB944668.1	chromosome00001	37188	A	G	725874
NZ_KB944668.1	chromosome00001	37191	C	T	725877
NZ_KB944668.1	chromosome00001	37195	G	C	725881
NZ_KB944668.1	chromosome00001	37200	A	G	725886
NZ_KB944668.1	chromosome00001	37206	C	T	725892
NZ_KB944668.1	chromosome00001	37210	.	T	725896
NZ_KB944668.1	chromosome00001	37212	A	.	725899
NZ_KB944668.1	chromosome00001	37224	G	A	725910
NZ_KB944668.1	chromosome00001	37228	T	G	725914
NZ_KB944668.1	chromosome00001	37232	T	C	725918
NZ_KB944668.1	chromosome00001	37245	G	A	725931
NZ_KB944668.1	chromosome00001	37250	G	A	725936
NZ_KB944668.1	chromosome00001	37262	T	C	725948
NZ_KB944668.1	chromosome00001	37277	G	T	725963
NZ_KB944668.1	chromosome00001	37286	T	C	725972
NZ_KB944668.1	chromosome00001	37381	T	C	726067
NZ_KB944668.1	chromosome00001	37561	C	G	726247
NZ_KB944668.1	chromosome00001	37600	G	T	726286
NZ_KB944668.1	chromosome00001	37631	C	A	726317
NZ_KB944668.1	chromosome00001	37734	T	C	726420
NZ_KB944668.1	chromosome00001	37941	C	T	726627
NZ_KB944668.1	chromosome00001	38030	T	A	726716
NZ_KB944668.1	chromosome00001	38047	T	G	726733
NZ_KB944668.1	chromosome00001	38221	T	C	726907
NZ_KB944668.1	chromosome00001	38222	C	T	726908
NZ_KB944668.1	chromosome00001	38239	G	T	726925
NZ_KB944668.1	chromosome00001	38248	G	T	726934
NZ_KB944668.1	chromosome00001	38278	C	T	726964
NZ_KB944668.1	chromosome00001	38317	A	G	727003
NZ_KB944668.1	chromosome00001	38339	C	T	727025
NZ_KB944668.1	chromosome00001	38378	T	C	727064
NZ_KB944668.1	chromosome00001	38461	T	C	727147
NZ_KB944668.1	chromosome00001	38487	G	A	727173
NZ_KB944668.1	chromosome00001	38666	G	A	727352
NZ_KB944668.1	chromosome00001	38679	C	T	727365
NZ_KB944668.1	chromosome00001	38782	G	A	727468
NZ_KB944668.1	chromosome00001	38783	G	T	727469
NZ_KB944668.1	chromosome00001	38790	C	T	727476
NZ_KB944668.1	chromosome00001	38821	C	T	727507
NZ_KB944668.1	chromosome00001	38869	A	T	727555
NZ_KB944668.1	chromosome00001	38905	C	T	727591
NZ_KB944668.1	chromosome00001	38925	.	TACCTGAAAATAACCAAAGTAGAACCTTTACCTGAAAATAACCAAAGTAGAACCTT	727611
NZ_KB944668.1	chromosome00001	38960	T	C	727702
NZ_KB944668.1	chromosome00001	38964	G	T	727706
NZ_KB944668.1	chromosome00001	39067	G	A	727809
NZ_KB944668.1	chromosome00001	39074	A	T	727816
NZ_KB944668.1	chromosome00001	39088	C	T	727830
NZ_KB944668.1	chromosome00001	39124	G	T	727866
NZ_KB944668.1	chromosome00001	39133	G	A	727875
NZ_KB944668.1	chromosome00001	39136	C	T	727878
NZ_KB944668.1	chromosome00001	39147	AT	.	727889
NZ_KB944668.1	chromosome00001	39150	AT	.	727890
NZ_KB944668.1	chromosome00001	39155	T	G	727893
NZ_KB944668.1	chromosome00001	39156	T	C	727894
NZ_KB944668.1	chromosome00001	39203	T	C	727941
NZ_KB944668.1	chromosome00001	51564	.	G	743387
NZ_KB944668.1	chromosome00001	51606	C	A	743430
NZ_KB944668.1	chromosome00001	51743	A	G	743567
NZ_KB944668.1	chromosome00001	51866	A	G	743690
NZ_KB944668.1	chromosome00001	51870	T	G	743694
NZ_KB944668.1	chromosome00001	51904	T	C	743728
NZ_KB944668.1	chromosome00001	52004	T	G	743828
NZ_KB944668.1	chromosome00001	52030	T	A	743854
NZ_KB944668.1	chromosome00001	52106	A	G	743930
NZ_KB944668.1	chromosome00001	52186	C	A	744010
NZ_KB944668.1	chromosome00001	52302	C	T	744126
NZ_KB944668.1	chromosome00001	52306	T	C	744130
NZ_KB944668.1	chromosome00001	52308	A	T	744132
NZ_KB944668.1	chromosome00001	52393	T	C	744217
NZ_KB944668.1	chromosome00001	52442	A	T	744266
NZ_KB944668.1	chromosome00001	52455	G	A	744279
NZ_KB944668.1	chromosome00001	52491	C	T	744315
NZ_KB944668.1	chromosome00001	52500	A	G	744324
NZ_KB944668.1	chromosome00001	52552	G	A	744376
NZ_KB944668.1	chromosome00001	52608	A	G	744432
NZ_KB944668.1	chromosome00001	52650	A	G	744474
NZ_KB944668.1	chromosome00001	52653	A	G	744477
NZ_KB944668.1	chromosome00001	52656	T	C	744480
NZ_KB944668.1	chromosome00001	52657	T	C	744481
NZ_KB944668.1	chromosome00001	52665	T	C	744489
NZ_KB944668.1	chromosome00001	52680	A	G	744504
NZ_KB944668.1	chromosome00001	52707	C	T	744531
NZ_KB944668.1	chromosome00001	52711	A	G	744535
NZ_KB944668.1	chromosome00001	52713	C	T	744537
NZ_KB944668.1	chromosome00001	52717	G	C	744541
NZ_KB944668.1	chromosome00001	52734	G	T	744558
NZ_KB944668.1	chromosome00001	52792	T	A	744616
NZ_KB944668.1	chromosome00001	53029	G	A	744853
NZ_KB944668.1	chromosome00001	53043	A	G	744867
NZ_KB944668.1	chromosome00001	53055	C	T	744879
NZ_KB944668.1	chromosome00001	53114	.	T	744938
NZ_KB944668.1	chromosome00001	53125	G	C	744950
NZ_KB944668.1	chromosome00001	53126	G	A	744951
NZ_KB944668.1	chromosome00001	53129	G	A	744954
NZ_KB944668.1	chromosome00001	53178	C	T	745003
NZ_KB944668.1	chromosome00001	53187	A	T	745012
NZ_KB944668.1	chromosome00001	53194	A	C	745019
NZ_KB944668.1	chromosome00001	53215	C	T	745040
NZ_KB944668.1	chromosome00001	53220	T	A	745045
NZ_KB944668.1	chromosome00001	53223	G	A	745048
NZ_KB944668.1	chromosome00001	53226	T	C	745051
NZ_KB944668.1	chromosome00001	53232	A	T	745057
NZ_KB944668.1	chromosome00001	53241	A	C	745066
NZ_KB944668.1	chromosome00001	53244	C	T	745069
NZ_KB944668.1	chromosome00001	53271	C	T	745096
NZ_KB944668.1	chromosome00001	53274	A	C	745099
NZ_KB944668.1	chromosome00001	53280	A	G	745105
NZ_KB944668.1	chromosome00001	53281	A	T	745106
NZ_KB944668.1	chromosome00001	53283	G	A	745108
NZ_KB944668.1	chromosome00001	53292	C	T	745117
NZ_KB944668.1	chromosome00001	53295	C	T	745120
NZ_KB944668.1	chromosome00001	53296	C	G	745121
NZ_KB944668.1	chromosome00001	53297	C	T	745122
NZ_KB944668.1	chromosome00001	53313	A	T	745138
NZ_KB944668.1	chromosome00001	53314	A	G	745139
NZ_KB944668.1	chromosome00001	53317	A	G	745142
NZ_KB944668.1	chromosome00001	53319	C	T	745144
NZ_KB944668.1	chromosome00001	53328	A	G	745153
NZ_KB944668.1	chromosome00001	53331	C	T	745156
NZ_KB944668.1	chromosome00001	53333	T	A	745158
NZ_KB944668.1	chromosome00001	53335	C	T	745160
NZ_KB944668.1	chromosome00001	53337	A	G	745162
NZ_KB944668.1	chromosome00001	53349	C	A	745174
NZ_KB944668.1	chromosome00001	53355	G	A	745180
NZ_KB944668.1	chromosome00001	53363	G	A	745188
NZ_KB944668.1	chromosome00001	53385	G	T	745210
NZ_KB944668.1	chromosome00001	53388	C	T	745213
NZ_KB944668.1	chromosome00001	53391	A	T	745216
NZ_KB944668.1	chromosome00001	53395	C	T	745220
NZ_KB944668.1	chromosome00001	53397	T	A	745222
NZ_KB944668.1	chromosome00001	53400	A	T	745225
NZ_KB944668.1	chromosome00001	53411	C	T	745236
NZ_KB944668.1	chromosome00001	53451	C	T	745276
NZ_KB944668.1	chromosome00001	53494	G	A	745319
NZ_KB944666.1	chromosome00001	158531	A	G	15698
NZ_KB944666.1	chromosome00001	158537	T	C	15704
NZ_KB944666.1	chromosome00001	159084	T	A	16251
NZ_KB944666.1	chromosome00001	159767	G	A	16934
NZ_KB944666.1	chromosome00001	160115	T	C	17282
NZ_KB944666.1	chromosome00001	160178	A	C	17345
NZ_KB944666.1	chromosome00001	160189	T	C	17356
NZ_KB944666.1	chromosome00001	160242	T	C	17409
NZ_KB944666.1	chromosome00001	160323	C	T	17490
NZ_KB944666.1	chromosome00001	160452	T	C	17619
NZ_KB944666.1	chromosome00001	160545	C	T	17712
NZ_KB944666.1	chromosome00001	160572	G	T	17739
NZ_KB944666.1	chromosome00001	160770	A	G	17937
NZ_KB944666.1	chromosome00001	160822	G	T	17989
NZ_KB944666.1	chromosome00001	160868	A	G	18035
NZ_KB944666.1	chromosome00001	160878	C	T	18045
NZ_KB944666.1	chromosome00001	160888	C	T	18055
NZ_KB944666.1	chromosome00001	160913	C	T	18080
NZ_KB944666.1	chromosome00001	161120	T	C	18287
NZ_KB944666.1	chromosome00001	161228	A	G	18395
NZ_KB944666.1	chromosome00001	161294	T	G	18461
NZ_KB944666.1	chromosome00001	161318	A	G	18485
NZ_KB944666.1	chromosome00001	161372	G	A	18539
NZ_KB944666.1	chromosome00001	161441	T	A	18608
NZ_KB944666.1	chromosome00001	161477	A	G	18644
NZ_KB944666.1	chromosome00001	161642	A	G	18809
NZ_KB944666.1	chromosome00001	161651	T	C	18818
NZ_KB944666.1	chromosome00001	161843	T	C	19010
NZ_KB944666.1	chromosome00001	161909	C	T	19076
NZ_KB944666.1	chromosome00001	161920	A	T	19087
NZ_KB944666.1	chromosome00001	161930	C	T	19097
NZ_KB944666.1	chromosome00001	161957	C	T	19124
NZ_KB944666.1	chromosome00001	161960	C	T	19127
NZ_KB944666.1	chromosome00001	162168	T	G	19335
NZ_KB944666.1	chromosome00001	162455	G	A	19622
NZ_KB944666.1	chromosome00001	162733	T	A	19900
NZ_KB944666.1	chromosome00001	162913	T	C	20080
NZ_KB944666.1	chromosome00001	162983	C	T	20150
NZ_KB944666.1	chromosome00001	162994	T	C	20161
NZ_KB944666.1	chromosome00001	163004	G	A	20171
NZ_KB944666.1	chromosome00001	163006	G	T	20173
NZ_KB944666.1	chromosome00001	163007	A	G	20174
NZ_KB944666.1	chromosome00001	163062	G	A	20229
NZ_KB944666.1	chromosome00001	163072	G	A	20239
NZ_KB944666.1	chromosome00001	163096	G	A	20263
NZ_KB944666.1	chromosome00001	163236	A	C	20403
NZ_KB944666.1	chromosome00001	163243	T	C	20410
NZ_KB944666.1	chromosome00001	163285	C	G	20452
NZ_KB944666.1	chromosome00001	163297	A	.	20464
NZ_KB944666.1	chromosome00001	163309	C	T	20475
NZ_KB944666.1	chromosome00001	163362	T	C	20528
NZ_KB944666.1	chromosome00001	163392	G	A	20558
NZ_KB944666.1	chromosome00001	163776	G	A	20942
NZ_KB944666.1	chromosome00001	163905	A	G	21071
NZ_KB944666.1	chromosome00001	164094	T	C	21260
NZ_KB944666.1	chromosome00001	164169	A	G	21335
NZ_KB944666.1	chromosome00001	164649	T	C	21815
NZ_KB944666.1	chromosome00001	165669	A	T	22835
NZ_KB944666.1	chromosome00001	165729	C	T	22895
NZ_KB944666.1	chromosome00001	165855	T	C	23021
NZ_KB944666.1	chromosome00001	166155	G	A	23321
NZ_KB944666.1	chromosome00001	166929	G	A	24095
NZ_KB944666.1	chromosome00001	167836	A	G	25002
NZ_KB944666.1	chromosome00001	168124	A	G	25290
NZ_KB944666.1	chromosome00001	168166	A	G	25332
NZ_KB944666.1	chromosome00001	168235	A	G	25401
NZ_KB944666.1	chromosome00001	168256	C	A	25422
NZ_KB944666.1	chromosome00001	168328	C	T	25494
NZ_KB944666.1	chromosome00001	168430	G	A	25596
NZ_KB944666.1	chromosome00001	168580	G	A	25746
NZ_KB944666.1	chromosome00001	168631	G	A	25797
NZ_KB944666.1	chromosome00001	168634	A	T	25800
NZ_KB944666.1	chromosome00001	168649	T	A	25815
NZ_KB944666.1	chromosome00001	168703	G	T	25869
NZ_KB944666.1	chromosome00001	168781	A	C	25947
NZ_KB944666.1	chromosome00001	168817	T	C	25983
NZ_KB944666.1	chromosome00001	169159	C	T	26325
NZ_KB944666.1	chromosome00001	169162	A	G	26328
NZ_KB944666.1	chromosome00001	169174	G	A	26340
NZ_KB944666.1	chromosome00001	169417	A	G	26583
NZ_KB944666.1	chromosome00001	169495	A	G	26661
NZ_KB944666.1	chromosome00001	169525	G	A	26691
NZ_KB944666.1	chromosome00001	169750	C	A	26916
NZ_KB944666.1	chromosome00001	170092	G	A	27258
NZ_KB944666.1	chromosome00001	170341	G	A	27507
NZ_KB944666.1	chromosome00001	170443	G	T	27609
NZ_KB944666.1	chromosome00001	171844	.	C	28314
NZ_KB944666.1	chromosome00001	171846	A	C	28317
NZ_KB944666.1	chromosome00001	171852	AAAA	.	28323
NZ_KB944666.1	chromosome00001	171857	A	C	28324
NZ_KB944666.1	chromosome00001	172132	T	C	28599
NZ_KB944666.1	chromosome00001	172359	A	G	28826
NZ_KB944666.1	chromosome00001	172407	T	C	28874
NZ_KB944666.1	chromosome00001	172410	G	A	28877
NZ_KB944666.1	chromosome00001	172425	G	A	28892
NZ_KB944666.1	chromosome00001	172464	G	A	28931
NZ_KB944666.1	chromosome00001	172479	G	A	28946
NZ_KB944666.1	chromosome00001	172569	A	T	29036
NZ_KB944666.1	chromosome00001	172599	G	T	29066
NZ_KB944666.1	chromosome00001	172695	C	T	29162
NZ_KB944666.1	chromosome00001	172782	C	T	29249
NZ_KB944666.1	chromosome00001	172821	G	T	29288
NZ_KB944666.1	chromosome00001	172857	C	T	29324
NZ_KB944666.1	chromosome00001	172863	C	T	29330
NZ_KB944666.1	chromosome00001	172908	T	C	29375
NZ_KB944666.1	chromosome00001	172938	T	C	29405
NZ_KB944666.1	chromosome00001	173055	T	G	29522
NZ_KB944666.1	chromosome00001	173145	A	G	29612
NZ_KB944666.1	chromosome00001	173184	G	A	29651
NZ_KB944666.1	chromosome00001	173196	G	A	29663
NZ_KB944666.1	chromosome00001	174738	C	A	32081
NZ_KB944666.1	chromosome00001	174900	A	G	32243
NZ_KB944666.1	chromosome00001	175005	A	T	32348
NZ_KB944666.1	chromosome00001	175011	A	G	32354
NZ_KB944666.1	chromosome00001	175040	T	C	32383
NZ_KB944666.1	chromosome00001	175050	A	G	32393
NZ_KB944666.1	chromosome00001	175081	T	G	32424
NZ_KB944666.1	chromosome00001	175086	G	T	32429
NZ_KB944666.1	chromosome00001	175140	T	C	32483
NZ_KB944666.1	chromosome00001	175161	G	A	32504
NZ_KB944666.1	chromosome00001	175170	T	C	32513
NZ_KB944666.1	chromosome00001	175174	C	T	32517
NZ_KB944666.1	chromosome00001	175182	T	C	32525
NZ_KB944666.1	chromosome00001	175185	A	G	32528
NZ_KB944666.1	chromosome00001	175233	G	A	32576
NZ_KB944666.1	chromosome00001	175258	G	A	32601
NZ_KB944666.1	chromosome00001	175303	T	C	32646
NZ_KB944666.1	chromosome00001	175371	C	T	32714
NZ_KB944666.1	chromosome00001	175422	T	C	32765
NZ_KB944666.1	chromosome00001	175465	C	T	32808
NZ_KB944666.1	chromosome00001	175545	C	T	32888
NZ_KB944666.1	chromosome00001	175584	T	C	32927
NZ_KB944666.1	chromosome00001	175632	C	A	32975
NZ_KB944666.1	chromosome00001	175659	A	G	33002
NZ_KB944666.1	chromosome00001	175686	A	G	33029
NZ_KB944666.1	chromosome00001	176043	G	T	33386
NZ_KB944666.1	chromosome00001	176064	T	C	33407
NZ_KB944666.1	chromosome00001	176211	T	C	33554
NZ_KB944666.1	chromosome00001	176223	G	A	33566
NZ_KB944666.1	chromosome00001	176391	T	C	33734
NZ_KB944666.1	chromosome00001	176394	T	C	33737
NZ_KB944666.1	chromosome00001	176418	G	A	33761
NZ_KB944666.1	chromosome00001	176484	.	A	33827
NZ_KB944666.1	chromosome00001	176490	G	C	33834
NZ_KB944666.1	chromosome00001	176566	C	G	33910
NZ_KB944666.1	chromosome00001	176567	A	C	33911
NZ_KB944666.1	chromosome00001	176590	G	A	33934
NZ_KB944666.1	chromosome00001	176597	C	T	33941
NZ_KB944666.1	chromosome00001	176604	A	G	33948
NZ_KB944666.1	chromosome00001	176608	A	.	33952
NZ_KB944666.1	chromosome00001	176633	T	.	33976
NZ_KB944666.1	chromosome00001	176644	C	T	33986
NZ_KB944666.1	chromosome00001	176649	G	A	33991
NZ_KB944666.1	chromosome00001	176655	A	C	33997
NZ_KB944666.1	chromosome00001	176662	T	C	34004
NZ_KB944666.1	chromosome00001	176675	C	T	34017
NZ_KB944666.1	chromosome00001	176710	G	A	34052
NZ_KB944666.1	chromosome00001	176713	G	A	34055
NZ_KB944666.1	chromosome00001	188800	C	G	46644
NZ_KB944666.1	chromosome00001	188943	T	G	46787
NZ_KB944666.1	chromosome00001	188957	A	T	46801
NZ_KB944666.1	chromosome00001	188958	G	A	46802
NZ_KB944666.1	chromosome00001	188960	T	C	46804
NZ_KB944666.1	chromosome00001	188963	A	G	46807
NZ_KB944666.1	chromosome00001	188966	T	A	46810
NZ_KB944666.1	chromosome00001	188968	.	CC	46812
NZ_KB944666.1	chromosome00001	188969	A	.	46815
NZ_KB944666.1	chromosome00001	188973	G	.	46818
NZ_KB944666.1	chromosome00001	188977	A	C	46821
NZ_KB944666.1	chromosome00001	188978	T	C	46822
NZ_KB944666.1	chromosome00001	188985	T	C	46829
NZ_KB944666.1	chromosome00001	188991	G	A	46835
NZ_KB944666.1	chromosome00001	188994	TGT	.	46838
NZ_KB944666.1	chromosome00001	188998	.	ACA	46839
NZ_KB944666.1	chromosome00001	188998	T	A	46842
NZ_KB944666.1	chromosome00001	189010	T	G	46854
NZ_KB944666.1	chromosome00001	189012	C	T	46856
NZ_KB944666.1	chromosome00001	189014	T	C	46858
NZ_KB944666.1	chromosome00001	189015	A	T	46859
NZ_KB944666.1	chromosome00001	189035	C	A	46879
NZ_KB944666.1	chromosome00001	189041	C	A	46885
NZ_KB944666.1	chromosome00001	189042	T	G	46886
NZ_KB944666.1	chromosome00001	189043	T	C	46887
NZ_KB944666.1	chromosome00001	189046	G	A	46890
NZ_KB944666.1	chromosome00001	189055	T	A	46899
NZ_KB944666.1	chromosome00001	189068	T	C	46912
NZ_KB944666.1	chromosome00001	189070	T	A	46914
NZ_KB944666.1	chromosome00001	189086	A	G	46930
NZ_KB944666.1	chromosome00001	189091	T	C	46935
NZ_KB944666.1	chromosome00001	189093	G	A	46937
NZ_KB944666.1	chromosome00001	189096	A	C	46940
NZ_KB944666.1	chromosome00001	189098	.	G	46942
NZ_KB944666.1	chromosome00001	189100	T	.	46945
NZ_KB944666.1	chromosome00001	189102	C	A	46946
NZ_KB944666.1	chromosome00001	189104	G	A	46948
NZ_KB944666.1	chromosome00001	189105	T	G	46949
NZ_KB944666.1	chromosome00001	189113	G	A	46957
NZ_KB944666.1	chromosome00001	189114	C	G	46958
NZ_KB944666.1	chromosome00001	189116	C	T	46960
NZ_KB944666.1	chromosome00001	189132	TT	.	46976
NZ_KB944666.1	chromosome00001	189134	A	G	46976
NZ_KB944666.1	chromosome00001	189137	.	C	46979
NZ_KB944666.1	chromosome00001	189144	.	G	46987
NZ_KB944666.1	chromosome00001	189152	T	C	46996
NZ_KB944666.1	chromosome00001	189153	A	G	46997
NZ_KB944666.1	chromosome00001	189155	T	C	46999
NZ_KB944666.1	chromosome00001	189156	C	A	47000
NZ_KB944666.1	chromosome00001	189165	T	.	47009
NZ_KB944666.1	chromosome00001	189167	A	C	47010
NZ_KB944666.1	chromosome00001	189177	.	T	47020
NZ_KB944666.1	chromosome00001	189184	G	T	47028
NZ_KB944666.1	chromosome00001	189191	G	A	47035
NZ_KB944666.1	chromosome00001	189194	.	CCGC	47038
NZ_KB944666.1	chromosome00001	189197	AGCC	.	47045
NZ_KB944666.1	chromosome00001	189201	A	T	47045
NZ_KB944666.1	chromosome00001	189208	G	A	47052
NZ_KB944666.1	chromosome00001	189223	A	T	47067
NZ_KB944666.1	chromosome00001	189229	T	C	47073
NZ_KB944666.1	chromosome00001	189232	T	C	47076
NZ_KB944666.1	chromosome00001	189233	T	G	47077
NZ_KB944666.1	chromosome00001	189234	G	A	47078
NZ_KB944666.1	chromosome00001	189243	T	A	47087
NZ_KB944666.1	chromosome00001	189257	G	T	47101
NZ_KB944666.1	chromosome00001	189259	A	G	47103
NZ_KB944666.1	chromosome00001	189261	C	T	47105
NZ_KB944666.1	chromosome00001	189262	A	T	47106
NZ_KB944666.1	chromosome00001	189263	C	G	47107
NZ_KB944666.1	chromosome00001	189270	A	C	47114
NZ_KB944666.1	chromosome00001	189272	A	C	47116
NZ_KB944666.1	chromosome00001	189275	T	G	47119
NZ_KB944666.1	chromosome00001	189277	G	.	47121
NZ_KB944666.1	chromosome00001	189280	.	C	47123
NZ_KB944666.1	chromosome00001	189304	.	CC	47148
NZ_KB944666.1	chromosome00001	189304	T	C	47150
NZ_KB944666.1	chromosome00001	189306	T	.	47152
NZ_KB944666.1	chromosome00001	189307	T	G	47152
NZ_KB944666.1	chromosome00001	189308	T	C	47153
NZ_KB944666.1	chromosome00001	189309	T	C	47154
NZ_KB944666.1	chromosome00001	189311	T	G	47156
NZ_KB944666.1	chromosome00001	189315	CT	.	47160
NZ_KB944666.1	chromosome00001	189323	.	CGCA	47166
NZ_KB944666.1	chromosome00001	189326	AT	.	47173
NZ_KB944666.1	chromosome00001	189331	G	A	47176
NZ_KB944666.1	chromosome00001	189337	C	T	47182
NZ_KB944666.1	chromosome00001	189340	C	G	47185
NZ_KB944666.1	chromosome00001	189343	A	G	47188
NZ_KB944666.1	chromosome00001	189349	T	G	47194
NZ_KB944666.1	chromosome00001	189391	T	C	47236
NZ_KB944666.1	chromosome00001	189403	A	G	47248
NZ_KB944666.1	chromosome00001	189406	G	A	47251
NZ_KB944666.1	chromosome00001	189466	C	T	47311
NZ_KB944666.1	chromosome00001	189472	A	G	47317
NZ_KB944666.1	chromosome00001	189490	T	A	47335
NZ_KB944666.1	chromosome00001	189538	A	C	47383
NZ_KB944666.1	chromosome00001	189546	A	G	47391
NZ_KB944666.1	chromosome00001	189574	T	C	47419
NZ_KB944666.1	chromosome00001	189576	C	A	47421
NZ_KB944666.1	chromosome00001	189586	G	A	47431
NZ_KB944666.1	chromosome00001	189772	C	A	47617
NZ_KB944666.1	chromosome00001	189865	G	A	47710
NZ_KB944666.1	chromosome00001	189898	A	C	47743
NZ_KB944666.1	chromosome00001	189925	T	A	47770
NZ_KB944666.1	chromosome00001	189928	G	A	47773
NZ_KB944666.1	chromosome00001	189961	A	C	47806
NZ_KB944666.1	chromosome00001	190069	A	T	47914
NZ_KB944666.1	chromosome00001	190099	G	A	47944
NZ_KB944666.1	chromosome00001	190111	G	A	47956
NZ_KB944666.1	chromosome00001	190382	G	A	48227
NZ_KB944666.1	chromosome00001	190517	T	C	48362
NZ_KB944666.1	chromosome00001	190571	T	G	48416
NZ_KB944666.1	chromosome00001	190715	T	C	48560
NZ_KB944666.1	chromosome00001	190745	G	A	48590
NZ_KB944666.1	chromosome00001	190757	G	A	48602
NZ_KB944666.1	chromosome00001	190769	G	A	48614
NZ_KB944666.1	chromosome00001	190784	G	C	48629
NZ_KB944666.1	chromosome00001	190787	G	A	48632
NZ_KB944666.1	chromosome00001	190802	G	A	48647
NZ_KB944666.1	chromosome00001	190838	C	T	48683
NZ_KB944666.1	chromosome00001	190840	A	G	48685
NZ_KB944666.1	chromosome00001	190862	G	A	48707
NZ_KB944666.1	chromosome00001	190907	A	G	48752
NZ_KB944666.1	chromosome00001	190910	G	A	48755
NZ_KB944666.1	chromosome00001	191006	G	A	48851
NZ_KB944666.1	chromosome00001	191062	G	A	48907
NZ_KB944666.1	chromosome00001	191087	T	C	48932
NZ_KB944666.1	chromosome00001	191249	A	G	49094
NZ_KB944666.1	chromosome00001	191524	C	T	49369
NZ_KB944666.1	chromosome00001	191728	C	T	49573
NZ_KB944666.1	chromosome00001	191749	G	T	49594
NZ_KB944666.1	chromosome00001	192235	T	C	50080
NZ_KB944666.1	chromosome00001	192403	A	C	50248
NZ_KB944666.1	chromosome00001	192469	G	A	50314
NZ_KB944666.1	chromosome00001	192475	G	T	50320
NZ_KB944666.1	chromosome00001	192476	C	G	50321
NZ_KB944666.1	chromosome00001	192493	A	T	50338
NZ_KB944666.1	chromosome00001	192494	A	G	50339
NZ_KB944666.1	chromosome00001	192783	T	.	50628
NZ_KB944666.1	chromosome00001	193072	G	A	50916
NZ_KB944666.1	chromosome00001	193576	G	A	51420
NZ_KB944666.1	chromosome00001	193651	C	A	51495
NZ_KB944666.1	chromosome00001	193756	T	C	51600
NZ_KB944666.1	chromosome00001	194008	T	C	51852
NZ_KB944666.1	chromosome00001	194774	A	T	52618
NZ_KB944666.1	chromosome00001	195478	T	C	53322
NZ_KB944666.1	chromosome00001	195598	A	G	53442
NZ_KB944666.1	chromosome00001	195637	T	C	53481
NZ_KB944666.1	chromosome00001	196292	C	T	54136
NZ_KB944666.1	chromosome00001	196523	C	T	54367
NZ_KB944666.1	chromosome00001	196529	T	C	54373
NZ_KB944666.1	chromosome00001	196685	C	T	54529
NZ_KB944666.1	chromosome00001	196688	T	C	54532
NZ_KB944666.1	chromosome00001	196730	T	G	54574
NZ_KB944666.1	chromosome00001	196803	A	G	54647
NZ_KB944666.1	chromosome00001	196875	C	G	54719
NZ_KB944666.1	chromosome00001	197049	C	T	54893
NZ_KB944666.1	chromosome00001	197127	A	G	54971
NZ_KB944666.1	chromosome00001	197151	T	C	54995
NZ_KB944666.1	chromosome00001	197153	C	T	54997
NZ_KB944666.1	chromosome00001	197161	G	A	55005
NZ_KB944666.1	chromosome00001	197121	G	T	55874
NZ_KB944666.1	chromosome00001	197123	T	A	55876
NZ_KB944666.1	chromosome00001	197128	A	T	55881
NZ_KB944666.1	chromosome00001	197130	AC	.	55883
NZ_KB944666.1	chromosome00001	197134	.	T	55885
NZ_KB944666.1	chromosome00001	197134	A	T	55886
NZ_KB944666.1	chromosome00001	197160	G	A	55912
NZ_KB944666.1	chromosome00001	197258	G	A	56010
NZ_KB944666.1	chromosome00001	197362	T	C	56114
NZ_KB944666.1	chromosome00001	197368	C	T	56120
NZ_KB944666.1	chromosome00001	197383	.	CGCTTACTTTCCTGATTATTCAACAGC	56135
NZ_KB944666.1	chromosome00001	197678	A	G	56457
NZ_KB944666.1	chromosome00001	197702	C	T	56481
NZ_KB944666.1	chromosome00001	197832	A	C	56611
NZ_KB944666.1	chromosome00001	197996	A	G	56775
NZ_KB944666.1	chromosome00001	198017	T	C	56796
NZ_KB944666.1	chromosome00001	198038	A	G	56817
NZ_KB944666.1	chromosome00001	198080	A	T	56859
NZ_KB944666.1	chromosome00001	198086	C	T	56865
NZ_KB944666.1	chromosome00001	198098	A	G	56877
NZ_KB944666.1	chromosome00001	198351	C	T	57130
NZ_KB944666.1	chromosome00001	198515	C	T	57294
NZ_KB944666.1	chromosome00001	198814	T	C	57593
NZ_KB944666.1	chromosome00001	199253	A	G	58032
NZ_KB944666.1	chromosome00001	199296	A	G	58075
NZ_KB944666.1	chromosome00001	199528	T	C	58307
NZ_KB944666.1	chromosome00001	199529	A	G	58308
NZ_KB944666.1	chromosome00001	199537	A	G	58316
NZ_KB944666.1	chromosome00001	199627	C	T	58406
NZ_KB944666.1	chromosome00001	199637	T	C	58416
NZ_KB944666.1	chromosome00001	199638	T	C	58417
NZ_KB944666.1	chromosome00001	199718	T	C	58497
NZ_KB944666.1	chromosome00001	199735	G	A	58514
NZ_KB944666.1	chromosome00001	199739	T	C	58518
NZ_KB944666.1	chromosome00001	199766	T	C	58545
NZ_KB944666.1	chromosome00001	199901	C	T	58680
NZ_KB944666.1	chromosome00001	199985	G	C	58764
NZ_KB944666.1	chromosome00001	200189	G	A	58968
NZ_KB944666.1	chromosome00001	200194	G	A	58973
NZ_KB944666.1	chromosome00001	200426	C	G	59205
NZ_KB944666.1	chromosome00001	200468	TG	.	59247
NZ_KB944666.1	chromosome00001	200472	.	CA	59249
NZ_KB944666.1	chromosome00001	200716	G	A	59495
NZ_KB944666.1	chromosome00001	200728	C	T	59507
NZ_KB944666.1	chromosome00001	200740	T	G	59519
NZ_KB944666.1	chromosome00001	200839	T	C	59618
NZ_KB944666.1	chromosome00001	200856	A	G	59635
NZ_KB944666.1	chromosome00001	200895	A	G	59674
NZ_KB944666.1	chromosome00001	200917	A	G	59696
NZ_KB944666.1	chromosome00001	200938	C	A	59717
NZ_KB944666.1	chromosome00001	201073	C	T	59852
NZ_KB944666.1	chromosome00001	201475	T	C	60254
NZ_KB944666.1	chromosome00001	201580	G	A	60359
NZ_KB944666.1	chromosome00001	201658	G	A	60437
NZ_KB944666.1	chromosome00001	201769	G	A	60548
NZ_KB944666.1	chromosome00001	201772	G	A	60551
NZ_KB944666.1	chromosome00001	202022	A	G	60801
NZ_KB944666.1	chromosome00001	202053	A	G	60832
NZ_KB944666.1	chromosome00001	202068	A	G	60847
NZ_KB944666.1	chromosome00001	202233	A	T	61012
NZ_KB944666.1	chromosome00001	202234	C	G	61013
NZ_KB944666.1	chromosome00001	202236	C	A	61015
NZ_KB944666.1	chromosome00001	202240	G	A	61019
NZ_KB944666.1	chromosome00001	202241	C	T	61020
NZ_KB944666.1	chromosome00001	202299	T	A	61078
NZ_KB944666.1	chromosome00001	202348	T	C	61127
NZ_KB944666.1	chromosome00001	202540	A	C	63318
NZ_KB944666.1	chromosome00001	202589	G	A	63367
NZ_KB944666.1	chromosome00001	202655	C	T	63433
NZ_KB944666.1	chromosome00001	202663	C	T	63441
NZ_KB944666.1	chromosome00001	202685	A	G	63463
NZ_KB944666.1	chromosome00001	202800	A	T	63578
NZ_KB944666.1	chromosome00001	203627	C	T	64405
NZ_KB944666.1	chromosome00001	203836	T	C	64614
NZ_KB944666.1	chromosome00001	203975	C	T	64753
NZ_KB944666.1	chromosome00001	204248	A	G	65026
NZ_KB944666.1	chromosome00001	204449	A	C	65227
NZ_KB944666.1	chromosome00001	204677	A	G	65455
NZ_KB944666.1	chromosome00001	204739	C	A	65517
NZ_KB944666.1	chromosome00001	205016	A	G	65794
NZ_KB944666.1	chromosome00001	205082	C	T	65860
NZ_KB944666.1	chromosome00001	205190	G	A	65968
NZ_KB944666.1	chromosome00001	205422	G	C	66200
NZ_KB944666.1	chromosome00001	205583	T	C	66361
NZ_KB944666.1	chromosome00001	206420	A	G	67198
NZ_KB944666.1	chromosome00001	206447	G	T	67225
NZ_KB944666.1	chromosome00001	206660	G	A	67873
NZ_KB944666.1	chromosome00001	206738	C	G	67951
NZ_KB944666.1	chromosome00001	206747	T	A	67960
NZ_KB944666.1	chromosome00001	206933	G	A	68146
NZ_KB944666.1	chromosome00001	207119	G	A	68332
NZ_KB944666.1	chromosome00001	207221	A	G	68434
NZ_KB944666.1	chromosome00001	207380	G	A	68593
NZ_KB944666.1	chromosome00001	207617	G	A	68830
NZ_KB944666.1	chromosome00001	207752	A	G	68965
NZ_KB944666.1	chromosome00001	207815	A	G	69028
NZ_KB944666.1	chromosome00001	208158	T	A	69371
NZ_KB944666.1	chromosome00001	208327	G	A	69540
NZ_KB944666.1	chromosome00001	208402	G	A	69615
NZ_KB944666.1	chromosome00001	208420	G	A	69633
NZ_KB944666.1	chromosome00001	208438	T	C	69651
NZ_KB944666.1	chromosome00001	208648	A	G	69861
NZ_KB944666.1	chromosome00001	208756	A	G	69969
NZ_KB944666.1	chromosome00001	208804	A	G	70017
NZ_KB944666.1	chromosome00001	208813	G	A	70026
NZ_KB944666.1	chromosome00001	208828	A	G	70041
NZ_KB944666.1	chromosome00001	208864	A	G	70077
NZ_KB944666.1	chromosome00001	208870	C	T	70083
NZ_KB944666.1	chromosome00001	208918	A	G	70131
NZ_KB944666.1	chromosome00001	209068	A	G	70281
NZ_KB944666.1	chromosome00001	209823	T	C	71036
NZ_KB944666.1	chromosome00001	209881	C	G	71094
NZ_KB944666.1	chromosome00001	210025	T	C	71238
NZ_KB944666.1	chromosome00001	210034	A	G	71247
NZ_KB944666.1	chromosome00001	210091	T	C	71304
NZ_KB944666.1	chromosome00001	210274	C	T	71487
NZ_KB944666.1	chromosome00001	210502	A	T	71715
NZ_KB944666.1	chromosome00001	210521	T	C	71734
NZ_KB944666.1	chromosome00001	210524	T	.	71737
NZ_KB944666.1	chromosome00001	210619	C	T	71831
NZ_KB944666.1	chromosome00001	210924	A	G	72136
NZ_KB944666.1	chromosome00001	210961	C	T	72173
NZ_KB944666.1	chromosome00001	211003	G	A	72215
NZ_KB944666.1	chromosome00001	211046	C	T	72258
NZ_KB944666.1	chromosome00001	211085	G	A	72297
NZ_KB944666.1	chromosome00001	211132	A	G	72344
NZ_KB944666.1	chromosome00001	211144	A	G	72356
NZ_KB944666.1	chromosome00001	211185	A	G	72397
NZ_KB944666.1	chromosome00001	211192	A	G	72404
NZ_KB944666.1	chromosome00001	211288	G	A	72500
NZ_KB944666.1	chromosome00001	211410	A	G	72622
NZ_KB944666.1	chromosome00001	211552	C	T	72764
NZ_KB944666.1	chromosome00001	211673	.	AAGG	72885
NZ_KB944666.1	chromosome00001	211676	C	G	72892
NZ_KB944666.1	chromosome00001	211680	T	G	72896
NZ_KB944666.1	chromosome00001	211682	T	C	72898
NZ_KB944666.1	chromosome00001	211688	.	T	72904
NZ_KB944666.1	chromosome00001	211689	C	A	72906
NZ_KB944666.1	chromosome00001	211692	AA	.	72909
NZ_KB944666.1	chromosome00001	211694	A	T	72909
NZ_KB944666.1	chromosome00001	211698	.	A	72913
NZ_KB944666.1	chromosome00001	211703	A	G	72919
NZ_KB944666.1	chromosome00001	211704	T	C	72920
NZ_KB944666.1	chromosome00001	211705	A	T	72921
NZ_KB944666.1	chromosome00001	211709	.	CGCTCAAAAACTGATACACGGCGAGAACAGAAGCAACCCCTTCGGAAATAAGCCGAAATTCTCCAAAAATTAAAGAACAATTTTCGGAAATTCCTTCTTATTTCTCGGAGTTAAACACTTCTGTCCC	72925
NZ_KB944666.1	chromosome00001	211711	.	CCTC	73054
NZ_KB944666.1	chromosome00001	211714	C	T	73061
NZ_KB944666.1	chromosome00001	211754	T	C	73101
NZ_KB944666.1	chromosome00001	211985	G	A	73332
NZ_KB944666.1	chromosome00001	212060	G	T	73407
NZ_KB944666.1	chromosome00001	212177	G	A	73524
NZ_KB944666.1	chromosome00001	212207	T	C	73554
NZ_KB944666.1	chromosome00001	212213	G	A	73560
NZ_KB944666.1	chromosome00001	212390	G	A	73737
NZ_KB944666.1	chromosome00001	212486	G	A	73833
NZ_KB944666.1	chromosome00001	212549	A	T	73896
NZ_KB944666.1	chromosome00001	212753	G	A	74100
NZ_KB944666.1	chromosome00001	212756	T	C	74103
NZ_KB944666.1	chromosome00001	212783	C	T	74130
NZ_KB944666.1	chromosome00001	212891	A	G	74238
NZ_KB944666.1	chromosome00001	213356	G	A	74703
NZ_KB944666.1	chromosome00001	213506	C	T	74853
NZ_KB944666.1	chromosome00001	213611	G	A	74958
NZ_KB944666.1	chromosome00001	213623	A	G	74970
NZ_KB944666.1	chromosome00001	213632	C	A	74979
NZ_KB944666.1	chromosome00001	213656	A	G	75003
NZ_KB944666.1	chromosome00001	213732	C	T	75079
NZ_KB944666.1	chromosome00001	213989	C	T	75336
NZ_KB944666.1	chromosome00001	214127	C	T	75474
NZ_KB944666.1	chromosome00001	214842	T	A	76189
NZ_KB944666.1	chromosome00001	214894	.	AGAAATAAGAAGAAATTTCCGAAAATTGTTCTTTAATTTTTGG	76241
NZ_KB944666.1	chromosome00001	214909	TGTTTTCTCGCCAAAGGCTCGTCACATTTTTATCCTTGCGAA	.	76299
NZ_KB944666.1	chromosome00001	215140	A	G	76488
NZ_KB944666.1	chromosome00001	215278	T	C	76626
NZ_KB944666.1	chromosome00001	215338	G	A	76686
NZ_KB944666.1	chromosome00001	215341	G	A	76689
NZ_KB944666.1	chromosome00001	215473	A	T	76821
NZ_KB944666.1	chromosome00001	215533	T	C	76881
NZ_KB944666.1	chromosome00001	215659	G	A	77007
NZ_KB944666.1	chromosome00001	215860	G	A	77208
NZ_KB944666.1	chromosome00001	216162	T	C	77510
NZ_KB944666.1	chromosome00001	216283	T	C	77631
NZ_KB944666.1	chromosome00001	216632	G	A	77980
NZ_KB944666.1	chromosome00001	216773	T	C	78121
NZ_KB944666.1	chromosome00001	216776	A	G	78124
NZ_KB944666.1	chromosome00001	216878	C	T	78226
NZ_KB944666.1	chromosome00001	217172	G	A	78520
NZ_KB944666.1	chromosome00001	217274	C	T	78622
NZ_KB944666.1	chromosome00001	217286	T	G	78634
NZ_KB944666.1	chromosome00001	217563	G	T	78911
NZ_KB944666.1	chromosome00001	217582	G	A	78930
NZ_KB944666.1	chromosome00001	217802	C	T	79150
NZ_KB944666.1	chromosome00001	217835	A	G	79183
NZ_KB944666.1	chromosome00001	217988	C	T	79336
NZ_KB944666.1	chromosome00001	218000	T	C	79348
NZ_KB944666.1	chromosome00001	218384	G	A	79732
NZ_KB944666.1	chromosome00001	218417	C	T	79765
NZ_KB944666.1	chromosome00001	218513	.	A	79861
NZ_KB944666.1	chromosome00001	218517	C	A	79866
NZ_KB944666.1	chromosome00001	396841	A	G	169475
NZ_KB944666.1	chromosome00001	396955	T	C	169361
NZ_KB944666.1	chromosome00001	397186	G	A	169130
NZ_KB944666.1	chromosome00001	397327	A	G	168989
NZ_KB944666.1	chromosome00001	397627	G	A	168689
NZ_KB944666.1	chromosome00001	397732	A	G	168584
NZ_KB944666.1	chromosome00001	398312	A	T	168004
NZ_KB944666.1	chromosome00001	398352	G	A	167964
NZ_KB944666.1	chromosome00001	398390	G	A	167926
NZ_KB944666.1	chromosome00001	398616	C	T	167700
NZ_KB944666.1	chromosome00001	398778	C	T	167538
NZ_KB944666.1	chromosome00001	398841	G	T	167475
NZ_KB944666.1	chromosome00001	398864	A	G	167452
NZ_KB944666.1	chromosome00001	398880	A	T	167436
NZ_KB944666.1	chromosome00001	399258	T	C	167058
NZ_KB944666.1	chromosome00001	399747	A	G	166569
NZ_KB944666.1	chromosome00001	399963	G	A	166353
NZ_KB944666.1	chromosome00001	400638	T	C	165678
NZ_KB944666.1	chromosome00001	400709	G	A	165607
NZ_KB944666.1	chromosome00001	400809	T	G	165507
NZ_KB944666.1	chromosome00001	400822	A	C	165494
NZ_KB944666.1	chromosome00001	400844	T	C	165472
NZ_KB944666.1	chromosome00001	400882	C	T	165434
NZ_KB944666.1	chromosome00001	400903	A	C	165413
NZ_KB944666.1	chromosome00001	401003	G	T	165313
NZ_KB944666.1	chromosome00001	401084	G	T	165232
NZ_KB944666.1	chromosome00001	401183	G	A	165133
NZ_KB944666.1	chromosome00001	401306	A	G	165010
NZ_KB944666.1	chromosome00001	401315	A	G	165001
NZ_KB944666.1	chromosome00001	401360	T	C	164956
NZ_KB944666.1	chromosome00001	401417	T	C	164899
NZ_KB944666.1	chromosome00001	401564	T	C	164752
NZ_KB944666.1	chromosome00001	401618	T	C	164698
NZ_KB944666.1	chromosome00001	401639	T	G	164677
NZ_KB944666.1	chromosome00001	402766	A	G	163550
NZ_KB944666.1	chromosome00001	402769	T	C	163547
NZ_KB944666.1	chromosome00001	402826	C	T	163490
NZ_KB944666.1	chromosome00001	402874	C	T	163442
NZ_KB944666.1	chromosome00001	402934	C	T	163382
NZ_KB944666.1	chromosome00001	402958	G	A	163358
NZ_KB944666.1	chromosome00001	402970	T	C	163346
NZ_KB944666.1	chromosome00001	402991	G	A	163325
NZ_KB944666.1	chromosome00001	403443	A	G	162873
NZ_KB944666.1	chromosome00001	403602	G	A	162714
NZ_KB944666.1	chromosome00001	403749	C	T	162567
NZ_KB944666.1	chromosome00001	403827	G	A	162489
NZ_KB944666.1	chromosome00001	404247	G	T	162069
NZ_KB944666.1	chromosome00001	404652	C	G	161664
NZ_KB944666.1	chromosome00001	404791	C	T	161525
NZ_KB944666.1	chromosome00001	405058	C	T	161258
NZ_KB944666.1	chromosome00001	405075	T	G	161241
NZ_KB944666.1	chromosome00001	405253	C	T	161063
NZ_KB944666.1	chromosome00001	405281	A	G	161035
NZ_KB944666.1	chromosome00001	405762	T	C	160554
NZ_KB944666.1	chromosome00001	405909	T	C	160407
NZ_KB944666.1	chromosome00001	406266	T	C	160050
NZ_KB944666.1	chromosome00001	406413	T	C	159903
NZ_KB944666.1	chromosome00001	406663	T	C	159653
NZ_KB944666.1	chromosome00001	407042	A	G	159274
NZ_KB944666.1	chromosome00001	407084	A	C	159232
NZ_KB944666.1	chromosome00001	407291	C	T	159025
NZ_KB944666.1	chromosome00001	407423	A	G	158893
NZ_KB944666.1	chromosome00001	407597	T	C	158719
NZ_KB944666.1	chromosome00001	407606	T	C	158710
NZ_KB944666.1	chromosome00001	407675	A	G	158641
NZ_KB944666.1	chromosome00001	407938	G	A	158378
NZ_KB944666.1	chromosome00001	408010	G	A	158306
NZ_KB944666.1	chromosome00001	408960	G	A	157356
NZ_KB944666.1	chromosome00001	409239	C	T	157077
NZ_KB944666.1	chromosome00001	409285	C	T	157031
NZ_KB944666.1	chromosome00001	409329	A	G	156987
NZ_KB944666.1	chromosome00001	409407	C	T	156909
NZ_KB944666.1	chromosome00001	409497	T	C	156819
NZ_KB944666.1	chromosome00001	409536	C	T	156780
NZ_KB944666.1	chromosome00001	409837	T	A	156479
NZ_KB944666.1	chromosome00001	409873	A	T	156443
NZ_KB944666.1	chromosome00001	409906	A	T	156410
NZ_KB944666.1	chromosome00001	410005	C	G	156311
NZ_KB944666.1	chromosome00001	410008	G	A	156308
NZ_KB944666.1	chromosome00001	410161	T	C	156155
NZ_KB944666.1	chromosome00001	410170	T	C	156146
NZ_KB944666.1	chromosome00001	410416	G	A	155900
NZ_KB944666.1	chromosome00001	410422	T	C	155894
NZ_KB944666.1	chromosome00001	410449	G	A	155867
NZ_KB944666.1	chromosome00001	410566	T	C	155750
NZ_KB944666.1	chromosome00001	410569	A	G	155747
NZ_KB944666.1	chromosome00001	410593	A	G	155723
NZ_KB944666.1	chromosome00001	410647	A	G	155669
NZ_KB944666.1	chromosome00001	410925	C	T	155391
NZ_KB944666.1	chromosome00001	411180	C	T	155136
NZ_KB944666.1	chromosome00001	411249	A	G	155067
NZ_KB944666.1	chromosome00001	411396	C	T	154920
NZ_KB944666.1	chromosome00001	411402	G	A	154914
NZ_KB944666.1	chromosome00001	411403	T	C	154913
NZ_KB944666.1	chromosome00001	411534	G	A	154782
NZ_KB944666.1	chromosome00001	411567	T	C	154749
NZ_KB944666.1	chromosome00001	411582	G	A	154734
NZ_KB944666.1	chromosome00001	411657	G	A	154659
NZ_KB944666.1	chromosome00001	411749	G	A	154567
NZ_KB944666.1	chromosome00001	411774	T	G	154542
NZ_KB944666.1	chromosome00001	411812	A	G	154504
NZ_KB944666.1	chromosome00001	411827	T	C	154489
NZ_KB944666.1	chromosome00001	411834	C	T	154482
NZ_KB944666.1	chromosome00001	411855	A	G	154461
NZ_KB944666.1	chromosome00001	411863	A	T	154453
NZ_KB944666.1	chromosome00001	411876	G	A	154440
NZ_KB944666.1	chromosome00001	411883	T	C	154433
NZ_KB944666.1	chromosome00001	412028	T	C	154288
NZ_KB944666.1	chromosome00001	412070	T	C	154246
NZ_KB944666.1	chromosome00001	412094	C	T	154222
NZ_KB944666.1	chromosome00001	412367	T	C	153949
NZ_KB944666.1	chromosome00001	412405	C	T	153911
NZ_KB944666.1	chromosome00001	412421	G	A	153895
NZ_KB944666.1	chromosome00001	412508	C	T	153808
NZ_KB944666.1	chromosome00001	412712	G	A	153604
NZ_KB944666.1	chromosome00001	412734	G	A	153582
NZ_KB944666.1	chromosome00001	413004	A	G	153312
NZ_KB944666.1	chromosome00001	413118	C	T	153198
NZ_KB944666.1	chromosome00001	413205	A	G	153111
NZ_KB944666.1	chromosome00001	413235	G	A	153081
NZ_KB944666.1	chromosome00001	413301	G	A	153015
NZ_KB944666.1	chromosome00001	413718	T	G	152598
NZ_KB944666.1	chromosome00001	413769	C	T	152547
NZ_KB944666.1	chromosome00001	413784	G	A	152532
NZ_KB944666.1	chromosome00001	413892	C	T	152424
NZ_KB944666.1	chromosome00001	414133	T	C	152183
NZ_KB944666.1	chromosome00001	414334	A	G	151982
NZ_KB944666.1	chromosome00001	414691	G	A	151625
NZ_KB944666.1	chromosome00001	415101	G	A	151215
NZ_KB944666.1	chromosome00001	415168	A	G	151148
NZ_KB944666.1	chromosome00001	415320	C	T	150996
NZ_KB944666.1	chromosome00001	415323	C	T	150993
NZ_KB944666.1	chromosome00001	415416	C	T	150900
NZ_KB944666.1	chromosome00001	415634	.	A	150682
NZ_KB944666.1	chromosome00001	415669	TT	.	150646
NZ_KB944666.1	chromosome00001	415715	G	A	150602
NZ_KB944666.1	chromosome00001	415916	A	G	150401
NZ_KB944666.1	chromosome00001	416057	C	T	150260
NZ_KB944666.1	chromosome00001	416069	G	A	150248
NZ_KB944666.1	chromosome00001	416071	C	A	150246
NZ_KB944666.1	chromosome00001	416174	A	G	150143
NZ_KB944666.1	chromosome00001	416480	A	G	149837
NZ_KB944666.1	chromosome00001	416730	T	.	149587
NZ_KB944666.1	chromosome00001	417000	G	A	149318
NZ_KB944666.1	chromosome00001	417078	A	G	149240
NZ_KB944666.1	chromosome00001	417156	G	A	149162
NZ_KB944666.1	chromosome00001	417162	A	T	149156
NZ_KB944666.1	chromosome00001	417183	C	T	149135
NZ_KB944666.1	chromosome00001	417285	T	G	149033
NZ_KB944666.1	chromosome00001	417692	A	G	148626
NZ_KB944666.1	chromosome00001	417714	A	C	148604
NZ_KB944666.1	chromosome00001	417716	T	G	148602
NZ_KB944666.1	chromosome00001	417779	A	T	148539
NZ_KB944666.1	chromosome00001	417881	A	G	148437
NZ_KB944666.1	chromosome00001	417911	G	A	148407
NZ_KB944666.1	chromosome00001	417917	C	T	148401
NZ_KB944666.1	chromosome00001	417971	A	G	148347
NZ_KB944666.1	chromosome00001	418253	T	C	148065
NZ_KB944666.1	chromosome00001	418284	G	A	148034
NZ_KB944666.1	chromosome00001	418322	C	T	147996
NZ_KB944666.1	chromosome00001	418418	G	A	147900
NZ_KB944666.1	chromosome00001	418490	T	G	147828
NZ_KB944666.1	chromosome00001	418517	C	T	147801
NZ_KB944666.1	chromosome00001	418647	C	A	147671
NZ_KB944666.1	chromosome00001	418675	C	T	147643
NZ_KB944666.1	chromosome00001	418697	A	G	147621
NZ_KB944666.1	chromosome00001	418754	T	G	147564
NZ_KB944666.1	chromosome00001	418775	C	A	147543
NZ_KB944666.1	chromosome00001	418852	G	A	147466
NZ_KB944666.1	chromosome00001	418912	G	A	147406
NZ_KB944666.1	chromosome00001	418933	C	T	147385
NZ_KB944666.1	chromosome00001	419246	T	G	147072
NZ_KB944666.1	chromosome00001	419767	C	G	146551
NZ_KB944666.1	chromosome00001	419962	A	G	146356
NZ_KB944666.1	chromosome00001	420075	T	C	146243
NZ_KB944666.1	chromosome00001	420147	C	T	146171
NZ_KB944666.1	chromosome00001	420270	G	A	146048
NZ_KB944666.1	chromosome00001	420418	A	G	145900
NZ_KB944666.1	chromosome00001	420477	C	T	145841
NZ_KB944666.1	chromosome00001	420552	C	T	145766
NZ_KB944666.1	chromosome00001	420747	A	G	145571
NZ_KB944666.1	chromosome00001	421188	G	A	145130
NZ_KB944666.1	chromosome00001	421452	A	G	144866
NZ_KB944666.1	chromosome00001	421889	A	C	144429
NZ_KB944666.1	chromosome00001	421908	T	C	144410
NZ_KB944666.1	chromosome00001	421983	C	T	144335
NZ_KB944666.1	chromosome00001	421989	G	T	144329
NZ_KB944666.1	chromosome00001	422004	G	A	144314
NZ_KB944666.1	chromosome00001	422094	A	G	144224
NZ_KB944666.1	chromosome00001	422345	C	T	143973
NZ_KB944666.1	chromosome00001	422486	C	T	143832
NZ_KB944666.1	chromosome00001	422630	T	C	143688
NZ_KB944666.1	chromosome00001	422984	G	A	143334
NZ_KB944666.1	chromosome00001	423315	G	T	143003
NZ_KB944666.1	chromosome00001	423376	G	A	142942
NZ_KB944666.1	chromosome00001	423377	G	A	142941
NZ_KB944666.1	chromosome00001	424498	G	A	141820
NZ_KB944666.1	chromosome00001	426549	C	T	139769
NZ_KB944666.1	chromosome00001	427044	C	T	139274
NZ_KB944666.1	chromosome00001	428058	.	T	138260
NZ_KB944666.1	chromosome00001	428126	C	A	138191
NZ_KB944666.1	chromosome00001	428208	A	G	138109
NZ_KB944666.1	chromosome00001	428298	C	T	138019
NZ_KB944666.1	chromosome00001	428330	T	C	137987
NZ_KB944666.1	chromosome00001	428448	A	G	137869
NZ_KB944666.1	chromosome00001	428814	G	A	137503
NZ_KB944666.1	chromosome00001	428868	G	A	137449
NZ_KB944666.1	chromosome00001	428943	A	T	137374
NZ_KB944666.1	chromosome00001	429112	.	A	137205
NZ_KB944666.1	chromosome00001	429140	T	A	137176
NZ_KB944666.1	chromosome00001	429486	A	G	136830
NZ_KB944666.1	chromosome00001	429487	T	C	136829
NZ_KB944666.1	chromosome00001	429816	C	T	136500
NZ_KB944666.1	chromosome00001	429890	G	A	136426
NZ_KB944666.1	chromosome00001	429891	C	T	136425
NZ_KB944666.1	chromosome00001	429915	G	A	136401
NZ_KB944666.1	chromosome00001	429969	C	T	136347
NZ_KB944666.1	chromosome00001	429993	A	G	136323
NZ_KB944666.1	chromosome00001	430017	C	T	136299
NZ_KB944666.1	chromosome00001	430026	A	G	136290
NZ_KB944666.1	chromosome00001	430029	A	G	136287
NZ_KB944666.1	chromosome00001	430038	T	G	136278
NZ_KB944666.1	chromosome00001	430122	A	T	136194
NZ_KB944666.1	chromosome00001	430261	A	G	136055
NZ_KB944666.1	chromosome00001	432100	T	C	134216
NZ_KB944666.1	chromosome00001	432756	A	G	133560
NZ_KB944666.1	chromosome00001	433329	C	T	132987
NZ_KB944666.1	chromosome00001	434379	T	C	131937
NZ_KB944666.1	chromosome00001	434700	T	C	131616
NZ_KB944666.1	chromosome00001	438019	C	T	128297
NZ_KB944666.1	chromosome00001	439908	G	A	126408
NZ_KB944666.1	chromosome00001	440685	T	C	125631
NZ_KB944666.1	chromosome00001	440802	C	T	125514
NZ_KB944666.1	chromosome00001	441174	A	G	125142
NZ_KB944666.1	chromosome00001	441749	G	A	124567
NZ_KB944666.1	chromosome00001	442233	A	G	124083
NZ_KB944666.1	chromosome00001	444529	A	G	121787
NZ_KB944666.1	chromosome00001	445188	A	T	121128
NZ_KB944666.1	chromosome00001	445201	G	A	121115
NZ_KB944666.1	chromosome00001	445211	G	C	121105
NZ_KB944666.1	chromosome00001	445227	G	A	121089
NZ_KB944666.1	chromosome00001	445256	G	A	121060
NZ_KB944666.1	chromosome00001	445374	T	C	120942
NZ_KB944666.1	chromosome00001	445719	A	G	120597
NZ_KB944666.1	chromosome00001	446280	A	T	120036
NZ_KB944666.1	chromosome00001	446286	A	G	120030
NZ_KB944666.1	chromosome00001	446328	G	T	119988
NZ_KB944666.1	chromosome00001	446338	G	A	119978
NZ_KB944666.1	chromosome00001	446430	T	C	119886
NZ_KB944666.1	chromosome00001	446521	A	G	119795
NZ_KB944666.1	chromosome00001	446525	T	A	119791
NZ_KB944666.1	chromosome00001	446840	C	T	119476
NZ_KB944666.1	chromosome00001	446949	T	C	119367
NZ_KB944666.1	chromosome00001	447138	T	C	119178
NZ_KB944666.1	chromosome00001	447483	C	T	118833
NZ_KB944666.1	chromosome00001	447489	T	C	118827
NZ_KB944666.1	chromosome00001	447555	G	A	118761
NZ_KB944666.1	chromosome00001	447570	A	G	118746
NZ_KB944666.1	chromosome00001	447666	G	A	118650
NZ_KB944666.1	chromosome00001	447672	C	T	118644
NZ_KB944666.1	chromosome00001	447873	C	T	118443
NZ_KB944666.1	chromosome00001	448140	A	G	118176
NZ_KB944666.1	chromosome00001	448446	C	T	117870
NZ_KB944666.1	chromosome00001	448512	A	G	117804
NZ_KB944666.1	chromosome00001	448539	G	A	117777
NZ_KB944666.1	chromosome00001	448811	T	A	117505
NZ_KB944666.1	chromosome00001	448836	T	C	117480
NZ_KB944666.1	chromosome00001	448850	G	A	117466
NZ_KB944666.1	chromosome00001	449114	C	T	117202
NZ_KB944666.1	chromosome00001	449168	A	G	117148
NZ_KB944666.1	chromosome00001	449315	T	C	117001
NZ_KB944666.1	chromosome00001	449336	T	C	116980
NZ_KB944666.1	chromosome00001	449584	C	T	116732
NZ_KB944666.1	chromosome00001	449596	T	C	116720
NZ_KB944666.1	chromosome00001	449626	C	T	116690
NZ_KB944666.1	chromosome00001	449830	C	G	116486
NZ_KB944666.1	chromosome00001	449863	T	A	116453
NZ_KB944666.1	chromosome00001	449992	T	C	116324
NZ_KB944666.1	chromosome00001	450000	G	A	116316
NZ_KB944666.1	chromosome00001	450004	G	A	116312
NZ_KB944666.1	chromosome00001	450100	C	T	116216
NZ_KB944666.1	chromosome00001	450250	C	T	116066
NZ_KB944666.1	chromosome00001	450436	G	A	115880
NZ_KB944666.1	chromosome00001	450538	G	T	115778
NZ_KB944666.1	chromosome00001	450616	C	T	115700
NZ_KB944666.1	chromosome00001	450628	A	C	115688
NZ_KB944666.1	chromosome00001	450664	G	A	115652
NZ_KB944666.1	chromosome00001	450688	C	T	115628
NZ_KB944666.1	chromosome00001	450760	C	T	115556
NZ_KB944666.1	chromosome00001	450808	A	G	115508
NZ_KB944666.1	chromosome00001	450883	T	C	115433
NZ_KB944666.1	chromosome00001	451633	T	A	114683
NZ_KB944666.1	chromosome00001	452278	C	T	114038
NZ_KB944666.1	chromosome00001	452326	T	G	113990
NZ_KB944666.1	chromosome00001	452518	C	T	113798
NZ_KB944666.1	chromosome00001	452569	G	A	113747
NZ_KB944666.1	chromosome00001	452593	G	A	113723
NZ_KB944666.1	chromosome00001	452863	A	C	113453
NZ_KB944666.1	chromosome00001	452943	A	G	113373
NZ_KB944666.1	chromosome00001	453165	T	C	113151
NZ_KB944666.1	chromosome00001	453211	A	C	113105
NZ_KB944666.1	chromosome00001	453234	G	C	113082
NZ_KB944666.1	chromosome00001	453235	G	A	113081
NZ_KB944666.1	chromosome00001	453249	C	T	113067
NZ_KB944666.1	chromosome00001	453280	G	A	113036
NZ_KB944666.1	chromosome00001	453281	C	T	113035
NZ_KB944666.1	chromosome00001	453373	G	A	112943
NZ_KB944666.1	chromosome00001	453397	A	G	112919
NZ_KB944666.1	chromosome00001	453412	T	C	112904
NZ_KB944666.1	chromosome00001	453424	T	C	112892
NZ_KB944666.1	chromosome00001	453517	T	G	112799
NZ_KB944666.1	chromosome00001	453953	G	A	112363
NZ_KB944666.1	chromosome00001	453956	G	A	112360
NZ_KB944666.1	chromosome00001	454022	A	G	112294
NZ_KB944666.1	chromosome00001	454073	A	G	112243
NZ_KB944666.1	chromosome00001	454127	C	T	112189
NZ_KB944666.1	chromosome00001	454167	T	C	112149
NZ_KB944666.1	chromosome00001	454213	C	A	112103
NZ_KB944666.1	chromosome00001	454214	G	A	112102
NZ_KB944666.1	chromosome00001	454335	T	C	111981
NZ_KB944666.1	chromosome00001	454421	G	A	111895
NZ_KB944666.1	chromosome00001	454535	T	A	111781
NZ_KB944666.1	chromosome00001	454556	T	C	111760
NZ_KB944666.1	chromosome00001	455015	A	G	111301
NZ_KB944666.1	chromosome00001	455203	A	G	111113
NZ_KB944666.1	chromosome00001	455308	G	A	111008
NZ_KB944666.1	chromosome00001	455332	T	C	110984
NZ_KB944666.1	chromosome00001	455538	G	A	110778
NZ_KB944666.1	chromosome00001	455968	A	T	110348
NZ_KB944666.1	chromosome00001	456028	A	C	110288
NZ_KB944666.1	chromosome00001	456148	C	T	110168
NZ_KB944666.1	chromosome00001	457177	G	A	109139
NZ_KB944666.1	chromosome00001	457995	C	T	108321
NZ_KB944666.1	chromosome00001	458111	A	G	108205
NZ_KB944666.1	chromosome00001	458221	C	T	108095
NZ_KB944666.1	chromosome00001	458299	T	C	108017
NZ_KB944666.1	chromosome00001	458330	G	A	107986
NZ_KB944666.1	chromosome00001	458372	A	C	107944
NZ_KB944666.1	chromosome00001	458570	A	T	107746
NZ_KB944666.1	chromosome00001	458600	A	G	107716
NZ_KB944666.1	chromosome00001	458921	G	T	107395
NZ_KB944666.1	chromosome00001	459991	.	A	106325
NZ_KB944666.1	chromosome00001	460059	A	C	106256
NZ_KB944666.1	chromosome00001	460103	C	T	106212
NZ_KB944666.1	chromosome00001	460148	T	C	106167
NZ_KB944666.1	chromosome00001	460183	A	C	106132
NZ_KB944666.1	chromosome00001	460272	A	G	106043
NZ_KB944666.1	chromosome00001	460331	A	T	105984
NZ_KB944666.1	chromosome00001	460373	A	G	105942
NZ_KB944666.1	chromosome00001	460439	G	A	105876
NZ_KB944666.1	chromosome00001	460580	C	T	105735
NZ_KB944666.1	chromosome00001	460688	G	T	105627
NZ_KB944666.1	chromosome00001	460874	T	C	105441
NZ_KB944666.1	chromosome00001	461039	T	C	105276
NZ_KB944666.1	chromosome00001	461348	C	T	104967
NZ_KB944666.1	chromosome00001	461354	A	G	104961
NZ_KB944666.1	chromosome00001	461372	C	T	104943
NZ_KB944666.1	chromosome00001	461516	A	G	104799
NZ_KB944666.1	chromosome00001	461635	.	T	104680
NZ_KB944666.1	chromosome00001	461681	T	A	104633
NZ_KB944666.1	chromosome00001	461698	G	C	104616
NZ_KB944666.1	chromosome00001	461729	T	G	104585
NZ_KB944666.1	chromosome00001	461754	T	C	104560
NZ_KB944666.1	chromosome00001	461778	T	C	104536
NZ_KB944666.1	chromosome00001	461844	A	C	104470
NZ_KB944666.1	chromosome00001	461939	T	C	104375
NZ_KB944666.1	chromosome00001	462035	T	C	104279
NZ_KB944666.1	chromosome00001	462059	A	G	104255
NZ_KB944666.1	chromosome00001	462539	A	G	103775
NZ_KB944666.1	chromosome00001	462560	C	G	103754
NZ_KB944666.1	chromosome00001	462563	A	G	103751
NZ_KB944666.1	chromosome00001	462975	A	G	103339
NZ_KB944666.1	chromosome00001	463091	G	C	103223
NZ_KB944666.1	chromosome00001	463151	G	A	103163
NZ_KB944666.1	chromosome00001	463301	C	T	103013
NZ_KB944666.1	chromosome00001	463329	T	C	102985
NZ_KB944666.1	chromosome00001	463337	C	T	102977
NZ_KB944666.1	chromosome00001	463352	C	T	102962
NZ_KB944666.1	chromosome00001	463361	.	T	102953
NZ_KB944666.1	chromosome00001	463391	G	T	102922
NZ_KB944666.1	chromosome00001	463442	G	A	102871
NZ_KB944666.1	chromosome00001	463496	G	T	102817
NZ_KB944666.1	chromosome00001	463514	A	T	102799
NZ_KB944666.1	chromosome00001	463521	C	T	102792
NZ_KB944666.1	chromosome00001	463529	A	G	102784
NZ_KB944666.1	chromosome00001	464019	A	G	102294
NZ_KB944666.1	chromosome00001	464133	G	A	102180
NZ_KB944666.1	chromosome00001	464136	G	A	102177
NZ_KB944666.1	chromosome00001	464700	G	A	101613
NZ_KB944666.1	chromosome00001	464718	A	.	101595
NZ_KB944666.1	chromosome00001	465112	C	T	101202
NZ_KB944666.1	chromosome00001	465146	G	A	101168
NZ_KB944666.1	chromosome00001	465861	C	T	100453
NZ_KB944666.1	chromosome00001	465893	A	G	100421
NZ_KB944666.1	chromosome00001	465936	T	G	100378
NZ_KB944666.1	chromosome00001	465938	G	A	100376
NZ_KB944666.1	chromosome00001	466067	G	A	100247
NZ_KB944666.1	chromosome00001	466073	T	C	100241
NZ_KB944666.1	chromosome00001	466079	C	T	100235
NZ_KB944666.1	chromosome00001	466328	T	G	99986
NZ_KB944666.1	chromosome00001	466820	A	G	99494
NZ_KB944666.1	chromosome00001	467504	C	T	98810
NZ_KB944666.1	chromosome00001	467828	T	C	98486
NZ_KB944666.1	chromosome00001	467861	A	G	98453
NZ_KB944666.1	chromosome00001	468035	T	G	98279
NZ_KB944666.1	chromosome00001	468284	C	T	98030
NZ_KB944666.1	chromosome00001	468368	A	G	97946
NZ_KB944666.1	chromosome00001	468398	T	C	97916
NZ_KB944666.1	chromosome00001	468434	A	G	97880
NZ_KB944666.1	chromosome00001	468545	C	T	97769
NZ_KB944666.1	chromosome00001	468551	T	C	97763
NZ_KB944666.1	chromosome00001	468740	C	T	97574
NZ_KB944666.1	chromosome00001	468921	A	G	97393
NZ_KB944666.1	chromosome00001	469050	G	A	97264
NZ_KB944666.1	chromosome00001	469976	T	C	96338
NZ_KB944666.1	chromosome00001	470015	G	A	96299
NZ_KB944666.1	chromosome00001	470198	A	G	96116
NZ_KB944666.1	chromosome00001	470219	T	C	96095
NZ_KB944666.1	chromosome00001	471007	T	G	95307
NZ_KB944666.1	chromosome00001	472100	T	C	94214
NZ_KB944666.1	chromosome00001	472368	C	T	93946
NZ_KB944666.1	chromosome00001	472644	G	A	93670
NZ_KB944666.1	chromosome00001	472659	G	A	93655
NZ_KB944666.1	chromosome00001	472662	G	T	93652
NZ_KB944666.1	chromosome00001	472698	T	C	93616
NZ_KB944666.1	chromosome00001	472797	A	G	93517
NZ_KB944666.1	chromosome00001	473242	T	C	93072
NZ_KB944666.1	chromosome00001	473313	A	G	93001
NZ_KB944666.1	chromosome00001	473317	G	A	92997
NZ_KB944666.1	chromosome00001	473322	C	T	92992
NZ_KB944666.1	chromosome00001	473334	A	G	92980
NZ_KB944666.1	chromosome00001	473344	T	A	92970
NZ_KB944666.1	chromosome00001	473391	A	G	92923
NZ_KB944666.1	chromosome00001	474438	C	T	91876
NZ_KB944666.1	chromosome00001	474933	A	G	91381
NZ_KB944666.1	chromosome00001	475098	G	A	91216
NZ_KB944666.1	chromosome00001	475236	T	C	91078
NZ_KB944666.1	chromosome00001	475620	C	T	90694
NZ_KB944666.1	chromosome00001	475644	C	T	90670
NZ_KB944666.1	chromosome00001	475656	T	C	90658
NZ_KB944666.1	chromosome00001	475854	C	T	90460
NZ_KB944666.1	chromosome00001	475869	G	T	90445
NZ_KB944666.1	chromosome00001	475884	T	C	90430
NZ_KB944666.1	chromosome00001	476001	C	T	90313
NZ_KB944666.1	chromosome00001	476025	A	G	90289
NZ_KB944666.1	chromosome00001	476049	A	G	90265
NZ_KB944666.1	chromosome00001	476073	T	C	90241
NZ_KB944666.1	chromosome00001	476624	G	A	89690
NZ_KB944666.1	chromosome00001	476822	T	C	89492
NZ_KB944666.1	chromosome00001	476900	C	T	89414
NZ_KB944666.1	chromosome00001	476918	G	A	89396
NZ_KB944666.1	chromosome00001	478054	T	G	88260
NZ_KB944666.1	chromosome00001	479639	A	G	86675
NZ_KB944666.1	chromosome00001	480444	C	T	85870
NZ_KB944666.1	chromosome00001	480706	C	T	85608
NZ_KB944666.1	chromosome00001	480845	G	T	85469
NZ_KB944666.1	chromosome00001	482291	A	G	84023
NZ_KB944666.1	chromosome00001	482352	TCAAATAAGTTCGGGGCCTTAGCTCAGCTGGGAGAGCGCCTGCTTTGCACGCAGGAGGTCAGCGGTTCGATCCCGCTAGGCTCCATTGGTAGCTTTTGCTAT	.	83962
NZ_KB944666.1	chromosome00001	482454	C	A	83962
NZ_KB944666.1	chromosome00001	482456	G	C	83960
NZ_KB944666.1	chromosome00001	485171	G	T	81245
NZ_KB944666.1	chromosome00001	485450	C	T	80966
NZ_KB944666.1	chromosome00001	396263	T	C	188230
NZ_KB944666.1	chromosome00001	396266	A	G	188227
NZ_KB944666.1	chromosome00001	396268	T	C	188225
NZ_KB944666.1	chromosome00001	396331	T	C	188162
NZ_KB944666.1	chromosome00001	396368	T	C	188125
NZ_KB944666.1	chromosome00001	387397	A	G	199941
NZ_KB944666.1	chromosome00001	387418	C	T	199920
NZ_KB944666.1	chromosome00001	387419	A	G	199919
NZ_KB944666.1	chromosome00001	387440	G	A	199898
NZ_KB944666.1	chromosome00001	387459	C	T	199879
NZ_KB944666.1	chromosome00001	387465	G	A	199873
NZ_KB944666.1	chromosome00001	387504	C	A	199834
NZ_KB944666.1	chromosome00001	387586	C	T	199752
NZ_KB944666.1	chromosome00001	388017	G	A	199321
NZ_KB944666.1	chromosome00001	388051	C	T	199287
NZ_KB944666.1	chromosome00001	388336	T	C	199002
NZ_KB944666.1	chromosome00001	388805	C	A	198533
NZ_KB944666.1	chromosome00001	388915	T	C	198423
NZ_KB944666.1	chromosome00001	389881	A	C	197457
NZ_KB944666.1	chromosome00001	389974	A	G	197364
NZ_KB944666.1	chromosome00001	390446	C	A	196892
NZ_KB944666.1	chromosome00001	390720	T	C	196618
NZ_KB944666.1	chromosome00001	390777	C	T	196561
NZ_KB944666.1	chromosome00001	390972	A	G	196366
NZ_KB944666.1	chromosome00001	391039	G	A	196299
NZ_KB944666.1	chromosome00001	391044	T	C	196294
NZ_KB944666.1	chromosome00001	391071	A	G	196267
NZ_KB944666.1	chromosome00001	391090	T	C	196248
NZ_KB944666.1	chromosome00001	391125	T	C	196213
NZ_KB944666.1	chromosome00001	391137	C	T	196201
NZ_KB944666.1	chromosome00001	391191	T	G	196147
NZ_KB944666.1	chromosome00001	391284	T	G	196054
NZ_KB944666.1	chromosome00001	391341	C	T	195997
NZ_KB944666.1	chromosome00001	391428	C	T	195910
NZ_KB944666.1	chromosome00001	391431	C	T	195907
NZ_KB944666.1	chromosome00001	391485	T	C	195853
NZ_KB944666.1	chromosome00001	391563	C	A	195775
NZ_KB944666.1	chromosome00001	391602	C	T	195736
NZ_KB944666.1	chromosome00001	391656	C	T	195682
NZ_KB944666.1	chromosome00001	391666	A	G	195672
NZ_KB944666.1	chromosome00001	391669	T	G	195669
NZ_KB944666.1	chromosome00001	391738	C	T	195600
NZ_KB944666.1	chromosome00001	391808	T	C	195530
NZ_KB944666.1	chromosome00001	391829	G	A	195509
NZ_KB944666.1	chromosome00001	391868	C	T	195470
NZ_KB944666.1	chromosome00001	391895	C	T	195443
NZ_KB944666.1	chromosome00001	391901	G	A	195437
NZ_KB944666.1	chromosome00001	391902	T	G	195436
NZ_KB944666.1	chromosome00001	392060	G	A	195278
NZ_KB944666.1	chromosome00001	392111	G	A	195227
NZ_KB944666.1	chromosome00001	392116	C	T	195222
NZ_KB944666.1	chromosome00001	392134	G	A	195204
NZ_KB944666.1	chromosome00001	392146	T	A	195192
NZ_KB944666.1	chromosome00001	392389	A	G	194949
NZ_KB944666.1	chromosome00001	392478	C	T	194860
NZ_KB944666.1	chromosome00001	392545	A	G	194793
NZ_KB944666.1	chromosome00001	392617	G	A	194721
NZ_KB944666.1	chromosome00001	392626	C	T	194712
NZ_KB944666.1	chromosome00001	392691	T	C	194647
NZ_KB944666.1	chromosome00001	392698	C	T	194640
NZ_KB944666.1	chromosome00001	392842	G	A	194496
NZ_KB944666.1	chromosome00001	392884	A	G	194454
NZ_KB944666.1	chromosome00001	393025	C	T	194313
NZ_KB944666.1	chromosome00001	393055	C	T	194283
NZ_KB944666.1	chromosome00001	393070	T	C	194268
NZ_KB944666.1	chromosome00001	393442	T	C	193896
NZ_KB944666.1	chromosome00001	393533	G	A	193805
NZ_KB944666.1	chromosome00001	393606	A	G	193732
NZ_KB944666.1	chromosome00001	393800	G	A	193538
NZ_KB944666.1	chromosome00001	393808	G	A	193530
NZ_KB944666.1	chromosome00001	394405	C	T	192933
NZ_KB944666.1	chromosome00001	394536	A	G	192802
NZ_KB944666.1	chromosome00001	394554	A	C	192784
NZ_KB944666.1	chromosome00001	394658	T	C	192680
NZ_KB944666.1	chromosome00001	394871	A	G	192467
NZ_KB944666.1	chromosome00001	395225	T	C	192113
NZ_KB944666.1	chromosome00001	395349	G	A	191989
NZ_KB944666.1	chromosome00001	395393	G	A	191945
NZ_KB944666.1	chromosome00001	395405	G	A	191933
NZ_KB944666.1	chromosome00001	395439	A	G	191899
NZ_KB944666.1	chromosome00001	395492	G	A	191846
NZ_KB944666.1	chromosome00001	395522	A	G	191816
NZ_KB944666.1	chromosome00001	395528	A	G	191810
NZ_KB944666.1	chromosome00001	395762	T	G	191576
NZ_KB944666.1	chromosome00001	395792	C	T	191546
NZ_KB944666.1	chromosome00001	395879	A	G	191459
NZ_KB944666.1	chromosome00001	396039	G	C	191299
NZ_KB944666.1	chromosome00001	385618	C	T	203484
NZ_KB944666.1	chromosome00001	385642	G	A	203460
NZ_KB944666.1	chromosome00001	385657	C	T	203445
NZ_KB944666.1	chromosome00001	386028	A	G	203074
NZ_KB944666.1	chromosome00001	386037	T	C	203065
NZ_KB944666.1	chromosome00001	386082	C	T	203020
NZ_KB944666.1	chromosome00001	386225	C	T	202877
NZ_KB944666.1	chromosome00001	386296	T	C	202806
NZ_KB944666.1	chromosome00001	386335	A	G	202767
NZ_KB944666.1	chromosome00001	386340	A	G	202762
NZ_KB944666.1	chromosome00001	386455	C	T	202647
NZ_KB944666.1	chromosome00001	386537	A	G	202565
NZ_KB944666.1	chromosome00001	386602	A	T	202500
NZ_KB944666.1	chromosome00001	387180	A	C	201922
NZ_KB944666.1	chromosome00001	387217	C	A	201885
NZ_KB944666.1	chromosome00001	387250	C	T	201852
NZ_KB944666.1	chromosome00001	387290	A	G	201812
NZ_KB944666.1	chromosome00001	387292	A	T	201810
NZ_KB944666.1	chromosome00001	387319	G	A	201783
NZ_KB944666.1	chromosome00001	387322	C	T	201780
NZ_KB944666.1	chromosome00001	387329	C	T	201773
NZ_KB944666.1	chromosome00001	2012586	T	G	207530
NZ_KB944666.1	chromosome00001	2012588	C	T	207532
NZ_KB944666.1	chromosome00001	2012595	T	A	207539
NZ_KB944666.1	chromosome00001	2012607	T	C	207551
NZ_KB944666.1	chromosome00001	2012615	T	G	207559
NZ_KB944666.1	chromosome00001	2012625	G	A	207569
NZ_KB944666.1	chromosome00001	2012628	C	T	207572
NZ_KB944666.1	chromosome00001	2012637	A	T	207581
NZ_KB944666.1	chromosome00001	2012673	C	T	207617
NZ_KB944666.1	chromosome00001	2012676	A	T	207620
NZ_KB944666.1	chromosome00001	2012682	A	T	207626
NZ_KB944666.1	chromosome00001	2012691	C	A	207635
NZ_KB944666.1	chromosome00001	2012725	.	TTTA	207669
NZ_KB944666.1	chromosome00001	2012727	AG	.	207675
NZ_KB944666.1	chromosome00001	2012730	GA	.	207676
NZ_KB944666.1	chromosome00001	2012741	T	C	207685
NZ_KB944666.1	chromosome00001	2012745	.	GC	207689
NZ_KB944666.1	chromosome00001	2012747	C	.	207693
NZ_KB944666.1	chromosome00001	2012748	A	T	207693
NZ_KB944666.1	chromosome00001	2012751	T	.	207696
NZ_KB944666.1	chromosome00001	2012757	C	A	207701
NZ_KB944666.1	chromosome00001	2012760	.	TTCAAAAGTATCTTGTTGATTTTTACGCCATTT	207704
NZ_KB944666.1	chromosome00001	2012763	G	A	207740
NZ_KB944666.1	chromosome00001	2012781	A	G	207758
NZ_KB944666.1	chromosome00001	2012790	A	C	207767
NZ_KB944666.1	chromosome00001	2012791	T	G	207768
NZ_KB944666.1	chromosome00001	2012793	A	T	207770
NZ_KB944666.1	chromosome00001	2012796	A	G	207773
NZ_KB944666.1	chromosome00001	2012802	A	G	207779
NZ_KB944666.1	chromosome00001	2012808	A	G	207785
NZ_KB944666.1	chromosome00001	2012814	G	A	207791
NZ_KB944666.1	chromosome00001	2012817	G	A	207794
NZ_KB944666.1	chromosome00001	2012826	G	A	207803
NZ_KB944666.1	chromosome00001	2012827	T	G	207804
NZ_KB944666.1	chromosome00001	2012832	G	A	207809
NZ_KB944666.1	chromosome00001	2012835	C	A	207812
NZ_KB944666.1	chromosome00001	2012838	G	T	207815
NZ_KB944666.1	chromosome00001	2012841	T	C	207818
NZ_KB944666.1	chromosome00001	2012847	T	C	207824
NZ_KB944666.1	chromosome00001	2012850	A	G	207827
NZ_KB944666.1	chromosome00001	2012853	G	T	207830
NZ_KB944666.1	chromosome00001	2012865	A	T	207842
NZ_KB944666.1	chromosome00001	2012868	A	C	207845
NZ_KB944666.1	chromosome00001	2012889	C	A	207866
NZ_KB944666.1	chromosome00001	2012904	T	A	207881
NZ_KB944666.1	chromosome00001	2012922	T	C	207899
NZ_KB944666.1	chromosome00001	2012930	C	A	207907
NZ_KB944666.1	chromosome00001	2012931	A	G	207908
NZ_KB944666.1	chromosome00001	2012937	C	T	207914
NZ_KB944666.1	chromosome00001	2012940	G	A	207917
NZ_KB944666.1	chromosome00001	2012943	A	G	207920
NZ_KB944666.1	chromosome00001	2012946	A	G	207923
NZ_KB944666.1	chromosome00001	2012964	A	G	207941
NZ_KB944666.1	chromosome00001	2012973	T	C	207950
NZ_KB944666.1	chromosome00001	2012979	G	A	207956
NZ_KB944666.1	chromosome00001	2012982	T	C	207959
NZ_KB944666.1	chromosome00001	2012985	C	T	207962
NZ_KB944666.1	chromosome00001	2013018	A	G	207995
NZ_KB944666.1	chromosome00001	2013053	A	C	208030
NZ_KB944666.1	chromosome00001	2013054	A	T	208031
NZ_KB944666.1	chromosome00001	2013084	C	T	208061
NZ_KB944666.1	chromosome00001	2013260	T	C	208237
NZ_KB944666.1	chromosome00001	2013336	C	T	208313
NZ_KB944666.1	chromosome00001	2013348	G	A	208325
NZ_KB944666.1	chromosome00001	2013360	G	C	208337
NZ_KB944666.1	chromosome00001	2013477	C	T	208454
NZ_KB944666.1	chromosome00001	2013708	G	C	208685
NZ_KB944666.1	chromosome00001	2013763	A	G	208740
NZ_KB944666.1	chromosome00001	2013787	G	T	208764
NZ_KB944666.1	chromosome00001	2013837	T	G	208814
NZ_KB944666.1	chromosome00001	2013852	G	A	208829
NZ_KB944666.1	chromosome00001	2014086	T	C	209063
NZ_KB944666.1	chromosome00001	2014134	A	G	209111
NZ_KB944666.1	chromosome00001	2014175	A	G	209152
NZ_KB944666.1	chromosome00001	2014227	T	G	209204
NZ_KB944666.1	chromosome00001	2014245	T	A	209222
NZ_KB944666.1	chromosome00001	2014265	C	T	209242
NZ_KB944666.1	chromosome00001	2014322	G	A	209299
NZ_KB944666.1	chromosome00001	2014686	A	G	209663
NZ_KB944666.1	chromosome00001	2014727	C	T	209704
NZ_KB944666.1	chromosome00001	2014796	T	G	209773
NZ_KB944666.1	chromosome00001	2014857	A	G	209834
NZ_KB944666.1	chromosome00001	2014878	T	C	209855
NZ_KB944666.1	chromosome00001	2014882	A	C	209859
NZ_KB944666.1	chromosome00001	2014893	A	G	209870
NZ_KB944666.1	chromosome00001	2014916	T	C	209893
NZ_KB944666.1	chromosome00001	2014989	G	A	209966
NZ_KB944666.1	chromosome00001	2015115	T	C	210092
NZ_KB944666.1	chromosome00001	2015119	G	A	210096
NZ_KB944666.1	chromosome00001	2015139	A	G	210116
NZ_KB944666.1	chromosome00001	2015282	T	A	210259
NZ_KB944666.1	chromosome00001	2015310	C	T	210287
NZ_KB944666.1	chromosome00001	2015313	A	G	210290
NZ_KB944666.1	chromosome00001	2015953	C	T	210930
NZ_KB944666.1	chromosome00001	2015961	T	A	210938
NZ_KB944666.1	chromosome00001	2016188	G	A	211165
NZ_KB944666.1	chromosome00001	2016272	G	A	211249
NZ_KB944666.1	chromosome00001	2016433	A	C	211410
NZ_KB944666.1	chromosome00001	2016509	A	G	211486
NZ_KB944666.1	chromosome00001	2017329	A	T	212306
NZ_KB944666.1	chromosome00001	2017621	C	T	212598
NZ_KB944666.1	chromosome00001	2017701	C	T	212678
NZ_KB944666.1	chromosome00001	2017970	A	C	212947
NZ_KB944666.1	chromosome00001	2017984	A	G	212961
NZ_KB944666.1	chromosome00001	2018097	A	G	213074
NZ_KB944666.1	chromosome00001	2018335	G	C	213312
NZ_KB944666.1	chromosome00001	2018390	C	T	213367
NZ_KB944666.1	chromosome00001	2018430	T	C	213407
NZ_KB944666.1	chromosome00001	2018433	C	T	213410
NZ_KB944666.1	chromosome00001	2018439	C	A	213416
NZ_KB944666.1	chromosome00001	2018440	G	A	213417
NZ_KB944666.1	chromosome00001	2018442	T	A	213419
NZ_KB944666.1	chromosome00001	2018451	A	G	213428
NZ_KB944666.1	chromosome00001	2018454	A	T	213431
NZ_KB944666.1	chromosome00001	2018457	A	G	213434
NZ_KB944666.1	chromosome00001	2018463	T	C	213440
NZ_KB944666.1	chromosome00001	2018772	A	C	213770
NZ_KB944666.1	chromosome00001	2018781	T	C	213779
NZ_KB944666.1	chromosome00001	2018784	A	G	213782
NZ_KB944666.1	chromosome00001	2018790	C	T	213788
NZ_KB944666.1	chromosome00001	2018802	C	T	213800
NZ_KB944666.1	chromosome00001	2018811	C	T	213809
NZ_KB944666.1	chromosome00001	2018815	A	G	213813
NZ_KB944666.1	chromosome00001	2018823	A	G	213821
NZ_KB944666.1	chromosome00001	2018829	T	A	213827
NZ_KB944666.1	chromosome00001	2018841	A	T	213839
NZ_KB944666.1	chromosome00001	2018853	G	A	213851
NZ_KB944666.1	chromosome00001	2018856	C	T	213854
NZ_KB944666.1	chromosome00001	2018859	A	G	213857
NZ_KB944666.1	chromosome00001	2018868	G	T	213866
NZ_KB944666.1	chromosome00001	2018892	A	G	213890
NZ_KB944666.1	chromosome00001	2018901	G	A	213899
NZ_KB944666.1	chromosome00001	2018910	T	G	213908
NZ_KB944666.1	chromosome00001	2018913	C	T	213911
NZ_KB944666.1	chromosome00001	2018919	T	C	213917
NZ_KB944666.1	chromosome00001	2018931	C	T	213929
NZ_KB944666.1	chromosome00001	2018934	T	A	213932
NZ_KB944666.1	chromosome00001	2018937	A	T	213935
NZ_KB944666.1	chromosome00001	2018949	T	A	213947
NZ_KB944666.1	chromosome00001	2018952	A	G	213950
NZ_KB944666.1	chromosome00001	2018988	G	A	213986
NZ_KB944666.1	chromosome00001	2018991	T	G	213989
NZ_KB944666.1	chromosome00001	2019000	C	T	213998
NZ_KB944666.1	chromosome00001	2019009	C	T	214007
NZ_KB944666.1	chromosome00001	2019015	A	G	214013
NZ_KB944666.1	chromosome00001	2019020	G	A	214018
NZ_KB944666.1	chromosome00001	2019023	A	C	214021
NZ_KB944666.1	chromosome00001	2019024	G	A	214022
NZ_KB944666.1	chromosome00001	2019030	A	G	214028
NZ_KB944666.1	chromosome00001	2019057	A	G	214055
NZ_KB944666.1	chromosome00001	2019060	T	G	214058
NZ_KB944666.1	chromosome00001	2019084	A	T	214082
NZ_KB944666.1	chromosome00001	2019090	A	T	214088
NZ_KB944666.1	chromosome00001	2019096	T	C	214094
NZ_KB944666.1	chromosome00001	2019102	C	T	214100
NZ_KB944666.1	chromosome00001	2019105	C	T	214103
NZ_KB944666.1	chromosome00001	2019192	C	A	214190
NZ_KB944666.1	chromosome00001	2019213	A	T	214211
NZ_KB944666.1	chromosome00001	2019222	A	T	214220
NZ_KB944666.1	chromosome00001	2019228	A	C	214226
NZ_KB944666.1	chromosome00001	2019237	A	G	214235
NZ_KB944666.1	chromosome00001	2019249	G	A	214247
NZ_KB944666.1	chromosome00001	2019291	A	G	214289
NZ_KB944666.1	chromosome00001	2019330	G	A	214328
NZ_KB944666.1	chromosome00001	2019350	G	A	214348
NZ_KB944666.1	chromosome00001	2019363	C	T	214361
NZ_KB944666.1	chromosome00001	2019384	C	T	214382
NZ_KB944666.1	chromosome00001	2019396	A	G	214394
NZ_KB944666.1	chromosome00001	2019408	A	G	214406
NZ_KB944666.1	chromosome00001	2019426	A	G	214424
NZ_KB944666.1	chromosome00001	2019429	G	A	214427
NZ_KB944666.1	chromosome00001	2019438	A	G	214436
NZ_KB944666.1	chromosome00001	2019450	C	T	214448
NZ_KB944666.1	chromosome00001	2019453	G	A	214451
NZ_KB944666.1	chromosome00001	2019459	A	G	214457
NZ_KB944666.1	chromosome00001	2019462	G	A	214460
NZ_KB944666.1	chromosome00001	2019465	C	T	214463
NZ_KB944666.1	chromosome00001	2019468	A	G	214466
NZ_KB944666.1	chromosome00001	2019471	G	A	214469
NZ_KB944666.1	chromosome00001	2019474	G	A	214472
NZ_KB944666.1	chromosome00001	2019477	G	A	214475
NZ_KB944666.1	chromosome00001	2019504	A	G	214502
NZ_KB944666.1	chromosome00001	2019507	A	G	214505
NZ_KB944666.1	chromosome00001	2019516	T	A	214514
NZ_KB944666.1	chromosome00001	2019541	A	G	214539
NZ_KB944666.1	chromosome00001	2019546	T	C	214544
NZ_KB944666.1	chromosome00001	2019555	A	T	214553
NZ_KB944666.1	chromosome00001	2019558	A	.	214556
NZ_KB944666.1	chromosome00001	2019560	A	C	214557
NZ_KB944666.1	chromosome00001	2019562	.	C	214559
NZ_KB944666.1	chromosome00001	2019570	G	T	214568
NZ_KB944666.1	chromosome00001	2019594	G	A	214592
NZ_KB944666.1	chromosome00001	2019600	C	T	214598
NZ_KB944666.1	chromosome00001	2019603	T	A	214601
NZ_KB944666.1	chromosome00001	2019604	C	A	214602
NZ_KB944666.1	chromosome00001	2019612	A	G	214610
NZ_KB944666.1	chromosome00001	2019618	C	T	214616
NZ_KB944666.1	chromosome00001	2019633	C	T	214631
NZ_KB944666.1	chromosome00001	2019641	G	A	214639
NZ_KB944666.1	chromosome00001	2019642	A	T	214640
NZ_KB944666.1	chromosome00001	2019648	G	T	214646
NZ_KB944666.1	chromosome00001	2019651	G	A	214649
NZ_KB944666.1	chromosome00001	2019654	T	G	214652
NZ_KB944666.1	chromosome00001	2019657	T	A	214655
NZ_KB944666.1	chromosome00001	2019666	T	C	214664
NZ_KB944666.1	chromosome00001	2019717	G	T	214715
NZ_KB944666.1	chromosome00001	2019764	T	G	214762
NZ_KB944666.1	chromosome00001	2019803	A	G	214801
NZ_KB944666.1	chromosome00001	2019908	A	G	214906
NZ_KB944666.1	chromosome00001	2019986	C	G	214984
NZ_KB944666.1	chromosome00001	2019994	C	T	214992
NZ_KB944666.1	chromosome00001	2020049	C	T	215047
NZ_KB944666.1	chromosome00001	2020050	C	T	215048
NZ_KB944666.1	chromosome00001	2020063	A	G	215061
NZ_KB944666.1	chromosome00001	2020156	A	C	215154
NZ_KB944666.1	chromosome00001	2020159	C	A	215157
NZ_KB944666.1	chromosome00001	2020163	G	A	215161
NZ_KB944666.1	chromosome00001	2020210	A	T	215208
NZ_KB944666.1	chromosome00001	2020214	A	G	215212
NZ_KB944666.1	chromosome00001	2020225	A	T	215223
NZ_KB944666.1	chromosome00001	2020238	G	A	215236
NZ_KB944666.1	chromosome00001	2020246	T	A	215244
NZ_KB944666.1	chromosome00001	2020345	G	T	215343
NZ_KB944666.1	chromosome00001	2020690	G	A	215688
NZ_KB944666.1	chromosome00001	2021201	T	A	216199
NZ_KB944666.1	chromosome00001	2021240	G	T	216238
NZ_KB944666.1	chromosome00001	2021471	T	C	216469
NZ_KB944666.1	chromosome00001	2021476	C	T	216474
NZ_KB944666.1	chromosome00001	2021492	C	T	216490
NZ_KB944666.1	chromosome00001	2021497	T	C	216495
NZ_KB944666.1	chromosome00001	2021677	G	A	216675
NZ_KB944666.1	chromosome00001	2021695	T	C	216693
NZ_KB944666.1	chromosome00001	2021740	A	G	216738
NZ_KB944666.1	chromosome00001	2021793	T	A	216791
NZ_KB944666.1	chromosome00001	2021799	T	C	216797
NZ_KB944666.1	chromosome00001	2021808	T	A	216806
NZ_KB944666.1	chromosome00001	2021827	G	A	216825
NZ_KB944666.1	chromosome00001	2021859	C	T	216857
NZ_KB944666.1	chromosome00001	2021956	A	C	216954
NZ_KB944666.1	chromosome00001	2022043	T	C	217041
NZ_KB944666.1	chromosome00001	2022152	C	T	217150
NZ_KB944666.1	chromosome00001	2022192	A	T	217190
NZ_KB944666.1	chromosome00001	2022210	A	G	217208
NZ_KB944666.1	chromosome00001	2022224	T	C	217222
NZ_KB944666.1	chromosome00001	2022227	G	A	217225
NZ_KB944666.1	chromosome00001	2022234	A	G	217232
NZ_KB944666.1	chromosome00001	2022235	C	T	217233
NZ_KB944666.1	chromosome00001	2022248	A	G	217246
NZ_KB944666.1	chromosome00001	2022256	G	T	217254
NZ_KB944666.1	chromosome00001	2022265	C	T	217263
NZ_KB944666.1	chromosome00001	2022295	C	T	217293
NZ_KB944666.1	chromosome00001	2022343	G	A	217341
NZ_KB944666.1	chromosome00001	2022369	C	T	217367
NZ_KB944666.1	chromosome00001	2022527	C	T	217525
NZ_KB944666.1	chromosome00001	2022530	G	A	217528
NZ_KB944666.1	chromosome00001	2022588	T	C	217586
NZ_KB944666.1	chromosome00001	2022701	C	T	217699
NZ_KB944666.1	chromosome00001	2022716	G	A	217714
NZ_KB944666.1	chromosome00001	2022719	A	G	217717
NZ_KB944666.1	chromosome00001	2022930	A	G	217928
NZ_KB944666.1	chromosome00001	2022989	T	G	217987
NZ_KB944666.1	chromosome00001	2023059	A	G	218057
NZ_KB944666.1	chromosome00001	2023317	A	G	218315
NZ_KB944666.1	chromosome00001	2023323	T	C	218321
NZ_KB944666.1	chromosome00001	2023374	T	C	218372
NZ_KB944666.1	chromosome00001	2023814	A	G	218812
NZ_KB944666.1	chromosome00001	2023853	C	A	218851
NZ_KB944666.1	chromosome00001	2023942	C	T	218940
NZ_KB944666.1	chromosome00001	2023948	T	C	218946
NZ_KB944666.1	chromosome00001	2023957	A	G	218955
NZ_KB944666.1	chromosome00001	2024044	A	G	219042
NZ_KB944666.1	chromosome00001	2024139	T	C	219137
NZ_KB944666.1	chromosome00001	2024167	G	A	219165
NZ_KB944666.1	chromosome00001	2024215	A	T	219213
NZ_KB944666.1	chromosome00001	2024429	A	T	219427
NZ_KB944666.1	chromosome00001	2024430	C	T	219428
NZ_KB944666.1	chromosome00001	2024433	A	C	219431
NZ_KB944666.1	chromosome00001	2024434	T	A	219432
NZ_KB944666.1	chromosome00001	2024454	T	.	219452
NZ_KB944666.1	chromosome00001	2024456	T	C	219453
NZ_KB944666.1	chromosome00001	2024523	T	C	219520
NZ_KB944666.1	chromosome00001	2024536	T	A	219533
NZ_KB944666.1	chromosome00001	2024539	C	T	219536
NZ_KB944666.1	chromosome00001	2024884	C	T	219745
NZ_KB944666.1	chromosome00001	2024887	G	A	219748
NZ_KB944666.1	chromosome00001	2024890	A	G	219751
NZ_KB944666.1	chromosome00001	2024905	T	A	219766
NZ_KB944666.1	chromosome00001	2024907	A	G	219768
NZ_KB944666.1	chromosome00001	2024938	G	A	219799
NZ_KB944666.1	chromosome00001	2024950	C	T	219811
NZ_KB944666.1	chromosome00001	2024953	A	C	219814
NZ_KB944666.1	chromosome00001	2024984	T	C	219845
NZ_KB944666.1	chromosome00001	2024987	C	G	219848
NZ_KB944666.1	chromosome00001	2024994	A	T	219855
NZ_KB944666.1	chromosome00001	2024995	C	A	219856
NZ_KB944666.1	chromosome00001	2025010	A	G	219871
NZ_KB944666.1	chromosome00001	2025016	A	G	219877
NZ_KB944666.1	chromosome00001	2025028	A	G	219889
NZ_KB944666.1	chromosome00001	2025030	C	T	219891
NZ_KB944666.1	chromosome00001	2025042	T	C	219903
NZ_KB944666.1	chromosome00001	2025055	G	A	219916
NZ_KB944666.1	chromosome00001	2025063	T	G	219924
NZ_KB944666.1	chromosome00001	2025079	C	T	219940
NZ_KB944666.1	chromosome00001	2025082	A	C	219943
NZ_KB944666.1	chromosome00001	2025085	G	A	219946
NZ_KB944666.1	chromosome00001	2025088	T	C	219949
NZ_KB944666.1	chromosome00001	2025094	T	C	219955
NZ_KB944666.1	chromosome00001	2025097	G	A	219958
NZ_KB944666.1	chromosome00001	2025106	G	A	219967
NZ_KB944666.1	chromosome00001	2025148	A	G	220009
NZ_KB944666.1	chromosome00001	2025151	G	A	220012
NZ_KB944666.1	chromosome00001	2025162	G	A	220023
NZ_KB944666.1	chromosome00001	2025169	T	C	220030
NZ_KB944666.1	chromosome00001	2025204	T	C	220065
NZ_KB944666.1	chromosome00001	2025264	A	G	220125
NZ_KB944666.1	chromosome00001	2025289	A	G	220150
NZ_KB944666.1	chromosome00001	2025308	A	G	220169
NZ_KB944666.1	chromosome00001	2025771	A	G	220632
NZ_KB944666.1	chromosome00001	2025784	G	T	220645
NZ_KB944666.1	chromosome00001	2025792	T	A	220653
NZ_KB944666.1	chromosome00001	2025801	T	C	220662
NZ_KB944666.1	chromosome00001	2025807	A	G	220668
NZ_KB944666.1	chromosome00001	2025831	T	C	220692
NZ_KB944666.1	chromosome00001	2025859	C	T	220720
NZ_KB944666.1	chromosome00001	2025873	G	A	220734
NZ_KB944666.1	chromosome00001	2025927	T	C	220788
NZ_KB944666.1	chromosome00001	2025945	A	G	220806
NZ_KB944666.1	chromosome00001	2026036	G	A	220897
NZ_KB944666.1	chromosome00001	2026053	G	A	220914
NZ_KB944666.1	chromosome00001	2026056	T	C	220917
NZ_KB944666.1	chromosome00001	2026098	G	A	220959
NZ_KB944666.1	chromosome00001	2026104	T	C	220965
NZ_KB944666.1	chromosome00001	2026106	G	T	220967
NZ_KB944666.1	chromosome00001	2026110	A	C	220971
NZ_KB944666.1	chromosome00001	2026116	T	A	220977
NZ_KB944666.1	chromosome00001	2026119	C	T	220980
NZ_KB944666.1	chromosome00001	2026143	C	T	221004
NZ_KB944666.1	chromosome00001	2026146	T	G	221007
NZ_KB944666.1	chromosome00001	2026176	A	G	221037
NZ_KB944666.1	chromosome00001	2026190	G	A	221051
NZ_KB944666.1	chromosome00001	2038917	G	A	238537
NZ_KB944666.1	chromosome00001	2038974	G	A	238594
NZ_KB944666.1	chromosome00001	2039019	C	T	238639
NZ_KB944666.1	chromosome00001	2039020	A	C	238640
NZ_KB944666.1	chromosome00001	2039031	T	C	238651
NZ_KB944666.1	chromosome00001	2039097	A	G	238717
NZ_KB944666.1	chromosome00001	2039159	G	A	238779
[truncated: 19,123 more rows]
