# Supplementary material for: Candidate Genomic Features Associated with Persistence in Enterococcus spp
Source: Microorganisms. 2026 Apr 19;14(4):921. doi: 10.3390/microorganisms14040921 (PMC13119490; doi:10.3390/microorganisms14040921)
Supplement: Supplementary file 1 [file microorganisms-14-00921-s001.zip › Supplementary File S1/QUAST/EH1.3/contigs_reports/unaligned_report.tsv]

Assembly	EH1.3_final
# fully unaligned contigs	1
Fully unaligned length	19309
# partially unaligned contigs	2
Partially unaligned length	729068
# N's	0
