# Supplementary material for: Candidate Genomic Features Associated with Persistence in Enterococcus spp
Source: Microorganisms. 2026 Apr 19;14(4):921. doi: 10.3390/microorganisms14040921 (PMC13119490; doi:10.3390/microorganisms14040921)
Supplement: Supplementary file 1 [file microorganisms-14-00921-s001.zip › Supplementary File S1/QUAST/EH1.3/genome_stats/EH1-3_final_gaps.txt]

NZ_KB944668.1
1 3462
4153 5066
39211 51544
53518 58987
NZ_KB944667.1
1 4841
NZ_KB944666.1
111 1924
24857 25067
36871 41574
66753 69784
70425 70735
75189 76906
96504 106541
143767 158499
171138 171833
173259 174474
176725 182261
182682 188576
202357 202409
269193 269480
289596 289981
326101 326165
339229 340644
396503 396636
486350 486838
711457 732122
809299 809376
815751 863165
939838 940316
1050815 1051805
1056211 1068920
1069416 1092996
1110660 1111005
1190044 1190585
1226134 1226382
1419201 1419370
1547353 1547888
1556723 1558004
1587194 1592256
1897767 1912588
1925720 1925796
2004963 2010815
2018493 2018763
2024550 2024869
2026197 2030309
2030693 2038857
2039173 2039855
2042636 2042719
2110884 2115766
2195123 2207064
2210846 2220446
2251553 2254596
2370674 2371093
2484520 2484740
2495905 2497091
2538680 2538969
2583299 2583854
2608153 2611508
2805786 2806553
