# Supplementary material for: Candidate Genomic Features Associated with Persistence in Enterococcus spp
Source: Microorganisms. 2026 Apr 19;14(4):921. doi: 10.3390/microorganisms14040921 (PMC13119490; doi:10.3390/microorganisms14040921)
Supplement: Supplementary file 1 [file microorganisms-14-00921-s001.zip › Supplementary File S1/QUAST/EH1.3/report.tex]

\documentclass[12pt,a4paper]{article}
\begin{document}
\begin{table}[ht]
\begin{center}
\caption{All statistics are based on contigs of size $\geq$ 500 bp, unless otherwise noted (e.g., "\# contigs ($\geq$ 0 bp)" and "Total length ($\geq$ 0 bp)" include all contigs).}
\begin{tabular}{|l*{1}{|r}|}
\hline
Assembly & EH1.3\_final \\ \hline
\# contigs ($\geq$ 0 bp) & 3 \\ \hline
\# contigs ($\geq$ 1000 bp) & 3 \\ \hline
\# contigs ($\geq$ 5000 bp) & 3 \\ \hline
\# contigs ($\geq$ 10000 bp) & 3 \\ \hline
\# contigs ($\geq$ 25000 bp) & 2 \\ \hline
\# contigs ($\geq$ 50000 bp) & 2 \\ \hline
Total length ($\geq$ 0 bp) & 3351158 \\ \hline
Total length ($\geq$ 1000 bp) & 3351158 \\ \hline
Total length ($\geq$ 5000 bp) & 3351158 \\ \hline
Total length ($\geq$ 10000 bp) & 3351158 \\ \hline
Total length ($\geq$ 25000 bp) & 3331849 \\ \hline
Total length ($\geq$ 50000 bp) & 3331849 \\ \hline
\# contigs & 3 \\ \hline
Largest contig & 3007001 \\ \hline
Total length & 3351158 \\ \hline
Reference length & 2870381 \\ \hline
GC (\%) & 37.09 \\ \hline
Reference GC (\%) & 37.47 \\ \hline
N50 & 3007001 \\ \hline
NG50 & 3007001 \\ \hline
N90 & 324848 \\ \hline
NG90 & 3007001 \\ \hline
auN & 2729788.9 \\ \hline
auNG & 3187017.4 \\ \hline
L50 & 1 \\ \hline
LG50 & 1 \\ \hline
L90 & 2 \\ \hline
LG90 & 1 \\ \hline
\# misassemblies & 52 \\ \hline
\# misassembled contigs & 2 \\ \hline
Misassembled contigs length & 3331849 \\ \hline
\# local misassemblies & 44 \\ \hline
\# scaffold gap ext. mis. & 0 \\ \hline
\# scaffold gap loc. mis. & 0 \\ \hline
\# unaligned mis. contigs & 0 \\ \hline
\# unaligned contigs & 1 + 2 part \\ \hline
Unaligned length & 748377 \\ \hline
Genome fraction (\%) & 90.749 \\ \hline
Duplication ratio & 0.999 \\ \hline
\# N's per 100 kbp & 0.00 \\ \hline
\# mismatches per 100 kbp & 798.03 \\ \hline
\# indels per 100 kbp & 23.96 \\ \hline
Largest alignment & 383845 \\ \hline
Total aligned length & 2596508 \\ \hline
NA50 & 68632 \\ \hline
NGA50 & 81676 \\ \hline
NA90 & - \\ \hline
NGA90 & 3089 \\ \hline
auNA & 116353.3 \\ \hline
auNGA & 135842.0 \\ \hline
LA50 & 12 \\ \hline
LGA50 & 9 \\ \hline
LA90 & - \\ \hline
LGA90 & 46 \\ \hline
\end{tabular}
\end{center}
\end{table}
\end{document}
