# Supplementary material for: Candidate Genomic Features Associated with Persistence in Enterococcus spp
Source: Microorganisms. 2026 Apr 19;14(4):921. doi: 10.3390/microorganisms14040921 (PMC13119490; doi:10.3390/microorganisms14040921)
Supplement: Supplementary file 1 [file microorganisms-14-00921-s001.zip › Supplementary File S1/QUAST/EH1.3/report.tsv]

Assembly	EH1.3_final
# contigs (>= 0 bp)	3
# contigs (>= 1000 bp)	3
# contigs (>= 5000 bp)	3
# contigs (>= 10000 bp)	3
# contigs (>= 25000 bp)	2
# contigs (>= 50000 bp)	2
Total length (>= 0 bp)	3351158
Total length (>= 1000 bp)	3351158
Total length (>= 5000 bp)	3351158
Total length (>= 10000 bp)	3351158
Total length (>= 25000 bp)	3331849
Total length (>= 50000 bp)	3331849
# contigs	3
Largest contig	3007001
Total length	3351158
Reference length	2870381
GC (%)	37.09
Reference GC (%)	37.47
N50	3007001
NG50	3007001
N90	324848
NG90	3007001
auN	2729788.9
auNG	3187017.4
L50	1
LG50	1
L90	2
LG90	1
# misassemblies	52
# misassembled contigs	2
Misassembled contigs length	3331849
# local misassemblies	44
# scaffold gap ext. mis.	0
# scaffold gap loc. mis.	0
# unaligned mis. contigs	0
# unaligned contigs	1 + 2 part
Unaligned length	748377
Genome fraction (%)	90.749
Duplication ratio	0.999
# N's per 100 kbp	0.00
# mismatches per 100 kbp	798.03
# indels per 100 kbp	23.96
Largest alignment	383845
Total aligned length	2596508
NA50	68632
NGA50	81676
NA90	-
NGA90	3089
auNA	116353.3
auNGA	135842.0
LA50	12
LGA50	9
LA90	-
LGA90	46
