# Supplementary material for: Candidate Genomic Features Associated with Persistence in Enterococcus spp
Source: Microorganisms. 2026 Apr 19;14(4):921. doi: 10.3390/microorganisms14040921 (PMC13119490; doi:10.3390/microorganisms14040921)
Supplement: Supplementary file 1 [file microorganisms-14-00921-s001.zip › Supplementary File S1/QUAST/EH1.3/report.txt]

All statistics are based on contigs of size >= 500 bp, unless otherwise noted (e.g., "# contigs (>= 0 bp)" and "Total length (>= 0 bp)" include all contigs).

Assembly                     EH1.3_final
# contigs (>= 0 bp)          3          
# contigs (>= 1000 bp)       3          
# contigs (>= 5000 bp)       3          
# contigs (>= 10000 bp)      3          
# contigs (>= 25000 bp)      2          
# contigs (>= 50000 bp)      2          
Total length (>= 0 bp)       3351158    
Total length (>= 1000 bp)    3351158    
Total length (>= 5000 bp)    3351158    
Total length (>= 10000 bp)   3351158    
Total length (>= 25000 bp)   3331849    
Total length (>= 50000 bp)   3331849    
# contigs                    3          
Largest contig               3007001    
Total length                 3351158    
Reference length             2870381    
GC (%)                       37.09      
Reference GC (%)             37.47      
N50                          3007001    
NG50                         3007001    
N90                          324848     
NG90                         3007001    
auN                          2729788.9  
auNG                         3187017.4  
L50                          1          
LG50                         1          
L90                          2          
LG90                         1          
# misassemblies              52         
# misassembled contigs       2          
Misassembled contigs length  3331849    
# local misassemblies        44         
# scaffold gap ext. mis.     0          
# scaffold gap loc. mis.     0          
# unaligned mis. contigs     0          
# unaligned contigs          1 + 2 part 
Unaligned length             748377     
Genome fraction (%)          90.749     
Duplication ratio            0.999      
# N's per 100 kbp            0.00       
# mismatches per 100 kbp     798.03     
# indels per 100 kbp         23.96      
Largest alignment            383845     
Total aligned length         2596508    
NA50                         68632      
NGA50                        81676      
NA90                         -          
NGA90                        3089       
auNA                         116353.3   
auNGA                        135842.0   
LA50                         12         
LGA50                        9          
LA90                         -          
LGA90                        46         
