# Supplementary material for: Candidate Genomic Features Associated with Persistence in Enterococcus spp
Source: Microorganisms. 2026 Apr 19;14(4):921. doi: 10.3390/microorganisms14040921 (PMC13119490; doi:10.3390/microorganisms14040921)
Supplement: Supplementary file 1 [file microorganisms-14-00921-s001.zip › Supplementary File S1/QUAST/EH1_negative/contigs_reports/all_alignments_EH1_negative_final.tsv]

S1	E1	S2	E2	Reference	Contig	IDY	Ambiguous	Best_group
272319	289595	1	17277	NZ_KB944666.1	chromosome00001	99.43		True
local misassembly
289982	326100	17308	53414	NZ_KB944666.1	chromosome00001	99.47		True
relocation, inconsistency = -2118
326166	339228	55598	68545	NZ_KB944666.1	chromosome00001	98.23		True
relocation, inconsistency = 1400
340645	385609	68562	113716	NZ_KB944666.1	chromosome00001	98.42		True
relocation, inconsistency = 1654014
2039856	2042635	116722	113949	NZ_KB944666.1	chromosome00001	96.62		True
local misassembly
2038858	2039172	117716	117402	NZ_KB944666.1	chromosome00001	97.46		True
relocation, inconsistency = -4759
2024870	2026196	136463	135137	NZ_KB944666.1	chromosome00001	95.7		True
indel: indel (> 5bp)
2018764	2024549	142432	136648	NZ_KB944666.1	chromosome00001	97.11		True
local misassembly
2012575	2018492	148675	142725	NZ_KB944666.1	chromosome00001	97.41		True
relocation, inconsistency = 1621192
385594	387372	152686	154464	NZ_KB944666.1	chromosome00001	98.82		True
relocation, inconsistency = -1764
387378	396161	156234	165017	NZ_KB944666.1	chromosome00001	99.07		True
relocation, inconsistency = -2845
396188	396502	167889	168203	NZ_KB944666.1	chromosome00001	98.41		True
relocation, inconsistency = -18177
396637	486349	186515	276127	NZ_KB944666.1	chromosome00001	99.37		True
relocation, inconsistency = 177919
206550	218717	288431	276128	NZ_KB944666.1	chromosome00001	98.16		True
local misassembly
202410	206521	293006	288895	NZ_KB944666.1	chromosome00001	99.51		True
relocation, inconsistency = -1999
197055	202356	300386	295059	NZ_KB944666.1	chromosome00001	98.22		True
local misassembly
188782	197216	309567	301134	NZ_KB944666.1	chromosome00001	97.87		True
local misassembly
174475	176724	324375	322127	NZ_KB944666.1	chromosome00001	97.87		True
local misassembly
171834	173258	327889	326468	NZ_KB944666.1	chromosome00001	98.14		True
local misassembly
158500	171137	340526	327890	NZ_KB944666.1	chromosome00001	99.32		True
relocation, inconsistency = -16513
106542	143766	409008	371773	NZ_KB944666.1	chromosome00001	98.09		True
relocation, inconsistency = 9993
82019	96503	423536	409054	NZ_KB944666.1	chromosome00001	99.34		True
local misassembly
81464	82027	424500	423934	NZ_KB944666.1	chromosome00001	96.14		True
relocation, inconsistency = -1122
76907	81584	430179	425502	NZ_KB944666.1	chromosome00001	98.03		True
local misassembly
70736	75188	437140	432688	NZ_KB944666.1	chromosome00001	98.52		True
local misassembly
69785	70424	437779	437141	NZ_KB944666.1	chromosome00001	99.56		True
local misassembly
41575	66752	465349	440165	NZ_KB944666.1	chromosome00001	99.03		True
relocation, inconsistency = 4625
25068	36870	477231	465429	NZ_KB944666.1	chromosome00001	99.52		True
relocation, inconsistency = -3732
12630	24856	493561	481175	NZ_KB944666.1	chromosome00001	97.59		True
local misassembly
1925	12159	504270	494040	NZ_KB944666.1	chromosome00001	98.9		True
relocation, inconsistency = -2805927
2806360	2806553	505762	505569	NZ_KB944666.1	chromosome00001	97.94		True
local misassembly
2781963	2805785	531037	507234	NZ_KB944666.1	chromosome00001	98.84		True
relocation, inconsistency = -6880
2766509	2781925	553372	537955	NZ_KB944666.1	chromosome00001	99.45		True
local misassembly
2765608	2765792	553642	553458	NZ_KB944666.1	chromosome00001	95.68		True
local misassembly
2765637	2765792	553826	553671	NZ_KB944666.1	chromosome00001	96.79		True
local misassembly
2663115	2765792	656429	553884	NZ_KB944666.1	chromosome00001	98.92		True
relocation, inconsistency = -18038
2613393	2663117	724288	674465	NZ_KB944666.1	chromosome00001	99.24		True
relocation, inconsistency = 1530813
1068921	1069415	737453	737949	NZ_KB944666.1	chromosome00001	96.78		True
relocation, inconsistency = 926599
2010816	2014617	756555	752751	NZ_KB944666.1	chromosome00001	96.22		True
relocation, inconsistency = -604823
2611509	2613417	760684	758777	NZ_KB944666.1	chromosome00001	99.11		True
relocation, inconsistency = 2024
2583855	2608152	786312	762017	NZ_KB944666.1	chromosome00001	99.19		True
local misassembly
2538970	2583298	830723	786389	NZ_KB944666.1	chromosome00001	99.28		True
relocation, inconsistency = -1089
2501790	2538679	869128	832103	NZ_KB944666.1	chromosome00001	98.87		True
relocation, inconsistency = -5782
2497092	2501796	879608	874904	NZ_KB944666.1	chromosome00001	98.9		True
relocation, inconsistency = 1101
2484741	2495904	890858	879695	NZ_KB944666.1	chromosome00001	99.4		True
relocation, inconsistency = -1504
2432702	2484519	944404	892584	NZ_KB944666.1	chromosome00001	99.34		True
relocation, inconsistency = -1332
2428615	2432710	949823	945728	NZ_KB944666.1	chromosome00001	99.34		True
relocation, inconsistency = -53829
2415801	2428622	1016463	1003645	NZ_KB944666.1	chromosome00001	99.26		True
relocation, inconsistency = 883174
1532327	1532621	1016469	1016764	NZ_KB944666.1	chromosome00001	97.64		True
indel: indel (> 5bp)
1532680	1532917	1016765	1017002	NZ_KB944666.1	chromosome00001	97.92		True
relocation, inconsistency = 838176
2371094	2415770	1061679	1017003	NZ_KB944666.1	chromosome00001	99.13		True
local misassembly
2369406	2370673	1063364	1062097	NZ_KB944666.1	chromosome00001	98.74		True
local misassembly
2353116	2368745	1080148	1064519	NZ_KB944666.1	chromosome00001	99.14		True
local misassembly
2329379	2353075	1104717	1081022	NZ_KB944666.1	chromosome00001	99.24		True
local misassembly
2328471	2328939	1105959	1105491	NZ_KB944666.1	chromosome00001	98.51		True
local misassembly
2328114	2328496	1106880	1106498	NZ_KB944666.1	chromosome00001	97.67		True
local misassembly
2254597	2328392	1180465	1106881	NZ_KB944666.1	chromosome00001	98.83		True
local misassembly
2223798	2251552	1210358	1182665	NZ_KB944666.1	chromosome00001	99.05		True
relocation, inconsistency = -1516
2220447	2223803	1215225	1211869	NZ_KB944666.1	chromosome00001	99.52		True
relocation, inconsistency = 9567
2207065	2210845	1219040	1215260	NZ_KB944666.1	chromosome00001	99.52		True
relocation, inconsistency = -45610
2172160	2195122	1299555	1276593	NZ_KB944666.1	chromosome00001	99.49		True
local misassembly
2115767	2170588	1356026	1301200	NZ_KB944666.1	chromosome00001	99.25		True
local misassembly
2084694	2110883	1387780	1361608	NZ_KB944666.1	chromosome00001	98.88		True
relocation, inconsistency = -42571
2042720	2084704	1472533	1430341	NZ_KB944666.1	chromosome00001	98.57		True
relocation, inconsistency = 37757
1925797	2004962	1551913	1472534	NZ_KB944666.1	chromosome00001	98.42		True
relocation, inconsistency = -52597
1912589	1925719	1617715	1604588	NZ_KB944666.1	chromosome00001	98.85		True
relocation, inconsistency = 14822
1880717	1897766	1634722	1617716	NZ_KB944666.1	chromosome00001	98.84		True
relocation, inconsistency = -5828
1592257	1880717	1929132	1640550	NZ_KB944666.1	chromosome00001	99.15		True
relocation, inconsistency = 5051
1560872	1587193	1955442	1929145	NZ_KB944666.1	chromosome00001	99.15		True
relocation, inconsistency = -50571
1558005	1560947	2008880	2005938	NZ_KB944666.1	chromosome00001	99.22		True
relocation, inconsistency = 1282
1547889	1556722	2017714	2008881	NZ_KB944666.1	chromosome00001	99.71		True
local misassembly
1478382	1547352	2086726	2017754	NZ_KB944666.1	chromosome00001	99.2		True
relocation, inconsistency = -1048
1419371	1478391	2146852	2087765	NZ_KB944666.1	chromosome00001	99.04		True
indel: stretch of mismatches
1230942	1419200	2335471	2147023	NZ_KB944666.1	chromosome00001	99.11		True
local misassembly
1226383	1230801	2340155	2335737	NZ_KB944666.1	chromosome00001	99.34		True
local misassembly
1211293	1226133	2354997	2340156	NZ_KB944666.1	chromosome00001	99.23		True
local misassembly
1209446	1211250	2357464	2355660	NZ_KB944666.1	chromosome00001	99.28		True
local misassembly
1190586	1209412	2377082	2358262	NZ_KB944666.1	chromosome00001	99.18		True
local misassembly
1153098	1190043	2413949	2377083	NZ_KB944666.1	chromosome00001	99.0		True
local misassembly
1111006	1153060	2456598	2414715	NZ_KB944666.1	chromosome00001	98.96		True
local misassembly
1092997	1110659	2474614	2456945	NZ_KB944666.1	chromosome00001	99.36		True
relocation, inconsistency = 36786
1051806	1056210	2479030	2474615	NZ_KB944666.1	chromosome00001	98.97		True
local misassembly
1038579	1050814	2491417	2479031	NZ_KB944666.1	chromosome00001	97.82		True
relocation, inconsistency = -1332
940317	1038586	2591172	2492742	NZ_KB944666.1	chromosome00001	99.08		True
local misassembly
863166	939837	2668539	2591613	NZ_KB944666.1	chromosome00001	98.88		True
relocation, inconsistency = 47415
811131	815750	2673158	2668540	NZ_KB944666.1	chromosome00001	99.16		True
local misassembly
732123	809298	2751552	2674378	NZ_KB944666.1	chromosome00001	98.8		True
relocation, inconsistency = 20666
663740	711456	2799273	2751553	NZ_KB944666.1	chromosome00001	99.19		True
relocation, inconsistency = -4574
638111	663747	2829365	2803840	NZ_KB944666.1	chromosome00001	98.82		True
translocation
51545	53517	2922634	2920660	NZ_KB944668.1	chromosome00001	96.0		True
relocation, inconsistency = -3085
8133	39210	2969091	2938054	NZ_KB944668.1	chromosome00001	98.32		True
local misassembly
5067	8116	2972710	2969656	NZ_KB944668.1	chromosome00001	96.57		True
local misassembly
3463	4152	2974341	2973652	NZ_KB944668.1	chromosome00001	95.22		True
translocation
581892	638120	3035576	2979490	NZ_KB944666.1	chromosome00001	99.06		True
relocation, inconsistency = -86566
541920	581893	3162234	3122141	NZ_KB944666.1	chromosome00001	98.92		True
local misassembly
521565	541917	3183415	3163062	NZ_KB944666.1	chromosome00001	99.24		True
relocation, inconsistency = 1468707
2030310	2030692	3203101	3203483	NZ_KB944666.1	chromosome00001	96.34		True
relocation, inconsistency = 1491252
487754	521584	3254783	3220957	NZ_KB944666.1	chromosome00001	99.22		True
relocation, inconsistency = 232970
218718	253329	3256238	3290889	NZ_KB944666.1	chromosome00001	99.12		True
local misassembly
253625	269192	3291347	3306913	NZ_KB944666.1	chromosome00001	99.17		True
local misassembly
269481	272318	3306970	3309807	NZ_KB944666.1	chromosome00001	99.58		True
CONTIG	chromosome00001	3309807	misassembled
CONTIG	plasmid00001	19309	unaligned
CONTIG	plasmid00002	12596	unaligned
