# Supplementary material for: Candidate Genomic Features Associated with Persistence in Enterococcus spp
Source: Microorganisms. 2026 Apr 19;14(4):921. doi: 10.3390/microorganisms14040921 (PMC13119490; doi:10.3390/microorganisms14040921)
Supplement: Supplementary file 1 [file microorganisms-14-00921-s001.zip › Supplementary File S1/QUAST/EH1_negative/contigs_reports/contigs_report_EH1_negative_final.mis_contigs.info]

chromosome00001
Extensive misassembly (relocation, inconsistency = -2118) between 17308 53414 and 55598 68545
Extensive misassembly (relocation, inconsistency = 1400) between 55598 68545 and 68562 113716
Extensive misassembly (relocation, inconsistency = 1654014) between 68562 113716 and 116722 113949
Extensive misassembly (relocation, inconsistency = -4759) between 117716 117402 and 136463 135137
Extensive misassembly (relocation, inconsistency = 1621192) between 148675 142725 and 152686 154464
Extensive misassembly (relocation, inconsistency = -1764) between 152686 154464 and 156234 165017
Extensive misassembly (relocation, inconsistency = -2845) between 156234 165017 and 167889 168203
Extensive misassembly (relocation, inconsistency = -18177) between 167889 168203 and 186515 276127
Extensive misassembly (relocation, inconsistency = 177919) between 186515 276127 and 288431 276128
Extensive misassembly (relocation, inconsistency = -1999) between 293006 288895 and 300386 295059
Extensive misassembly (relocation, inconsistency = -16513) between 340526 327890 and 409008 371773
Extensive misassembly (relocation, inconsistency = 9993) between 409008 371773 and 423536 409054
Extensive misassembly (relocation, inconsistency = -1122) between 424500 423934 and 430179 425502
Extensive misassembly (relocation, inconsistency = 4625) between 465349 440165 and 477231 465429
Extensive misassembly (relocation, inconsistency = -3732) between 477231 465429 and 493561 481175
Extensive misassembly (relocation, inconsistency = -2805927) between 504270 494040 and 505762 505569
Extensive misassembly (relocation, inconsistency = -6880) between 531037 507234 and 553372 537955
Extensive misassembly (relocation, inconsistency = -18038) between 656429 553884 and 724288 674465
Extensive misassembly (relocation, inconsistency = 1530813) between 724288 674465 and 737453 737949
Extensive misassembly (relocation, inconsistency = 926599) between 737453 737949 and 756555 752751
Extensive misassembly (relocation, inconsistency = -604823) between 756555 752751 and 760684 758777
Extensive misassembly (relocation, inconsistency = 2024) between 760684 758777 and 786312 762017
Extensive misassembly (relocation, inconsistency = -1089) between 830723 786389 and 869128 832103
Extensive misassembly (relocation, inconsistency = -5782) between 869128 832103 and 879608 874904
Extensive misassembly (relocation, inconsistency = 1101) between 879608 874904 and 890858 879695
Extensive misassembly (relocation, inconsistency = -1504) between 890858 879695 and 944404 892584
Extensive misassembly (relocation, inconsistency = -1332) between 944404 892584 and 949823 945728
Extensive misassembly (relocation, inconsistency = -53829) between 949823 945728 and 1016463 1003645
Extensive misassembly (relocation, inconsistency = 883174) between 1016463 1003645 and 1016469 1016764
Extensive misassembly (relocation, inconsistency = 838176) between 1016765 1017002 and 1061679 1017003
Extensive misassembly (relocation, inconsistency = -1516) between 1210358 1182665 and 1215225 1211869
Extensive misassembly (relocation, inconsistency = 9567) between 1215225 1211869 and 1219040 1215260
Extensive misassembly (relocation, inconsistency = -45610) between 1219040 1215260 and 1299555 1276593
Extensive misassembly (relocation, inconsistency = -42571) between 1387780 1361608 and 1472533 1430341
Extensive misassembly (relocation, inconsistency = 37757) between 1472533 1430341 and 1551913 1472534
Extensive misassembly (relocation, inconsistency = -52597) between 1551913 1472534 and 1617715 1604588
Extensive misassembly (relocation, inconsistency = 14822) between 1617715 1604588 and 1634722 1617716
Extensive misassembly (relocation, inconsistency = -5828) between 1634722 1617716 and 1929132 1640550
Extensive misassembly (relocation, inconsistency = 5051) between 1929132 1640550 and 1955442 1929145
Extensive misassembly (relocation, inconsistency = -50571) between 1955442 1929145 and 2008880 2005938
Extensive misassembly (relocation, inconsistency = 1282) between 2008880 2005938 and 2017714 2008881
Extensive misassembly (relocation, inconsistency = -1048) between 2086726 2017754 and 2146852 2087765
Extensive misassembly (relocation, inconsistency = 36786) between 2474614 2456945 and 2479030 2474615
Extensive misassembly (relocation, inconsistency = -1332) between 2491417 2479031 and 2591172 2492742
Extensive misassembly (relocation, inconsistency = 47415) between 2668539 2591613 and 2673158 2668540
Extensive misassembly (relocation, inconsistency = 20666) between 2751552 2674378 and 2799273 2751553
Extensive misassembly (relocation, inconsistency = -4574) between 2799273 2751553 and 2829365 2803840
Extensive misassembly (translocation) between 2829365 2803840 and 2922634 2920660
Extensive misassembly (relocation, inconsistency = -3085) between 2922634 2920660 and 2969091 2938054
Extensive misassembly (translocation) between 2974341 2973652 and 3035576 2979490
Extensive misassembly (relocation, inconsistency = -86566) between 3035576 2979490 and 3162234 3122141
Extensive misassembly (relocation, inconsistency = 1468707) between 3183415 3163062 and 3203101 3203483
Extensive misassembly (relocation, inconsistency = 1491252) between 3203101 3203483 and 3254783 3220957
Extensive misassembly (relocation, inconsistency = 232970) between 3254783 3220957 and 3256238 3290889
