# Supplementary material for: Candidate Genomic Features Associated with Persistence in Enterococcus spp
Source: Microorganisms. 2026 Apr 19;14(4):921. doi: 10.3390/microorganisms14040921 (PMC13119490; doi:10.3390/microorganisms14040921)
Supplement: Supplementary file 1 [file microorganisms-14-00921-s001.zip › Supplementary File S1/QUAST/EH1_negative/contigs_reports/contigs_report_EH1_negative_final.stdout]

Aligning contigs to reference...
	Aligning contigs to the reference
Filtering alignments...
Parsing coords...
Loading reference...
	Loaded [NZ_KB944668.1]
	Loaded [NZ_KB944667.1]
	Loaded [NZ_KB944666.1]
	Total Regions: 3
	Total Region Length: 2870381
Analyzing contigs...
CONTIG: chromosome00001 (3309807bp)
Best alignment score: 286130.0 (LEN: 288583, IDY: 99.15), Total number of alignments: 112
			Too much alignments (112), will use speed up heuristics
			Found 87 solid alignments:
		Solid alignment 272319 289595 | 1 17277 | 17277 17277 | 99.43 | NZ_KB944666.1 chromosome00001
		Solid alignment 289982 326100 | 17308 53414 | 36119 36107 | 99.47 | NZ_KB944666.1 chromosome00001
		Solid alignment 326166 339228 | 55598 68545 | 13063 12948 | 98.23 | NZ_KB944666.1 chromosome00001
		Solid alignment 340645 385609 | 68562 113716 | 44965 45155 | 98.42 | NZ_KB944666.1 chromosome00001
		Solid alignment 2039856 2042635 | 116722 113949 | 2780 2774 | 96.62 | NZ_KB944666.1 chromosome00001
		Solid alignment 2024870 2026196 | 136463 135137 | 1327 1327 | 95.7 | NZ_KB944666.1 chromosome00001
		Solid alignment 2018764 2024549 | 142432 136648 | 5786 5785 | 97.11 | NZ_KB944666.1 chromosome00001
		Solid alignment 2012575 2018492 | 148675 142725 | 5918 5951 | 97.41 | NZ_KB944666.1 chromosome00001
		Solid alignment 385594 387372 | 152686 154464 | 1779 1779 | 98.82 | NZ_KB944666.1 chromosome00001
		Solid alignment 387378 396161 | 156234 165017 | 8784 8784 | 99.07 | NZ_KB944666.1 chromosome00001
		Solid alignment 396637 486349 | 186515 276127 | 89713 89613 | 99.37 | NZ_KB944666.1 chromosome00001
		Solid alignment 206550 224723 | 288431 270121 | 18174 18311 | 98.16 | NZ_KB944666.1 chromosome00001
		Solid alignment 202410 206521 | 293006 288895 | 4112 4112 | 99.51 | NZ_KB944666.1 chromosome00001
		Solid alignment 197055 202356 | 300386 295059 | 5302 5328 | 98.22 | NZ_KB944666.1 chromosome00001
		Solid alignment 188782 197216 | 309567 301134 | 8435 8434 | 97.87 | NZ_KB944666.1 chromosome00001
		Solid alignment 174475 176724 | 324375 322127 | 2250 2249 | 97.87 | NZ_KB944666.1 chromosome00001
		Solid alignment 171807 173258 | 327916 326468 | 1452 1449 | 98.14 | NZ_KB944666.1 chromosome00001
		Solid alignment 158500 171137 | 340526 327890 | 12638 12637 | 99.32 | NZ_KB944666.1 chromosome00001
		Solid alignment 106542 143766 | 409008 371773 | 37225 37236 | 98.09 | NZ_KB944666.1 chromosome00001
		Solid alignment 82019 96503 | 423536 409054 | 14485 14483 | 99.34 | NZ_KB944666.1 chromosome00001
		Solid alignment 76907 81584 | 430179 425502 | 4678 4678 | 98.03 | NZ_KB944666.1 chromosome00001
		Solid alignment 70736 75188 | 437140 432688 | 4453 4453 | 98.52 | NZ_KB944666.1 chromosome00001
		Solid alignment 41575 66752 | 465349 440165 | 25178 25185 | 99.03 | NZ_KB944666.1 chromosome00001
		Solid alignment 25068 36870 | 477231 465429 | 11803 11803 | 99.52 | NZ_KB944666.1 chromosome00001
		Solid alignment 12630 24856 | 493561 481175 | 12227 12387 | 97.59 | NZ_KB944666.1 chromosome00001
		Solid alignment 1925 12159 | 504270 494040 | 10235 10231 | 98.9 | NZ_KB944666.1 chromosome00001
		Solid alignment 2781963 2805785 | 531037 507234 | 23823 23804 | 98.84 | NZ_KB944666.1 chromosome00001
		Solid alignment 2766509 2781925 | 553372 537955 | 15417 15418 | 99.45 | NZ_KB944666.1 chromosome00001
		Solid alignment 2663115 2765792 | 656429 553884 | 102678 102546 | 98.92 | NZ_KB944666.1 chromosome00001
		Solid alignment 2613393 2663117 | 724288 674465 | 49725 49824 | 99.24 | NZ_KB944666.1 chromosome00001
		Solid alignment 2010816 2014617 | 756555 752751 | 3802 3805 | 96.22 | NZ_KB944666.1 chromosome00001
		Solid alignment 2611509 2613417 | 760684 758777 | 1909 1908 | 99.11 | NZ_KB944666.1 chromosome00001
		Solid alignment 2583855 2608152 | 786312 762017 | 24298 24296 | 99.19 | NZ_KB944666.1 chromosome00001
		Solid alignment 2538970 2583298 | 830723 786389 | 44329 44335 | 99.28 | NZ_KB944666.1 chromosome00001
		Solid alignment 2501790 2538679 | 869128 832103 | 36890 37026 | 98.87 | NZ_KB944666.1 chromosome00001
		Solid alignment 2497092 2501796 | 879608 874904 | 4705 4705 | 98.9 | NZ_KB944666.1 chromosome00001
		Solid alignment 2484741 2495904 | 890858 879695 | 11164 11164 | 99.4 | NZ_KB944666.1 chromosome00001
		Solid alignment 2432702 2484519 | 944404 892584 | 51818 51821 | 99.34 | NZ_KB944666.1 chromosome00001
		Solid alignment 2428615 2432710 | 949823 945728 | 4096 4096 | 99.34 | NZ_KB944666.1 chromosome00001
		Solid alignment 2415801 2428622 | 1016463 1003645 | 12822 12819 | 99.26 | NZ_KB944666.1 chromosome00001
		Solid alignment 2371094 2415770 | 1061679 1017003 | 44677 44677 | 99.13 | NZ_KB944666.1 chromosome00001
		Solid alignment 2369406 2370673 | 1063364 1062097 | 1268 1268 | 98.74 | NZ_KB944666.1 chromosome00001
		Solid alignment 2353116 2368745 | 1080148 1064519 | 15630 15630 | 99.14 | NZ_KB944666.1 chromosome00001
		Solid alignment 2329379 2353075 | 1104717 1081022 | 23697 23696 | 99.24 | NZ_KB944666.1 chromosome00001
		Solid alignment 2254597 2328392 | 1180465 1106881 | 73796 73585 | 98.83 | NZ_KB944666.1 chromosome00001
		Solid alignment 2223798 2251552 | 1210358 1182665 | 27755 27694 | 99.05 | NZ_KB944666.1 chromosome00001
		Solid alignment 2220447 2223803 | 1215225 1211869 | 3357 3357 | 99.52 | NZ_KB944666.1 chromosome00001
		Solid alignment 2207065 2210845 | 1219040 1215260 | 3781 3781 | 99.52 | NZ_KB944666.1 chromosome00001
		Solid alignment 2172160 2195122 | 1299555 1276593 | 22963 22963 | 99.49 | NZ_KB944666.1 chromosome00001
		Solid alignment 2115767 2170588 | 1356026 1301200 | 54822 54827 | 99.25 | NZ_KB944666.1 chromosome00001
		Solid alignment 2084694 2110883 | 1387780 1361608 | 26190 26173 | 98.88 | NZ_KB944666.1 chromosome00001
		Solid alignment 2042701 2084704 | 1472552 1430341 | 42004 42212 | 98.57 | NZ_KB944666.1 chromosome00001
		Solid alignment 1925797 2004962 | 1551913 1472534 | 79166 79380 | 98.42 | NZ_KB944666.1 chromosome00001
		Solid alignment 1912587 1925719 | 1617717 1604588 | 13133 13130 | 98.85 | NZ_KB944666.1 chromosome00001
		Solid alignment 1880717 1897766 | 1634722 1617716 | 17050 17007 | 98.84 | NZ_KB944666.1 chromosome00001
		Solid alignment 1592257 1880717 | 1929132 1640550 | 288461 288583 | 99.15 | NZ_KB944666.1 chromosome00001
		Solid alignment 1560872 1587193 | 1955442 1929145 | 26322 26298 | 99.15 | NZ_KB944666.1 chromosome00001
		Solid alignment 1557995 1560947 | 2008890 2005938 | 2953 2953 | 99.22 | NZ_KB944666.1 chromosome00001
		Solid alignment 1547889 1556722 | 2017714 2008881 | 8834 8834 | 99.71 | NZ_KB944666.1 chromosome00001
		Solid alignment 1478382 1547352 | 2086726 2017754 | 68971 68973 | 99.2 | NZ_KB944666.1 chromosome00001
		Solid alignment 1419371 1478391 | 2146852 2087765 | 59021 59088 | 99.04 | NZ_KB944666.1 chromosome00001
		Solid alignment 1230942 1419200 | 2335471 2147023 | 188259 188449 | 99.11 | NZ_KB944666.1 chromosome00001
		Solid alignment 1226376 1230801 | 2340162 2335737 | 4426 4426 | 99.34 | NZ_KB944666.1 chromosome00001
		Solid alignment 1211293 1226133 | 2354997 2340156 | 14841 14842 | 99.23 | NZ_KB944666.1 chromosome00001
		Solid alignment 1209446 1211250 | 2357464 2355660 | 1805 1805 | 99.28 | NZ_KB944666.1 chromosome00001
		Solid alignment 1190585 1209412 | 2377083 2358262 | 18828 18822 | 99.18 | NZ_KB944666.1 chromosome00001
		Solid alignment 1153098 1190043 | 2413949 2377083 | 36946 36867 | 99.0 | NZ_KB944666.1 chromosome00001
		Solid alignment 1111006 1153060 | 2456598 2414715 | 42055 41884 | 98.96 | NZ_KB944666.1 chromosome00001
		Solid alignment 1092997 1110659 | 2474614 2456945 | 17663 17670 | 99.36 | NZ_KB944666.1 chromosome00001
		Solid alignment 1051799 1056232 | 2479037 2474593 | 4434 4445 | 98.97 | NZ_KB944666.1 chromosome00001
		Solid alignment 1038579 1050814 | 2491417 2479031 | 12236 12387 | 97.82 | NZ_KB944666.1 chromosome00001
		Solid alignment 940317 1038586 | 2591172 2492742 | 98270 98431 | 99.08 | NZ_KB944666.1 chromosome00001
		Solid alignment 863166 939837 | 2668539 2591613 | 76672 76927 | 98.88 | NZ_KB944666.1 chromosome00001
		Solid alignment 811131 815868 | 2673158 2668422 | 4738 4737 | 99.16 | NZ_KB944666.1 chromosome00001
		Solid alignment 732123 809298 | 2751552 2674378 | 77176 77175 | 98.8 | NZ_KB944666.1 chromosome00001
		Solid alignment 663740 711582 | 2799273 2751427 | 47843 47847 | 99.19 | NZ_KB944666.1 chromosome00001
		Solid alignment 638111 663747 | 2829365 2803840 | 25637 25526 | 98.82 | NZ_KB944666.1 chromosome00001
		Solid alignment 51545 53517 | 2922634 2920660 | 1973 1975 | 96.0 | NZ_KB944668.1 chromosome00001
		Solid alignment 8133 39210 | 2969091 2938054 | 31078 31038 | 98.32 | NZ_KB944668.1 chromosome00001
		Solid alignment 5067 8116 | 2972710 2969656 | 3050 3055 | 96.57 | NZ_KB944668.1 chromosome00001
		Solid alignment 581892 638120 | 3035576 2979490 | 56229 56087 | 99.06 | NZ_KB944666.1 chromosome00001
		Solid alignment 541920 581893 | 3162234 3122141 | 39974 40094 | 98.92 | NZ_KB944666.1 chromosome00001
		Solid alignment 521565 541917 | 3183415 3163062 | 20353 20354 | 99.24 | NZ_KB944666.1 chromosome00001
		Solid alignment 487754 521584 | 3254783 3220957 | 33831 33827 | 99.22 | NZ_KB944666.1 chromosome00001
		Solid alignment 218718 253329 | 3256238 3290889 | 34612 34652 | 99.12 | NZ_KB944666.1 chromosome00001
		Solid alignment 253625 269192 | 3291347 3306913 | 15568 15567 | 99.17 | NZ_KB944666.1 chromosome00001
		Solid alignment 269481 272318 | 3306970 3309807 | 2838 2838 | 99.58 | NZ_KB944666.1 chromosome00001
			Skipping alignments located inside solid regions since they are redundant:
		Nothing was skipped
			Looking for the best set of alignments (out of 112 total alignments)
		Ambiguity for this contig is not checked for speed up (too much alignments and --ambiguity-usage is "one")
			Skipping redundant alignments after choosing the best set of alignments
		Skipping redundant alignment 2765637 2765755 | 553400 553282 | 119 119 | 95.8 | NZ_KB944666.1 chromosome00001
		Skipping redundant alignment 2004957 2005083 | 152691 152565 | 127 127 | 99.21 | NZ_KB944666.1 chromosome00001
		Skipping redundant alignment 2766509 2766599 | 553798 553708 | 91 91 | 97.8 | NZ_KB944666.1 chromosome00001
		Skipping redundant alignment 1925704 1925810 | 1603122 1603016 | 107 107 | 98.13 | NZ_KB944666.1 chromosome00001
		Skipping redundant alignment 1547411 1547512 | 288491 288591 | 102 101 | 98.04 | NZ_KB944666.1 chromosome00001
		Skipping redundant alignment 1532765 1532868 | 288593 288491 | 104 103 | 97.12 | NZ_KB944666.1 chromosome00001
		Skipping redundant alignment 1547568 1547654 | 288592 288678 | 87 87 | 97.7 | NZ_KB944666.1 chromosome00001
		Skipping redundant alignment 779347 779644 | 288617 288914 | 298 298 | 97.65 | NZ_KB944666.1 chromosome00001
		Skipping redundant alignment 1532334 1532561 | 288953 288726 | 228 228 | 97.37 | NZ_KB944666.1 chromosome00001
		Skipping redundant alignment 1547655 1547882 | 288732 288959 | 228 228 | 95.61 | NZ_KB944666.1 chromosome00001
		Skipping redundant alignment 2328468 2328677 | 1105680 1105471 | 210 210 | 95.24 | NZ_KB944666.1 chromosome00001
			The best set is below. Score: 2561777.6, number of alignments: 101, unaligned bases: 706947
		This contig is misassembled.
		This contig is partially unaligned. (Aligned 2602860 out of 3309807 non-N bases (78.64%))
			Real Alignment 1: 272319 289595 | 1 17277 | 17277 17277 | 99.43 | NZ_KB944666.1 chromosome00001
			  Gap between these two alignments (local misassembly). Inconsistency = 356
			Real Alignment 2: 289982 326100 | 17308 53414 | 36119 36107 | 99.47 | NZ_KB944666.1 chromosome00001
			  Extensive misassembly (relocation, inconsistency = -2118) between these two alignments
			Real Alignment 3: 326166 339228 | 55598 68545 | 13063 12948 | 98.23 | NZ_KB944666.1 chromosome00001
			  Extensive misassembly (relocation, inconsistency = 1400) between these two alignments
			Real Alignment 4: 340645 385609 | 68562 113716 | 44965 45155 | 98.42 | NZ_KB944666.1 chromosome00001
			  Extensive misassembly (relocation, inconsistency = 1654014) between these two alignments
			Real Alignment 5: 2039856 2042635 | 116722 113949 | 2780 2774 | 96.62 | NZ_KB944666.1 chromosome00001
			  Gap between these two alignments (local misassembly). Inconsistency = 4
			Real Alignment 6: 2038858 2039172 | 117716 117402 | 315 315 | 97.46 | NZ_KB944666.1 chromosome00001
			  Extensive misassembly (relocation, inconsistency = -4759) between these two alignments
			Real Alignment 7: 2024870 2026196 | 136463 135137 | 1327 1327 | 95.7 | NZ_KB944666.1 chromosome00001
			  Indel (> 5bp) between these two alignments: deletion of length 136; 48 mismatches (number of Ns: 0)
			Real Alignment 8: 2018764 2024549 | 142432 136648 | 5786 5785 | 97.11 | NZ_KB944666.1 chromosome00001
			  Gap between these two alignments (local misassembly). Inconsistency = -21
			Real Alignment 9: 2012575 2018492 | 148675 142725 | 5918 5951 | 97.41 | NZ_KB944666.1 chromosome00001
			  Extensive misassembly (relocation, inconsistency = 1621192) between these two alignments
			Real Alignment 10: 385594 387372 | 152686 154464 | 1779 1779 | 98.82 | NZ_KB944666.1 chromosome00001
			  Extensive misassembly (relocation, inconsistency = -1764) between these two alignments
			Real Alignment 11: 387378 396161 | 156234 165017 | 8784 8784 | 99.07 | NZ_KB944666.1 chromosome00001
			  Extensive misassembly (relocation, inconsistency = -2845) between these two alignments
			Real Alignment 12: 396188 396502 | 167889 168203 | 315 315 | 98.41 | NZ_KB944666.1 chromosome00001
			  Extensive misassembly (relocation, inconsistency = -18177) between these two alignments
			Excluding internal overlap of size 6007 between Alignment 13 and 14: 206550 224723 | 288431 270121 | 18174 18311 --> 206550 218717 | 288431 276128 | 12168 12304
			Real Alignment 13: 396637 486349 | 186515 276127 | 89713 89613 | 99.37 | NZ_KB944666.1 chromosome00001
			  Extensive misassembly (relocation, inconsistency = 177919) between these two alignments
			Real Alignment 14: 206550 218717 | 288431 276128 | 12168 12304 | 98.16 | NZ_KB944666.1 chromosome00001
			  Gap between these two alignments (local misassembly). Inconsistency = -435
			Real Alignment 15: 202410 206521 | 293006 288895 | 4112 4112 | 99.51 | NZ_KB944666.1 chromosome00001
			  Extensive misassembly (relocation, inconsistency = -1999) between these two alignments
			Real Alignment 16: 197055 202356 | 300386 295059 | 5302 5328 | 98.22 | NZ_KB944666.1 chromosome00001
			  Gap between these two alignments (local misassembly). Inconsistency = -909
			Real Alignment 17: 188782 197216 | 309567 301134 | 8435 8434 | 97.87 | NZ_KB944666.1 chromosome00001
			  Gap between these two alignments (local misassembly). Inconsistency = -502
			Real Alignment 18: 174475 176724 | 324375 322127 | 2250 2249 | 97.87 | NZ_KB944666.1 chromosome00001
			  Gap between these two alignments (local misassembly). Inconsistency = -876
			Excluding internal overlap of size 27 between Alignment 19 and 20: 171807 173258 | 327916 326468 | 1452 1449 --> 171834 173258 | 327889 326468 | 1425 1422
			Real Alignment 19: 171834 173258 | 327889 326468 | 1425 1422 | 98.14 | NZ_KB944666.1 chromosome00001
			  Gap between these two alignments (local misassembly). Inconsistency = 696
			Real Alignment 20: 158500 171137 | 340526 327890 | 12638 12637 | 99.32 | NZ_KB944666.1 chromosome00001
			  Extensive misassembly (relocation, inconsistency = -16513) between these two alignments
			Real Alignment 21: 106542 143766 | 409008 371773 | 37225 37236 | 98.09 | NZ_KB944666.1 chromosome00001
			  Extensive misassembly (relocation, inconsistency = 9993) between these two alignments
			Real Alignment 22: 82019 96503 | 423536 409054 | 14485 14483 | 99.34 | NZ_KB944666.1 chromosome00001
			  Gap between these two alignments (local misassembly). Inconsistency = -406
			Real Alignment 23: 81464 82027 | 424500 423934 | 564 567 | 96.14 | NZ_KB944666.1 chromosome00001
			  Extensive misassembly (relocation, inconsistency = -1122) between these two alignments
			Real Alignment 24: 76907 81584 | 430179 425502 | 4678 4678 | 98.03 | NZ_KB944666.1 chromosome00001
			  Gap between these two alignments (local misassembly). Inconsistency = -790
			Excluding internal overlap of size 41 between Alignment 25 and 26: 69785 70465 | 437779 437100 | 681 680 --> 69785 70424 | 437779 437141 | 640 639
			Real Alignment 25: 70736 75188 | 437140 432688 | 4453 4453 | 98.52 | NZ_KB944666.1 chromosome00001
			  Gap between these two alignments (local misassembly). Inconsistency = 311
			Real Alignment 26: 69785 70424 | 437779 437141 | 640 639 | 99.56 | NZ_KB944666.1 chromosome00001
			  Gap between these two alignments (local misassembly). Inconsistency = 647
			Real Alignment 27: 41575 66752 | 465349 440165 | 25178 25185 | 99.03 | NZ_KB944666.1 chromosome00001
			  Extensive misassembly (relocation, inconsistency = 4625) between these two alignments
			Real Alignment 28: 25068 36870 | 477231 465429 | 11803 11803 | 99.52 | NZ_KB944666.1 chromosome00001
			  Extensive misassembly (relocation, inconsistency = -3732) between these two alignments
			Real Alignment 29: 12630 24856 | 493561 481175 | 12227 12387 | 97.59 | NZ_KB944666.1 chromosome00001
			  Gap between these two alignments (local misassembly). Inconsistency = -8
			Real Alignment 30: 1925 12159 | 504270 494040 | 10235 10231 | 98.9 | NZ_KB944666.1 chromosome00001
			  Extensive misassembly (relocation, inconsistency = -2805927) between these two alignments
			Real Alignment 31: 2806360 2806553 | 505762 505569 | 194 194 | 97.94 | NZ_KB944666.1 chromosome00001
			  Gap between these two alignments (local misassembly). Inconsistency = -897
			Real Alignment 32: 2781963 2805785 | 531037 507234 | 23823 23804 | 98.84 | NZ_KB944666.1 chromosome00001
			  Extensive misassembly (relocation, inconsistency = -6880) between these two alignments
			Real Alignment 33: 2766509 2781925 | 553372 537955 | 15417 15418 | 99.45 | NZ_KB944666.1 chromosome00001
			  Gap between these two alignments (local misassembly). Inconsistency = 631
			Real Alignment 34: 2765608 2765792 | 553642 553458 | 185 185 | 95.68 | NZ_KB944666.1 chromosome00001
			  Gap between these two alignments (local misassembly). Inconsistency = -213
			Real Alignment 35: 2765637 2765792 | 553826 553671 | 156 156 | 96.79 | NZ_KB944666.1 chromosome00001
			  Gap between these two alignments (local misassembly). Inconsistency = -213
			Real Alignment 36: 2663115 2765792 | 656429 553884 | 102678 102546 | 98.92 | NZ_KB944666.1 chromosome00001
			  Extensive misassembly (relocation, inconsistency = -18038) between these two alignments
			Real Alignment 37: 2613393 2663117 | 724288 674465 | 49725 49824 | 99.24 | NZ_KB944666.1 chromosome00001
			  Extensive misassembly (relocation, inconsistency = 1530813) between these two alignments
			Real Alignment 38: 1068921 1069415 | 737453 737949 | 495 497 | 96.78 | NZ_KB944666.1 chromosome00001
			  Extensive misassembly (relocation, inconsistency = 926599) between these two alignments
			Real Alignment 39: 2010816 2014617 | 756555 752751 | 3802 3805 | 96.22 | NZ_KB944666.1 chromosome00001
			  Extensive misassembly (relocation, inconsistency = -604823) between these two alignments
			Real Alignment 40: 2611509 2613417 | 760684 758777 | 1909 1908 | 99.11 | NZ_KB944666.1 chromosome00001
			  Extensive misassembly (relocation, inconsistency = 2024) between these two alignments
			Real Alignment 41: 2583855 2608152 | 786312 762017 | 24298 24296 | 99.19 | NZ_KB944666.1 chromosome00001
			  Gap between these two alignments (local misassembly). Inconsistency = 480
			Real Alignment 42: 2538970 2583298 | 830723 786389 | 44329 44335 | 99.28 | NZ_KB944666.1 chromosome00001
			  Extensive misassembly (relocation, inconsistency = -1089) between these two alignments
			Real Alignment 43: 2501790 2538679 | 869128 832103 | 36890 37026 | 98.87 | NZ_KB944666.1 chromosome00001
			  Extensive misassembly (relocation, inconsistency = -5782) between these two alignments
			Real Alignment 44: 2497092 2501796 | 879608 874904 | 4705 4705 | 98.9 | NZ_KB944666.1 chromosome00001
			  Extensive misassembly (relocation, inconsistency = 1101) between these two alignments
			Real Alignment 45: 2484741 2495904 | 890858 879695 | 11164 11164 | 99.4 | NZ_KB944666.1 chromosome00001
			  Extensive misassembly (relocation, inconsistency = -1504) between these two alignments
			Real Alignment 46: 2432702 2484519 | 944404 892584 | 51818 51821 | 99.34 | NZ_KB944666.1 chromosome00001
			  Extensive misassembly (relocation, inconsistency = -1332) between these two alignments
			Real Alignment 47: 2428615 2432710 | 949823 945728 | 4096 4096 | 99.34 | NZ_KB944666.1 chromosome00001
			  Extensive misassembly (relocation, inconsistency = -53829) between these two alignments
			Real Alignment 48: 2415801 2428622 | 1016463 1003645 | 12822 12819 | 99.26 | NZ_KB944666.1 chromosome00001
			  Extensive misassembly (relocation, inconsistency = 883174) between these two alignments
			Real Alignment 49: 1532327 1532621 | 1016469 1016764 | 295 296 | 97.64 | NZ_KB944666.1 chromosome00001
			  Indel (> 5bp) between these two alignments: deletion of length 58; 0 mismatches (number of Ns: 0)
			Excluding internal overlap of size 2 between Alignment 50 and 51: 1532680 1532919 | 1016765 1017004 | 240 240 --> 1532680 1532917 | 1016765 1017002 | 238 238
			Real Alignment 50: 1532680 1532917 | 1016765 1017002 | 238 238 | 97.92 | NZ_KB944666.1 chromosome00001
			  Extensive misassembly (relocation, inconsistency = 838176) between these two alignments
			Real Alignment 51: 2371094 2415770 | 1061679 1017003 | 44677 44677 | 99.13 | NZ_KB944666.1 chromosome00001
			  Gap between these two alignments (local misassembly). Inconsistency = 3
			Real Alignment 52: 2369406 2370673 | 1063364 1062097 | 1268 1268 | 98.74 | NZ_KB944666.1 chromosome00001
			  Gap between these two alignments (local misassembly). Inconsistency = -494
			Real Alignment 53: 2353116 2368745 | 1080148 1064519 | 15630 15630 | 99.14 | NZ_KB944666.1 chromosome00001
			  Gap between these two alignments (local misassembly). Inconsistency = -833
			Real Alignment 54: 2329379 2353075 | 1104717 1081022 | 23697 23696 | 99.24 | NZ_KB944666.1 chromosome00001
			  Gap between these two alignments (local misassembly). Inconsistency = -334
			Real Alignment 55: 2328471 2328939 | 1105959 1105491 | 469 469 | 98.51 | NZ_KB944666.1 chromosome00001
			  Gap between these two alignments (local misassembly). Inconsistency = -564
			Excluding internal overlap of size 46 between Alignment 56 and 57: 2328068 2328496 | 1106926 1106498 | 429 429 --> 2328114 2328496 | 1106880 1106498 | 383 383
			Real Alignment 56: 2328114 2328496 | 1106880 1106498 | 383 383 | 97.67 | NZ_KB944666.1 chromosome00001
			  Overlap between these two alignments (local misassembly). Inconsistency = -279
			Real Alignment 57: 2254597 2328392 | 1180465 1106881 | 73796 73585 | 98.83 | NZ_KB944666.1 chromosome00001
			  Gap between these two alignments (local misassembly). Inconsistency = 845
			Real Alignment 58: 2223798 2251552 | 1210358 1182665 | 27755 27694 | 99.05 | NZ_KB944666.1 chromosome00001
			  Extensive misassembly (relocation, inconsistency = -1516) between these two alignments
			Real Alignment 59: 2220447 2223803 | 1215225 1211869 | 3357 3357 | 99.52 | NZ_KB944666.1 chromosome00001
			  Extensive misassembly (relocation, inconsistency = 9567) between these two alignments
			Real Alignment 60: 2207065 2210845 | 1219040 1215260 | 3781 3781 | 99.52 | NZ_KB944666.1 chromosome00001
			  Extensive misassembly (relocation, inconsistency = -45610) between these two alignments
			Real Alignment 61: 2172160 2195122 | 1299555 1276593 | 22963 22963 | 99.49 | NZ_KB944666.1 chromosome00001
			  Gap between these two alignments (local misassembly). Inconsistency = -73
			Real Alignment 62: 2115767 2170588 | 1356026 1301200 | 54822 54827 | 99.25 | NZ_KB944666.1 chromosome00001
			  Gap between these two alignments (local misassembly). Inconsistency = -698
			Real Alignment 63: 2084694 2110883 | 1387780 1361608 | 26190 26173 | 98.88 | NZ_KB944666.1 chromosome00001
			  Extensive misassembly (relocation, inconsistency = -42571) between these two alignments
			Excluding internal overlap of size 19 between Alignment 64 and 65: 2042701 2084704 | 1472552 1430341 | 42004 42212 --> 2042720 2084704 | 1472533 1430341 | 41985 42193
			Real Alignment 64: 2042720 2084704 | 1472533 1430341 | 41985 42193 | 98.57 | NZ_KB944666.1 chromosome00001
			  Extensive misassembly (relocation, inconsistency = 37757) between these two alignments
			Real Alignment 65: 1925797 2004962 | 1551913 1472534 | 79166 79380 | 98.42 | NZ_KB944666.1 chromosome00001
			  Extensive misassembly (relocation, inconsistency = -52597) between these two alignments
			Excluding internal overlap of size 2 between Alignment 66 and 67: 1912587 1925719 | 1617717 1604588 | 13133 13130 --> 1912589 1925719 | 1617715 1604588 | 13131 13128
			Real Alignment 66: 1912589 1925719 | 1617715 1604588 | 13131 13128 | 98.85 | NZ_KB944666.1 chromosome00001
			  Extensive misassembly (relocation, inconsistency = 14822) between these two alignments
			Real Alignment 67: 1880717 1897766 | 1634722 1617716 | 17050 17007 | 98.84 | NZ_KB944666.1 chromosome00001
			  Extensive misassembly (relocation, inconsistency = -5828) between these two alignments
			Real Alignment 68: 1592257 1880717 | 1929132 1640550 | 288461 288583 | 99.15 | NZ_KB944666.1 chromosome00001
			  Extensive misassembly (relocation, inconsistency = 5051) between these two alignments
			Real Alignment 69: 1560872 1587193 | 1955442 1929145 | 26322 26298 | 99.15 | NZ_KB944666.1 chromosome00001
			  Extensive misassembly (relocation, inconsistency = -50571) between these two alignments
			Excluding internal overlap of size 10 between Alignment 70 and 71: 1557995 1560947 | 2008890 2005938 | 2953 2953 --> 1558005 1560947 | 2008880 2005938 | 2943 2943
			Real Alignment 70: 1558005 1560947 | 2008880 2005938 | 2943 2943 | 99.22 | NZ_KB944666.1 chromosome00001
			  Extensive misassembly (relocation, inconsistency = 1282) between these two alignments
			Real Alignment 71: 1547889 1556722 | 2017714 2008881 | 8834 8834 | 99.71 | NZ_KB944666.1 chromosome00001
			  Gap between these two alignments (local misassembly). Inconsistency = 497
			Real Alignment 72: 1478382 1547352 | 2086726 2017754 | 68971 68973 | 99.2 | NZ_KB944666.1 chromosome00001
			  Extensive misassembly (relocation, inconsistency = -1048) between these two alignments
			Real Alignment 73: 1419371 1478391 | 2146852 2087765 | 59021 59088 | 99.04 | NZ_KB944666.1 chromosome00001
			  Stretch of 170 mismatches between these two alignments (number of Ns: 0)
			Real Alignment 74: 1230942 1419200 | 2335471 2147023 | 188259 188449 | 99.11 | NZ_KB944666.1 chromosome00001
			  Gap between these two alignments (local misassembly). Inconsistency = -125
			Excluding internal overlap of size 7 between Alignment 75 and 76: 1226376 1230801 | 2340162 2335737 | 4426 4426 --> 1226383 1230801 | 2340155 2335737 | 4419 4419
			Real Alignment 75: 1226383 1230801 | 2340155 2335737 | 4419 4419 | 99.34 | NZ_KB944666.1 chromosome00001
			  Gap between these two alignments (local misassembly). Inconsistency = 249
			Real Alignment 76: 1211293 1226133 | 2354997 2340156 | 14841 14842 | 99.23 | NZ_KB944666.1 chromosome00001
			  Gap between these two alignments (local misassembly). Inconsistency = -620
			Real Alignment 77: 1209446 1211250 | 2357464 2355660 | 1805 1805 | 99.28 | NZ_KB944666.1 chromosome00001
			  Gap between these two alignments (local misassembly). Inconsistency = -764
			Excluding internal overlap of size 1 between Alignment 78 and 79: 1190585 1209412 | 2377083 2358262 | 18828 18822 --> 1190586 1209412 | 2377082 2358262 | 18827 18821
			Real Alignment 78: 1190586 1209412 | 2377082 2358262 | 18827 18821 | 99.18 | NZ_KB944666.1 chromosome00001
			  Gap between these two alignments (local misassembly). Inconsistency = 542
			Real Alignment 79: 1153098 1190043 | 2413949 2377083 | 36946 36867 | 99.0 | NZ_KB944666.1 chromosome00001
			  Gap between these two alignments (local misassembly). Inconsistency = -728
			Real Alignment 80: 1111006 1153060 | 2456598 2414715 | 42055 41884 | 98.96 | NZ_KB944666.1 chromosome00001
			  Gap between these two alignments (local misassembly). Inconsistency = 0
			Excluding internal overlap of size 22 between Alignment 81 and 82: 1051799 1056232 | 2479037 2474593 | 4434 4445 --> 1051799 1056210 | 2479037 2474615 | 4412 4423
			Real Alignment 81: 1092997 1110659 | 2474614 2456945 | 17663 17670 | 99.36 | NZ_KB944666.1 chromosome00001
			  Extensive misassembly (relocation, inconsistency = 36786) between these two alignments
			Excluding internal overlap of size 7 between Alignment 82 and 83: 1051799 1056210 | 2479037 2474615 | 4412 4423 --> 1051806 1056210 | 2479030 2474615 | 4405 4416
			Real Alignment 82: 1051806 1056210 | 2479030 2474615 | 4405 4416 | 98.97 | NZ_KB944666.1 chromosome00001
			  Gap between these two alignments (local misassembly). Inconsistency = 991
			Real Alignment 83: 1038579 1050814 | 2491417 2479031 | 12236 12387 | 97.82 | NZ_KB944666.1 chromosome00001
			  Extensive misassembly (relocation, inconsistency = -1332) between these two alignments
			Real Alignment 84: 940317 1038586 | 2591172 2492742 | 98270 98431 | 99.08 | NZ_KB944666.1 chromosome00001
			  Gap between these two alignments (local misassembly). Inconsistency = 39
			Excluding internal overlap of size 118 between Alignment 85 and 86: 811131 815868 | 2673158 2668422 | 4738 4737 --> 811131 815750 | 2673158 2668540 | 4620 4619
			Real Alignment 85: 863166 939837 | 2668539 2591613 | 76672 76927 | 98.88 | NZ_KB944666.1 chromosome00001
			  Extensive misassembly (relocation, inconsistency = 47415) between these two alignments
			Real Alignment 86: 811131 815750 | 2673158 2668540 | 4620 4619 | 99.16 | NZ_KB944666.1 chromosome00001
			  Gap between these two alignments (local misassembly). Inconsistency = 613
			Excluding internal overlap of size 126 between Alignment 87 and 88: 663740 711582 | 2799273 2751427 | 47843 47847 --> 663740 711456 | 2799273 2751553 | 47717 47721
			Real Alignment 87: 732123 809298 | 2751552 2674378 | 77176 77175 | 98.8 | NZ_KB944666.1 chromosome00001
			  Extensive misassembly (relocation, inconsistency = 20666) between these two alignments
			Real Alignment 88: 663740 711456 | 2799273 2751553 | 47717 47721 | 99.19 | NZ_KB944666.1 chromosome00001
			  Extensive misassembly (relocation, inconsistency = -4574) between these two alignments
			Real Alignment 89: 638111 663747 | 2829365 2803840 | 25637 25526 | 98.82 | NZ_KB944666.1 chromosome00001
			  Extensive misassembly (translocation) between these two alignments
			Real Alignment 90: 51545 53517 | 2922634 2920660 | 1973 1975 | 96.0 | NZ_KB944668.1 chromosome00001
			  Extensive misassembly (relocation, inconsistency = -3085) between these two alignments
			Real Alignment 91: 8133 39210 | 2969091 2938054 | 31078 31038 | 98.32 | NZ_KB944668.1 chromosome00001
			  Gap between these two alignments (local misassembly). Inconsistency = -548
			Real Alignment 92: 5067 8116 | 2972710 2969656 | 3050 3055 | 96.57 | NZ_KB944668.1 chromosome00001
			  Gap between these two alignments (local misassembly). Inconsistency = -27
			Real Alignment 93: 3463 4152 | 2974341 2973652 | 690 690 | 95.22 | NZ_KB944668.1 chromosome00001
			  Extensive misassembly (translocation) between these two alignments
			Real Alignment 94: 581892 638120 | 3035576 2979490 | 56229 56087 | 99.06 | NZ_KB944666.1 chromosome00001
			  Extensive misassembly (relocation, inconsistency = -86566) between these two alignments
			Real Alignment 95: 541920 581893 | 3162234 3122141 | 39974 40094 | 98.92 | NZ_KB944666.1 chromosome00001
			  Gap between these two alignments (local misassembly). Inconsistency = -825
			Real Alignment 96: 521565 541917 | 3183415 3163062 | 20353 20354 | 99.24 | NZ_KB944666.1 chromosome00001
			  Extensive misassembly (relocation, inconsistency = 1468707) between these two alignments
			Real Alignment 97: 2030310 2030692 | 3203101 3203483 | 383 383 | 96.34 | NZ_KB944666.1 chromosome00001
			  Extensive misassembly (relocation, inconsistency = 1491252) between these two alignments
			Real Alignment 98: 487754 521584 | 3254783 3220957 | 33831 33827 | 99.22 | NZ_KB944666.1 chromosome00001
			  Extensive misassembly (relocation, inconsistency = 232970) between these two alignments
			Real Alignment 99: 218718 253329 | 3256238 3290889 | 34612 34652 | 99.12 | NZ_KB944666.1 chromosome00001
			  Gap between these two alignments (local misassembly). Inconsistency = -162
			Real Alignment 100: 253625 269192 | 3291347 3306913 | 15568 15567 | 99.17 | NZ_KB944666.1 chromosome00001
			  Gap between these two alignments (local misassembly). Inconsistency = 232
			Real Alignment 101: 269481 272318 | 3306970 3309807 | 2838 2838 | 99.58 | NZ_KB944666.1 chromosome00001
		Unaligned bases: 706947

CONTIG: plasmid00001 (19309bp)
		This contig is unaligned. (19309 bp)
		Unaligned bases: 19309 (number of Ns: 0)

CONTIG: plasmid00002 (12596bp)
		This contig is unaligned. (12596 bp)
		Unaligned bases: 12596 (number of Ns: 0)

Analyzing coverage...
Writing SNPs into /output/contigs_reports/minimap_output/EH1_negative_final.used_snps

Analysis is finished!
Founded SNPs were written into /output/contigs_reports/minimap_output/EH1_negative_final.used_snps

Results:
	Local Misassemblies: 43
	Misassemblies: 54
		Relocations: 52
		Translocations: 2
		Inversions: 0
	Scaffold gap extensive misassemblies: 0
	Scaffold gap local misassemblies: 0
	Misassembled Contigs: 1
	Misassembled Contig Bases: 3309807
	Misassemblies Inter-Contig Overlap ("Extra" Aligned Bases): 0
Unaligned Contigs: 2 + 1 part
Half Unaligned Contigs with Misassemblies: 0
Unaligned Bases in Fully and Partially Unaligned Contigs: 738852

Ambiguously Mapped Contigs: 0
Total Bases in Ambiguously Mapped Contigs: 0
"Extra" Aligned Bases in Ambiguously Mapped Contigs: 0
Note that --allow-ambiguity option was set to "one" and only first alignment per each of these contigs was used (there is no "extra" aligned bases).

	Covered Bases in Reference: 2597923
	Raw Aligned Bases in Assembly: 2602739
	Total Aligned Bases in Assembly (with "Extras"): 2602739

	SNPs: 20718
	Insertions: 3582
	Deletions: 2713
