# Supplementary material for: Candidate Genomic Features Associated with Persistence in Enterococcus spp
Source: Microorganisms. 2026 Apr 19;14(4):921. doi: 10.3390/microorganisms14040921 (PMC13119490; doi:10.3390/microorganisms14040921)
Supplement: Supplementary file 1 [file microorganisms-14-00921-s001.zip › Supplementary File S1/QUAST/EH1_negative/contigs_reports/contigs_report_EH1_negative_final.unaligned.info]

Contig	Total_length	Unaligned_length	Unaligned_type	Unaligned_parts
chromosome00001	3309807	706947	partial	17278-17307,53415-55597,68546-68561,113717-113948,116723-117401,117717-135136,136464-136647,142433-142724,148676-152685,154465-156233,165018-167888,168204-186514,288432-288894,293007-295058,300387-301133,309568-322126,324376-326467,340527-371772,409009-409053,423537-423933,424501-425501,430180-432687,437780-440164,465350-465428,477232-481174,493562-494039,504271-505568,505763-507233,531038-537954…
plasmid00001	19309	19309	full	1-19309
plasmid00002	12596	12596	full	1-12596
