# Supplementary material for: Candidate Genomic Features Associated with Persistence in Enterococcus spp
Source: Microorganisms. 2026 Apr 19;14(4):921. doi: 10.3390/microorganisms14040921 (PMC13119490; doi:10.3390/microorganisms14040921)
Supplement: Supplementary file 1 [file microorganisms-14-00921-s001.zip › Supplementary File S1/QUAST/EH1_negative/contigs_reports/EH1_negative_final.mis_contigs.fa]

>chromosome00001
ATGCCCGACGTGGAAAGTTTTTGGCATAGCCTTGAAGAAGCCTATCAAGCGATTTTGTCG
GCGCCAAGTTTTGATGCTTGGATTAAAACCACACGCCCTTTGAAATTAGACAACAATCAA
TTGTGGCTAGAAGTCCCTTCTGCAGTTCATCGTGATTACTGGGAAAAAAATCTTTCGGCA
AAAATTGTCGAAACTGGATTTAAATTGACCGGTGCAGAAGTGATGCCCCATTTTGTTGTT
GCCGATGAAAAAGACGCAGCACTGGCACAAGAACTCGAAGAACCTGCCGAAGAAGAAGTT
GTTTTTAGTGAACAAAGTAAAAAAGCGATGCTTAATCCTAAGTACACTTTCGACACCTTC
GTTATTGGTAAAGGAAACCAAATGGCTCATGCTGCAGCGCTTGTTGTTGCCGAGGATCCA
GGTTCGATTTACAATCCCCTTTTCTTCTATGGTGGTGTAGGGTTAGGGAAAACCCATTTG
ATGCATGCTATTGGTCATCAAATGTTAGTGAATCAACCAGATGCCAAAGTCAAATATGTT
AGTAGCGAAACGTTTACGAATGAATTTATCAACTCAATTCAAACAAAGACATCCGAACAA
TTTCGGAAAGAATATCGCAATGTTGACTTATTATTAGTCGATGATATTCAATTTTTGGCG
GAAAAAGAAGCAACATTGGAAGAATTTTTCCATACCTTCAACGATCTTTACAATGAAAAT
AAACAAATTGTTTTAACAAGTGATCGCCCGCCGAATGATATTCCAAAATTACCTGAACGA
TTAGTTTCTCGCTTTGCTTGGGGTTTGTCTGTCGATATCACCCCGCCTGATTTAGAAACA
CGGATTGCAATTTTGCGCAAAAAAGCAGATGCCGAGCGTTTAGAAATTCCGGATGATACA
CTAAGTTATATCGCTGGTCAAATTGATTCCAACATCCGTGAATTAGAGGGTGCTTTGGTC
CGTGTTCAAGCCTTTGCAACTATTAATGGAGAAGATATTACCACTAGTTTAGCGGCGGAC
GCCTTGAAATCTCTAAAATCAGTTGGTAGTAAAAATCAATTGTCCATTTTACAAATTCAA
GAAGAAGTATCCAAATATTATCATGTGCCTCTTAAAGATTTAAAAGGGAAAAAACGGGTG
AAAACAATTGTGGTTCCTCGTCAAATCTCAATGTATCTTGCTAGAGAAATGACCGACAAT
TCCTTGCCAAAAATTGGTGCCGAATTTGGCGGCAAAGATCATACAACGGTGATTCATGCG
CACGAAAAGATTCAGCAATTATTGGAAAAAGATCCAGCGATTCAAAAAGAAGTCAGTGAA
ATTAAAAATTTATTGAACTCTTAGGATGTGGAAAACTAAACAAAAAAGAACAAAGTTATC
CACAACTTATGCACAAGTGGATAACTTAGTAAAATCAATGCTCTTTTGACTTTTCCACAG
AATCAACATGCCCTATTACTTTTATTATTTATTTATATATAATATACAAAACAGTGGCGT
ACAAAATTAGAACGTATTGAAAATACTTAAAAAGGAGTTTACATTATGAAATTAACGGTC
AAACGAAGTGTCTTTTTACAAGAATTACAAACTGTTCAACGAGCAATTTCTTCTAAAACA
ACGATTCCAATCTTAACAGGTGTTAAAATTGTGTTATCAGAAGATGGCTTATCACTTACT
GGGAGTAACGCGGATATTTCAATTGAAAGTTTTTTAAGTAAAGATGATGAAAAAGCTCAA
ATGACCATTGAACGCACAGGTAGCATCGTTTTACAATCTCGTTTCTTTGGCGAAATTATT
CGTAAATTACCAGAAGATATGTTCACAATGGAAGTTCTAGATAACAATCAAGTTGCAATT
ACTTCAGGAAAAGCTGATTTTACGGTTAATGGATTAGATGCTGATAATTATCCGCACTTA
CCAGTAATTGATACTCAAAACCAAATGAAATTACCTGTTCATTTATTGACAAAAATTATT
AGTGAAACAGGTTTTGCTGTATCGATGCACGAAAGTCGTCCAATTTTAACTGGGGTTCAC
TTTATTTTAGAAAATCAAAAATTACTTGCCGTTGCGACAGATTCACATCGTTTAAGTCAA
CGTGTGATCCCGACAGAACAAGCAGTAGAAGACTTTAACATTGTAATTCCAGGAAAAAGT
TTAACTGAACTTTCTCGTTCATTAACCAATGAAGAAGAAATGGTTGAAATCAGCATTATG
GAAAATCAAGTGCTATTTAAAACAGAAACAATGTACTTCTATTCTCGTTTGTTAGAAGGA
AATTATCCTGATACCAACCGTTTAATTCCAACTAGCCATAACACGCAAATTGAATTTTAT
GTACCAGAATTGCTTTCAGCAATCGAACGTGCCTCTTTACTTTCTCATGAAGGACGTAAC
AATATTGTTCGCCTTTCAATTTCACCAGATTCTGTTGTTTTATATGGAAATTCACCTGAA
ATTGGAAAAGTCGAAGAAGCTTTAAACTATGAAAATGTTTCTGGTGAAGCGTTGGATATT
TCTTTCAACCCAGATTATATGAAAGATGCGTTGCGAGCGTTTGGCGATATGAATATTACC
GTGAAATTCCTTTCTCCAATTCGTCCGTTTACATTGGAGCCAACCGAAACAGAACTAGAT
TTCATTCAACTAATTACACCGGTTCGTACAAATTAATCATGTTTAAAAAAGACCTTCGGA
AAATCAATATGATCGCCGAAGGTTCTTTTTTGTCGTCTGTTTAAAGCCGATAAACGCTGC
TAGATAAGCTTTTTATAACTAGAATAGCTTTTACGCTAATATGATTGTGAATGTTTGAAC
TATCGTTTGACGAATAAATTCTGCCTTTTTTTCGTGGATAAAGAAAAAAGCCCTTTAATT
TTTCGTTTAAGGGCTGTTCATTTTTTTATGAATATTTCCTAGTGAAAGAAGTTTACGTTG
CTTAAAACGACGCTCAGACCTCTACAAGCTACTTTTCTTCATTGCGCGCCCTCTTCGTTT
GTCTTTGAGTTACCCCTAATTGTTTTTTAGTTAAACGCTACTCGTCATTTCTGCCAAATC
AGGCCCCTTTTTTCTCAAGAAAATATCAATTTCCGTTTTAAAATGCTTTTTAAGAGTTTT
TTTATCCTAATAATATTTTCGGTCATTTAGAATTAAAATTGCTTAGAATGAAAATTAGAC
AGATAAATTTGTTTTCTCTTATGAAAAAGGGTATAATATATATGAGAACGTATTAGAAAA
AAGAGGGATGCACATTGAAAAAAACGTTTGTTTTAGCAACTGAGTATATAACGCTTGGTC
AGTTTCTTAAAGAAATCAACGTCATTGGTAGTGGCGGCCAAGCCAAATGGTATTTGGCAG
ATAATAGCGTGTTTGTTGATGGCGAGTTGGAAAATCGTCGCGGACGGAAACTTTATGCGG
GCATGATGATTGAGATACCTGAAGAAGGTACTTTTTTTATGGTGAAAAACGGAAACGAGT
CCGACGATGCGGCTGAATGAGCTGACACTTCAGCATTATCGTAATTATGAAACAGTCAGC
TTAGATTTTCCAAAAACGTTAAATCTTTTTTTAGGCGAAAACGCCCAAGGAAAAACCAAC
TTGTTAGAAAGCATTTATGTTCTAGCAATGACACGAAGTCATCGAACCAGCAATGAAAAA
GAATTAATTGGCTGGGAACAAGCAGCAGCTAAAATTAGCGGTGTGGTTGAAAAAAAGACA
GGCACCGTGCCGTTGGAAATTTTAATTTCCAACAAAGGACGTAAAACCAAGGTTAATCAC
ATTGAGCAAAAAAGGCTCAGTGCGTACATTGGGCAACTGAATGTTATTTTATTTGCCCCA
GAAGATTTATCTTTGGTGAAAGGCTCACCTCAAGTCCGCCGGAAATTTATTGACATGGAA
CTCGGACAAGTGAGTCCTATTTATCTTTATGATCTTGTCCAATATCAGTCTGTTTTAAAG
CAACGGAACCAATACCTAAAACAACTAGCTGAAAAGAAACAAACAGATACTGTTTATCTG
GATATTTTGACAGAGCAGCTAGCTGAATTTGGCGGGAAAGTTCTATACGCTCGGTTAGGT
TTTCTTAAAAAATTAGAACACTGGGCAAACTTACTCCATCAAAAAATTAGTCATGGACGC
GAAACGCTCACCATTGACTACGCATCAAGCATCCCAATTGACAACACGGATCTTTCCTTA
GAAGCACTTCAAAATCAATTGCTCCAACAATTAATGAACAATCGTAAGCGTGAATTGTTT
AAAGCGAATACTTTTTTAGGCCCTCATCGTGACGATTTGCTGTTTATTGTCAATGGTCAA
AATGTTCAAACGTATGGCTCACAAGGCCAACAGCGAACGACAGCTTTAAGTATTAAATTG
GCAGAGATTGATTTGATGCATTCAGAAACAGGAGAATATCCTGTGTTATTACTAGATGAT
GTCATGAGTGAATTAGATAATGAACGTCAAATTCACTTGTTAGAAACGATTGAAGGCAAA
GTTCAAACGTTCTTAACGACAACTAGTTTAGATCACATAAAAGACAAGCTAACAGTTGAA
CCAGATATTTTCTATGTTCAACAAGGCAAGATAGAAAGGAATTCAGCGACATGACAGAAG
AAGAAAAAAACATGAGAGAACGTGCGCAAGAATATGACGCTAGTCAGATTCAAGTTTTGG
AGGGCTTAGAAGCTGTCCGGAAACGTCCTGGTATGTACATAGGTTCTACTAGTGGCGAAG
GGTTACACCACTTAGTATGGGAAATCGTTGACAACTCTATCGACGAAGCCTTAGCAGGAT
TTGCTAAATCAATTCAAGTAATTATCGAACCAGACGATAGTATTACTGTTATCGATGATG
GTCGTGGAATTCCAGTCGGGATTCAAGCCAAAACAGGTCGCCCAGCTGTGGAAACAGTGT
TTACAGTGCTACATGCCGGCGGGAAATTTGGCGGTGGCGGCTATAAAGTATCAGGTGGCT
TGCACGGTGTTGGTTCCTCTGTTGTTAATGCTTTATCGACCAGTTTAGATGTTCGTGTTT
ATAAAGATGGCAAAGTGTATTACCAAGAATATCGTCGTGGTGCGGTTGTTGATGACCTAA
AAGTTATCGAAGAAACGGATCGTCACGGAACCACTGTTCACTTTATTCCAGATCCTGAAA
TTTTTACAGAAACAACCGTTTATGATTTTGATAAATTAGCAACACGGGTTCGTGAATTAG
CCTTTTTAAATCGAGGCTTACACATTTCAATTGAAGACCGTCGTGAAGGACAAGAAGATA
AAAAAGAGTATCACTATGAAGGCGGGATTAAGAGTTATGTTGAGCATTTAAATGCCAATA
AAGACGTTATTTTCCCAGAGCCAATCTTCATTGAAGGAGAGCAACAAGATATTACAGTGG
AAGTGTCAATGCAGTATACAGATGGCTACCACTCAAATATTTTAAGTTTTGCCAACAATA
TTCATACTTATGAAGGCGGAACGCATGAATCTGGTTTTAAAACTTCTTTAACACGTGTGA
TTAATGACTATGCACGTAAACAAAAATTGATGAAAGAAAACGATGAAAAATTAACTGGGG
AAGATGTTCGTGAAGGCTTAACCGCAGTGGTTTCCATCAAACATCCCGATCCTCAATTTG
AAGGACAAACGAAAACGAAATTAGGGAACTCAGAAGTACGGACCGTTACGGATCGTCTAT
TCTCAGAATACTTTACAAAATTTTTAATGGAAAACCCAACAGTCGGCAAACAAATTGTCG
AAAAAGGCATGTTGGCTTCAAAAGCTCGTTTAGCCGCTAAAAGAGCCCGTGAAGTCACCC
GTCGTAAAGGCGCTTTAGAAATTAGCAACTTGCCAGGGAAGCTGGCTGATTGCTCAAGTA
AAGATCCGGAAAAATGCGAATTATTTATCGTCGAAGGAGACTCGGCCGGCGGTTCAGCAA
AACAAGGACGTAGCCGTGAATTCCAAGCCATTTTGCCAATTCGTGGGAAAATCTTGAATG
TTGAGAAAGCCAGCATGGATAAAATTTTAGCCAATGAAGAAATTCGATCATTATTTACAG
CTATGGGAACAGGCTTCGGCGAAGATTTCGATGTTTCTAAAGCACGCTATCACAAACTAG
TAATTATGACCGATGCCGATGTCGATGGTGCGCATATTCGAACGTTGTTATTAACCTTGT
TCTATCGCTTCATGCGGCCAATTGTTGAAGCTGGTTATGTGTATATTGCCCAACCACCAC
TATATGGTGTGAAACAAGGGAAAAACATCACCTACGTTCAACCGGGCAAACATGCTGAAG
AAGAACTAGCAAAAGTGTTAGAAGAATTACCTGCTTCACCAAAACCAAGTGTTCAACGTT
ACAAAGGGTTGGGTGAAATGGATGATCACCAACTTTGGGAAACAACAATGGACCCAGAAA
AACGATTAATGGCGCGAGTGAGTGTCGATGATGCCATTGAAGCTGACCAAATTTTTGAAA
TGCTAATGGGCGATCGTGTGGAACCACGTCGTGCGTTTATCGAAGAAAATGCCCATTACG
TGAAAAACTTGGATATTTAATGTGTCGCAACGTTGTAAGAGACGCTAGAACATATATTTA
GAGGGGAAAAAATTCATGAGTGAAGAAATTAAAGAAAACATTCAAGACGTCAATCTGACC
AGCGAAATGAAAGAATCTTTCATTGACTACGCAATGAGTGTTATCGTAGCCCGCGCGTTA
CCTGACGTTCGTGACGGTTTAAAACCTGTTCATCGCCGAATCTTATATGGAATGAACGAA
TTAGGGGTAACCCCTGATAAACCACACAAAAAATCAGCCCGGATTGTTGGGGATGTTATG
GGTAAATATCACCCCCATGGGGACATTGCGATTTACGAATCAATGGTGCGGATGGCACAA
CCTTTTAGTTATCGGGCTATGTTAGTTGACGGCCACGGAAACTTCGGTTCCGTCGATGGT
GACGGCGCTGCCGCTATGCGTTATACCGAAGCACGTATGAGTAAAATTGCTTTAGAAATG
CTACGAGATATTAACAAAAATACAGTCGATTTCCAAGGAAACTATGATGATTCAGAACAA
GAACCAGTAGTTTTACCTGCTCGTTTTCCAAACTTACTAGTTAACGGAACAACGGGGATT
GCGGTGGGGATGGCAACAAATATTCCACCACACAATTTAAGTGAAGTGATTGATGCAACA
AGTTTATTGATGGACAATCCTGATGTAACGACGAATGAATTGATGGAAGTGTTACCTGGA
CCAGATTTTCCAACAGGCGGTTTAGTGATGGGGAAATCAGGGATTCGCCGAGCATATGAA
ACAGGGAAAGGTTCGATTACTGTTCGTGCAAAAGTTGAATTGACTGAAATGCCGAATGGA
AAAGAACGTATTTTAGTAACTGAATTGCCTTATATGGTGAATAAAGCCAAATTAATCGAA
CGAATTTCTGAATTACACAGAGATAAACGAATTGAAGGAATTACTGATTTGCGGGATGAA
TCTTCTCGTGAAGGCATGCGGATTGTCATCGATGTTCGTCGAGATGTGAGTGCCTCTGTT
GTGTTAAACAACTTGTACAAAATGACTGCCTTACAAACATCTTTTGGTTTTAACATGTTA
GCCATCGAAAAAGGCGTACCGAAAATTTTAAGCTTGAAACGTATTTTAGAAAACTACGTC
GAGCACCAAAAAGAAGTCATTACTCGCCGGACGATTTTTGACAAAAACAAAGCAGAAGCA
CGGGCGCATATTTTAGAAGGTCTACGAATTGCCTTAGATCATATCGATGAAATCATTGCC
ATTATCCGTGGGTCACAATCAGATGACGAAGCAAAAGCAACGTTAATTGAACGCTTTGAA
TTTTCAGATCGTCAAGCGCAAGCGATTTTAGATATGCGTTTACGCCGTTTAACAGGCTTA
GAACGCGACAAAATTGAAAATGAATATCAAGAGCTATTGAAATTCATTGCGGACTTAGAG
GACATTTTAGCCCGCCCAGAACGCGTCATTGAAATCATTAAAACAGAGTTAAATGACGTT
CGCACAAAATTTGGTGATGCACGACGCACAGAATTATTAGTAGGTGAAGTCCTAAGTCTT
GAAGATGAAGATTTAATCGAAGAAGAAGAAGTCGTGATTACATTAACCAATAACGGCTAC
ATTAAGCGGATGGCAAACTCCGAATTCCGGGCGCAACGCCGCGGCGGACGTGGTGTCCAA
GGCATGGGCGTTCATGATGATGATTTCGTGAAAAACCTAGTTTCTTGTTCAACACATGAC
ACGTTATTATTCTTTACGAACACTGGGAAAGTTTACCGAGCAAAAGGTTACGAAATCCCT
GAATACGGTAGAACAGCAAAAGGAATTCCAGTGATTAACTTACTGGGAATTGATTCTGCA
GAAAAAATTCAAGCGATTATTTCTGTTGAGGGCAAAGCGGAAGCAGGTAAATACTTGTTC
TTCACAACCTTAAAAGGAACCGTCAAACGGACAGCCGTAACAGCCTTTTCTAATATCCGT
AGTAATGGATTAATCGCCATTAGCTTAAAAGAAGATGATGAGTTAGTTAACGTAGTAACG
ACTAATGGCAATCAGAAGATGATTATCGGAACACATGCAGGATACTCTGTCACATTTGAT
GAAAATACTGTACGTGATATGGGCCGGACAGCATCAGGTGTTCGTGGAATCCGTCTCCGC
GAAAATGATTATGTGGTCGGCGCAGCGATTCTGGATGAAAATAAAGAAGTCCTAGTCATT
ACTGAAAATGGTTATGGTAAGCGTACAAAAGCCTCTGAATATCCAGTTAAAGGACGTGGC
GGTAAAGGGATTAAGACAGCAAATATCACTGAGAAAAATGGTCCATTAGCTGGTTTAACC
ACGGTCAATGGTGATGAAGATATCTTATTGATTACGAACAAAGGCGTCATTATCCGCTTT
AACGTTGATTCTGTTTCTCAAACAGGACGCGCAACATTAGGGGTTCGTTTAATGAGAATG
GAAGATGGTGCCAAAGTGGTAACAATGGCTGTTGTAGAACCAGAAGAAGTGGAAGAAGAA
ATCGTTGAAGTTGTAGAAACAACAGAAAACGAAACAACATCAGAAACAGAAGAATAACAT
AAAAAAGTTTCGCCAGTTGGCGAAACTTTTTTATTGGGGCTTTTCAAAACTATTTCTTGC
TTTTGTCCATCAATTAGCATATAATTAGAGATTGTGAACTACCTTTTTAGGTATGTTCTC
CTTGCTCTTAGCCAACTAAGAGCCTTGAAGTCCATAGGGAGGTGAAAATCAATGAGTCAA
GATACGAAGTACGAAATCATGTACATTATTCGTCCGAACATTGATGAAGAAGCAAAAACT
GCTTTAGTAGAACGTTTCGACACAATCTTAAAAGATAACGGAGCAGAAGTTATCGAATCT
AAAGATTGGGAAAAACGCCGCTTAGCATATGAAATGAACGGATTCCGTGAAGGCATCTAT
CATATCGTTAATGTTACTTCTCCATCAACAGCTGGCGCAATCAACGAGTTTGATCGTTTA
GCAAAAATCAATGACGATATTATCCGTCATATGATCGTGAAGGTAGAAGCATAATTTGTT
TCACATGAAACATTTATTGACGAAAGGAGATGTTTTGAATGATTAATAACGTTGTATTAG
TCGGAAGATTGACAAAAGATCCTGACTTACGTTACACCGCTAGTGGTTCAGCTGTTGCGA
CCTTTACACTTGCTGTAAACCGTAACTTTACGAATCAAAATGGTGATCGTGAAGCAGACT
TTATCAACTGTGTGATTTGGCGTAAACCCGCAGAAACAATGGCTAATTATGCCCGTAAAG
GTACATTATTAGGTGTTGTCGGAAGAATTCAAACTCGTAACTACGAGAACCAACAAGGTC
AACGTGTCTACGTAACTGAAGTGGTTTGTGAAAACTTCCAATTGTTAGAATCTCGTTCTG
CTTCAGAACAAAGAGGAACTGGCGGCGGTAGCTTTAATAACAACGAAAATGGTTATCAAT
CACAAAATCGTAGCTTTGGTAATAACAATGCCAGTTCTGGATTTAATAACAACAACAATA
GTTTCAATCCATCATCTTCTCAGTCGCAAAACAATAACGGTATGCCTGATTTCGATAAAG
ATTCTGATCCATTTGGTGGCTCAGGTTCATCTATCGACATTTCAGATGATGATTTACCAT
TCTAAACGAATTTGATAGGAGGGAACAAGAATGGCACAACAAAGAAGAGGCGGACGTAAA
CGTCGGAAAGTCGACTATATCGCAGCAAACCACATCGAATACATCGACTATAAAGATACT
GAATTGTTAAAACGATTCATTTCAGAACGTGGCAAAATTTTACCACGTCGTGTTACAGGT
ACTGGCGCTAAAAACCAACGTAAATTAACGATTGCTATTAAACGCGCACGTATCATGGGA
TTATTACCATTCGTTAGTGACGAACAATAATTTTATGACAATTTCCAGAACCAAAGAGCT
TGCTCTTTGGTTCTTTTTTATCTTGACTAGTGTTTCACGTGAAACATAACAAGGTTCGCA
GAATGAAGTGTTTTGTGATAAAATAAGGGATGAAATAACTAGTGAATCACCAGAGCAATA
TGCTCGTTGGAACAAGTCGCCTCAAAGGTCTGCAGAAAGATTGGAGGCAAAAAAATGCAA
AAGAAGAGAATTCAAAAAAACGGTTTCTTAATTGTTGTGGGTCTTCTCTTAGTAGAATTT
CTCCTCTATTTCTTACTAACAAATAAATGGCTGCTATTGGCGGTAATTATCGCATTAGAT
ATCTTTCTCTTAGTGGTTATTCGGCTGTTGATTAGAGATGTAGAAATTACGAACGTAGAA
AAGATTCAAGAAGCAAGTTCCATTGCTGAACAATCGTTGGATTATGTTGTAAATGAAGTA
CCTGTGGGAATTATTACGTATAACGGGGAAACACGCGCGGTAGAATGGCTTAATCCTTAT
GCTGCTTCTATTTTTAATAAAGACAATCAGCTAACGTTAACCGCTAGCCAAGTTACGTCT
TATTTAGAATTAGCAGAACGAAACCAAGATATTTTTACGATTGACGAAAATACCTATCGC
TTTAGCGTCAATAAAGAACAACATACAATTACTTTTGAAGATATCACTAAAGAAAGTAAT
TTGTATCAAGAAAAAGTCGAAATGCAAACGGCTATTGGCATTGTGTCTGTCGATAATTAT
GATGATGTCACCGATACAATGGATGAGAAAGAAATTTCTTATTTGAATAGTTTCATTACG
ACGATGGTTTCTGATTGGATGGACCAATACAAAGTTTTTTATAAGCGAATCAACGCAGAA
CGTTATTTTTTCATTGCCCAATGGGAAGATATTCAAAAAATGATGGACGAAAAATTTTCT
ATTTTGGATACGATCCGTAAGGAATCAGCTAACCATGAAGTAGCCATTACGTTAAGTATG
GGGATTGCTTATGGGGGCCCAACCTTAGATCAAACCGGGACCACGGCTCAAACAAACCTA
GATACAGCTTTAGTTCGTGGTGGTGATCAAGTGGTTGTAAAAGAAGCCAAAGATGAAGCG
AAGCCGTTATTTTTTGGTGGAAAAACGGCAGTAACGACGAAACGTTCCCAAGTACGTTCT
CGCGCAATGAGCATGGCAATTAAGGGAATTATTGCGGAATCTGCTGACATCTATATTATG
GGCCATCGTTATCCAGATATGGATGCGTTAGGTTCAGCATTTGGTGTTGCTCGTTTAGCC
TCGTTTAATAATCGAAAAGCGTGGATTGTTTTAGATGAAAATGAAATCATTCCCGATGTC
AAAAGAGTGTTAGAGGCGATTAAAGAGTACCCAGAATTAGAAGAGCGCATTATTAGTCCT
AAAGAGGCCATGAAGCGCAAGAAAGAAAGTAGCTTATTAGTTATGGTAGATTACCATAAA
CCGTCTCTATCGATCTCACAAGAGCTCTATGAGCGTTTTGATAAAGTAGTAATCATTGAT
CACCATCGACGAGGAGACGAATTTCCAGCAAAACCCTTGCTTTCTTATATTGAATCTTCT
GCCTCTTCTGCTTCAGAATTAGTCACAGAATTGATCGAATATCAAAGTAATAGCGCAAAT
AAACTGCAGGCCTTTGAAGCAACCATGATGTTGGCGGGAATTGTGGTTGATACGAAAAGT
TTCAATACACGAACGACGGCGCGAACATTTGATGTGGCTAGTTATTTACGAACTTGTGGA
GCAGACTCATCTTTAGTACAATATCTATTAAGTTCTGATCTTACAAGCTATCTGGAAATG
AACAATTTAATCTCTAAAAGCGAATATGTCACAAAAGATACCGTCGTTGTTGCAGGGAGT
GAAGACAAAGAATATGATAGTGTCACAGCTGCCAAAACAGCGGACACATTACTTTCTATG
GCAGGGATTAATGCAGCATTTGTCATTACCAAGCGGACGGATCAACAGATTGGCATTAGT
GCTCGGAGTAATGGTTCAATTAATGTCCAAATTATTATGGAAAATTTAGGTGGTGGCGGT
CACTTTACTAATGCGGCAGTACAATTATCAAACGTAACAGTAGCAGAAGTAAAAGAGCAA
CTACTTGATGTAATTCGTCAAAATATTAATGAAATGTATGAACAGGAGTGAAGGAAATGA
AAGTCATTTTTTTACAAGACGTTAAAGGAAAAGGAAAAAAAGGGGACGTAAAAGAAGTGC
CAACTGGTTACGCCCAAAACTTTTTAATTAAAAATGGTTATGCGAAAGAAGCCAATAAAG
GGAGCATGAGTGCGTTAGCGGGTCAAAAGAAAGCCCAAGAAAAACATGAAGCAGAAGTTT
TAGCACAAGCAAAAGAAATGCAAGCCTTTTTAGAAGATGAAAAGACTGTTGTAGAAATCA
AGGCAAAAGCTGGAGAAGACAGCCGTTTATTTGGCTCAATTCCTTCAAAACAAATTGCAG
AAGCCTTAAACAAACAATACAATGTAAAATTGGATAAACGCAAAATCGAATTAGCCAACC
CAATTCGTTCTCTAGGTTACACTAACGTACCAGTCAAACTACATCATGAAGTTACAGCGA
AAATTAAGGTTCATGTCGTAGCGGAATAATACAATCGATAAAAAAGAAGCCGATTTCTCC
GGCTTCTTTTTTATGCAAAATAAATTACTAGAATTATTTTTTATAATATTTAAAAATCAA
ATATACAACAATTTAAATTAACGAAAGTATTATATTTTTATTAATTGTATATTTTTAAAA
ATTGGAAAGTGAACTAAAAATAGAGAAATCAGCAGAGAAAAAATGTACTTTTTTAATGAA
ATTGTGTTAAAATGGATAGACTAAACGAACCAGAAAGTAAGACATCGTGGGAGAGAACAA
AATGAATGAATTATTGCAAGATAGGGTACCGCCACAAAATATTGAAGCGGAACAAGCCGT
TTTAGGTTCTATTTTCTTAGATGCAGATGTGCTAATAGAAGCGATGGAATATGTGGAACC
TAAAGATTTCTATCGTCGTAGTCATCAGTTGATTTTCCAAACGATGATGACCTTAAGCGA
CCGAAATGAAGCGATTGATGTGGTAACAATCAAAGATCGCCTAGAACAAGAGAATTTGTT
AGAAGATGTTGGTGGACTAAGTTATCTGTCAGATTTAGCTTTAGCTGTGCCGACAGCTGC
CAATGTCATTTATTATGCAAAAATTGTTGAACAAAAATCGTTGCTGCGCAACTTAATCCA
AACCGCTACAGAGATTGTAACTAAAGGCTTTGAGCAAGGTGAAGATGTTGAATCTATTTT
GGATGATGCAGAACGAAGCATTTTAGAAGTCTCCGAAAAGCGGAATCGTAGTGGCTTTTT
ATCAATTTCAGATGTTCTAAATACAACTATTGCGAATATTGACCAATTATACCAAAATGA
TGAAGAGATTACTGGTTTACCTACAGGCTATCAAGCATTGGATAAAATGACTGCTGGCTT
GCAAGCGGAAGAGCTAATTATTCTAGCGGCCCGTCCAGCGGTAGGGAAAACCGCTTTTGC
ATTAAATATTGCCCAAAATGTCGGCACCAAGACAGATAAAGCTGTCGCTATTTTTAGTTT
AGAAATGGGGGCAGAATCATTAGTGAACCGGATGCTTTGTGCAGAAGGATCCATTGAGGC
CAGCCATTTAAGAACAGGGCAATTATCTGAAGAAGAATGGCAAAACTTAATTATTGCGAT
GGGTAGTTTGTCCCGTGCGAATATCTATATTGATGACACACCAGGGATTAAAATTACCGA
AATTCGTGCGAAATGTCGTAAATTAGCACAAGAAAAAGGCAACTTAGGTCTAATTTTGAT
CGACTACCTACAATTGATTGAAGGAACTGGAAAAGAGAACCGCCAACAGGAGGTTTCTGA
TATTTCACGTCAATTAAAAAAATTAGCGAAAGAATTAAAAGTCCCGGTTATCGCTTTGTC
ACAGCTTTCTCGTGGCGTGGAACAACGTCAAGATAAACGTCCTGTGTTAAGTGATATTCG
TGAATCAGGTTCCATTGAGCAAGATGCCGATATCGTTGCCTTTCTTTATCGTGATGATTA
CTACGATCGTGGTGAAGGAGAAGACGGTGATCATGAGCCACCAGAAGTTGACAATGTTGT
AGAAGTCATCATTGAGAAAAACCGTAGTGGTGCGCGTGGAACGGTCGAATTACTTTTCAT
TAAAGAATATAATAAATTTTCTTCGCTTTCGCCGAGGACAGAATTTTAAAAAACGAACTC
ATTTTTTGAGTTCGTTTTTTTGCTTATTAAGGGATTAAAATCAGAGAGTAAAACACGAAC
AATATTCGTATATTTTATTATTTTACAAAAACATAACTAAAAATGTTCGTATTTTTGACA
GAAACGCTTTTGATTGTGAAAGAATATTCGATTTTTACCCTTGAAAGGGACTGGTTTTAC
TGGTACAATGATTCAGGACAAAAAAATTATGAACGAGGTGTTCGAATGTCATCAGTAGTA
GTTGTTGGAACGCAATGGGGCGATGAAGGTAAAGGAAAAATTACAGACTTTCTAAGTGAA
AACGCAGAAGTGATCGCTCGTTACCAAGGCGGAGATAACGCCGGACATACCATTAAATTC
GACGGCGTAACGTATAAATTACATTTAATTCCTTCAGGGATTTTCTATAAAGAAAAAATT
AGTGTAATTGGTAACGGCGTAGTTGTGAATCCAAAATCTTTAGTAAAAGAATTAGCTTAT
TTAAAAGAAAATAATGTTGCCACTGATAATTTACGTATTTCAGATCGTGCCCATGTCATC
TTGCCGTATCATATTAAATTGGATCAATTGCAAGAAGATGCGAAAGGTGAAAACAAGATT
GGGACAACGATTAAAGGAATTGGCCCAGCCTACATGGATAAAGCAGCACGGGTGGGAATC
CGTATCGCTGATTTATTGGATAAAGAAATTTTTGCGGAACGTTTGCAAATTAACTTAGAA
GAAAAAAATCGTCAATTCGTTAAAATGTTTGATAGCGAAGCCATTGAATTTGATGATATT
TTTGAAGAATACTATGAATACGGACAACAAATTAAACAATATGTTACAGATACTTCGGTT
ATTTTAAACGATGCATTAGATGCTGGAAAACGGGTTTTATTTGAAGGGGCACAAGGTGTC
ATGTTGGATATCGATCAAGGAACCTATCCATTTGTTACTTCCTCTAATCCAGTAGCTGGT
GGCGTAACTATCGGTAGTGGCGTTGGTCCATCAAAAATTAATAAAGTGGTTGGTGTCTGC
AAAGCGTACACTTCACGTGTCGGTGACGGCCCATTCCCAACAGAATTATTTGATGAAACA
GGAGAAACCATTCGTCGTGTCGGTAAAGAATACGGAACAACAACAGGACGTCCGCGTCGT
GTCGGTTGGTTTGATTCAGTAGTCATGCGTCATTCAAAACGTGTATCAGGGATTACAAAC
TTGTCATTAAACTCGATTGACGTGTTAAGTGGTTTAGAAACGGTGAAAATTTGTACAGCT
TATGAACTTGATGGTGAATTAATTTATCATTATCCAGCAAGCTTGAAAGAATTAAGCCGC
TGTAAACCAGTTTATGAAGAATTACCAGGTTGGTCTGAAGATATCACTGGTTGCAAAACT
TTAGCCGATTTACCAGCTAATGCTCGTAACTATGTGCATCGGATTTCAGAATTAGTTGGT
GTGCGCATTTCAACATTCTCTGTAGGTCCAGACCGTAACCAAACGAACGTTTTAGAAAGC
GTTTGGGCACAAATTTAAGCAGATTTTTAAGGGAACGTAAAGGATGGCTTATGCCAGTTC
AGCCTTTACGTTCTTTTTTAATTTTATATAAAAATGAAAAACTATGGTAAAATAAAAGAA
AACATGAAGGGGGCAATTGTCCGTGAATTATCAATTAGTGACAGATTCTTGTTGTGACTT
GCCGTATACATACTTAAAAGAAAACCAAGTACCTTTTATTAGCATGAATATTCAAATTGA
CGGGAAAGAATATCGCGATGATTTAGGTGAAACGTTTGATTATCAGAACTTCTTAACGGC
TATTAAAAATGGAAGTATGCCCACTACCTCTCAAGTTAATGTAGGACGCTACAATGAATT
TTTCCGTCCTTTTGTGGAGCAAGGGTTACCGGTGATTTATTTAGCTTTTTCATCTGGGTT
AAGTGGCTCTTATCAAAGTGCGTTGCAATCAGTAGAGATGTTAAAAGAAGAGTATGATAA
TGTAGAAATTCATATTATTGACACAAAAGCAGCTAGCTTAGGTCAAGGGATGTTAGTCCG
AGAAGCCATTCGATTACAAACAGATGGTCATTCATTAGGAGAAGTTGTTGCCTATCTTGA
AGAGCAAAAAATGAAACTTCACTCGTGGGTAACGGTAGATGATTTAAAACATTTAGAACG
TGGCGGACGGATTTCTAAAACAGCGGCTGCACTTGGTGGCTTAATGAACATTAAACCAAT
TATTCGCGTGGATGCGGCAGGCAAACTAGCATCCGTTGGTAAAACTCGTGGACGAAACAA
GTCCTTGCAAAAGATTGCGCAAGAAACGATTCAAGGCATTGTAGAGCCAATGAAACAAAC
ACTATTGATTGCATATGCGGGAACGAAAGATGACGCGGAAAAAGTCAAAGAATTAATTGA
AAAAGAAATAGAGGTTAATGAGATACTGATTTATCCTCTAGGACCCACCATTACTAGTCA
TACCGGAATAGGTTGTATTGCTGTGTTTTCTTTTGGTGAAAAAAGAAAATAAAAAATAGA
GAAGTCATTTTTTAATGACTTCTCTATTTTTTTAATAATCTGAACTGAATAAAACGTCCA
TTTGTTTTTGAATTTCTGGGTTTTCCAAGAATTCATCATAGGTTGTTTCTGCCCGATCAA
TGACCCCTTTATCAGAAACAGCAATAATTCGGTTCGCTAATGTTTGGATAAATTGGTGGT
CATGTGAAGCAAAAAGAATTGAACCAGTGAAAGCCATCAACCCATCATTTAATGCAGTGA
TTGATTCTAAGTCTAAGTGGTTCGTTGGATCATCTAAAACTAAGACATTGGCTTTGGAAA
GCATTAATTTTGAAAGCATGACACGCACTTTTTCGCCTCCGGAAAGAACATTGACTGGTT
TTAGTACCTCTTCACCAGAGAATAACATCCGACCTAAGAAACTACGTAAGAACGTATTGT
CATCTTCTTCTTTACCAGCAAATTGACGTAACCAATCTAAAATGGTTAATGGCTCTTCAA
AGTCTTTGCTGTTGTCTTTTGGTAAATAAGCTTGGCTAGTTGTAACGCCCCAACGAACAG
AACCTGTATCGGGAGTAATTTCGCCCATAATCACTTTGAATAACGTAGTCGTTGTAATAT
CTGAGTCAGCGATGAATGCCACTTTATCATCTTTTGTTAAGTTGAACGAGATATTATCTA
AGATTTTTTTGCCATCAATCGTTACAGAGACATTTTCAACTTGTAATAAGTCATTGCCGA
TTTCACGTTCTGGTGTAAAACCAACGAATGGATAACGACGAGAGGAAGGTTGAATGTCAT
CTAAGGTAATTTTATCTAACATTTTTTTACGAGACGTTGCTTGTTTTGATTTTGAGGCAT
TGGCGCTAAAACGAGCGATAAAGTCTTGTAATTCTTTGATTTGTTCTTCTTTTTTGGCAT
TAGATTGTGCTTGCAATTTTGTCGCTAGTTGGCTTGATTCCAACCAGAAATCATAGTTAC
CAACGTAAAGTTTGATTTTACTAAAGTCTAAATCTGCCATGTGAGTGCAGACTTTGTTTA
GGAAATGACGGTCATGGGAAACCACGATAACGGTATTTTCAAAGTTGATTAAAAATTCTT
CTAACCAATTGATTGAGCGGGTGTCTAAACCATTTGTCGGCTCGTCTAATAGTAAGACAT
CTGGTTTACCAAAAAGAGATTGAGCTAATAATACTTTGACTTTTTGACCAGCTGTTAATT
CGCTCATTTTTTGATCATGTAATTCTTCTGGAATGTTTAGCCCTTGGAGTAAAACAGCTG
CTTCAGGTTCTGCTTCCCAACCGTCAAGTTCAGCAAATTCGCCTTCTAGTTCTGCGGCAC
GAATCCCATCTTCATCTGAAAAATCTTCTTTCATATAGATAGCATCTTTTTCTTTCATTA
CTTCGTAAAGACGTTTATGTCCCATAATTACAGTTTCTAAAACAGTGTAGTCTTCGTAGT
CAAAGTGATTTTGTTTCAGCGTTGCTAGTCGCTCATTAGGACCCATTGAAACCACGCCAG
TTGTCGGTTGAATCTCACCTGATAAAATTTTAAGAAACGTTGATTTTCCTGCACCGTTTG
CGCCGATTAAGCCGTAACAGTTGCCAGGAGTAAATTTAATATTCACTTCTTCAAAAAGTT
TACGATCTGGAAATTGTAAACTTACATCATTAACAGTAATCAATTGTTTTCCTCGCTTTT
AATATATTCTTGAACCTCTCTGCATTATATCGGCTACAGAACCTTTTTTCAAGGAGTTTC
AATCTTTTTACAGAAACGAATAAAAAGGTGGGTTTTTTATAGAAAAAAGGCGCTTTTTTA
AAATGTTTCATGTGAAACAGAAATTTTTTTCATGAAAGGGTTTTTAGTGTATTTTTTTAA
TGATACACTGTATCATGTAAATTAATTAGTGTATCGATTAAAGGAGCCATCAAAAATGAA
GCGGATTGAAAAAATCTATCAATATGTTAAAGAGCAAACGAAGAATTTAACGCCAATGAC
CTTAACAAGTGATGCGGGAGTCACGACACAAGAAATTTCAGAACGTTTAAACATTCAGCG
GACCAATGCTAGTAAAGATTTGAATCAACTGGTTCGTGAAGGGCGCTTGAAAAAATTATC
TGGTCGACCAGTAAAATATGTCGCGCAGGTGGCGTTTCAGCATCGACCATTAACCAAGCC
AGTTAAAAGTTATCGGGAAAAATCAATGGATCACTCCACAAAAACTTTTATCGAACCATT
GGTTGAACCAGTAGTCACGACAAGTAAAACCCCAGAAGTTGAAGATATTTTCAAAAAAAT
TATCGGTTCAGCTGGAAGCATGAAAACGCCGGTGGAACAAGCCAAAGCAGCGATTTTATA
TCCGCCAAAAGGCTTGAATTGTTTAATTACTGGACCAACAGGTTCTGGGAAAACTTATTT
TGCTCATGCCATGTTTCAATTTGCGAAGCTGAACCAAATTGTGGCCAAAGAAAAAGAGTT
TGTGGTGTTTAACTGTGCAGACTATGCGCATAATCCAGAACTTTTGATGTCGCATTTATT
TGGGTATGTAGAAGGGGCCTTCACAGGCGCTACGAAAGCGAAAGAAGGGATTATTGATGA
AGCAGATGGCAGCATTCTGTTTTTAGATGAAGTACATCGGTTACCACCCGAAGGACAAGA
AATGATTTTTTATTTTATGGATCACGGCGTGTACGCGCGTTTAGGTGAAACAGTGAAATC
ACATCATGCGGATGTTCGGATTATTTGTGCTACGACGGAGAATCCTACTTCTTCTTTATT
GAATACTTTTGTGCGACGCATTCCGATTATCATTCAATTACCGAACTTTAGTGACCGTCC
TGCGAAAGAAAAAATTGACCTCCTAAAAGTGATGGTTTCAATGGAAGCAGCGCGGATTCA
ACGGCGAATCTCTTTGTCAGAAGATGTGGTCAAAGCGTTAATTGGAAGTGTTTCTTATGG
AAATGTCGGTCAGCTAAAATCGAATGTGCAACTTGTGACTGCGCGAGGGTTCCTTAATCA
GATGGAACAAGAGGAATTAATGATTACGATGGACGAATTAACGGACAATATCAAAGAAGG
CATTATGCAACTTGCCAGTAATCGAGAAGTATTGTCGGAGTTATCGAAATATCTGGAACC
GCAATTAGTGGTATCACCAAATGAATCTTTAGTAGCTATTCAGTCAGATGCCTATGAATT
GCCTTACAATCTATATGAGATTATTGGAGATAAAGCGGCTCTCTTAAAAGCAGACGGCTT
GGACCAAGAACTAATTAATAATTTTATTACAACGGATATCAATGTTCATTTAAAATCTTT
CTACAAAGATTATGGGTTCACCTTTGATACAGAAAATAAATTGGCTGAAATTGTTGACCA
ACGAATTATTGATGTCACTAAGAAAATTTATAATTTTGCAGCGAAGCGGTTATCGTATTC
GTTTCAACCCAACTTTATTTATGCAATGAGTTTACACATTAGTTCTTTCTTGAAACGCAT
CCAATTAGGCAAAGATCCTAAGCATCCTTTAAATGAAAGTATTCGAAATATGGTTTTAGA
TTATCCAACAGAGTTTGAAACAGCAAAAGAAATTAAAAATATTATTGAAAGTAGTTATCA
GATGGAGATTCCTGAATCTGAAAGTTACTATTTAGCTGTTTTGCTCATTTCTTTAAGAGA
AAATCCTGAGGCTGGCCGGATTGGCATTGTCGTGGCTGCGCACGGAAATAGTACCGCTAG
CAGTATGGTACAAGTGGTTTCTCAATTGTTAAATGTTGATAATTTGAAGGCTGTGGATAT
GCCGTTAGATATGCCACCGAAAGAAGCTTTGCGTAAAATCGTTGAAGCAGTTGGTGAAGT
GAATGAAGAGAATGGCGTACTATTATTGGTGGATATGGGTTCATTAAGTACTTTTTCAGA
AGAAATTGTACGCCAGACAGGCATTGATGTGCGGACAGTAGACATGGTGACCACGCCAAT
TGTTCTTGAAGCGGCCCGCAAAACCGCATTAATTGATACGCAATTGGAAACACTTCACGA
GTCTTTAAAAAACTTTCATGGCTATGCCGATATTCGCCAAAGTGAAACGAAACAAATCAT
TGAAAATTGGAAAACAAGAGCAATTATTGCTATCTGCGCTTCTGGAGAAGGAACTGCGCG
CCGAATGAAAGAGCTTATTGAGGAAGCTGTCTTGCCACAAATAGACTGGCATTTAGAAGT
GATTCCTTTGTCCATTGTAAATATGAAAGAAGTCTTGCCTAAAATTCAAGAAGACTATGA
AATTATTGCGACAACTGGGATTACCAATCCCAAAATTGGTGTTCCTTATATTTCCATGGA
AAATTTCTTTTCCGGTGAAGCAGAAAAAATTATTCAGCAATTACTAGCAGAGCGGAAAGA
AGAAGTAATGAATAAGCCGTTGGACGAAGCGGCAGCAAAAGAAATTTGTCTAAAATATAT
GGAGCAAAGTTTCACTTTCATTAATGGAAAAAAAATCATTGATCTGTTGTGGTCATTCGC
TAAAAATATCCAAACCCAATTAGCGATGCCAGAAGAGTACACATTTTACATCAATTTGAT
TATGCACACATCGGGCATGTTGGAGCGTATTTTACGGAATGATACACTGACGGTTTCAGA
AAAGGAACTTGGTCGATTGGTTCAAGAACCAATTTATCCAGTGATTGTGTCCTCAATTGA
GACTATGGAAGAAGCTCTTAATATGGATGTTCCAGCAGAAGAAGTTTATTTTATCGCACA
GTTAGTCAAAAATGCTCAGTGTATCGAAGATAAAATCACCGAAATTGATACACTAGATTA
ATACAGAAAAACGATACACTATTTATTAGTGTATCGTTTTTTTATTTTCTTAAAAAAACC
TATAATTTTCTAGGTTTCGAACCGATACACTAAAGTTGGCACGAAACTTGCTTATAATAA
GGTGTCCCTTTTTACCTAAAATTTTTAAGTAAAAAGACAAAGGTCCTAACCTTTAAAAAT
GAATTTAAAGGAGCATTCCCGATGGTAATGGATATTCGTTTAGCTCGAATTGATGATCGA
TTAATTCATGGCCAAGTAGCAACTGTTTGGGCAAAATTGACGAACATTAATCGCATTTTA
GTGGTTAGTGATTCCGTTGCTCATGACAATTTGAGAAAAGCCTTGTTGGTTCAAGCTGCT
CCACCTGGTGTCAAAGTAAATGTCATCACTGTTCAAAAAATGATTGATGTTTACCCTGAT
CCTCGTTTTGATTCGTTTCGAGCCATGTTGTTATTCACTAATCCTTTGGACGTGAAACGA
GTGGTCGAAGGCGGTGTACAACTAACTTCTGTGAATATTGGCGGAATGAGTTTCAGCACA
GGCAAGCGAATGATTACGAATGCAGTCGCAGTGGATGCCAACGATTTAAAAGCATTTCTG
TTTTTAAATGAACAAGGTATTGAATTGGAAATTCGAAAAGTCGCAGCAGACAGCCAAGTG
AATTTGATGGATTTACTGAAAAAAGAGCGTAGCAAAGAAAATAACGCCAGCTGACGTTAA
TTTTTACAGACGAAAGACATTGAAAGGATGTGGTGGCCTAGGACCAACATCATTGCTTCA
TGAACTGTATTGATAAAGGCAAGTGCTGATGTTGAAAAAAATCAAGAACTATTGAAATTT
TTTCATTTATTTTTGTCAGAATCTGATTTATCTGATTTTTTTCAAAAAGTGAAAGCGTTT
AGCAGTACAACCATGAAAAAAAACATCAATTATACAGGAGGTATAAAAATGGTAGGAATT
ATCCTAGCAAGTCACGGTGAATTTGCTGAAGGGATCTTGCAATCTGGTGCAATGATCTTT
GGCGAACAAGAAAATGTAAAAGCAGTTACGTTAATGCCTAGCGAAGGTCCCGATGATGTA
AAAGCAAAAATGCAAGAAGCCATTGCATCGTTTGACAATCAAGACGAAGTACTATTTTTA
GTTGACCTATGGGGAGGAACACCATTTAACCAAGCGAACTCATTGTTAGAAGATCATAAA
GACAAATGGGCAATCGTTGCAGGTATGAACTTACCAATGGTTATTGAAGCATATGCTTCT
CGTTTCTCTATGGAATCAGCACAAGAAATTGCGACACACATTCTTGAAACAGCAAAAGAT
GGTGTCAAAGTTAAACCAGAAGAGTTACAACCAGCAGAAGCACCAAAAGCTGCTGCGACA
GAAGATGCACAGCCAAAAGGTTCGTTACCACCAGGTACAGTTGTTGGCGATGGCAAAATT
AAATTTGTGCTAGCACGTATTGATTCACGTTTATTACATGGTCAAGTAGCAACAGCTTGG
ACAAAAGCAACACAACCAAACAGAATTATTGTTGTTTCTGATGCCGTTGCAAAAGATGAC
TTACGTAAGAAATTAATCGAACAAGCAGCTCCTCCAGGAGTAAAAGCCAATGTTATTCCA
ATCAGTAAAATGATTGAAGTAGCGAAAGATCCACGTTTTGGCAATACAAAAGCATTATTA
TTATTTGAAAATCCTGAAGACGTCTTAAAAGTGGTTGAAGGCGGCGTAGAAATCCCAGAA
GTAAACGTTGGTTCAATGGCTCACTCTGTTGGAAAAGTCGTTGTAAGCAAAGTATTATCA
ATGGGTCAAGAAGACGTTGATACGTTTGATGAATTAAAAGCCAAAGGCATCAAATTTGAT
GTGCGTAAAGTGCCAAATGATTCAAAAGCGAATATGGACGAAATTTTGAAAAAAGCAAAA
AATGAGTTAGCAAACGCGTAACTCGTCAAATACAAATCAAAATAGGAGGCTTATCATGTC
TGTTATATCAATTATTTTAGTTTTACTCGTTGCCTTTCTAGCTGGTATGGAAGGGATTTT
GGATGAGTTCCAATTCCACCAACCGTTAGTAGCATGTACATTAATCGGATTAGTTACTGG
TAATTTAGAAGCCGGAATTGTTTTAGGTGGTACTTTACAAATGATCGCGTTAGGTTGGGC
GAACATCGGGGCTGCCGTTGCACCGGATGCCGCTTTAGCATCTGTTGCCTCAGCAATTAT
TTTAGTTTTAGGTGGCCAAGGTGTTAAAGGTGTTCCTTCAGCGATTGCCATCGCAGTTCC
TTTAGCGGTTGCAGGTTTGTTCTTAACAATGATCGTTCGGACAGTTGCGGTTCCAATCGT
TCACATGATGGATGCGGCTGCTGAAAAAGGCAACATTAAACAAGTTGAAATGTTACACAT
TTTCGCTGTATGTTTACAAGGTATTCGTATTGCGATTCCAGCAGGTGCGTTACTATTCAT
TCCTGCTGACACTGTTCGTAATTTCTTAGAATCAATGCCAGCTTGGTTAACTGATGGTAT
GGCTATCGGTGGTGGTATGGTCGTTGCCGTAGGTTATGCATTAGTAATCAACATGATGGC
AACAAAAGAAGTATGGCCATTCTTCATTATCGGTTTCGTAGTCGCAGCGATTTCTCAATT
AACATTAATCGCATTAGGTGCTTTAGGTGTCGCTTTAGCTCTTATTTACTTGAACTTATC
TAAAATGGGCGGTTCTTCTAACTCAAATGGCGGAGGCAACTCTGGCGACCCATTAGGCGA
TATTTTAAACGACTACTAATTCTGAAGGAGGAGCAAAGAAAATGGCAGAAAAAATTCAAT
TAACTAAAAAAGATCGTTTAGCTGTAGCTTGGCGTTCAACATTTATCCAAGGTTCTTGGA
ACTATGAACGTATGCAAAACGGCGGCTGGGCATTCTCAATGATTCCAGCAATCAAAAAAT
TATATAAAACGAAAGAAGAACGTTCAGCGGCGTTAAAACGTCACTTAGAGTTCTTTAATA
CACACCCATACATTGCCTCACCAATTCTTGGTGTAACATTAGCTTTGGAAGAAGAACGTG
CCAATGGCGCACCAGTTGATGACGTAGCGATTCAAGGGGTTAAAGTTGGGATGATGGGTC
CTTTAGCCGGTGTCGGTGACCCAGTTTTCTGGTTTACTGTTCGTCCAATGTTAGGCGCTT
TAGGTGCTTCCTTAGCAATGGGTGGTAACATCTTAGGCCCAATCTTATTCTTCGTTGCTT
GGAACTTAATTCGTTGGTCATTCATGTGGTATACACAAGAGTTTGGTTACAAAGCAGGTT
CTAAAATTACTGATGACCTTTCAGGTGGTTTACTACAAGATATTACAAAAGGTGCTTCTA
TTTTAGGGATGTTCGTACTGGCCGCATTAGTTCAACGTTGGGTATCGATTAAGTTCTTAC
CAATTGTCTCACAAGTTAAGTTAGACAAAGGTGCTTATATCGAGTGGGATAAACTTCCTG
CTGGCGGTGAAGGAATGCATAAAGCCTTTGAACAAGTGAACCAAGGCTTGGCGCTTTCAC
CAACGAAAGTTACTACTTTACAAGATAACTTAGATCAATTGATTCCAGGTCTAGCACCAT
TACTACTTACATTCTTATGTATGTGGTTATTGAAGAAAAAAGTTAGCCCAATCGTTATCA
TTCTTGGTTTATTCGTAGTCGGCGTTGTCGGCCACTTAATCGGCTTATTATAAGAATGAC
GAGGTAAGTTTATTACTTCTAATCAAAAAAAGCGGAAGAGAAGTCGAGAAACTTTTCTTC
CGCTTTTTTAAACAAAGATGTAATTTTGTTTGTTTCGATCAGGAAAGAAACGTATAATAA
AGAGGAATTAGTTGAATGAAATGGAGCAGATAACATGGTACAATCATTAAACACAAAAGT
TGATTTAGTTATAGATGCGACGGCATTTACAGGATTAACAGATTATGGACAAATTATGAT
AGGTGACCGCGGGTTTGAATTTTACCATGCCAAAGATCCACGTAAGTTTATCCAAATTCC
GTGGGAAGAAGTCGATTACGTGTTGGCTTCAGTAATGTTCAAAGGAAAATGGATTCCTCG
TTATGCGATTCAAACCAAGAAAAATGGGACGTATACGTTTGCTTCAAAAGAGCCGAAGCG
AGTGTTACGAGCTATTCGTGAATATGTTGACCCAGATCATATGGTCCAATCTTTGAGTTT
CTTTGATGTCATAAAAAGAGGGATTCTCTCGATTGGGAAAAAGAAAAAATAATTTATAAC
TGTTACTTTTTTATAAACTAGATGAAAAAGTAGCGGTTTTTTTGTGGGAAAACGAGGGAC
TTATTTATACAAAAAAGGCACAATTTTGCACCAAAAAAGAGACAATCAAGTGATACGTTG
TTTTTAATGGAGTTATCATTGAAATGGTTTTCAGAAAGCACGATGAAAATATTTGACACC
TTGTAAAATAGTAGTAACATAATAAGTGTAATAAATTATTTTATAGAGGAGTGAGTGTCA
TGGAACAACGACAACATCATGGAATGGACTGGGGTTCATTAGTATTAGGAATTCTATTTG
TTCTGACTGCATTAATTTCTTTCCAAAATCCTGCCGGTAATTTAATTGCCATTGTGATGG
TTTTTGCGATTTTTGCTATTATTAAAGGGATTTTCGAAATTTTTGTACGTAATCGTATGA
AAGAATTGCTAGGCTACAAAGCTTATGCACCAATCATCTTAGGGATTATTGATATCCTCA
TTGGTGTTTACTTATTGTTTAACTTAAATATTGGTGTCGCTGTGTTACCATTTGTTTTTG
CAATTTGGTTTTTATTCGACTCAATTTTCGGCTTATTTACTTTAGATTTTGCTAAACGAG
TAAGCACAGGTTACTTCTGGTTCACATTAATTGTTGACGTTTTAGGGATTATCTTAGGTG
TAATGTTATTATTTAATCCATTGTCTTCAGCACTAACTTTAAGCTTCTTAGTTGGCTTCT
ACTTTATGATGTTTGGTATTAGTAATATTGTATATGCTTTTAGATAAAAGAAGTAAAAAA
ACAGGTTTTCCGAAAAGGAAAACCTGTTTTTTTTTAATAACGACGGTGGCAGTTGCCATT
ATTTCCCGAAATTGTTCGAACAAGCCACACGATAATCGCTACGGGAACTAAAATTTTTAC
TGCTAGCCACAATAAGCTTCCCACGATACCGACAACGGCACTAAAGAGTGAACCGACAAC
TAAAAATAAAAGGACCACTAAAAGAATATTTATAAACATTGGTCGTTGATTATTCATACG
TACTACCTCCAAATTTTTCCTGTTTTCTATATACAGAGTATAGCAAGAACGCGCAACAAG
CACCTCCATCGGAAGGCTGATTTTTTTCTCTGGCGAATGATGGAGCCGCTGTTGGTTATT
TTGGACTTTCTTATTGAAATAATCAGAATATTCTGGTGTATAATTATAAAAAATGATTTA
AAGTGAGGGATTGGATGTCGACTGAGGGATTAATCGCTTTGTTAGAAAAGAAACGAAATC
ATTTAAGTAAAATTGAAAATCAAGTACTGGATTATATTTTGACGCATATGACGGAAATTA
GTTCACAAACCATTTATGAGGTGGCGCAGGCGTTGTTTGTCTCAACAGCCACTATTTCTC
GGACAGCAAAACACTTAGGTTATCGAGGCTTCCAAGAATTAAAATACGCAATCGTCCAAT
CGGTGCAGAGCGAGAGCACAGAAAGCGATAGTCGTAGTTTTCAAGCTATTACGCAACAGT
TGATTGCCAATGTGCAAGATAGTTTTCAACAAATGGATGAAGCCAAAGTCGCGGAAATGC
TTAAAATGATTGAGCGTGCGAATACGATTGAAGTGTTCGGTGTTGGTGGCAGTTTTCCTA
TTTGTACTGATTTTGCACGAAAGCTAACATTTTTAGGAAAAAAAGCCTATGCACGATCTG
ATTGGGATGAACAAGCGGCAGCAGTTAAGAATCTGGATGGACAGGATTTAGCCATTTTTG
TCAGTTATACAGGAGAAACTAAGGGGATTTTAGCGTATGCACGTGTAGCGCAGGAACAGC
AAGTGCCGATGATTAGTTTGATTTCGACTAAAGGAAGCACCTTGGAAAAATTGTCGACGA
CGACGTTATTTGCCAAAGGGACGACACGTTATCATCAGCGCGTGGATTTAAGTTCAAGAA
TTGCTGTCATTTGTTTGTTCGATACGGTTTTATTAATGTACGCAGAGGCAAAGCAACCGC
GGTAATTTTATGCAACACCATACTAAATGATGTAAGGGGATACAGAAAGAGTGTAGCCTC
TTTTTTCTTTGTTTTGGGCTAGTTATAATGAGGGCAATGAATGTAAACGCAATCATTTTT
AGTTTTGTAAAGAATGAATGGAGGAGTTAAGAAATGGCAGTAAAGAAAAAGAAAGCGACT
TTCTGGGAGTTTTTCCAAGGATTAGGTAAAACGTTTATGTTGCCAGTGGCTTTATTAGCT
TTTATGGGGATTTTGTTGGGATTAGGAAGTTCTTTTTCCAGTGAATCCATGATTGAAACG
ATCCCGTTTTTAGGAAAGCCCGCAGTGAAAATTATTTTCCAATTTATGTCGACAATTGGT
GGTTTTGCGTTTGCCTATTTACCTGTCATGTTTGCAATGGCCATTCCGTTGGGGTTAGTT
CGGAAAGAAAAAGGAATTGCTGCGTTTTCAGGTTTCGTAGGCTATACGGTGATGAATTTA
GCGATTAATTTCTATTTAGTGCAGACGAATCGCCTCGTGGATCCTGAGCAGTTGCGGGAA
GCCGGCCAAGGAATGGTTTTTGGGATTCAAACGATTGAGATGGGTGTTCTTGGTGGAATT
ATCGCTGGGCTTATTGTCTATAAGTTGCATAATCGATTTTATACGGTGCAACTACCAGAT
AGTTTTGCCTTCTTTTCTGGCGCACGGTTTGTGCCAATTATTACTTCATTAGTAATGGCA
TTCGTGGGCTTAGTAATTCCGTTAGTTTGGCCACTTTTCGCGCTAATGATTATGGCGATT
GGCCAACTTATCCAACGTTCTGGTATTTTTGGGCCTTTTCTGTTTGGTTCAGGGGAACGT
CTACTGTTACCGTTTGGGTTGCATCATATTTTGGTTTCCATGATTCGTTTTACTGAAGCA
GGGGGTTCAGCGGTGGTGGCTGGCAAAGAAGTGTTTGGCGCGTTAAATATTTTCTATGCA
GAATTGCAAAATAATTTACCGATTTCACCAAGCGCAACAGCTTTCTTGTCACAAGGGAAA
ATGCCGACCTTTATTTTTGGCTTACCAGCGGCGTCACTTGCGATGTATCATACTGCAGCT
CCGGCGAATCGACATAAGATTAAAGGCTTACTCCTTTCGGGTGTAATTGCTACGGCTATC
ACTGGCATTACAGAACCAATTGAATTTTTATTCTTATTTATTAGTCCATTATTATGGCTG
TTTCATGTCATTATGACTGGTCTAGGTTTCATGGTAATGGCTTTATTAGGTGTTGTGATT
GGGAACACTGATGGCGGGCTACTGGACTTTGTTATTTTTGGCTTGTTACAAGGAACTTAT
ACAAAATGGTGGTGGGTTCTCATTGTCGGCGCTATCTGGTTTGTTGTTTATTATTTCGTC
TTTAAAACAGTCATTGTAACCTTTGATTTAAAAACACCTGGACGAGACAAGGTCTTAGAT
GAGACTGAATATACCGATCAAGAAGTTCAATATAAGAAAACGGGTGGCTATGATGCGCCT
GGGATTTTAGCGGCTTTGGGTGGGCAAGAGAATATTCAAGCTATTGATAATTGCATTACG
CGTTTACGTTTAGTGTTAGCAGATGCTAATAAAGTAGATGATGACAAATTAAAGCAATTA
GGGGCTTTAGGCGTTGTACATTTAGATGCGCAGAATGTACAAGTGATTATCGGAACCAAA
GTGACAACGGTCCGTAATCAATTAGAGATGATTTTAGGTTAGAAAAAAGACAGAAGGTGA
AGAGTGTGTCGTTTGATAAAGCAATTGATCGACGAGGAACGTATTGTACACAGTGGGATT
TTGTAGAAGACCGATTTGGGGAAGCGGACTTGCTTCCCTTCACTATTTCCGATACGGATT
TTGCTGTGCCAGAGGCAGTTCTGGCAACATTACAGGAGCGTTTGAACCATCCAGTATTTG
GCTATACGAGGTGGAACCATCCGCAATTAAAAGAAGCAATTCAAACGTGGTACCAGACAA
GATTCCAGACGAAGATTGAAGAACACTGGATTATGTATACCCCGACCGTTATCTATGGTA
TTTCTGCTTTGATTCAATTATTGACTAACGAAGGGGAGGGCATTATTTTACAAACACCTG
CCTATGATGCATTTTTTAAAGTTATTCAGGAAAATAAGCGGCAAGTAGTGGCGAATGAAC
TGCTTTATCAAGAGAAGCGCTACAGCATTGATTTTATTGATTTAGAAAAAAAACTAGCGC
AACCAGAAAATCGCTGTTTGCTTTTATGTTCCCCGCATAATCCAACAGGACGTGTTTGGG
AGCAATGGGAATTAGAGCGAATAGTTTCATTGTGCCAACAGTATGATGTGTTTTTACTTT
CTGATGAAATTCATATGGATATCGTTAATAAAGGCCATGTTCATCGACCAATTACGCAAT
TTGATTATAAAAAATCTGCCATTATTACCAGTGGCACGAAAACCTTTAATTTTCCAGGGC
TGATTTTTGCTTACGCCTTAATTCCAGATAACGAATTGCGTGACGCTTTTCAGCTCAAAT
TAAAAAACGCCGATGGTTTATCATCAACAAGTATTTTGGGAATGCTAGCAACCATGACGG
CCTATCAAAAATGTGGTACTTGGGTTGACGAGTTGAATGATTATTTAGCGGAGAACCAAC
GTTACGTGAAAGATTTTTTACAGACATATTTGCCAAAAATTAAAGTGACGGAGCTGGAAG
CCACTTACTTAATGTGGTTGGATGTATCAGCGGCAGTTCCAGATGTGGCCCGCTTACAAG
CGGCTTTAGTTTCTGTGGGGAAAGTCGCTATTATGGACGGCTCGATTTATGGCGGTAATG
GGCAACGATTTTTACGGTTAAATATTGGCTGTTCGCAAGCAAAACTACACGAAGGACTTG
AAAGGATGCGCCAAGGTTTTGAAGCTGTTTTACAAAAGGATGGCACAGCATCAGCGCTTA
GGAATAATTGAGAAAAGATAGCATTCCGAAAATGGTTGCAGTACAATGGAAAAATAGAAA
CAAATAAAATAACAAAAAGTAACAACTTGTCATTTACTGGGGGAAAAGAAATGAAAACAA
TTAAAACAAAGCAAGCACCACAAGCAATTGGGCCATATTCACAAGCAAAAATTGTGAATG
GTTTATTGATTACTTCTGGTCAGATTCCACTGGATCCTGAAACAGGCAAGGTGGTTGGGA
CAACGATTAAAGAACAAACCAATCAAGTACTGAAAAATATTCAAGGGATTTTAACAGAAG
CTGGTAGTGATTTTGCTCATGTAGTCAAAACGACATGCTATTTACAAAATATGGCGGATT
TCACGGCATTCAATGAAGTCTATGCTGAGTATTTTAGTGCGGAATATCCTGCACGCACAA
CGATTGAAATCTCTAAATTACCGATGGATGTGTTGGTGGAGATTGAGATTATCGCAGAAG
TAGTGGCGTAAAAAATACAGTTAAAAGAGTGAGAAAAAATCGTCTTAGATTTTTTTCTCA
CTCTTTTTTTCAATAAAACAATACGATTCAGCCAAAATGTCTAGCCGTGCTGGAAAATTT
TCAGCAAATAGGCTACCATGGAAGAAAATCGATAAAACGAAAGTTAAATGAATAGAAAAG
AGATATGAAAGAGGCTATAAGATGAAAAAAAATATTAGCCAACTAACGCAGTGGTTGAAA
GAACACAGTTTATTATTGAAACTAATTTTTCTTGGTTCTGTATTAGTTTTCGTGGCTAAC
CAAGTGACACATATCGCTCAAGGCATGAGCTGGGCGGATATTTTTTCCACGATGGAACAA
CAAAGTACGGGGCGTTTAATTGGTATGGTCTTGGCAGGACTATTAGGGGTTATTCCGATG
CTCCTTTATGACTATGTAGTCGTTAAATTATTGGAAAAAGAAGGTAAGCCACCAATGAAA
CGAATGGATTGGTTAACTTCGGCTTGGGTCACCAATACCATTAATAACTTAGCGGGTTTT
GGCGGCGTGGTTGGGGCAACGCTACGGATTAATTTTTACGGAAAAGATGTACCGCGGGGC
AAGGTTGTAGCAACGGTCTCAAAAGTTGCTCTGTTCTTGATTTCAGGGTTATCTATTTTA
TCTTTTGTGGCGTTTGTTGATTTATTTTTTATTCGAACCCAAAATGTTTTTCGTGAATAT
TGGGTTTGGTTATTATTGGGCAGCCTGATTGCGCCAGCGCTCTGGTTTTTCACGTATTTA
AAACGGCGAACATTGTTTAAAACATTTTTTCCAAAAGCAGTGCTCCTATTATTCGGCGCT
TCATTAGGTCAATGGCTAGGTGGGATGTTTGCTTTCTTGATGATAGGTCGCTTGATGCAG
GTGCCAGTTTCGATGGTTTCTGTTTACCCAATGTTTGTTATCGCTACGTTGATTGGGATG
TTAACTATGGTTCCTGGTGGTATGGGAACGTTTGATGTCTTAATGATTTTGGGCTTATCA
CAATTAGGGATTGATCGATCACAAGCGATCGTCTGGTTGTTGTATTATCGTTTGTTTTAT
TATGTGACGCCTTTTATGACAGGAGTTATTTTGTTCTTGCAACAAGCAGGCATGAAAGTC
AATCAATTTTTTGATAATTTACCTCGGTTATTTTCACAAAAAGTGGCGCATTTTATTTTG
GTGGCGGCGTTATATTTTGCAGGGATTATGATGGTTCTATTGTCGACTGTGACGAATTTG
TCGAATGTCAGTCGTTTATTCCAAGTGTTACTTCCCTTTTCTTTTAATTTTTTAGATCAA
ACATTGAATTTATTTGTAGGATTCTTGTTATTAGGTTTAGCTCGAGGCATTTCTATGAAA
GTGAAAAAAGCTTATTGGCCTACAATTATTTTACTAGGATTTTGTATTGTAAATACGGTG
GCACGAACGACTTCGTGGCAGTTGATTGCTGTTTATGCTGTTATTTTATTGGCGGTTATT
TTGGCTCGTAAAGAATTTTATCGTGAAAAGTTTGTTTATTCATGGGGCGCTTTAACGGTA
GATAGTATTTTGTTTGGCTGCTTGTTTATCGGTTATGCGGTTGCTGGCTATTACGCCGCA
CGACCAGCTGGTGGCAATCAAGTTATCAATCACTTTTTGTTGTTTCCGTCAGATGATGTT
TGGTTTAACGGATTGATTGGATTAAGTATTTCCTTGATTGGTTTATTCTTTTTGTATCAA
TATTTAGCCGAAACAACTGTTACTTTAGGTGAGGGATTTGAGAAAGCGCGGTTGACACGC
TTTTTGGAAAAATTTGGTGGCAACGAAGGCAGTCAATTTTTGTATTTAAAGGATTATGGT
CATTTTTATTACCAAGAAGAAGGCGAAGATCAAGTACTTTTTGGGTTTCAAATGAAGTTT
AATAAATGCTTTGTCTTGGCGGATCCGATTGGGCAACGAGAGAAATGGACAGCGGCGACA
CTGGCGTTTATGGATCAAGCTGATTTGTTAGGTTATCAATTAGTTTTTTATCGTATTTCG
GAAGAATATGTTATGAATCTTCACGATTGCGGCTTTGAATTTATGAAAGTTGGGGAAGAA
GGCTTGATTCAATTTGATGAGCCGTCAACAGTGAATCAAACAGCCTGGACGGAAACAGTG
ACTGAAAAAATAGCAGCGGAAGCAGCGGATTTTCAGTTTGAATTTTATCCCGAAACGATT
AGTGATGCCTTATATCAAGAGTTAGAACGAGTTTCTGCGGACTGGTCACGGAATCAAAAA
GAGCGCTACTTTATTGGTGGACGGTTGGATCCCGAGTACTTGAAATGCAGTAGCGTGGGC
TTGGTGAGACAGAAACAAACGGTCATCGGTTTCATTACTGGAAAAGAAATGGAAAAAGGC
AAAAGTATTTCGTATGATTTGTTACGTATTCGTTCAGACGCACCTGCTTTTACTAGAGAA
TATTTGTTCACTCATTTTATTGAAACCTATCAACAGCAGGGCTATCAATTAATTGATATT
GGGATGGCGCCGTTGGCTAACGTAGGGGAGAGCAAGTACTCTTTCTTAAAAGAACGCTTT
GTTAATATTTTTTACAAGTATAGTTATCAAATTTATGCGTTTCAAGATACACGCAAGCGC
AAAGAACAATATGTCACTAGTTGGCAACCACGTTATTTTGCTTATCCTAAGCGGACCAGC
GTACTCTTTGCTTTTGTGCAACTTTCCTTGTTGATTACGAAAGGAAGACATCAAAGTGTT
TCGCTTGTGGAAGAAGCAATGACTGAAATTTAAAAAAATCACGCGATGACTTAGCCATCG
CGTGATTTTTTATTTGTCTTCTTTTTTACGGTTTCGTCTAGCAGGAATCAAGGTTACGTA
GGCAACGAAACCACCAGTACATAGAACGAATAACACGATGCCAGGAATCAATCCTTCTGG
TAAATAAGAGAACTGAATAGTATGGGTTCCAGCGCTGACAGGAACGCTTAGAAAGGCATC
TTTAAAGGCTTTTGGGGTAACTTTTTTGCCATCAATTTTGACACGCCAACCTTTGTCATA
AGGAATTGTAGTGACGAGTACTTGATCTTTGTCGGCGGTAAAGGTACCTGAAGCAGAGCG
TTTGCCAGTTGTTAAATCAACGCCTTTTTCTTGCACGGCGGAAATGGCTTTTTCAAATGC
ATTGGTATTTAAGCCAACCACTTGCGGCTGAACAAAACTTACTGCTTTGGTTCCATAAAA
ACTTACTTTGAAGTTAACGGTTGTATCTTTGGGATAGTAACCTAAGTTATAATATTGGCC
AGTAATGCCAATTTGTGATTGCTGACTTGAGCCGTTCACGGTGACCGTCGCAGTGGAACT
TTCCAATTGAGCAAAATCCGTTGGGAATAAACTCAAATAAGCTTGCGTATTGGCGGGCAC
ATTGACTGTATAAGAAATCTCTTTGGCTACGTTATGTTGTTTCTCCGTAAAAGTTACGCC
AGCTGTATTTTGCGTAATTGTCACGTTATTTTGAAGCGTCATCGTTGGTTGATAAAAGGT
AAAATACCGTTCATTAGTATTGGCTAAAGCATTTAGTAAATTTGTTTGACTACCTAAATT
ATCATTGAGAGGTTGCCGGACATTGTAAATCTCTTTGTCTGCTAAAAATCCTAACGGCAA
AGCATTTTCGTTACGATAAAGCTGATATTTACCAGCAGCAGCTTGTCGCTCAAAGCCGAA
TTTCATTGGATTGTTTTCAGCAATATTGTATTTAATGCCCATCAAAGCATCCATTAACAA
GGTATTATTTTGGTAACGAATATTTAAATTCGTGCCTCGTGAGCGGAAACCTAAGGCGTT
TAGGTATGTTGAAGAATGTCGGTTCCGTACGGAAGAAAACATGCTAATGCCACTGTAGCC
ATAGTTAATGCCGTCATTGGCCGAAACACCATTTAAATTTTCCAAGCGGTAAAAGGTATC
ATTTTCTTTTTTTGTTTGATCGACTAGATTTTTTAAGTCAGGATAAGGCTCAGAATACAA
GCTGCGTGATGCGTAGTTCCAATCATCTAAAATACCAGTGACCATCGCCCGTGTGTTAAT
GATTGCTTCACCAGAAACGAGCAGCAATAACAAAATCACTAAGTATTGCATAGGCGCTTT
TTTCAATTGATAAAAAGCAATCCCGAAAAAGTATAATAGTAAAAAAGTTGCCGTTAATAC
GAAAGAGGTTAAAGTCACATACGTATAACTAGTAGCACCTTTTGTGCCCATTGCAAGAGC
AAAAATTGCTAAAAGAATCAAAATCAAGCCGCTTAAGACACCGAGATCATCCTTTTCAAA
TTTCTCCCAACCATAACCTGCAAGCAAAATAACTAAGAATGAAAAGAGGAAACTATAGCG
GAAAAGAAACATGTTCGGCGCATGCATACCGTGCCAGAATAAATTTAAGGGCGTGATGTA
AAAGCTAGCAATCAATAGGACAAACAAACTGCCAAAAAGTAGTTTGTTTTTCAATGGAAC
TTCTTTCGTAACGAAATAGAAGAGACAAAAAATCAAAGGCAACAACCCAATGTAAATAAA
AGGAATGGACCCATATTTGGTTGTATCGTAAACGCCAATCATATTTTTCATAATAATATC
TAAAAAGGCAGTCGCTTCTGTTTTAAAGGTTGTAATTTCAGAAAGAGTTTCACCATTGGT
TCGTAAATCTAAGACAGCAGGTAAGACCATAATCATGGATGCTCCACCAGCTAAAAGAGA
AGTAGTAAAATACGCAACGATTCGAGATTTATATCGTTGCCAGTCTGTAAACGTTCGTGC
AAAATAGTACAGGAAGGAAAACAACCCAATCATAAAGCCAAAATAATAATTTGTAATGAA
AAGCAAGAAATAACTGACAAACAATAATGTCGGTTTTCGTTGGTCCATTAAACGATGAAT
TCCTAAAATTACGAGTGGCAGATAAATAAAGGCATCCAGCCACATAATTAATTCTGAATG
GGCCACAATGAAGGACATTAGCGCATAAGACACACTTAAAGTCACATGGGACCATTTAGG
AATCTTAAAGGTTTGTTTTGCCAAGAACCAAAAACTCAAGCCAGCACTCCCAATTTTCAA
CAACGTTAGGAAATAGAGCGCATCAGGCATGTTTTGATTGTTAAAGAAAAAGACGAGCGG
CGTAAATAAGCCACCAAGATAATAGGAAATTAAGGACAAGTAGTTTAGTCCCAAAGAAGC
ATTCCACGTATAGAAAAGACTTTGTTTTCCATGAAGAACATTGTTAAAGCTTGCGTGAAA
ATTTGAAAATTGAGAAAAGGCATCGCTGGCTAAAACACTGCGACTACTTCCTGGATAAAT
CCCAATACTCAAATAGATAATTGCCATAATTAAAAATGGAATGAAGAAACTGGCTAACAT
ATAAGGCCAGTTGTTTTTTAAAAACTGCCTACTTTTATTTTTCATAAATAACCTCACCTG
ATTTTTCGAAAGTACCTATAGTTTATCATACTCTTTATTTGATGTACCAATAGAAGAAAA
ACTTTAAAATTTTATTAGGATCCTAAGGGTGGAGTGAAGAAGAATTAGTAGTAAGGGATT
GACATTCAAATGCTAAATCACCAGATTAAACAACGAATATTCTCCGAAAAATTGCTGAAA
ACGCCCTGTGGATAACTTTGTGCATAACTCTGTTGAAAACCACAAAAAAGCTTTTTATCT
CGGTTTATCCACAAGGATAAGTTTTCGAGTTGCTAAAAAAAACAGACGTAAGTTCAGAAG
TCCTGTTTGCTAAAAGTAAAGGAATCCCTAAAGTTGAAAGAAGATGAAAACGTTATTAAA
ACAACGTTTTCATCTTCTTTTTTCTAGAATTTACAAAGATTTAATGTCGAACAAATAAGC
ATTGTGGAAAAGTTTTTTGGAAAAAATAAGAAATTTCATCCACAAAGTTTTCTGTGGAGA
ATTTAAAAATACTTGTCAAGCTTTTTTTGAAAAAATGTGGATAACTTTTTAAAGACAAGC
TTTTTTCCATTTGCGAATTTGCGTTCGGAAACTAGTAAAAGGGGCAACGCTATTAATGTG
AATCCATTTCCAAAGAGGCCATTGTGCTTTGGTGGTCGCCCAAGCCCGTTGTTGAGGTAA
AAATAATTCGTCTTCGGAAAGCGAGTCAATCCAATGAAGTAATTTTTCTAAGGTGTCTTG
CAACGCAATCAGCTGACTTTCTAAACTCATTTGTCCATAGGTTTGATAAAATGATTGATA
GAGCGCGCCCAGTTGATTCCATTTATAGCCTTCAGCTGGCGTTTGAACGGTCAGACCACG
TTGTTCTTGTTCTTCCCAAGAAAGCAGCAAGTTGAGCCAACCTAATTGATAGGCTAAGTT
CTCTGAAGGTGTTTTAGCTACTGTTTCAATTCGGTGATCTTTAAGTGTTTCAGGAATTTC
TGCAAATTCAGCTAAATATTTTTGTGAAGCTATTTGAATGGCCTCAATCAAGGCTTCTTT
TGATTCATAGGTTCGCATTCTTCGGCTAACTTCCTTTCTTGGTAGGATCTGCTTGTTTTT
CATGAGTAATTTGAGTGACTAAACCAAAAGGATCTTTCACAATCGCATAAAATGTTGCAA
ATTCATTTTCAATTGGTTCTTGGATAATACAGGATTCGGGATGGCACGTGAGTTTTTCAA
AAATTGTTTTGGCAGAGTGACGGCTATTGACGGTTAAGCTGAGGGTCAATTGTTCTGTGG
GCGTGGTATTCATTCCTGCAAACAAAGGATTATCAGCTAGTTGTAATTGAAAAGTGTCCA
TTTGTAAAATCGAGTGAGAAAGCCAGTGTTCTTCGCCAGCGGGAATGGTCAAAGAAGGAT
TTAAGCGCTCTTTAAATTCTTGATTAGTAATTTTAAAAAGAATATCACCAGCAAAGGCTT
CTTGGTAAAACGTCAAGGCTTCCGTTGCTCGTCCGTTTAAGACCATAAAAAGGGCAAATT
GTGTGTTTTTCATTGTTTGAACCTCCTAAGATTGATAAGATAAGCATAACAATAAAAGGT
GTCAAAAAGTGACACCGATGGAGGGAAAAATGAAAAAATCAGAACGTTTAAATCAGGAAC
TTTTTTTCTTGAGAACCCATCCTCAGTTTAATTTAAATCAGTTAATGAAAACTTTTGGGA
TTTCTAAAAGCACAGCTTTGCGGGATATTGAAGCTTTGGAAAATTTAGGCGTGCCGCTAT
ATGTGGAGAATGGTCGTTATGGTGGCTATCGAGTTTTAAACAAACCGTTGTTGCCGCCGA
TTTATTTTAACGAAAATGAAGTGTTAGCAATCTTTTTTTCGTTACAATTACTGAAATTAG
TCGCAGAGTCACCGTTTGGTCATTCCTATCAGCAAATTAAGCAAAAATTATTGCATTCTT
TAGATGAACCAACCCAATTTAAAATCAGTCAAATGAGTAAGGTCGTCTATTACGAAGGAA
TTGAACAAGTAGAAGCACCAGGCAATTTAGAGCAGCTGTTTCATTGTATTTTGGCGCAAC
AAGTAATTCAGTTTAACTATACCAGATATGAAGCAACAACGAAAAAAATCTTACCAACCC
GGTTAACTATTTTAGAAGGGTATTGGTATTGTTCAGGCTATGATGTGACTAAAAAGGCTT
GGCGTACTTACCGCTGTGATTTTATGGAGGCTATTCAGCAATTAAACCAAACACTGGATT
TTACGACTGAAGAATTGAAAGAATCGTATCGCCATCAACAAACGACGGCACGTACGATTC
CATTTAAAGCAATCATTACAGAAAAAGGCAAAGAATTTTTTTATAAACATCGCTTTGACA
ATATTCAGTTGGAAGAAACGCCCACGCAGTGTTTTTTAGTTGGACAGATTCATCCAACAG
AAACACAATTTTTAGCCAACTATTTTATGGGCTTTGGTGAAGAAGTGACAATTTTAGATC
CAGTCCAAGTGAAACAAGCATATGTAGAAAGTATAATGAGGATTCAAAAAAAATATCAAG
AATAGATTGTGGAACTGTGAACAATCTCATGTGTAAAAATGCACATTAGAGAGGAGAAAG
AAAAACCCTTGATTTTTAAATCAAGGGTTTTTCTTTCTAAGAACGTGCTTGCCCATTTCC
ATAAATAACATATTTTGTCGAAGTAAGCTCTGCTAGACCCATAGGTCCACGGGCATGTAA
TTTTTGCGTACTAATGCCGATTTCGGCGCCAAATCCAAATTCAAAACCGTCCGTGAAACG
AGTTGAAGCATTCGCATAAACAGCGGCTGCATCCACTTGTTGTAAAAATTGTTGTGTGGC
AAAGTAATTATCACTAATAATACTTTCAGAATGTTTTGTATTGTAGCGATTAATATGCTG
GATGGCTTCGTCCAAAGAATCAACGACTTTCACTGCTAAGATAAAGTCGAGAAATTCCGT
TTCCCAATCTTGTTCAGTCGCTGGAATGGCTTCTTCAAAAATTGCTAACGCACGTTCATC
TGCCCGAAGTTCCACGTGAAACTCCTTCAAGGCTTTTTCAATTGTTGGTAAAAAGGCTTC
AGCCACCTCTTGATGAATTAATAACGTTTCGGCGGCGTTACAGACAGAAGGACGTTGACA
TTTAGCATTGACAATAATTTCAGTTGCCATTGTTAACTGGGCGTCTTTGTCCACGTAAAT
ATGACAATTGCCCGTGCCCGTTTCAATAACAGGAACAGTGGCTGTTGTCAAAACAGTTTT
GATTAAGTTGGCGCCGCCACGCGGAATGAGGACATCCAAGTAGTCATTTAAGCGCATAAG
TTGTTGGGCTGTTTCTCTAGAAGTATCATCAACAAATTGAATGAGATGGGGAGAAACGGC
TTCTTGGATTAGCGCTTCTTGTAAAATTGTCACCAATATCTGATTGGAGTGAAACGCTTC
TTTTCCGCCTCGAAGAATAACAGCATTTCCCGATTTGAAACAAAGGCTAGCGGCATCTGT
TGTCACGTTTGGCCGCGATTCATAAATGATTCCAATAACACCTAAAGGCACGCGTTGTTG
CCCAATTAACAGTCCCGCTTCATTGCGCCACATTTTATCTACTTCCCCAATTGGATCGGG
TAAAGTAGCGACTTGGCGTATGCCCTCAGCCATCGCTGTGATCCGTTCTTCTGTTAAACG
TAAGCGGTCTTGCATTGTTTCAGAAATTCCGTGGGTAGCGGCTTGCTCTAAATCTAATGC
ATTTGCTTGTAAAATGCGGGGTGCATTGGCTTCAATGGCTGCGGCCATTTTGTTTAACAA
AGTATTTTTTTGACGAGTATCCATCAAGCCTAGCGTATAAGAGGCTTCTTTAGCTTGTTG
CCCTAGTTGCTTTAAATCAGTCACTTTCATGCCCTCCTTTAATAAATAACGTACCGATAT
CTTTTCCTTCTAAAATTTCAAAAATGATTTTTGGCTGCTTTCCGTTTGCTAAAATCATCG
CCTGTTGATTAGCTAACACACGTTCAGCAGCTTTTAATTTACTAGACATCCCACCAGTGC
CAAAGCGGCTTCCCTTACCACCGGCTAATTGGAACAAGTCTTCATTAATTTCATTGATTT
CAGAAAATAACGTGGCTTCTTTGTTGACAGTAGGGTTGTCTGAAAAGAAACCATCAATAT
CTGATAACATAACTAACAAGTCAGCTTGAACAATTTGGCAGACAATGGCAGACAATTGAT
CGTTATCCCCGAACTTGGTTAAGTGATCCAATTCTTCAATTGCGACAGTATCATTTTCAT
TGACGATAGGAATAATATTCATTTTTAACAGTTGTTCAAAAGTATTGGTAACATTATTGC
GACTTTCAGGATATTCAATAACATCACGAGTTAATAAAACTTGTGCCATTTGTTGGCTAT
AGGTTGAAAACCGCTGATTATAAATGTTCATTAATTCTGCTTGGCCGACTGCAGCGACTG
CCTGTTGTTCGGGAATTGTCGTTGGGCGTACAGATAGATTTAATTTATTCAGTCCGACAC
CAATTGCGCCAGAAGAAACTAAAATAATTTCTTTGCCTTGGTTGCTTAAATCACTCAAAG
TAAAGGCTAATTGATCAATTGCTTTTAAGTTAATATTGCCATTGGGATAAATCAGAGAAC
TGGTTCCGACTTTGATCACAATTCGTTTGGCCTGTTGGAGTTTGTTTCTCATAAGTGCCT
CGTTTCTTTTTACAGTAAAATTTGACACTCATTATAACAAAATCAGCGGCTACTAGAAAG
TGCTAAATAATGAATAGTAAAGAAAGTTTAATGAAAGTGTGAACTTTTTGAGGGAATCTT
GGGACTTTTTGGGATTTGGTCTGTTTATTTTAAGAGAAGATGATAGACTAAAAGAAGGAA
AATAAACAAAAATTCTCCTCTTTTTTGCGTAGTCTAGATTAACTGGGCTTTTAGAAATGA
GAAACTTACTAAAAACAACCAGAGTATCAGAGATTATGGTAAAATAGGAGTAGTTTAGAC
AGTAGGGGAGAATGAATATGAAACAACGTGGTTTTGAGATTATTTCTAAGTATCAAGAAG
AGGGCTTGAGTGTCCCACAACGAGCAACAAAAGGTGCCGCGGGGTATGATTTTCAAGCAG
CCGAAACGGTCGTTGTACCAAGTCTTTGGAAGTTACAACAAGCTGGAGAAAATCCCAAAC
CAATTTTAGTTAAAACAGGAATTAAGGCGTATATGCCTGATTCTGAATATTTAGAATTGG
TAAGTCGTTCTTCGAACCCGCTAAAACGATTCCTACTTTTAGCGAATGGTGTCGGAGTCA
TTGACAGTGATTATTATAATAACGAGAATAACGAAGGACATATCATGTTCCAATTTTTAA
ACTTTGGATATGAAGATGTTGTCATTGAAAAAGGTGAACGAATTGGCCAAGGGATTTTTA
AGCCGTTTTTATTAGCGGATGATGACCAAGTCGAGGCAGAAAGAACGGGCGGTTTTGGTT
CGTCTGGACAAAAATAAAGCCCATTTTTTCAGTAGGCAACGTTATTCAAACCATTTAATA
AATGTTAAAATAAACAACAGATAAGGAGATTCTACATGGCAAAAAAAGCAAAAGTTCAAT
TTGAATGTCAAAGCTGTGGGTATGTGTCTCCAAAATATCTCGGCCGCTGTCCTAATTGCG
GACAATGGAATTCGATGGTGGAAGAGGTTATTCAAGATACTTCTGATCGTCGTGCTAGAG
TAAGTTTGACTGGTAAAAAGACACAACCACAACGGCTATCTGAAGTCATACCTAAAAAAG
AGCCTCGTGTAAAAACTGAATTAGTGGAGCTGAATCGGGTTTTAGGTGGTGGCGTTGTTC
CAGGTTCGTTAGTTTTAATCGGTGGCGATCCCGGAATAGGTAAGTCAACATTGCTCTTAC
AAGTATCGCAACAATTAGCAGCCACAGGTGGTACGGTTTTATATGTTTCTGGTGAAGAAA
GTGCTGAGCAAATTAAATTACGAGCGGAGCGTCTAGGCACCGTCAACGAGACATTTTACT
TATACGCAGAAACAGATATGCACGAAATATCACGAGCCATTGAAAAATTAGAACCAGACT
ATGTCATTATTGACTCGATTCAAACAATGACGCAGCCAGATGTTACCAGCGTTGCTGGTA
GTGTCAGTCAAGTCCGAGAAACAACTGCCGAATTATTGAAACTGGCAAAAACGAATGGGA
TTGCCATTTTTATTGTCGGACACGTAACGAAGGAAGGGTCTATCGCAGGGCCACGGATGT
TGGAACATATGGTAGACACGGTTCTTTATTTTGAAGGAGATAAGCATCACACCTTTAGAA
TCTTACGGGCTGTCAAAAATCGGTTTGGCTCAACGAATGAGATTGGTATTTTTGAAATGC
AGACACATGGATTGGTTGAAGTTATGAATCCTTCTCAGGTCTTTTTAGAAGAACGTTTAG
AAGGAGCCACCGGATCTTCAATTGTGGTAGCAATGGAAGGTTCACGCCCTATTTTGGTGG
AAATCCAAGCGTTAGTTACCCCAACGATGTTTGGCAATGCCAAGCGAACGACCACCGGGT
TGGACTTTAATCGCGTTTCTTTAATCATGGCGGTTTTAGAAAAACGGGCAGGCCTTTTGT
TACAAAACCAGGATGCGTATCTAAAAGCGGCTGGTGGAGTCAAAATTAATGAACCAGCTA
TTGATTTAGCGTTAGCAATCAGTATTGCTTCTAGCTATAAAGAAAAAGGAACCTCATCTT
CGGAATGTTTCATTGGTGAGATTGGTTTAACTGGTGAAATCCGCCGCGTGAATAGTATTG
AACAACGAGTGCGTGAAGCGCAAAAACTAGGCTTTACAAAAGTCTATGTCCCTAAAAATA
ACCTTGGTGGCTGGGAAGCGCCTGAAGGGATTGAAATTATTGGCGTTTCAACAATTGGTG
AAACGTTAAGAAAAGTTTTTAAATAATGAAAGTAGAAATAATCCGTTTAGGTTTTTGGTG
GCGTATGATTTTTGTACGCCCCACAACACTAGACGTCTTTATTAAATAAACGAGGAGGAT
GGCTATATGCAAAAACGAATCATCACGTTGCTGATGATCATTGCTGGTGCAAGTTTAGGA
ATTTCTCTTTTCCCAATGGCTTGGGAAATGGCTAAGCAAGGCAATAACAGTTGGTTAAAC
AATAACTTTACGAACGGATTAATCGGTGCAATTATTTTCTTTATTTTATCTTTAGGGTTA
GCAAAGTATATTGTTTCCGCTGTCAAAAAAATCGAAGCAGCTTTAAATGAAATGAGTTTA
ACCTATTTATTATTTGGAAGTATTGGTGCCATCATTGGTTTAACAATTGGTGTCATTATT
TCCATTCCAATGTACAACTTACAAATTCCTGTCGTGAATAGTTTACTGCCAATTCTAGTT
ATGATTATTCTGGGTTACTTAGGTTTCCGAATGGGAACAACACGGATTGAGGAGTGGAAA
AAAGTTTTTACACCTCGCCAAAAGAAAGCAAATACGGAAGACACCGAAGGACAAATGTTG
GAACGTAAAGTGGAAGACAACTTCCATAAATACAAAATTTTAGACACCAGTGTCATCATT
GATGGCAGAATCTACGATATCGCTAAAACAGGCTTTTTAGAAGGTGTTTTGCTCATCCCT
AACTTTGTTTTATATGAATTACAATACATTGCTGATTCTGGAGACAGTTTAAAACGGGTG
AGAGGTCGTCGTGGTTTAGATATTTTAAATGCTTTACAAAAAGAAGAAGGTATCTCCGTT
GAGATGTATGACGGAGATTTCGAGGATATCTCTGAAGTAGACAGTAAATTAATCAAATTA
GCAAAATTATTAGATGGCGTGGTTGTGACCAATGACTACAACTTAAATAAAGTCTCTGAA
TTTCAAAATGTGCCTGTTTTAAACATTAATGCTTTAGCTAATGCTGTGAAACCAGTGGTG
ATTCCAGGTGAAACGATGAATGTGATGGTTGTAAAAGCCGGAACAGAGCGTCAACAAGGG
GTCGCTTACTTAGATGATGGCACAATGGTTGTGGTAGAAGATGGCCAGCATTACATGAAT
GAGCAAATCGAAGTGGTCGTCACAAGTGCTTTACAAACCGCAGCTGGGCGTATGATTTTT
GCCAAACCGGCGCACGCGGGTCGCGGGATTAATGATCGCAAGGATAACCATCCTAAAAAC
GATAAAAATTAAGCAAAGTGAGGACTTAGTATGATTCGAATCGGTCAAGGTTTTGATGTT
CATCAATTAGTTCCGCAACGACCTTTAATTATTGGTGGGGTTACTCTTCCTTATGAAAAA
GGTCTGTTAGGTCACTCAGATGCCGATGTTTTAACACATGCAATTATTGATGCAATCCTT
GGTGCCGCTGGTCTGGGTGATATTGGGCAACTGTTTCCCGAAACCGATCCGCAGTTCAAA
AATGCGAATTCTGTAAACTTATTAAAAAAAGTAAATGAAAAAGTTGGGCGGTCGGGCTTT
ACTATTGGCAATATTGATTGTACAATTTTAGCGGAAGAGCCAAAGATGAGCCCATACTTG
GCAGAGATGAAAAAGAATCTAGCCGCGAGTTGCCACTTAGCGGTCACACAAGTGAACATT
AAGGCAACGACCATGGAAACGATGGGCTTTGTTGGTAAAAAAGAAGGAATCGGCGCAATT
GCCGTTGCTTTATTGGAAAAATAACTGAAAACGACGTTAAACCGTCTGTTTTTAAAAAAT
GGAAAGAGGAATGAACATGACGAAAGTTCGTGTGCGTTACGCACCAAGTCCAACTGGACA
CTTGCACATTGGGAATGCAAGAACAGCATTATTTAACTACTTATTTGCCCGCCACAATGA
CGGAGAATTTATCATTCGTATCGAGGATACCGACCAAAAACGGAACATCGAAGACGGCGA
GAAAAGTCAGTTGGAAAACTTAGCATGGTTAGGGATGGAATGGGATGAATCACCTGCTCA
TCCGGGAGAATATGGTCCATATCGTCAATCAGAACGTAAAGAAATTTACCAACCATTGAT
TGATCAATTATTAAGTAGCAATCGTGCGTATAAGTGTTATTGTACGCCAGAAGAATTAGA
AGCAGAACGTGAAGCACAACAAGCTCGTGGGGAAATGCCTCACTACGCAGGCACTTGTGC
GAATTTAACACCTTCTGAACAAGCAGCCAAAGAAGCGGCTGGTCTAGAACCAGTGATTCG
TTTCCGTGTGCCACGTAATACAGAATACAAATTTGATGACATCGTGAAAGGTGAAATTAC
TTTTGAGTCAGATAACATTGGTGGCGATTTTGTCATCCAAAAACGCGATGGGATGCCAAC
GTATAACTTTGCCGTTGCAGTAGATGATCACTTAATGAAAATTTCTCATGTTTTACGTGG
CGATGATCACATTGCGAACACACCAAAACAATTAATGATTTACGAAGCGTTTGAATGGAC
ACCACCTGTCTTTGGCCATATGACCTTAATCATTAATTCAGAAACTGGCAAAAAATTGAG
CAAACGTGATGAAACAATTTTACAATTTATTGAACAATACCGTGAATTAGGTTACTTACC
AGAAGCCATGTTCAACTTTATTGCTTTACTAGGATGGTCTCCTGTTGGCGAAGAAGAAAT
CTTCTCACAAGAAGACTTGATTAAATTGTTTGATGAACAACGCTTAAGCAAGTCACCAGC
GGCCTTTGATGCGAAAAAATTAGAATGGATTAACAATCAATACATGAAACAAATGGACTT
AAGTGAACTAACAGATATGTGTATTCCTTATTTAGTCGCTGACGGTCGTGTTGAAGAAAA
TCCATCTCCTGAAAAAATCGAATGGTTAAAACAATTAGTTAGCTTGTATCAACCACAAAT
GAGTTATGCAGCTGAAATTGTGGAACTATCAAACTTGTTCTTTAATGAACATCCAGTTTT
AGATGATGCTGCGAAAGAATTCTTGCAAGGAGAAACAGTGCCAACTGTGTTACATGCGTT
TAAAGAACAATTAGAAGCCTTGGACGTTTTCGATGTCCCAAGTATTAAAGCAGCGATTAA
AGCCGTCCAAAAAGAAACCGGCGTTAAAGGCAAAAACTTGTTTATGCCAATTCGAATTGC
TGTTTCTGGACAAATGCATGGCCCTGAATTAGGCGAAACCATCGAATTATTAGGCAAAGA
AAAAGCATTAGATCATTTAAATAAAGTGTTATAAAAACACAAAGAATAGAAGAAGTAGAC
AATCAGATGGATTTCAGAGACGCTGTGGGTGGTGAGAACAGCGAGCATCTTTTGTCGAAA
TGCATCTATGAGTGGCTTTGGTGAAAAAAGTAACCGAAGACGTCGGCAGGCGTTAACTGT
ATCGAGGCAAGAGCTAGTTCTTGTGAAGAAAAGTGGAACCACGCATGGGCGTCTTTTAAG
CAACGTTTTTTTGTTGCTTAAAAGACGTTTTTTATTTTTGTATAATAGAAAGGAGTTCAC
CATATGAGTTGGTTGAAACGTAGCGTCGCAGCTGTTAAAAGAAACGATCCTGCAGCGCGG
ACCACACTAGAAGTTCTTTTAACGTATCCTGGCTTGCACGCCCTGTTTTGGCATCGCTTG
TCTCATTTCTTATATAGGCATCAGTTGTTTTTGTTGGCGAAGATTCATGCACAATTTTGG
CGTTTCATAACGGGCGTAGAAATTCATCCCGGAGCCACAATTGGAGCGGGAGTTTTTATC
GATCACGGCATGGGCATTGTGATTGGGGAAACCGCGGAAATAGAAGAAGATGTTGTTTTG
TTTCACGGAGTGACGTTAGGTGGGACCGGTCGTGATACGGGTAAACGCCATCCAACAGTG
AAAAAAGGAGCGATGATTTCGGCACGAGCTCAAATTTTAGGGCCAGTGGTGATTGGTGAA
CGTTCAAAAATTGGTGCGGGTGCTGTTGTTATTTCAGACATCCCAGCAGATGCCACAGCT
GTGGGTGTTCCTGCGAAAGTCGTTCGTCTAAATGGAAGAAAGGTGGAAAAAGGGCATGAT
TAAAATTTATAATACATTGACCAGAGAAAAAGAAGTATTTACGCCAATTGAGGCGCGTAA
AGTTCGGATGTATGTCTGCGGACCAACCGTGTATAACTATATCCATATCGGTAATGCGCG
CAGTGCGATCGCCTTTGATACGATTCGTCGTTATTTTGAATATCGTGGGTATGAAGTGAA
TTATGTCTCGAACTTTACAGATGTCGATGATAAAATTATCAAGGCAGCTAAAGAATTGAA
AATTACTGCGCCGGAAGTGGCGGAGCGTTTTATCAAAGCCTTTGAAGAAGACACGCAAGC
ATTGAATGTCCAACCAGCAACGTTACATCCTCGGGTGATGGACCACATGCCTGATATCTT
AGCTTTCATCGAAGTTTTAATTGAAAAAGGTTTTGCTTATGAGGTCGCAGGTGATGTGTA
TTATCGCACCCGTAAATTCCCTAATTATGGTAAATTAAGCCATCAATCGATTGATGAATT
AGAAGTGGGGGCAAGTCAACGAACTGGCGTTGAACAACAATTAAAAGAAGACCCATTGGA
TTTTGCTCTTTGGAAAAGTGCCAAAGAAGATGAAATTTCTTGGGATTCTCCTTGGGGGAA
AGGACGTCCCGGCTGGCATATTGAATGCTCTGTCATGGCGACAAAACACTTGGGAGAGAC
GATTGATATTCACGGTGGTGGACAAGATTTAGAATTTCCACATCATGAGAATGAAATTGC
ACAGAGCGAAGCCAAAACAGGCCATACCTTTGCCAATTACTGGATGCATAACGGCTATGT
CACAATTGGTGAAGACGATGAAAAAATGAGTAAATCCCTAGGTAACTTCATTACTGTTCA
TGAAATGATTCAAAAAGTGGATCCGCAAATTTTACGTTTCTTTATGTCCACCACCCAGTA
CCGTCGCCCGATTCGTTATAGCGAAAGCACTCTAAAAGAGGCAGCAGCCAATTATCAAAA
ATTGAAAAATGCGTTTGAAAATTTACGTTTTAGACAAGCAGATGCGGTCGCAAGTTTGCC
AGAGGATGAACACTATTTGGCTCAATTAAACGAATTAGAACAACGTTTTATTACGGAAAT
GGACGATGATTTCAATGCAGCTAACGGGATTACGGTCGTTTATGAATTAGCGAAGATGAT
GAATCAGTACAGTGAACAAGCGACAGTTTCGGAACCAGTTCTAGTGGCGATGGATAAGCT
TTTCAGTGGCTGGTTAGCTATTTTTGGTTTATTCTTTAAAAACGAAGAATTAGTGGATGC
ACAAGTCGATGCGTTAATTGAAGAACGGAACCAAGCACGGAAAGACCGTGATTTTGCCCG
AAGTGATGAAATCCGCGATTTATTAAAAGAACAAGGCATTGTTTTAGAAGATACTCCGCA
AGGAACGAGATGGAGAAGAAGTGAATGAGAGATTACAAACAATTAAACGGTTTAGCTTTG
GCCTATGTTGGCGATGCGATTTATGAAATTTACATTCGTGATTATTTAGTTTCCTTGGGA
CAAACGAAACCGAATGTTTTGCATCGCATGGCGACACATTACGTGTCAGCAAAAGCCCAA
GCAAGCTTAATGCAAGCGATGTTAGCGGGAGAAATGCTAACGGAGGAAGAAGAAGTGATG
TACAAACGCGGTCGGAATGCTAAAAGTCACACCTTTGCCAAAAATGCTGATGTGACGACC
TATCGGGTAGCGACCGGTTTCGAATCCTTGATGGGTTATTTACATTTAACACAACAAAAA
GAACGTTTAGAAGAATTAATTAACTGGTGTATCAAGAAAGTAGGTGAAACCAATGAAAAA
TGAAAAATCTCGTCCTTTTAAAAAAGGTAAGAAACGTTCAGATAAGCGTTCAAAAGAACG
GAACCCACGACCAGCGACAGCAGGTGCTGATGGAACCTCAGAAGAGCTAGCAGATAACTT
TGTCTTTGGTTTCCATGCCACTGTTGAGGCGTTGCAGCAAGGACGCGGGAATAAATTGTT
TTTACAAGAAGATGCTCGTGGCGAGAAAATTGAGCAATTAAAACAAGCAGCGAAAGAACA
GGCTGTTCCAGTTAAATGGGTGCCTAAAGCAAAATTAGATACGATGAGTGATCACGGCGT
GCATCAAGGCATGGTTTTAGCAATCACGGCGTATCAATATTTAACTTTAGAAGAATTATT
GGAACAAACAAAAGAAAAGACAGCAACACCATTTTTCCTAATTTTAGACAGTCTAGAGGA
CCCACATAACTTTGGCTCAATTTTGCGAACAGCTGATGCGACAGGCGTGGACGGTATTAT
CATTCCGAAACATCGTGCAGTGGGAATTACACCAACCGTAACCAAAGCGTCAACAGGGGC
CGTGGAACATATTCCAGTGGCTCGTGTAACGAATCTAGCGCAAAGTATTGCAACGCTAAA
AGAGAATCAATTTTGGATTTTTGGTACAGATATGTCTGGGACGGATTATCGTCGCTGGAA
TACACAAGGCGCAATTGCCTTAATCATCGGAAATGAAGGTCGTGGCATGAGTCAAGGTCT
TCATAAAAAAGTGGATGAATTATTAACGATTCCAATGACTGGACACGTTCAAAGCTTAAA
CGCTGGTGTGGCTGCAGGCTTGCTAATGTATGAAGTCTATCGTGGCCGCAACCCATTATA
GAAGAAGGCGATTGTATGAAAAAACAATTGTTAATCGTTGATGGCTATAATATGATTGGT
GCTTGGCCAGAATTGGTCCAGTTGAAAAAGCAAGAGCGTTTAGAGGATGCGCGTGAACTG
CTTCTTAGTCGTCTGTCCAATTACGCCAAATATGAAGGGTTGGAAATCATTGTGGTCTTT
GATGCCCAATTAGTCCCAGGTATTCAGCAAACGTACAAAAAGTACCTTTTGACCGTGGTT
TTCACCAAAGAAGATGAAACAGCAGATAGTTATATTGAACGTCTAGCTGGTGAAAAAAAT
GATCGTTTAACGCAAGTAACAGTCGCAACGAGTGATTTGGCTGAACAATGGGTGGTCTTT
TCACAAGGTGCATTGCGGACTTCGGCCAATGAACTTTACAAAGCTGTCCAGAAAACAGAA
AAGACGATTGCCATTCATGCAACGGATATCCATTTCCAGCAATTTCGTCGAAATTCTCCA
TGGAACGTGGAGCAGTTATCAAAACTTTCTGAGAAGCTAGAAGAATTGTCTCAAAAAAAA
GATTAAACAAATGTTCGCTTAAGTCATAAATTTCTAACATGCTATGCTCTCCTAAATCAT
TCGATACGTTTATCGAAAAGGAGGGCTTTTTATGTTAGAACAGATTCAACAAGCATTAGC
AGGAGACCAAGAACAATTTCAAGCCTTATATGGGCAATATCAGCCAGTGATTTATAAGTG
CATGAAAAAATACTATTTAAAAGATTATGATACTGAGGACTGGCTTCAAGAAGGGCGAAT
TGTCTTCTTTCGGACGTTAGAACGATTTGATTCAGAAAAACAAGCATCATTAGGAAAGTT
TTTTAAACGAAATTTTGAAAATCACGTACATAGCTTAATTCGCCATCAATGCGCCTATAA
GCGGCGAACAGATACCTTGTCTATTTCTCTGGAACAACGATTAGAAAGCGCTGGTGAAGA
GTTAGTGGACTATTTAGGGACAGCGGCTACCGACCCATTAGGTCAATTAATGATTCAAGA
AAAATTGGCAGCTTTTCCGACACGTCTTTCCTCGTTGGAACAACAAATTTTAAACGCATA
CTTAAAAGGCTACACGTTAGAAGAAATTGCTAAAGTACGTGGGGGAACTTTTTCAGCTGT
CCGAAGTGCCTATGATCGTGCCAAAGCAAAAATGAAATATACATTAGAAAATGAATAAAA
ATTCGACAAAACAGCCGGTTTGTCGAGCAAAAGTAGTTGCAAACAGACTTCTAGTATGAT
AAACTTGAAATTTTTTAAAAAAAGTGATATAATGTTTCTCGAGGTGAATGCAATGCCAAC
AACGTTATCGTCAATTAAGAAAGATTTGGAAGGCCGTATCGGCAGTGAAATTATGTTAGT
TGCTCAGACTGGAAGAAAGCGCCAAACAGAACGTAAAGGAATCTTAACGGAGACTTATCC
ATCTGTTTTTGTTGTTGACTTGGATCCAGACGAGAACTCATTTGAACGTGTATCTTATAG
CTATTCAGATGTTTTAACACGCACCGTTGAAATCGAATTCATCGGTCAAGCCGTATAATT
TAGAAAGTCCGCTTAGGAGTGAAGGAAGAGCCCTTCGTTCCTAAGCTCTTTTTAATTTCA
GCCATCTGTCGTCAGAGAAAGAGCAATCTTCGGTGTACTTCTTCATGGACATATGATAGA
ATCTAAAAGATTAAAATGTTGGTAGACAAAAGATTAAGGAAGGTGAATCAGGGAACCGAT
GGAAATAATCGAACGAGCTCCTGCGAAAATTAATCTTGGGTTAGATGTTCTGCATAAACG
TGTGGATGGCTATCATGAAGTTGAATCTATTTTTGCAAGTGTAGATTTAGCCGATCATTT
AACTTTTGAAAATCTAGAAGAAGACATCATTCGTATTGAAACGGACAGCTCTTTTTTACC
CGTGGATCGACGGAATCATGTCTATCAAGCAGTTGACTTATTAAAGCGTACCTATAATAT
TCATAAAGGAATTAAAATATATATTGAAAAACGTATCCCCGTGGCAGCTGGTTTAGCAGG
GGGGAGCAGTGACTGTGCCGCAGCATTACGAGGCTTGAACAAACTGTGGAATCTGGGGTT
GACGATGGACGAACTCTGTGAAATTGGCAGCCAAATTGGTATGGATGTTCCTTATTGTTT
AAGGGGCGGAACAGCCTTTGCAAACGGACGTGGGGAGAAAATTGAAGCATTACCGACCAT
GCCTCAATGTTGGATTGTGTTAGTTAAACCAAGAATTAGTGTATCCACTAGTACCGTTTT
TAATGATTTAGCGGTAGATGAATTGCACCATCCAGATATTGCTGGACTAAGAATAGCTAT
TGAAAATGGGGATTATACTGGGATGACCCAAACGGTTGGCAATGCGTTGGAAAGTGTCAC
GATTGCCAGACATCCAATCGTGCAACAAATCAAGGATCGCATGCTGAAGTACGGCGCTGA
TGCAGCGTTGATGAGCGGCAGTGGACCGACAGTCTTTGCTTTATGTGAAAAGAAAACACG
AGCACAACGGATTTATAATGGACTTAAAGGCTTTTGTGAAGAAGTTTATTTGGTTCGGAC
ATTGAAATAAATAAGTTCTACGTCTAAATTCGAATTTTAGGCGTAGAACTTTTTTGCTTT
ATTTAAGTAACTATTTCTTTTTTTTTGCTTTCATAGAACTAATTTCAGATGGGGTGCGTA
AAACACCTTCGAAATTTTTCATATTGAAAGAACGACCATACTCGGCTTTTGAAGTACCTA
AAATAAACGATATTTTGTATTCGGGAGCATGTATATCGAAATCGTTGACTACATATTGGA
ATTTTAAATTATTATCTAACGGAATTTCATTTTCTGGTTTATCGACATATACGTAAGGCT
GAGAAATTGGAAAGTTAACATTTCTGTCTTTAATTTCCCCCGTAATAGTTAGTATACTAT
CTTTTATAATATACTTAAATTTAAGTTGTGGAGCATAATTAATATACTCAGAGATACTAT
AACTATCCGAGATTTTCTTTTTATAAGCAACTGGTGAATTTTGTTTTACATATTCAAAAA
ATTCATTTTCTTTTGAAGAAACGGATTCGGTTTTAACGATATCTTTATAATGAATAAGTT
GAATATCTTCTGTAAAATAGAATGGATCCGGTTCAAAAATTGAAATCAGTACTGATTGTC
CAGAGGCTATGCCTAACTCATTTCGTTGTTTATGTTGTATATCTTTAAAGAGGTAAACAT
GTCCATTTTTTGAAGTTATTTTCTTTAGTTCTGTCATTAATTTTTCCTCAATTTTCTATA
GTTTGTAATTAGTTCATAAAACTGATTACCATTAAATTTATAAATATCAACCCCTTTTTC
ACGTAACTCTATATATTTTAGTTCTTTACTGCTGTGCTTTCCGTCTTTAAGTTGGGAAGA
AATTTGAATACCTTGGATAAAGTAATCAGTCTTGGCAGATAAACTTGACGATACCCTACC
GCCATGTTGTTTTATCAGTGTTTCAATTTGTTTACGGTTATATTTAGAATCATCAAATGC
CCCCGTTACTACAAAAGACATTCCTTCAAAAAAAGGTGTAGTATCATCATCTAATTCAAA
AGAGTCCAAGCTACTTTTCTTAAGAGTAGAGCTTTTTTCTTGAGGTTCTATCTTTAATAA
TTCCATAAATACAATTGCAGATATCCTAACATCATTCAATGCATTATGTGAAATCGCATC
GATACCAAAAAGTAATTTCAATGTAGTTAATTGATTGTTTACAGCCCCATGCTTTCGTGT
GGCTGCAAAATAGCGAGTATCATAAATTTCATGTCCTTCTGCAATATTATATCCTTTTGC
TTTTAAAAAAGGAAAGTCAAAACTTTTTATATTATGTCCAACTAGAATCGTATCTCCTAA
ATAATCAAAAAGATAAGGCATAACTTCATCTAAAGTTGGCGCATTTAGTACTTGGTCATT
AGTGATTCCTGTTAATTTGGTAATTTCATCTGGAATGTAGTCACTATTTACCAATGTATC
AAAATAATCAACTTCAATACCATCAACGTATCTTGCAGCTGATATCTGAATAACAGCATC
CTGATGGAAGTCTAAACCTGTTGTTTCAATATCAAAAGCAATAAACTCTTTAACTTCCGT
TTGCATTATATTTCACCGCCTAGCGAATATAGAATTTTATCAGCTAACTTTCTTCGTTCA
GTATTGAAAGAATCATTGGAAGAATTATTATGCTCTTCAATAATATAAAAGTATTTATGT
ACTAACATTTCTCCTAGTTCAGTCAGTACATAAGTATTATTTTCTTCGGAGATAACGTTA
GCTTTGATGAATAGTTTACGTTGTTTAATCATATCTACTCGATAGATACGCTTGAAATAT
TTTGGTATATATTTATCAGTTGATTTGCCACGGGAAGAGGTTGTCCACCATAGAGCAATA
ATCTCACCTGCTGTAGGTCTCTCAATTAAAAAAATATTAGGATCTTTTGGAGGAATTCGA
CGAATTGACTTTTTATATTGTTCTTGGTCGGTTATTTGGACATACGGATTTTTCATTATC
AATACCACCTATAATTTTTTGTTTAGAAAATCGCATTATTCAATATAAGGAAGCGCTATC
AATAAGGTGAAAATCGAAAGCGCTTTCTATAAAGGCTGCCATATGACTCTTAATGTTTCA
TATTATACAGACTTCTTTTTTTGTAGTCAATCGTGTATGTTTTCCTTAATAAGGATGTTC
CTTTGCTTTTTATAACTTTGTTTAAATAAAATTTGTTTTTATTCCTTGACGTCCCGTGAT
CCATTTGGTACATTATTCCTGGCAAATCGTAAATATTACGGTTTATAATAGGTAAATCGA
AAAGAGGACAGAACATGACGAAAATCTACCGCCGTTTGATAATCGGCGTTACTTTAGCAA
TCAGTGCTTTTCTTTTAGCTAGCTGTGGGCAAACCACACAATCGCCAAAAGAGAAGAAAG
AGCTCACGGTAATGACTACTTTTTATCCGATGTACGACTTCACAAAACAAGTCGTTGGTG
ATGAGGGAGAGGTTGAGCTGTTGATTCCAGCTGGAACGGAACCACACGATTATGAACCAA
GCGCAAAAGACTTAGCGAAAATTACTGATGCGGATGTCTTTGTTTATAATAGTAAAGAGC
TAGAAACTTGGGTTCCGAATGTTATTGAAAACTTGGACACGAAAAAAGTTTCAATCGTGG
AAGCCAGTCAATCCATTCAATTGATGCAAGGAACAGAAGAGGAAGAATCTGGCGAAGAAG
GTCATGAAGGCCATAACCATTCCCACGAACTGGATCCGCATGTCTGGTTAGATCCCGTGT
TAGCGCAAAAAGAAGTAACAGCGATTCGGGATGCGCTTATCAAAAAATATCCTGAGAAAA
AAGCCGTATTTGAAAAAAATACCGTTGCTTATTTGGAAAAATTGACTGCGTTAGATAAGG
AATACCAAGCTGCGTTTGCAGGCGCTAAAAATCGGACCTTTGTGACGCAACATGCTGCAT
TTGGCTATTTGGCGAAACAATATGGCTTGACCCAAGAACCGATTGCTGGGATTTCTCCAG
ACCAAGAACCTTCGCCAAGTCGTTTAGCCGAATTAAAAAAATATATTAAAACAAACAATG
TTTCTGTGATCTATTTTGAAGCATCGGCTTCTACAAAAGTAGCCAAAACATTGGCAGACG
AGACAGGCGTCGAATTAGCCGTATTGAATCCTTTAGAGAGTTTAACTCAAAAAGAACAAG
AAGCAGGCGAGAACTACGTGTCTGTCATGAAAGAAAACCTCGCTGCTTTACAAAAAAGCA
TTCATTAATCTGGCAACAGAAAGGAGCCAACTTATGCATTATATTGAAGTCGAAAATTTA
ACCTTCTATTATGATGATGAACCTGTTTTAGAAGATGTTTCTTATTATGTTGATCCAGGG
GAATTCGTTATTTTAACAGGAGAAAATGGCGCTGCCAAGTCAACGCTGATCAAAAGTACC
TTAGGGTTATTAAAACCAACAAGTGGCAAAATTACGGTCGCTAAAAAAAATAGTGCTGGT
GAAAAAATCAGTATTGGCTACATTCCACAACAAGTCGCTTCTTTCAATGCGGGCTTTCCT
AGCACCGTCATTGAATTAGTACGTTCAGGTCGCTTTCCCAGAAATCGTTGGTTCAAACCG
TTGACGAAAAAAGATCATCTTCATGTGGAAAAAGCTTTGAAATCAGTGGACATGTGGGAA
ATGCGCCACAAACGAATTGGCGAGCTTTCTGGAGGGCAAAAGCAACGAATTAGTTTAGCA
CGAGTGTTTGCGACCGATCCAGATTTATTTATTTTAGATGAGCCAACAACAGGTATGGAT
GAACAATCGCGAAACGAATTTTATCAATTGTTGCAACACAGTGCGCATGAACATGGAAAA
GCTATTTTGATGATTACGCATGATCATGAAGATATCAAAACCTATGTGGATCGTCAAATT
CGTCTTGTCCGCAAAGAAGATTCGAAATGGCGTTGTTTCCATATGAGTGAAGAATCGTAT
ACGTAAATTTTCCAATAAAACGTTATCTGGCTCGATCATAACGAAAGCCTAGGAACGGCT
TAAAGAAATGTGGGAAAAATTTAAAAAATAAGCAGGAATTAAAAAAATAATTCGCTTAAA
CGTCGCTACAATGGTAGTGTTCATTTTAGCGGTAAGGAGTGAATCGTATGGCAGAAATGC
TTTCTTATGCATTTATGCAAAAGGCCTTTTTAGCAGCACTGTTTATCTCAGTGATTGCCC
CAATGCTCGGCGTCTTTCTAGTTATTCGCCGACAATCTTTAATGGCAGATACCCTTTCAC
ATGTGTCATTAGCCGGTGTGGCACTAGGCTTCTTTTTTAATTGGAATCCTAATTTAATGA
CCTTAATTGTCGTGATTGTGGCTGCAATCATTCTAGAATATTTACGAATGATTTATAGCA
CCTATTCAGAAATTTCGATTGCTATTTTAATGTCAGGCGGTTTGGCTTTGGCGTTAGTTT
TGATGAATTTAACAGGAGGCAATTCAGCTGCTAGTATTCAATCGTATTTATTTGGTTCCA
TCGTCACGATTACGTGGGATCAAGTGGTTATGTTGGCAATTTTATTCGTAGTTTTAGTTC
TATTGTTTATGTTATTTAAACGTCCAATGTATGTTTTAACATTTGATGAAGATACTGCTC
ATGTTGATGGGCTACCTATTCATTGGATGTCGATGCTTTTTAATGTAATTACTGGTGTGG
CGATTGCTGTGATGATTCCGATCGCGGGAGCCTTGTTAATTTCAGCAATTATGGTCTTAC
CAGCTGCAATAGGTATGCGAATTGGTAAAGGCTTTAACACGGTGATTATTATCAGTGTGT
TTATGGGCTTGATTGGCATGCTAACAGGGTTGACTAGCTCGTATTATTTGGAAACACCAC
CGAGTGCAAGTATTACCCTAATTTTTATTGGTTTATTCTTATTAGTCAATATTTATCGCC
GAGTGGTTGTCATGGTCCAACGAAAACAAAAAATGCAAAGAAACTAAGGAGAAAAACGAA
AGTTTTTCTCCTTTATTTCTTTTTTTTAAAAGAAATGGCGAACTATTTTCAGTTATTTGA
AAAAAATCCTCGAATTTTTCGGTTAAACCCCTTATAATAAGGAACGATAGAATGAAAAGG
AGTGACGAATTTGAAAATTCGGAGAAGTGAACGATTAATCGATATGACCCAATATCTTTT
AGATCATCCCCATACATTGGTTTCTTTGACATATTTTGCTGACCGATACCAATCTGCCAA
GTCTTCCATTAGTGAAGATTTAGCAATTGTTAAAAAAACATTTAAAGAACGTGGAACAGG
TATTTTAGAAACGATTCCAGGCGCTGCAGGCGGTGTCCGCTTTATCCCTGAAATTCCTTA
TGAGGAAGCGGAGCAGTTGATTATGGATTTATGTGATCGTTTGTCAGAACAAGATCGCTT
ATTACCTGGGGGCTATGTTTATCTTTCAGATTTACTTGGGGAACCGAATTTATTAAGACA
AGTGGGCCGGATTATTGCTTCTAAATATTTAGGCAAACAAATTGATGCGGTAATGACCGT
TGCGACTAAAGGAGTGCCAATTGCGCAAGCTGTGTCTTATTACTTAAATGTTCCGTTTGT
GATTGTTCGTCGCGATTCTAAGATTACTGAAGGTTCAACGGTGAGCGTGAACTATGTATC
AGGGTCTTCAGAACGTATCGAAAAAATGGAACTTTCAAAACGCAGCTTAAAACGCGGCTC
AAAAGTTTTAGTCGTGGATGACTTCATGAAAGGCGGCGGCACCGTCAATGGTATGAAGAG
TATGATTGAAGAATTTGAAGCAGAACTTGTGGGCATTACCGTTTTTGCTGAGTCAAAATT
CAATGGCCGTCGTGCAATCGATGACTATACTTCGCTATTGTACGTGGAAGATGTGGATAC
ACAAACAAAAACGATTAGCGTAGTCCCAGGAAACTATTTCACAGAGAAATAATTTGAAAA
AGAACCTGAAAATGGTCCATTCCATTTTCAGGTTCTTTTTTTCTGTTTTATTCCTTTAAA
AAAAGATGAGAAAATAAATTGGTCTACCTTTTAAATGCCTTATTTTGTTGAAAAAGACAA
AAGAGTAAGATAAACTAGAAAAGGTATAATGAGGACGATTTAGAAGAAAATCAAACAATT
TAGTTAATTTGAGGTGGCAAACGTGGAAAATAGATACGCAATTATTTTAGCAGCTGGTAA
AGGAACACGCATGAAATCTAAACTTTATAAAGTATTGCATCCAGTTGCTGGTAAACCAAT
GGTCGAACATATTTTAGATCAAGTAGAACAAACAGAACCAACAGAAATCGTGACAATCGT
TGGACATGGGGCGGAAATGATTAAAAGCCATTTAGGCGAACGTAGTCAATATGCCTTACA
AGCTGAACAATTGGGAACTGGGCATGCAGTCATGCAAGCACAAGAGTTATTAGGTGGTAA
ACAAGGAACAACATTAGTTATTACAGGGGATACGCCGTTATTAACTGCGGAAACCTTGAA
AAATTTATTCGATTACCATCAAGGTAAGAATGCAAGTGCGACTATTTTAACAGCGCATGC
GGAAGACCCAACAGGCTATGGTCGAATTATTCGTGATCATGTGGGCATTGTTGAACGAAT
CGTGGAACAAAAAGATGCCAGTGAAGAAGAAGCACGTGTTCAAGAAATTAATACAGGAAC
CTTCTGTTTTGATAATGAATCATTGTTTGAAGCGTTAGCGAAAACAGATACAAACAATAC
ACAAGGGGAATACTATTTAACAGATATCATTGAAATTTTGAAAAAAGAAGGCAAAGCTGT
CGCTGCTTACCAAATGGCAGACTTTGACGAAGCAATGGGTGTAAATGATCGTGTTGCTTT
ATCCACTGCTAATAAAATTATGCATCGTCGTTTAAATGAAATGCATATGCGAAATGGTGT
TACATTTATTGATCCAGACACAACGTATATTGATGAAGGCGTGGTAATTGGTTCAGACAC
AGTCATTGAAGCGGGAGTCACTATCAAAGGAAAAACAGTGATTGGCGAAGATTGCTTGAT
TGGCGCACATTCAGAAATCGTTGATAGTCACATCGGCAATCAAGTGGTTGTTAAACAGTC
TGTGATTGAAGAAAGTGTGGTTCACGAGGGGGCCGATGTGGGTCCGTATGCACATTTACG
TCCTAAAGCAGATGTGGGGGCAAACGTACACATTGGTAACTTCGTGGAAGTAAAAAATGC
AACAATCGATGAAGGCACAAAAGTGGGCCATTTAACATACGTTGGTGATGCAACATTAGG
CAAAGATATTAATGTCGGTTGCGGCGTTGTTTTTGTTAATTATGATGGCAAAAATAAACA
CCAAACAATCGTGGGTGATCACGCTTTTATTGGCTCTGCAACGAACATTGTTGCGCCAGT
CACGATTGGTGATCATGCGGTGACTGCTGCTGGTTCAACCATCACAGAAGATGTCCCTTC
AGAAGATTTGGCGATTGCCCGGGCACGTCAAGTGAATAAAGAAGGCTATGCTAAAAAGTT
ACCTTATATGAAGGATTAATCTCAAATAAAAAAGAACGCTCTTTTGCTTAAGCAAAAGAG
CGTTCTTTTTCCTCCTTAAAGACTAGACCAATTGCTGCTAGTATTTGTTTAGAGACGTTC
AAGGACTAGACCAATGCTGTTTATTCGGTATTTTTAGTTATTTTTTTCAAAAAAATAGTT
TTTGTTCCGCTTTTCCAATATAAAAAGACTTTCTTTTTATGTAAAGTTCGTTTTTTGGTC
AAAATTACTATTTTTTTCACAAACAAATCCGCTATATTGTCCAAAAATAAAAACAATTTA
CAGGAAAAACATCTTATTTTAACGGAATTTACTGTTTTTTATTTAACGGATATATTATGA
TAGGAAAAGAAGAGCAGCGTGATGGGGGAAGGCTCTTTTTGTTGTTTGTTACTTTGACAA
TTGTTTGTTGCAAATGGGTTGAAACACAAGGAGGAAATTTGTGAAAAAGTTGAGCTTTAA
AAAAGTGAAGTGGGGCATGCATTTTTTAATGGCTGTTGCGTTGATAGCGCCAAGTGTTAC
TAGTACGGCATATGCAGTAGAAACAACGAGTCAACAAAGTTCAGAAGCAGTAACAAGTAC
CACCGATTCAAGTAGAAAACAAGAACCAGTCATTACACAGGAAACAACAGACATCAAACA
AGAAGCACCAAATCAGGCTACGAGTGACAGTGTCAAGCAGTCACAAGAAACCACAGCACC
AACAGAGACGACGAATTTAGAAACGTCAATCGCTGAAAAAGAAGAAACGAGCACGCCGCA
AAAAATAACAATTTTAGGTACGTCAGATGTTCATGGTCAATTATGGAATTGGTCTTATGA
AGATGATAAAGAACTACCAGTTGGTTTGTCCCAAGTAAGTACAGTCGTTAACCAAGTCCG
GGCACAAAACCCAGCAGGCACCGTTTTAATTGATAATGGCGACAATATTCAAGGCACTAT
TTTAACAGATGACTTGTATAATAAAGCGCCTTTAGTGAATGAAAAGACCCATCCAATGAT
CACCGCCATGAATGTGATGAAGTATGATGCAATGGTTTTGGGAAATCATGAGTTTAATTT
TGGTTTACCGTTAATCAAAAAAATTCAACAAGAAGCCACTTTTCCAATCTTGTCTGCGAA
TACCTACAATAAGGAAGATGGTCTTCGTTTTGTTGAAGGGACTACCACGAAGGAACTTGA
TTTTAATCAAGATGGGCAGCCAGATTTAAAAGTTGGGATTATCGGCTTAACAATTCCGCA
CATTCCTTTGTGGGATGGCCCTCGTGTTACTTCGCTTAATTTTTTACCTTTGAAAGAAGA
AGCAGAAAAAGCAGTTACTGAGTTGAAAGCTAACGATCAGGCTGACATTATTGTTGCCTC
GATTCATGCGGGACAACAAAATAGTGATCCGGCTGCCAGTGCCGACCAAGTAATTGAAAA
TGTCGCGGGGATTGATGCGTATATTCTGGGTCATGACCACCTTTCTTTTACCAAGCAAGG
AGCAGCGCCGAATGGAAAAACTGTACCGGTAGGGGGACCGAAAGATACGGGGACAGAAGT
TGTCAAAATTGATCTTTCAGTTGCTAAAAATGCCGATAAGTGGGAAGTGCAAGAAGGTAC
AGCAACGATTGTACCAACAACGAATGTTCCAGCAGATGAAGCAGTTAAGGCAGCGACAAA
AGAATACCATGAAAAAACGCGAGCGTTTATTCAGGAGGAGATCGGCACAGCAACAGCTGA
TTTTTTACCAAAACAAGAAATTAAAGGAATTCCCGAAGCACAATTACAACCAACAGCGAT
GATTTCTTTAATTAATAACGTTCAAAAAGAAGTAACGGGCGCACAATTAAGTGCGGCAGC
GCTGTTTAAATACGACAGTAAATTACCTGCGGGGAAGATTTCCTATGCCACGATTTTTGA
TATCTACAAATACCCGAATACCTTAGTGAGTGTTCCCATTAACGGTGAAAACTTACTGAA
GTATTTAGAAAAACAAGGGGCGTACTATAACCAAACACAGCCAGATGATTTGACCATTAG
TTTTAATCCAAACATTCGTGTATATAACTATGACATGATTTCTGGAGTGGACTACAAGAT
TGACATTTCAAAACCAGTGGGTGAACGAATTGTAGATGCGAAAATTGACGGCCAACCGCT
GGATCCTGCCAAAGAATATACGATTGCTATGAATAATTATCGTTACGGCGGTTTAGCTAG
CCAAGGGATTCAAGTAGGGGAACCTATTAAAAATTCTGATCCAGAAACCTTACGAGGAAT
GATTGTTGATTATATTAAGAAAAAAGGAACTCTTGATCCAGAACAAGAAATCGAACGAAA
TTGGTCAATTATTGGGACAAATTTTGATGAAAAATGGCGTGCCAAAGCAATCGAATTAGT
GAATGACGGCACTCTTCAAATTCCGACTTCTCCTGATGGACGTACACCAAACGCCGCCGC
TATTACGAAACAAGATGTCCGTAATGCGGGCTTTGATTTAGATAATGCATATACCATTAT
GCACACAAATGACGTTCATGGCCGACTAGAAGCAGGGAAAGGCGAATTAGGTATGGCGCG
TCTAAAAACCTTTAAAGACCAAGAAAACCCAACCTTGATGGTGGATGCAGGGGATGTTTT
CCAAGGATTACCAATCTCCAATTTCTCCAAAGGCGCGGATATGGCCAAAGCAATGAATGA
AGTTGGTTATGATGCCATGGCGGTGGGAAATCACGAGTTTGATTTTGGTTTAGAGATTGC
ACTAGGTTATAAAGACCAACTGAATTTTCCGATTTTATCTAGTAATACGTATTACAAAGA
TGGCAGTGGACGGGTTTTTGATCCGTATACAATCGTAGAAAAATCCGGGAAAAAGTTTGC
CATTGTAGGTGTGACGACCCCAGAAACAGCAACGAAAACACACCCGAAAAACGTAGAGAA
GGTGACATTTAAAGACCCGATTCCAGAAGTAGAAGCAGTGATTAAGGAAATTAAAGAGAA
GTACGCGGATATTCAAGCTTTCGTGGTTACTGGGCATTTAGGCGTAGATGAAACGACGCC
GCATATCTGGCGTGGTGATACGCTAGCAGAAACCCTTAGTCAAACATATCCTGAGTTAGA
TATCACTGTGATTGATGGACATTCGCATACAGCCGTCGAAAGTGGCAAACGTTATGGCAA
AGTGATCTATGCTCAAACAGGTAATTATTTAAATAATGTTGGGATCGTCACAGCACCAGA
GAGTGAACCAACTAAGAAAACAACAAAATTGATTTCAGCAGCAGAGCTGCTAGAATTGCC
AGAAAACCCGGCAGTTAAAGCCATCGTTGATGAAGCACGTACGAATTTTAACGCTGAAAA
TGAAAAAGTAATTGTCGATTATATTCCATTCACATTGGATGGACAACGAGAAAATGTGCG
CACACGAGAGACCAACTTAGGGAATTTGATTGGTGATGCGATTATGTCATATGGCCAAGA
CGCGTTTAGCCAACCTGCTGATTTTGCAGTAACTAATGGTGGCGGCATTCGCGCTGATAT
TAAACAAGGGCCAATTAAAGTTGGGGATGTCATTGCTGTGTTACCTTTTGGCAATAGCAT
TGCGCAAATTCAAGTAACCGGCGCCCAAGTTAAAGAAATGTTTGAAATGTCTGTTCGTTC
GATTCCACAAAAAGATGAGAATGGCACAATTTTACTAGATGATGCTGGCCAACCAAAACT
TGGCGCAAATGGTGGTTTCCTACATGTTTCAAGCTCCATTCGTATCCACTATGATTCCAC
AAAACCAGGTACTCGCTTGGCTAGTGACGAAGGCAATGAAACAGGACAAACGATTGTCGG
TAGTCGCGTATTAGGAATAGAAATTAAAAATCGGCAAACACAAAAGTTTGAACCATTGGA
TGAGAAGAAACAATACCGGATGGCTACCAATGATTTCTTAGCTGCTGGTGGTGATGGTTA
CGATATGCTAGGTGGTGAACGAGAAGAAGGGATTTCACTAGATTCTGTCTTAATTGAATA
CTTGAAAAGTGCAACCAGCTTGCGGTTGTATCGTGCAGCAACGACGATTGATTTAGCACA
ATATAAAGAACCATTCCCAGGCGAACGAATTGTTTCTATTTCGGAAGAAGCTTACAAAGA
GTTAATCGGTGGAGGAGAGACGCCAAAACCAGATCCAAAACCAGACCCGAAATCAACACC
AGAAACACCAGTAGCAACCAATAAACAAAACCAAGCGGGAGCAAGACAGAGCAATCCATC
CGTAACAGAGAAGAAAAAGTATGGCGGCTTTTTACCTAAAACGGGTACAGAAACAGAAAC
GCTTGCATTATATGGTTTACTGTTCGTTGGACTTTCTTCTTCTGGCTGGTATATTTATAA
ACGACGTAACAAAGCTAGTTAGTCATTTTTTAAGAACCGTCCTTCGGGATTGGTTCTTTT
TTTATTTTAATGCTTGCCATTTGTTTTTAATTTTAGTATTATAAGAATATTCTAAAAATT
AAAAAATGAAGAGTTTTTTCTGTGAAGGGAGAAAGGCATGAAAAGTAAACGTATAAAAGG
ACTTATCGGGTTAAGTTTAACAACGCTGTTAGTTTTAGCTGCTTGTGGTGGTGATGGGGG
AGCTGGCGCCGAAAAAGCAAAGGGCGGATCAGAGAAAACTGCCGCTAAACAAGAATTTAA
AGTAGTAGTTCAACAAGAAATGCCTTCTGCAGATTTATCTTTAGGAACAGATACAATTAG
TTTTACGGCACTGAATAATGCGTATGAAGGAATTTATCGTTTAGATGATAAAAGCAAGCC
GCAACCAGCAGGGGCTAAAGAAAAAGTGCAAGTCAGTGATGATGGTCTGACGTACACAGT
GAAACTAAGAGAAGAAGCAAAATGGTCCAATGGTGATCCTGTCACAGCTGCCGATTATGT
TTTTAGTTGGCAACGTACAGCAGATCCTCAGACTGGCGCTGAGTATGCTTATTTTCTAGA
AATGATTGAAAACGGTGCAGACATTGTAGCTGGTAAGAAACCAGTCTCTGAATTAGGCAT
TAAAGCAAACGGAGATTACGAGCTAGAAATTAAACTGGCAAAACCAACACCATATTTTGA
TTATTTACTGGCCTTTCCACTATTTTTCCCGCAACATCAAGCAACCGTAGAGAAATATGG
CAAAGATTACGCTGCTTCCAGTGAAAAAGCAGTCTATAATGGTCCGTTTGTCTTAGCTAA
CTTTGAAGGGGCTGGCTCAGATACCAATTGGACTTTGGAAAAAAATGAAAACTATTGGGA
TAAAGACAATGTCAAATTAGATAAAATCAATTTTGATGTTGTCAAGGAGGCGCCAACCGC
CTTGAACTTATTCCAAGATGGCCAGGCAGACGATGTTATTTTAAGCGGCGAATTGGCCCA
GCAAATGGCGAAGGATCCAGAATTGGTTATCGAAAAAGAAGCACGAACCAGCTATTTGGA
ATTTAATCAGCGAGATAAAAATTCACCGTATAATAATGTGAATTTACGCAAAGCAATTTC
AGCAGCGATTGATCGCAACGCATTAGTAGATAAAATTTTAGGCGACGGCTCAGTAGTCGC
TACCGGCTTAATTCCAGAAGGGATGTCGTATTCGCCGACAGATGACACAGATTTTGCTGA
TGAAAATAAAAAAATTGTTGAATATAGCCCAGAAAAAGCAAAAGAATATTGGGCAAAAGC
GAAGAAAGAATTGGGCATAACAACACTCAAAATGGATATTGTTGCCGATGATGTCGATTC
TACGAAAAAGTTAGCGGAATATATTCAAGGTACGTTAAAGGATACTTTAGAGGGCATTGA
TGTAACAGTGAGCCCAGTGCCGTTTTCAGTTCGAATTGATCGAGGTAGTCGCGGCGATTT
TGAGACAATCTTAGGTGGTTGGGCTGCGGATTACGCAGATCCCAGTAGTTTCTTAGATCT
TTTTGTTACTGGTAATAACTATAATCGCGGGCGTTTTTCAAGTAAAGCCTACGATGAGTT
GATTGAGGCTTCAGCTACAAGAGATGCTTCAGATCCTGAAAAACGTTGGGAAGACATGGT
TAAGGCTGAGAAGTTATTGATTGGTGAAGAGACCGCTTTAGCACCACTTTATCAAAAGGC
GACTGCCCATCTACGCAGTAAAGAAGTGAAAGGCGTCGTTGCCCATGGTGCTGGCGCACA
ATATGATTATAAGTGGACATATGTGACAGAAGAGTAGTTAAAAAGAGACACAGAATAGTC
AAATCGACTGTTCTGTGTCTCTTTTAATCAAAATATTTCTGCTGTTCTTCTTTTAATTTT
TCTGGGGTTACATCTTCACCAGTAGGATCATAAATAGTGACGCCCATTAATGTTTTATTG
AATTGTTCACGAATGGTCCGCAAATATTCTTGTCGCAAATCGACACGAAGAGCTTGTTCT
TCAGATGTTAAACCTTGTTCACGCTCTTTTTGTGCAAGCGTATTAATTCTTTTTAAAACC
TCTAACATTTCTCATTTCCTTTCTATAATAATTCTTTTGCTAGGCGTTCAAACGATTGAA
AGCGCGTTTGTTTGTCATAACCTGGGGTGATTAGCATTGCTTCTGTCAACCCTAGTTCTT
CTTGTTGGTGGAAAAACTCCGCAACTTCTTGGCTACTGCCAATGACAAAGCGTTGTTTAT
TTTGTTCTAAAACCAGTTTGTCCATTTCACTGTAAGGGAAAGCTAGGGCTTCTTCTGGCG
ATAAAAATTTATTTGGAAGCCCATGTTCGGTGGCAAAGATATAATGCTCGAAACTAGCCG
CATGGTATTCTGCTTCTTCTTTCGTGTCGGCGGCAAAAGTGAAATACGCAGCGCTCACTT
GCGGCTCTTGTTGTTCAGTTACTGGTCGGAAATGCTTGTAATATGCGGACAATACTTCTT
TGGGCAAATGTCCATGAATAAACTGAGCAAAGGAAAAATTAATGCCATATTCACCAGCTG
AACGTGCGCTTTCTTTGCTAGCACCTAGTAACCAAGGTTGTGGTAATAGAACTTCCCGCG
GAACAGCTGAAATTTTAGAATATAAATGATCTTCAGGAAATTCCTCTCTTAAAAAGAGTA
AAATTTCAGGTAATTTATCAAATTGGTCTAGCTGTGGTGGCTGACCATTATTTAACGCCA
ACGTAGTTAAAGGGCTGCCGCCAGGCGAGCGGCCCATGCCTAAATCGATTCGATCAGGAT
ATAAAGCTGCTAACGTTTTAAACGTTTCTGCGACTTTAAATGGCGCATAATGCATGGTCA
TGATGCCACCCGCGCCAACACGAATTTTTTCGGTGGCACTAGCAATATGTGCAACTAAAA
TTTCTGGCGTTGCACTGGCAAAGGCGTCTGAGCCGTGATGTTCGGCATACCAAATTCTTG
TGTAACCAAGTTTTTCCGCTAATTGAGCGAGCTCTTTGGCTTCTTGTAATGTGTCGCTTG
CTGATTGATTTTTAGGAACCGTTAATTGATCTAAGATACTTAATTTCATGTATGTAGTCT
CCTTCTTGGTTATTTTTTTGAAGCTACCGCTATTATCACGCAAGCATGTCAAAAAAAACA
GTACGCACTTTTTAATTCCCTAGTGAGCGAAAAGTAACAAATAGATGTAGCCAAGATCGA
TGATAAAAAATTCTCCGCTATGGCTTTTTGATGCTTTGTGTTAAAATGGAACATATGTAC
GCAATCAGCAATTGGAAAGGTGACAACATGTACGAATATATTATTGGAAAAGTAACGTTT
GTTAGCCCATACTATATTGTCGTTGAAACAAATGGCATTGGCTATCAGATTTCAGTCGAT
AACCCGTATCGCTATTCAGGAAAAATGGATACGGATATTAAACTATATCTTCACCAAGTC
GTGCGGGAAGATGCACAACTTTTATTTGGTTTTGGCAGTTTAGAAGAAAAACAATTGTTC
TTAAAATTAATCAGTGTCTCTGGAATTGGACCTAAAAGTGGCTTAGCTATCATGGCTTCT
GTGGCTGATCATGGTGGTTTAATCAATGCAATTGAAGGGGAAGATGTTACATATTTAACG
AAGTTCCCAGGTGTTGGCAAGAAAACAGCCCAACAAATGATTTTAGATTTAAAAGGAAAA
TTAGGCGAATTAGAGTCTTCCGAAGCAGCGGTTGCGGCCATGACCGCAACCGAAGCGGTG
ACAACAAGCAATCAAGCATTGGCAGAAGCGTTAGAAGCATTAAGTGCCCTAGGCTACAGT
GACCGAGAGATTAAGCGTATCACTAAGCAATTGGAAGCGTTAGGTGAGACAACGACAGAT
GTTTATTTGAGCAATGCGTTAAAATTCATGATGAAACGCTAAGGAGGAATAACGATGACA
GAAGAAGAACGGTTGCTTTCAGCTGCAAGTCAAGAAGCAGAAGCTTCAATTGAAAAATCG
TTACGTCCACAATTTTTAGCACAATATATTGGTCAAGATAAAGTAAAACAAGAACTAACG
ATTTATATTGAAGCGGCGAAAAATCGGAATGAAGCGTTGGATCATACCCTTCTTTATGGT
CCGCCAGGTTTAGGGAAAACGACAATGGCGATGGTCATCGCCAATGAAATGAATGTGAAC
ATTCGTACCACAAGTGGACCAGCCATCGAACGGGCGGGAGATTTAGTCGCTATTTTGAAC
GAATTAGAGCCTGGTGATGTGTTATTTATCGATGAAATTCATCGTTTGCCGCGAGTTGTG
GAAGAAATGCTGTATTCCGCAATGGAAGATTTTTACATTGATATCATGGTCGGTCAAGGA
ACCACGGCACATCCCGTTCATTTTCCGTTACCGCCTTTTACTTTAGTGGGCGCTACCACA
CGGGCAGGGATGCTTTCAGCGCCATTACGAGATCGTTTTGGGATTATTTCTCACATGGAG
TATTATCAAGAGCAGGATTTAAAAGAAATCGTTCTCCGTTCCGCGGATATTTTTCAAACG
GAGATTTTTGAGGAAGGTGCCTTTGAAATTGCGCGCCGCTCAAGAGGAACCCCCCGAATT
GCTAACCGTTTGTTAAAACGTGTCCGTGATTTTGCCCAAGTCCAATCAGATGGCAAAATC
GACCGAGCGATTGCAGACAAAGCGTTAACCTTACTGCAAGTGGATCATCAAGGCTTGGAT
TATGTCGATCAAAAATTGTTGAAAACAATGATTGATTTATACGGCGGCGGTCCGGTTGGT
TTAAGTACCTTGTCTGTAAATATCGGTGAAGAAACCGAAACGGTGGAAGATATGTATGAA
CCCTATCTTATTCAAAAAGGTTTCATTAAACGAACACCACGAGGACGAATTGCAACGCCA
TTTGCGTATGCACATTTTGGGTATGATTATTTAGAGGGTCGTAAAAATTAAAGGGTTAAA
TAAGAGAGAAGGGCCTTCAACAGGATAGAGTATGTTGAAGGTCTTATTTTTCATTTTTTC
AAAGTTTATGTAACGGAATAAATATTCTTTTTTTGATAGACCACTATAAGTATATTAACG
AATAATTTTTAAAAGTTTCATCTCTTGATAATATAAATCTTTGTAAGATAAATCAGACAG
TTTGCGAGTAACTGTTTTTGATATCGGTTTGTTTTCAAAACCATTTAAAGCGGACAAAAT
ATATAACTTAGTTGTGCAGGTATTTTTAAAATGATTTCGGATGTAGCCAAGAAGAGCGAT
TGCTGAGGGTGTTTCAATATTTTGATTATCTGACGGTAGAGAACACATAGAGCAAACCTG
ATAATTCAATGTTTTTAAATAGTTGCTGTATGAAAATTTACCTGGTGGATCACCTTCAAA
ATCATTTATAAAAAAGAAGAACGCTTTATTTAATAGATTGCCAGTGGGCTTGCTCAGTCC
ATTTAAAGTTATACTGCCTGTAGATAAAGGTTGTTCGCTAGCTAAGTAGATGTATTCTGT
CAATTTTATCACCTCTTTCTTATCGATATGAATTATCGTATCATGATATAATCAAATCCG
CTATATTTTAAGGTGAAATGCTAAATGGAAACAAAAGAAAGCAAGCCTTAACCGCTTGCT
TTCTTTTGTTTCACGTGAAACGTTTGTTCTTATTTAGAAGAGCGGCATATTTCAGCTGTT
GTAGTTATACTGTGTTTGTAATCGCTTTTAAATTGGAGGGATCAATGTTGAATAAAGAAA
TCAAAGGGGCATTAATTGTTTCTTGCCAAGCGTTGGCAGACGAACCGTTGCATAGTTCTT
TTATCATGTCCAAGATGGCTTTGGCCGCTAAACAAGGAGGGGCTAAAGGTATTCGAGCAA
ATTCTGTGGTAGACATTCGAGCAATCCGGAAAGAGGTTGATTTACCAATCATTGGGATTA
TTAAACGAGATTATCCTGACGCAGAAGTATATATTACTGCAACTATGCGTGAGGTAGATG
AATTAATGGCTGTTCAGCCAGAAATTATCGCTCTCGATGCAACCCATTCGAAACGACCAA
ATGGCGAAACGTTAGCCACATTTTTCAAAAGAATAAAAGAAAAGTATCCTAACCAAGAAT
GGATGGCGGATTGTTCCACGCTGGAAGAGATGATTGAAGCAGCGGAGTTAGGTTTTGATT
ATATTGGCACAACGTTAGTCGGATATACGCCGCAAAGTGAAAATCAGCGGATTGAACAAA
ATGATTTTGAACTGTTAAGAGAAGCAAAGAAGCATTTTACTACACCAATCATTGCAGAAG
GAATGATTGATACGCCAGCAAAAGTCCAACGTGTCCTGGAGCTAGGTACTTATAGCGTGG
TGGTGGGATCTGTTATTACACGACCGCAAAAAATTACTGAAAAATTTGTGGAAGCTACGA
AAATAAAACAGAATCAAGCATAAACTAAATACACTATCGATACACTCGTTATTTTTTGAT
CAATACACTTCGATACGGTCGCTTTTTTTCTAGAGAAAGTTGAATCTTTCAATAATAAAA
AGGGATACACTCCATTTGGCATAGTCCTTGCTGATAATAAATCAGTGTATAAAGCGCTAT
CATTTTATAGGAGGGGTTTTATGAAGGGTTTATCAAAAAAGAAACGGGTGTCTACTTGGT
TAGCGTTAGGAATCACCGTAGTCAGCTGTTTTGCGTTAAGCAGGGAAGTGCAAGCAAGTG
TTGAAAGAACAAAAGTTGATGAATTTGCAAATGTTTTAGATGTGAGTGCATCACCAACCG
AACGGACGAATGGCGTATACGATACCAATTATTTTAATAATTTTTCTGATTTAGGTGCAT
GGCATGGCTACTATTTACCTGAAAAAAGCAATAAAGAGCTACTGGGTGGTTTTGCGGGGC
CATTGATTATTGCGGAAGAATATCCAGTAAACTTGGCGGCAAGTTTAAACAAATTAACGG
TCAAAAATAAAAAAACGGGAGAAACCTATGATTTAAGCCAAAGCAACCGCATGGACCTGT
CTTATTATCCTGGGCGCCTAGAGCAAACCTATGAATTAGACGATTTAACGATTCATTTAG
CTTTAATTTTTGTCAGCAATCGAACGGCGCTTATCCAAACGACACTTGAAAACACTGGTG
AAGAGCCCTTGTCACTTGGAGCAAGCTGGACAGGTGCGGTCTTTGACAAAATTCAAGAGG
GAACGGAAACCTTAGATATTGGCACTCGTTTAACTGCTAAAGACAATGACATTCAAGTGA
ATTTTGGTGAAGTCAGAGAAACGTGGAATTATTTTGCTACGAAAGACACAAAATATACGA
TTCATCATGCGGATAAAGTTTCAACAAAAATTGATAATCGGAATTATACAGCAACCGCTG
AACCAATTGAATTGAAGCCTAAACAAACGTACAACACCTATACGACAGAAAGCTATACTT
TTACAAAAGAAGAAGAGGCAAAGGAACAACAACAAGCACCCGAATATACCAAAAATGCGG
CGCGCTATTTCAAAGAGAACAAGCAAAGATGGCAAGGATATCTAGATAAAACGTTTGATC
AAAAGAAAACAGCAGAATTTCCTGAATATCAAAATGCGCTAGTCAAATCGATTGAAACGA
TTAATACCAATTGGCGAAGTGCGGCAGGTGCCTTTAAGCATGACGGGATTGTTCCGTCCA
TGTCTTATAAATGGTTTATTGGTATGTGGGCTTGGGATTCGTGGAAAGCGGATGTAGCAA
CGGCTGATTTTAATCCTGAGTTAGCTAAAAATAATATGCGGGCCTTGTTTGATTATCAAA
TTCAAAAAGATGATACCGTACGTCCACAAGATGCAGGAGCGATCATTGATGCTGTCTTTT
ACAATCAAGACAGTGCGCGTGGTGGTGAAGGTGGCAACTGGAATGAACGAAATTCTAAAC
CACCATTGGCTGCATGGGCAGTTTGGCATATTTATCAAGAAACCAAAGATAAGGAATTTT
TAAAAGAAATGTATCCCAAACTTGTGGCTTATCATAATTGGTGGTATACCAACAGAGACC
ACAATAAAAATGGGATAGCAGAATATGGAAGCATGGTCAGTGATGCTCACTGGCAAAAAG
ACGACAAGGATCAAATCATTAAAGATAAAAATGGCCAACCTAAAGTGGATGATGATGCTG
TTATTGAAGCAGCCGCGTGGGAAAGTGGCATGGATAACGCTACACGGTTTGACAAAGAAG
GTGTGGGCAAAGGCGACGTTGGAGTTAAAGTTTTTGAAAACAAAAATAAAGGAAAAGTAG
TGGGGTATTCGATTAATCAAGAATCAGTGGATTTGAATGCGTATCTCTACGCTGAAAAGG
GCTATTTAGCTTCGATAGCAGAAGAACTAGGCAAAAAAGAGGACTATAAGAACTATCAAA
AAGAAGCGAAGAAACTAAAAAAATATATTCAAGAAAATATGTTTGATGAAAAAACAGGCT
TCTTCTATGACTTACAAATAAATGAAGACGGCTCGAAAACAAAATTGTTAGTCAATCGTG
GCAAAGGAACAGAAGGCTGGTTGCCGCTCTGGGCAAAAGTAGCGACCAAAGAACAGGCGG
CGGCAGTTAAGAAAAACATGATGAATCAAGAAATGTTCAATACCTTTATGCCATTCCCAA
CGGCATCCAAAGACAATGAAAAATTTGCTGCAACGAAATATTGGCGGGGACCAGTTTGGC
TTGATCAAGCCTTGTTTGGTGTAGAAGCTCTTCAAAACTATGACTATACAAAAGAAGCGA
AAGAAATGACACAAAAACTCTTCTTACATGCCGAAGGATTGATGGGAGAAGGCCCTATTC
ATGAAAATTATGATCCACTGACAGGGAAGGGCTTAAGTACGAAAAACTTTAGTTGGTCAG
CAGCAGCGTACTATTTATTGTATAAAAACACCTTATTAAGTAATAACCCCACAACGCAAA
CTGCTTTTGAGATAAAATAGAAAAACAGCTCTTGAGAAAATATCTCTCAAGAGCTGTTTT
TTTCTTCACTTGCTACAATCTGTTTCCCTCTGATTTAATTAAATGTAATTTATTTGTTTA
AATAAATATATTTCATATAATTAAATAAAATATCTGAAAATAAACGATATGTACTTTTAT
TAAAAATGTTATTTAATAAAAATGAAATAGATATTCAATGAAATTGATTGTACAATGGTT
AATGAAGAGTGGGTTTAACGGAATAGTGTAATAAGGAATAAGCTGATATCAAAGCCAAAC
ATATGCAAAACCTCCTTCTCTGTTAGCTATATTGACTTCTATTATAGAACATTTCTTTTG
GTTTTTTCAAGGGAAGTTAAGTATATAAGTTTTTATGATTATCAAAATATTACAATATTA
TAATTACGGAAATAATAAAAATGAATATTTTGAAATATTTATTAATGTTTTCGCTGATTT
TGTTTAATTTGTACAGGTATTGTTGGATCTTTAAGTTAATAAAAAAATAATATTTAATAT
TATTTTTATTATAAAAGGGGGATATTATGGATGTGCTAGGTGCTCTAAAATATTTTAGAA
AAAAGAAAAAAATTGCTCAGAAAGATGTTTTGCCAAAAAAGGGGAAACAAACCTATCGAA
GAATCGAAATTGGTGAAGCCAAGCTAAGTTACGAGGATTTAATGACGGCATTACAGTCAT
TGGGGATTACTTTTAATGAATTTTTTTTTATGGTATCTGATACGAGAATCATGGCTTCTT
CAGAAGTCAAACATCAAATTGAATGTTGTCAAATGGGGTTGAACAATACAAGTGAAAAAA
AGAATCTGATTCATTATTTTTATCAATTAGAGCGCAATCCTCATAAAAATGCGTTGGAAA
TGTCTATTTACACAGATATTAAATTAACGTTTAGTAATGATTGGGAGGAAATTCCAGAAT
TTGATGAAACCGATCGAATGGTAATTCTCGCGCTTATCTCTAGCAAAAGCTACTATACAT
ACTACGATTATCAAATGGTGACTAATCCTGCCGCCTTGTTTTCTGAAAATGAAGTCCTTC
AGATTCTTGAGCAGATGTTTCCTGTCAAAGATGCTGAATTACGTGATACCCAAACACTAA
ATGTTGCCTATGGTTTTTACCTAAATATCATTACTGGGGAACTTTATAAGAAAAATTATG
CGAAAGCTCGGGAATATTTAGCGCTAGTGAGTGTTACCACGATTCCTGCTGAAATCTACT
ATATTCATTTTAACTTACGTTACTTAAAAAACCTTACGTATTATCTGTACACTGGCAAAA
TGAGATATTATAAAGAAGTAATCGCCGTTATTGATATGATTGAAAGCTTTGGGGATGCAC
GTTTGGCGGAAGGCATGAAAAAAGAAATGCTTCAGCTGACGGCTGGTCGGACATTTAATT
TAGAAAAAGGTCAGTTTCCATTGAATATTGTCACTGAAAAATAAAAAGCCCCCCCCCGCA
AGGTCAAACTTGCGGGGGGTGCTGATGTTAAACAATAATGTTATCTCTAATCATATCTAA
ATCTTTAATCAAAATTTTGCGGTTACGTAGTTCAATTGCCCCTAACTCTTTTAGTTGCTG
CATCATCCGGTTAACGCTACTAGCAGAAGTTATCCCACAAAAATGCGCAATTTCTTCATT
GGTCACCACGAAATCAATTAAAATACCTTCCTCTGTTTCTACGCCAAATGAATCGTACAT
TTCATAGATTTGTGTACAAACGGCCCCAAATTTGCCATTCATCAACATTTGCTGCATCTT
TTTCATGGAATGCATTAAACGGTCCCGATAGTATTCTTTGACATACATTTGCAAGTCTTT
ACTATTATTGATATCCCGCCAAAATTGAACACGGTCGATTTGGTAAAGTTCTGCTTGTGG
AGATTCGATGCGAATATTAAAAGGTGCATCAATAAATTCTGAATATTCATCACGTAGCAA
TGAAACAATTTCCAAATTGTTGATATAACGTAAATTAAATTCACGACCGTCTTTGGAAAT
AACGCTAGTTTTGATGATGCCACTTTTTAAAATATAGGCATAACGATCTTGCAGTCCTTC
ATAAGTTAAATAATTTTTCTTCTTTTTTACAACGACTCGAAAGGAATGTTCATCTAAGTA
GTCTTGTAAAACATTTCTCATTGGCGGTAACTCCTCAATTATCTCTAAATATTTTTGTTT
TTGCCTGTTGGGCTTCTTTCTTATTTAAGCGAATTGGACATCATATGTCAATAACAAATG
TTGATAAAAAAGGTCAATTAAACGCTATTTTGAAAAATAAAATCAGCTTTTAGATAATTT
TGCCAAAAATTTCGCTTAATGAGTATTAAAAATATTTTTTTATTTTATGTGCTCAAATAT
TTTTCAAAAAGAAAAAATTGTATTAAGGTAATAGTAGAAAGGGAGGAGATTTAATGACAG
AACCAAACTTAAAAGACCCAAGAAAGTTATTTTATAGTGATGGATTTCCGCAACAAGATC
AAGAAACTCCCGCATTACAGGACAAAATGGTCCCTAAACCAGATTGTGGGGAAGACAGCT
ATGTCGGAAATCACAAATTAGAAAATCGTCGGGTATTAATTACAGGCGGTGATTCTGGGA
TTGGACGAGCTGCGGCGATTGCTTTTGCTCGTGAAGGCGCAGATATCGCCTTACATTTTT
TCCCAGGTGAAGAAAAAGACGCCGAAGAAGTGGCGCACTATATACGAGAAGCTGGCCGAA
AAGTCGTTCTTTTGCCAGCAGATTTAAGAGATAAACAGGCACCTGAAGAATTGGTTGCAC
AAGCTCATGAAGCATTAGGCGGCTTGGATACCCTCGTTTTAAATGCAGCCCAACAAATTT
CCTGTGCCGCTATTGAAGAATTACCAATGGAACAAGTGATAGACACTTTCCATGTCAATA
TTATTGCGATGTTTGGCATTGTCAAAGCAGCAGTGCCTCACTTGCCTGCCGGAAGTAGTA
TTGTGACAACGACTTCCGTCCAAGCCTTTAATCCCAGTGAGCATTTGTTGGATTATGCAG
CAACGAAGGCATCAATTGCCAACTTTACCGTTGGTTTAGCAAAACAACTGGCACCAAAAG
GCATTCGGGTAAATGGCGTGGCTCCAGGACCAATCTGGACACCGTTACAGTTAGATCATG
GACAACCAATTGAAGAGTTGCCAGAATTTGGGCAACATTCTTTACTGGAACGTGCGGGTC
AGCCTGCTGAATTAGCCCCTGTTTATGTTTTCTTGGCGTCCAATGATGCAAGTTATGTTA
CGGCTCAAGTTTATGGCGTAACTGGTGGAGAAGCAATTAATCTTTAGGAGGGATGTTCCG
TGAATAAAGTTGTTAAAATACTTTTGCTTCTAGGTTCACTGATTTTAATGGCATTATTTG
GCGCGGTGGCCATCACCACTTGGTCAGCCGATACAGCTTGGCAACCACCAGATAATGTCC
AATGGTTCTTGCAAGACAACGAGTACGCACGTCAAGCAATCTTTTGGGTAGCGCTGGTTT
TACTAGGAATTATGCTCTTTCTCTTTTTATTCATTCTTTTATTCCCAAGAAGAAAAGGCA
CGTTTGAATTAAAAGAAGAGCAAGGAAAGTTAGTGTTACACCGTAAAGCCATCGAAGGAT
TTGTACGCTCTAGCTTGCAAGACAGTGACTTTCTGGAAGCACCAACCATTCGTGTAAAGG
CGACAAAACGGCGCATTAAGGTCAATGTTAAAGGCACACTGAAACGAACGGCAGATTTAA
TTGGGCAAACAGAAGCTTGGTCAAAAACAATGGAAGAACGGCTTGCTCGTTTGGTGGGAA
CTGGTCACAAGATTACGATTGATGTTCATTTTGAAGATATTCAATCAATGAAACGACCAC
AACAACAGCAAACACAAGCACGTGTGGAGTAGGAGGGATGTACAATGGTTGAATGGATAA
AACAATATGCCGTTCCGTTAATTGGTGGCCTAGTCGGCTTGGTTTTTGCAATCTTGTTTC
TGTCAATCGGCTTCTTTAAAACATTGTTAGTGGTACTCCTGACAGGACTAGGTATTTGGC
TAGGTTTGTATTTGGAACAGACAGGCATTGTCAAAAATTATTTTCATCATAAATAGGAGG
TTTTGGCTATGGAAAATGCAAATGTATCGATTGTTAAAGGTGAGTTGACGTTTGAGGATA
AAGTAATCCAAAAAATTATTGGCATTGCTTTGGAAGAAGTCGACGGTTTGTTAACTGTGG
ACGGTGGTTTTTTCTCGAATTTACGAGATAAAATGATTAACAGTGAAGATGTTACAACAG
GCATTCACACCGAGGTCGGCAAAAAACAAGTCGCAGTGGATATGGACATTGTAGCCGAAT
ACGGGAAAGATATCGAGACCATTTATGATCAAATGAAAGAGGTTATTACTCGCGAAGTCC
AACAAATGACTCACTTGGAAGTAATCGAAGTCAATGTCAACGTAGTAGATATCAAAACAC
AAGCAGAGTACCAAGAAGAAAGTGAAACGGTCCAAGATAAACTTGGCAACGCCGCTGAAG
CGACAGGTAGTTTTATGTCAAAACAAACCAACAAAGCCAAACATGCGGTAACTAAAGGCA
AGACAAAAGTCAAAGAAAACACGGCACCTCGTGTTCAATAATTGGTTATTATTTTATTAA
AAATAAAGCAATAATAGAAGAAACTAGGAGGAATGAACCATGAGTAACGAAAAATTCAAT
AATGTACCAAAACCAGCAGGAAACGGACCACACACACCAGAAGATCATGCAATCAAAGGT
GAATTAACATTTGAAGATAAAGTCGTTCAAAAAATTATCGGTTTAGCCTTAGAAAATGTC
GATGGTCTATTAACAGTCGATGGCGGCTTTTTCTCAAATATTGCTGAAAAATTAGTAAAC
ACAGATAACGTCACAGCGGGTATTGATACCGAAGTTGGTAAAAAACAAGTCGCTGTTGAT
ATGGATATCGTGGTAGAATACGGCAAAGATATTCAAGACATTTACGAAAAAATGAAAGAA
TTAATCAGTCGTGAAGTGAAAAAAATGACCCACTTAGATGTGATTGAAGTGAATGTTAAC
GTAGTTGATATCAAATCAAAAGAAGAATACGAAGAAGATAGCGAAACGGTTCAAGATAAA
GTCACAGGCGCTGCCAAAAGTACCGGTGAATTTGCTTCTGAACAAACAGAAAAAGCAAAA
AAAGCTGTGAATAAAGGAACAGAACAAGTCAAAGAAAATATGGAACCACGTGTAGAATAA
ACAGTTAAAGGGAGGAAACAATCATGGGCTTTATTTGGGCATTAATTGTCGGCGGGGTCA
TTGGGGCAATCGCTGGAGCAATTACTAAAAAAGGATCATCGATGGGCATTATTGCCAATA
TCATTGCAGGGTTAGTTGGTTCAACAATTGGTCAAGCCATTTTAGGCACATGGGGACCAA
GCTTAGCTGGGATGGCTATTGTGCCATCGATTATCGGGGCAGTGATTTTAGTTGCCATCG
TTTCATGGATTTTAGGACGAAAATAGAGAAAGTTTAAAAAAATAGGGCATAAGTCGTTTC
GGCTTATGTCCTATTTTTCTTTTTCTATGTATGAGGAAGTTTCGTATGAAAAGTAAATTT
TGAGCAATTAGCCAAGAGCTTATTTTAATTAAAATCATTAGTCATTTTGGCTTTTCAACA
AAAATCAACAACATTTGTTGAAGTTATTTGTAGATAACGTTTATCATTCACAAATTTACA
TTTTTTTGTAACGGATATCTCGTATAGTAATAACTGCAAATGAATTTCAGAAAATTTTTT
GATAAGTCATCAAAGTGAGGGGATAGCGGTCTTTTATTGAAAAATAGCAACACAAAATAA
ACAGAACAAAAGAGAGAGGAATTCAAAGAATTATGACAGAACAAACACCAACAAAGCTTT
TGAATAAAGGCTTTATCAGTATTACAGTGATTAATTTCATTGTCTATCTTGTTTATTATT
TATTAATGGTTATTATTGCGGTGATTGCGCAAGATAGCTTACACGCTACTTTAGGTCAAG
CGGGTTTGGCCTCAGGAATTTACATCATCGGGACATTGCTTGCACGACTTTTCATGGGGA
AACTCCTTGAACTGATTGGGCGCAAACAAGTCTTACGTTATGGGGCTTTGTTTTATCTTT
TAACGACTGTTGCGTATATGTATATGCCAAGTATGGGCATTCTTTATCTGGTCCGTTTTT
TAAATGGGTTTGGTTACGGAACCGTTTCGACAGCGACCAACGCAATTGTTACCGCCTATA
TCCCTAAAAACAAAAAAGGGGAAGGGATCAATTATTATGGTTTGAGTACTAGTTTAGCAG
CCGGCATTGGGCCATTTATTGGGATGTTATTGTTAAATGTTTCCAACTTCCATGTCATTA
TTAACTTTTCAATTATTTTAATTTTGTTAACAACCATTGCTTGCTTCATTTTCCCAGTGA
AAAATATTGAGTTAACACCTGAACATCGTGAAGCTTTATCTAAATGGAATTTTGATAGTT
TTGTTGAAAAGAAAGTTTTATTTATTACATTTATCGCCTTTTTAATGGGTCTTGCTTATT
CAAGTGTCTTATCTTTCTTATCTTCTTATGTCAAAGTAATCGATTTAGTTGACGTCAGCA
CCTTCTTCTTTATCGTCTATGCGGTCGTGATTACCTTAACACGTCCATCGACAGGTCGGA
TTTTCGATGTCAAAGGTGAACGCTACGTCATGTATCCGAGCTACATTTTCTTAACACTAG
GCTTATTCTTATTAAGTATGACTACGTCTGGTTGGATGTTATTAGTTTCAGGTGGGTTAA
TTGGCTTAGGTTATGGTACTTTCATGTCAAATGGCCAAGCGGTTTGTCTTCAAGAAAGCC
CAAGTCCTCACCGTATCGGGATTGCTTTATCGACTTATTTCATCGGTTTAGACCTTGGAT
TAGGGGTTGGTCCGTACGTTTTAGGTGAATTACGTAACTTTATGTCATTCCAACAAATGT
ACTTCTTAGCAGGCTGTATCCCAATCGTTTGTACCATTTTATATATGGTCTTCCACAAAG
CTAAAAATGATGCCAAAGATTTGTCTCTTGAAACGATTGAAGAGATTGAACACGGCTCAG
AACTATAAATGGACAAGGAGTGATTTCAATGCCTAACGATGAACGGATTTTAAACGTTTT
ACAACAAACACTAACGGAAATTCAACGCATGAACACGCGTTTAGCTAAAATTGAAACAGA
GTTAGCCGATGTCGATCAACATCACGCGACTTTGGATCATTACTTGCAAGAGCTAGAATT
GGTGACAGAAAATAACAACGTCATGTAAAGTGAGTAGTTAGTAAATGAATGTTCTACGTT
TCGGTATCACTAGAGTGGAACATTGAAAATTTTCGTAAAAAACGTCAAAAGGTAGCAGTT
TTTCTGCTACCTTTTGGCGTTTTTTGTAATTTTTATCACTTAAAATGTTTCACGTGAAAA
CTTTTAAAAGTGGCGTGGACTTTGTTTGGTGACAATTTGTGTATTTAAATTTTCTAAGCT
TTGCGCTAGTTCACCAATGCTAGCAGAAAAATCAACATAATAAGTGGGAACCGTTGATTT
GACACTAACTTCTGAAAAGATATCTGTAATAATTACATCGAAAGGCTTTTCTGGTGAAGC
GACAAAAATTAATTTTTTATCCACGGCTTTACTTAGCTTTTCATAAAGGGTATCTAAAAT
TAAATTACTTTGATTGGTCCTTACTAAGACACGAATCGGTGGTAAAGATTTCGTTTTCAA
TGTACAAAAAAGAATAAACAAGCAGTCAACTAACAATTTTTCATTGCCAATCAATGTCGG
AAGCATTTCAATTGTAAGGCGCTTCACATCTTTGTAGAGACTTGGATTTTTTGAAGTGCT
TCTTTTAAAAAGCTTTCTTGCACAAATGGATTGGCAATCGTGACAAAGGTCTTAAAAAAG
ACACTTAAATTTTGGATAGAAGTATATAGATAAAGATACTCGTGAAATGTCAATTTAATT
TGATAAAAAGACGTTAGTTGATAAATGATCTCTTTAATGGGTGAGCCTAATAGCTGGACC
ATATGCATCCGTGCTGCAGGAATTTCCAAGACATCTTGTGTGGCGTAGCTGACACTAATC
GTCAATAAGAAAAAGGCAAAAAGGCCTTCTTTTTGTATAAATTTTGTTGGAACTTGGTGT
AAGGCTTCTTCTTTAAAAAACAATTCAAATTCACTCAGATTAACAAAGGGATTAACAATC
GCTTCTTCCTCCACGAAAGTTTCTTTGATAAAAAAGCCCTCTTTCCAACGCGCTAAAATC
ACCGCAGAAAAAATCAAGTCTTTTGTAAAATCTTGTGTTGTATTGAAAGAAACAGAGTGT
TTTAAACGTCGAAAGAGACTATGGACTTCTTTTTTAGTAATCGTGTGCAACGGCCAATCC
CCTTCAGAGTAATTGTTCCAAAAAAGCATCATAAAGAAAATCCGGATATCTTTTTCTTTG
CCCACCAACACATTGGTACGTTTTAAATTGATTTCAATCTGATATTTTTGGAGCCATTGG
TTTAATTGTCCAATTTTTCGTGTAAAGGTTGATGAAGAAATCTCTAGGACTTTTTCAAAA
TGTTTGCTATCAATTGCATTATGGTTAAAGGCATAGGTCAGTACTTGATACGCGAAACTT
TTTTTGACAAAGTAGGGCATCAAAAACGACAGTTGGAAATAGGGTGCAAACCAAAATGTG
ATTTCTTTGGCATTTGCTGATAAAGAAAATAAGTTCTCCCAGCCGTTTTTTTCAATTTCT
GTTTGGAGCAAAGCTACAGATTGTAGAATGGTATTTTGTTGCATTTTTAATTGAGTCGCT
AAAGTAGAAATCGCCAATGTTTGTTCTTCTGCTTCACGACGTTCGAGTAACTCTTCTAAA
AGAGCAAAACTTTTACGATAAGGTACATCAAGTAACCCTGTTAACATCCGATTCCCTCCA
AACTGTTTTCCCCACGCAATTTAGCAAAATAAATTTTGCGAACTACTTGTTTTAGGTTAT
AGTATTCGTCTAAATAAGGAACGGGATGCCAATAAAAAGTTTTACTGGCGTGAAAAAGCG
GATTATTTTTGTCAGTAATGACTAAGTCAGGCACTTCTTGAATATGATTAACAAATTTCA
AAGGAACATCGCAATAATTATTGATTTCCTTCGCTAACCAATTTTCTTGTATCTGATTAA
TAGATGAATGAAGTAAAATTTTAACAGGAATTTGTTTATTTAATAAAACACTCCGAATAA
TTAAAAAAATGGTTTCTTTAAATAACGCATCTAGTGGATGTTGTTTGTCAAAAGGCAAAC
GCTTTAAGAAATAGTTGGTTGTTCGTGAAACATTTGGGTATTGTTTTTCATACAAAGAGA
CATTAGCAACCTCATAGCTCAATTCCTCTTCCACAGGGAAATGAATCAGTCGTTCACTGG
CATTGGATAAATTAACCAACAAAAAGACCACTTCTATTGCGCTTAAATCCAACTGTAATT
GCGTACATTTTTCAAAAATCCAAGTAGCGTGTGGACTGTTATCCATTCCCATGATCGCTA
AGTTGGCAAAGTTGATGGTTTCCATTTGGACCAGAGAGTACATCGTTAATGTGCTGAAGA
AATCATAATAAAAATGAATCTCAGCTTGCCAAGTGTCAGGCTCTTTTTGTTCATCAATAA
AACAATCATTCACTAATAGTTGGAATTCTGAATAAGGAAAGGCCAAATTAATAGCAGCAA
CTTCTGGATAATTGGTGATTGTAAAACCGGATTGATAACGGAGTAAACCTATGGACATAA
TTAATTTTAATTTGCGTAAATCAGTATATGTAAAGTAAGGGTAACGGTTTTTGATGATTT
CAATGAAGTTCTGCAATTGTGCTTGATTAGTCTTAGATAGAAATGGTACTAGAGAAGTTC
CTGAAATGAAGAATAAGGAATAAAAGAAACTGCGAAAATCTTTCTCGTTACCACAAATTT
TTTCTCGTCTTTTTAAGTTTAAATAACAATTAAATCTAGCTAGATGATTATTTAAACGGT
CACTGACTTGTTTAAAAATAGAAAAGTTAATAAAGTGCTCTTCACAAAAATCTTTGGCTG
AAGTGTAGCGTTTTAAAAGTAAATCCAGGGCTAACATATAGGTTAGTGACCCGCGGACAA
CAGCTTCTTTCATTAACTCAATCGGGATATTTTCATCGGCGACTAATTCTATGGACTGTT
GATTATTAATAATACGAATATGTACATTTTCATGTGTATTGACTCGAGAAATTAACAAAG
TTAATTGATTCAATAAATTGTTGATATTGTAATGGGAAAATTCATATTTTCGTCGGAGTA
CTTGCATGGGGACTTTTTCTTTACTGTCATACAAGTATTCAATTAGGGAAAGTAACTGAA
TTTCCTGTTTGGTTAATAAGTTATACATAATAACCACCTTTCTAATTGGTTATGATTGTT
TGATTTTTCAGATAATACAGATAGGGCATTCTTTTCTATATGACATTGACGATTGCCAGT
GAAAGAACTAGTTGTTCTTATGCTACTGTATCTATTCTTAAAAATCAAGAAGAACTGAAT
GTGTCAAATGGAAGAAAACATGGACAAAAAATGATAGAGCAAAAAATTATTAAGAAAAAC
AACCAGTTTATATAAAACATTTAAATAACAAAAATGATAATTTGAGTCTATTGATTTTTT
AGCTTAAATAGCTTATACAAATAGGTTTTTTTGTCTGGTTAGTTCTTATGAAAAAAATTA
AAAAAAACGGTATAGTGGAAGAAGGAATAGTAAAAATAAGAAAGGATAAGGACGTGTTTT
CATAAAGATGAAAAGGGTTTCTGGGATTTCATCAACTTTTTCTATTTGGAGGAGAAGTTG
TTGATAATTTTTGCTGAAAAATCTCGTTATACTCTTCTTATTCTTATAGAAGAGTCTATA
GGAAAAAGCAGAAAATGAATCCGCATTCGAAGTAAGAGTGCGTTTTGAGGAGATAAAAAG
AAAAGGTGTGTTGGCTGTCTGTTTTAGCAAGGAAGAAAGACAACAGAAGAGCACTCACTT
ATTTGGTTTAAAATAAAAAATTGGTACGAAGTGAACGTTCTCTTCTATGTGTCGTTAGTA
GAGGAAGGATGAAAGAAATGAGAAAGAATGGTCCAATGGTAAACCGTTGGCTCTACGGGT
TGATGTGTTTGTTACTTGTTCTAAATTATGGCACACCACTCATGGCTTTGGCGGAAGAGG
TTAACAGCGATGGCCAGTTAACGTTAGGAGAAGTGAAGCAAACCAGCCAGCAAGAAATGA
CCTTAGCGCTTCAAGGAAAAGCACAACCAGTAACACAAGAGGTTGTAGTGCATTATAGTG
CCAATGTGTCAATCAAAGCTGCACATTGGGCAGCGCCCAATAATACGCGCAAGATTCAAG
TGGATGACCAGAAGAAACAGATTCAAATTGAATTGAATCAGCAAGCGTTAGCAGATACGT
TAGTCTTAACGTTGAACCCTACAGCTACAGAAGATGTGACGTTTTCTTATGGACAACAGC
AACGAGCGTTGACGTTAAAGACTGGTACTGATCCGACAGAATCAACGGCAATCACGAGTT
CGCCAGCCGCATCAGCGAATGAAGGTTCAACAGAAGAAGCATCTACAAACTCCTCTGTTC
CTCGTTCGTCCGAAGAAACTGTCGCCAGCACGACAAAAGCGATAGAAAGTAAAACAACTG
AATCGACGACTGTCAAACCGCGCGTAGCAGGACCAACAGATATCAGTGATTATTTTACAG
GTGATGAAACAACGATTATCGATAATTTTGAAGATCCGATTTATTTAAATCCTGATGGAA
CACCAGCAACACCGCCGTATAAAGAAGATGTGACCATTCATTGGAACTTTAACTGGTCGA
TTCCAGAAGATGTGCGAGAACAAATGAAAGCAGGCGATTACTTCGAGTTTCAATTACCTG
GCAATTTGAAACCTAATAAACCAGGTTCAGGTGATTTAGTTGATGCAGAAGGCAATGTCT
ATGGAACCTACACAATTAGTGAAGATGGTACGGTTCGTTTTACCTTTAATGAGCGAATCA
CGTCTGAAAGTGACATTCACGGGGACTTTTCTTTAGATACTCATTTGAATGATTCAGATG
GGCGGGGCCCAGGAGATTGGGTGATTGATATTCCTACACAAGAAGATTTGCCGCCTGTAG
TGATTCCAATTGTCCCAGATACCGAACAACAAATTGATAAACAAGGCCATTTTGATCGAA
CGCCCAATCCTAGTGCGATTACTTGGACGGTAGATATCAATCAAGCGATGAAAGATCAAA
CAAATCCAACTGTGACGGAAACATGGCCAACAGGGAATACCTTTAAGTCCGTGAAAGTCT
ATGAGTTAGTGATGAATCTTGATGGAACAATTAAAGAAGTGGGTCGCGAACTTAGTCCAG
ATGAATATACCGTTGATAAAAATGGCAATGTGACGATTAAAGGTGACACCAACAAAGCGT
ATCGTCTTGAGTACCAAACGACGATTGACGAGGCGGTTATTCCAGATGGCGGCGGCGATG
TGCCTTTTAAAAATCACGCGACGTTAACAAGTGATAATAATCCAAATGGGTTAGATGCTG
AAGCAACTGTTACCGCCACATATGGCAAAATGTTAGACAAGCGCAATATAGATTACGACG
AAGCCAATCAAGAATTCACTTGGGAAATTAACTACAACTATGGTGAACAAACCATTCCAA
AAGACCAAGCAGTCATTACAGACACAATGGGGGATAATTTAACGTTTGAACCAGATTCTT
TACATTTATATTCAGTGACATTTGATGACAAAGGAAATGAAGTCGTTGGAGCAGAACTTG
TGGAAGGAAAAGATTACAAAGTGGTAATCAACGGAGACGGTTCCTTTGCAATTGACTTTT
TACATGATGTGACTGGCGCAGTCAAGATTGATTATAAAACCAAAGTTGATGGAATTGTCG
AAGGCGATGTTGCCGTGAATAATCGTGTGGATGTTGGCACTGGTCAGCATTCAGAAGATG
ATGGCACAGCCAGTCAACAAAATATTATTAAAAACACTGGTGCAGTTGATTATCAAAATT
CAACGATTGGTTGGACGTTAGCTGTGAATCAAAATAATTATTTGATGGAAAATGCCGTGA
TTACGGATACGTACGAACCAGTTCCTGGCTTAACTATGGTACCCAATTCGTTGGTTGTCA
AAGATACAACCACTGGTGCTCAGTTGACGTTAGGCAAGGATTTCATGGTAGAAATAACTC
GTAATGCAGATGGTGAAACAGGCTTTAAGGTAAGTTTTATAGGGGCGTATGCCAAAACAA
GTGATGCCTTCCACATAACTTATACTACCTTTTTCGATGTTACCGAGTTAGACGCTAACA
ATCCTGCGTTGGACCATTATCGAAATACCGCTGCCATTGATTGGACGGATGAAGCAGGAA
ACAATCATCATTCAGAAGATAGTAAACCGTTTAAACCTTTACCTGCTTTTGATTTAAATG
CGCAAAAAAGCGGTGTTTACAATGCCGTCACCAAAGAAATCACTTGGACGATTGCGGTTA
ATTTAAGTAATAATCGTTTAGTCGACGCCTTTTTGACGGATCCAATTTTAACCAATCAAA
CCTATTTGGCTGGGAGCTTGAAAGTCTATGAAGGCAATACAAAGCCAGATGGTTCGGTTG
AAAAAGTGAAACCAACGCAACCGTTGACGGATATCACAATGGAAGAACCAAGCGAGAAAA
ACCAAAATACTTGGCGTGTTGATTTTCCTAATGATAGTCGTACGTATGTGATTGAATTTA
AGACGTCTGTTGATGAAAAAGTTATCGAAGGTTCGGCTAGTTATGACAATACCGCATCTT
ATACAAACCAAGGTTCTTCACGTGATGTGACAGGAAAAGTTTCTATTCAACATGGTGGCG
AATCAGTGAAAAAAGGTGGCGAATACCACAAAGATGATCCAGATCATGTGTACTGGCATG
TAATGATCAATGGCGCCCAATCGGTTTTAGACGATGTGGTTATTACTGATACACCCTCAC
CAAACCAAGTGCTAGATCCCGAGTCATTGGTGATTTACGGTACCAACGTAACAGAAGACG
GAACTATTACGCCAGATAAATCTGTTATTTTAGAAGAAGGAAAAGATTACACACTGGAAG
TTACCACCGATAATGAAACAGGACAACAAAAAATTGTCGTTAAAATGGCCCATATTGAAG
CACCTTATTATATGGAATATCGTAGTTTAGTGACTTCTTCAGCGGCGGGGAGTACAGACA
CGGTATCCAACCAAGTGTCAATTACTGGAAATGGTTCAGAAGTCGTTCATGGGGATGACA
ATGGCGATGTGGTCGTTGACATTGATCACAGTGGCGGGCATGCCACAGGGACTAAAGGCA
AAATTCAGCTGAAGAAAACAGCCATGGATGAGACGACTATTTTAGCAGGCGCCCATTTCC
AAATTTGGGACCAAGCTAAAACACAAGTCCTACGTGAAGGTACAGTAGATGCCACCGGGG
TTATCACATTTGGTGGGTTGCCACAAGGGCAATACATTTTGGTGGAGACAAAAGCACCAG
AAGGCTATACAGTTTCGGACGAATTAGCTAAAGGCCGAGTCATTACTATTGATGAAGAAA
CTTCAGCCGAAGGAGCACAACCAACCATTATTAAAAACGATGTCAATAAAGTATTTTTAG
AAAAAATGGATGAGAAGGGTAAAAAGTTAGTCAATGCTCGCTTTAAATTAGAGCATGCCG
TAACCACGCCGTTTACTCATTGGGAAGAAGTTCCCCTTGCGCCGGATCGAACCAACGCGA
ATGGCCAGTTAGAGGTGGATAGTTTAAAACCAGGGCTTTATCAGTTCACAGAAATCGAAG
CACCGACAGGCTATCTTTTAGACACGACCCCCAAACGATTCATCGTGACACAAAATACGA
GCGGACAAATTCGTGATGTTCATGTCAAAATGCTTAATTACCAAGGTTCTGCTGAACTAA
TTAAAAAAGACCAAGCAGGCAATCCATTAGCAGGTGCTGAATTTTCAGTCCTTGACACCA
CAGGACAAGCAGTTCGAGAACACTTAGTTTCGGATGCAAACGGAAAAGTCACAGTGACGG
ATTTAGCCCCAGGAAAATATCAATTTGTGGAAACCAAAGCGCCAGCAGGGTACCTTTTAA
ACACTGAACCAAGTGCTTTCACGATTGCAGCAAGCGATCGGGGCAAACCAGCAACAGTTA
TAGCAACGGCTAACTTTGTTAACTATCAAGGCACGGCTAAATTAATCAAAAAAGATGTGA
ATGGACACTTATTAAGTGGTGCGACATTTAAAGTGCTTGATGCGAAGGGAGAAACGATTC
AAACAGGCTTGACGACAAATAATCAAGGGGAAATTGTTGCAGAGCACTTAGCCCCAGGAA
AATATCGCTTTGTAGAAACCAAAGCGCCAACAGGCTATTTATTAAATACCACGCCAGTCC
CATTTGAAATTGCTGAGAAAAATGCTGGTAAACCAGCGGTCGTGGTTGCTAGTGACAACT
TTGTGAGTTACAAAGGGGCTTTCCAAATCGTGAAAACGAATAGCGCAGACCAACCATTAG
CAGGTGCTGTTTTTGAATTATATGATCACAATAAACAATCATTAGGGATTACAGCAACGA
GTGGCAAAGATGGCAAAATTATCTTTAGAGACTTGGCGCCAGGTACCTATTATTACAAAG
AAATCAAAGCACCAAAATTACCAGATGGCGCAGATTATATTATTTATCCTGAATTAGTAA
AAGTAGAAATTCGTGGTGATTTCAAAGGTGATCCGGAGATTTTCCAATTAGGGGCCTTCG
CCAATTTCAAAGGACGCGCCGTCTTTAAGAAAATTGATGCCAATGCGAACCCACTTCCAG
GAACGATTTTTAAATTGTATCGAATCGAAAACGGGGAAAAAATCTTTGAAAGAGAAGTAA
CTGCTGAAAAAGATGGTTCATTGGCTATGGAGGATTTAGGTGCTGGTAGCTATGAATTAG
ATGAACTGGATGCAACGGATGGCTATATCGTCAATAAACAACCCATTTATTTTGTAGTGA
AGAAGAATTCAAATGATAAACAACCACTAGATGAGTTAGAGTTTGTAAATTATCAAGCAG
AAGTAATGGGACGTAAAGTCAACGAGCAAGGTCAAACCTTAGCGGGTGCAGTTTTTGCAA
TTTACAATGCCGATGAGCAGAATCAGCCCCAAGGTTCACCGATAACATTCTTGAATCGTG
CAGGAGAAAAAGTTTCTGAAATAACAACGGATAAGACTGGCGAAATTTACGCTAAAGGGC
TAAATGAAGGGCATTACGTTTTAGTGGAAACGAAAGCACCAACAGGCTATCTGTTAGACA
CAACGCTACATCCATTTGATGTAACCGCCCAATTAGGAAAAGAGCAGCCAATTGCTTTAG
GCGATCTTATCAATTATCAAGGAACTGCTCAATTAACCAAAGAAAACGAAACAGGTGAAG
CATTGGCAGGTGCGGTGTTTAAGGTCATTGATGAAACAGGGCAAACCGTAGATGGACAAA
CCAATCTGATGTCTGACAAGCAAGGCAAAGTCATTGCGAAAAACTTAGCACCGGGAACGT
ATCGTTTTGTGGAGACACAAGCGCCAACTAGCTATCTTCTTAATGAAACGCCAAGCGCAA
GCTTTACGATTGCCAAAGACAACCAAGGCAAACCAGCCACTGTGGTACTTAAAGCACCTT
TTATTAATTACCAAGGTGCTGCCAAGCTGGTGAAAATTGATCAGCAAAAGAATGCCTTAG
CAGGTGCTGAATTTAAAGTGACAGATGCAGAGACAGGGCAAACTGTCGCTCGTTCATTAC
GTTCTGACAACCAAGGGTTAGTTCAAGTGAACCACTTACAACCAGGAAAATATACCTTTG
TGGAAACAAAAGCACCGGATGGTTACCAACTGTCTAAGCAAGCTGTCGCATTCACTATTG
CGGCAACAGCGAAAGACAAACCTGAACTCGTGAATGCGGGCACGTTTGTTAACGAGAAAC
AACCTGTATCCAAAAAAACAAAACCAAATCAGCCAACAACGAAACAAGCAGCTAGAGAGA
CAGGTTGGCTTGGTTTACCGAAAACCAACACACAAGTCAATTACTTCTTTGTCTTTATCG
GCCTCATGTTGGTCGGTTTGGCAAGTTGGCTCTTCTATAAAAAGAGCAAGAAATAAGCAA
AAGCTATAAAAAAACAGAAAGAGCCTGGAACAAAAATCACTTTGGATTTTTGTTCCAGGC
TCAAAACCTTATAAACGGCGGTAACAGAACCAACTCCTTCGGAAATAAGCCGAAATTCTC
CAAAAATTAAAGAGCAATTTTCGGAAATTTCTTCTTATTTCTCGGAGCTAAACGGTTCTG
TACCGACCTCTTTTTTCATCTTAAGCTAATCAACTGAACAAAAGCAGCTCCTTCTTATTG
ACATTCTCAGGTAAGCCTTCATCTCAGTTTACCCTTTGAACAGAACTTACTGGGTTCTTG
GAGATAACCGCTTTTGCCTCAGCCTTTGTTTTTCGATGCTATCTTTAGGTATTTTGGCTA
AAATATTGTACACTTTACATGTGCAAGAAATTTAGTTAGAGATATGAGGATAGAATGATG
AAAAAGATGATGGTTTTATACAACGAAACTTCAGGAAGTAGTGAAAGTAAAGAGATTGCA
GAACGCTTTAAAAAAGCTGCAGAAGCGAGAGGGGAAGCGGTTATTTTGCAACCTTCCAAT
CCAGACATTGATCCTGAAGAAATGCGGAAAAATGCCAAAGAAAATCAAGTGGGTGTCTTG
GTCGTCATTGGTGGTGACGGGACCATTCATCATGCCGTTCAAAATTTTAAAGACACCATT
CGTGACTATCAAATAGGGATTATTCCAGGTGGAACAGTCAATAATTTTGCACGTGTGTTA
AGTATTCCTTTGAAAGAAGAAGACGCCTTTGAGACCATTTTGGCAGGACAGACCACACCA
GTTGACTTTGGGATGGTAAATCAAGATGTGATGATTTCGACCTTAACGATTGGACTATTA
GCAGATACAGCAGCAAATGTGACCCAACAGGAGAAACAAAAATATGGTCCTTTAGCCTTT
ACAAAGCAATTTTTCCGCTTATTAATGAAAAAGAAAAAATACAAACTAAAAATTGATGGC
GATGAAAGACGTTGGCATGGCAAAGCCCAATTATTAACGATGACCATGACGAATTCTGCT
GGTGGCTTTACCAATTTCGATGCCAATGCTACGCCAGATGACGGCGAAGTCCACATTATC
ATTTTACCTAAGTTAGTTTTTTACAAGTTTGTCTATTATTTACCTAAAATTATCAGAGGA
CAATTAAATGAAATTCCTGGTGTCGTGTATTTCTCTGGGAGTCAATTTAAAATTAGTGGC
GAAAAAGACAAGAAAGTCCAAACACGAACAGATGGCGACCCTACTGATGATTTACCGATT
AAAGTAACGGTGGAAGCTGGGGGACTCAACGTGTTTGTTCCTGAAACGTCCACATCTACG
AAAGAATAAAAGAAACAACTGTTATTTTTTCGTGGAATAGATTTCTCATTTTGTGTACAA
TAGAACAGAAGAGAGGCAGTTGAGTGAACAGTGAAATGGGATGAATATGTTGATATATTC
GATACAGATGTCGTTTCTAAAATTATTATTTTAAGAAACTTGCCAATTAATGAAGGCTGG
ATTGACATCAATGAGTTAGCAGAAGAATTACAATTAAACAAAAAATCAGTCAAAAAATAC
GTAGAACTTCTAAAAGATGACATTACGTATTATGTTGTGGATAATGATGCTTCTTTGGCT
TTTGAAAAGGGGCATGGCTATCGCTTGAACTTGGCGTCTAGCCAAGCGTTCCAGAAACTT
TATACAGCAATTTTTCGGGATAGTTTAACTTATCAAGTAATGGAAGATTTATTCTGGGGT
CGATTTAATGGAATTGTGCCAGCGACAGCAAAGTATCATACTAGTGATGCCACGATTCGG
CGCTTGCTCAAAGGGTTTACAGAAATTTTAGCACCATTGGGTTTAGTAATTAATAAAAGT
ACTTGGAAAATTGAAGGCAATGAAGCGTATTTGCGCCATTTTGCTTACACTATTTTTATG
GACTTAATCCGTGATACTTGGCCTTTTGACTATATACAAGAAACGGAAGTCGCACAAACC
GTCCAAAAAATGATGGCTTTTTTCAACGTAGAAGTTGCGGAAACGGTGACACGCCGAGTT
AAATATATGGTCGCTATCTCAAAAGTCCGTAGTGCGCAAGGCGCCGAATATCGACCTTCA
GCCGAGCAAGAAACTTATTTAGAAGGTAATAAACATTACCAAGCCTTTATAGAAGAGATG
ACAGCTACAACCCTTTTCCTTAACAAAAACGATTTAACTTTTGTGTACTTTTTCTTGTTA
GCCAATGACCAATTTTATCAAGATGAAGCCACTGCACAAGCAATTTTAGCGCATTTTGAT
GAGACTGAAGCACCTGTTTACATGTTGACTCATTTAGTCCAACATTTCTTATTAGAAGAA
ATACACATGACGCCGCAATTGGAGAAAATTCGTCCGCAAATTTTTTATTATTTGTTTGCT
ACACATTTATTTGCCGAACTTTACTATGTCCAAAATGTGAAAATGTACAATGTCTTTTGG
AATAAAATCAAAGAAAAATATCCGGTTCTTTTAGCAGAGTTAATTCAAGGTTTAAATCAA
CTTTACGAACAAACAGGCAATGAATTATTTACAAATAAAGAATTTTTGGCTTTGCGTTAT
TCTAGTGTTTTGGCGCTTTCCAATGATTTAATTCATCGCGAACAAAAAATTGTTTTAGGG
TTAAAATCAGGCTTGCCAGTACTGGAAGAAGAACGGGTGAAACTTTCGATTGAAAATAAT
TTTCGTCGGTTTTATGCATTGGAAGTTTTACGATACAGTGAAGCAAGCAAAGAAGAATGG
CAAAATATTGATTTACTATTAGTGACTTCTTTGGCAGATGTGGAAACGGGCCATCCAGAG
ATCTTTTTATTTTCAAGTGAGTTAACGTTTGAGCAATATAATCGTTTGAACCAAAAAATA
GTAAAAATTAACGAGAAAAGAACCACGTCACTTTAATAAAAAATAGGCTATTTTGATGCA
CATATCTGATAAATTGTAAAAAAATTTTTCTAAAAAGTAAAAAAAGACAAGAAGAAAACG
TCAATAAGTAGGTGTTGATTACCTACTTATTGACGTTTTCTCGTTGTTTTTTAATAAATA
CTGCGTCAATTCTTCTGAAAATTATGTCAAAAAGGTACTTTTTTTGCTTTTTTTATCGTA
AATAATAGATGATTAGCTATTGATAGCAAAGGAACTACTACTTTTTTTAACAGTCAGTTA
AAAAATATTGAGGTTTCTCACAAGAATTTTTCTATATAATAGAAAGAGCAAGGGAAGGAA
GGCGGGATAAGATGAAAAAACAGATGGAACAAATTGAAGAAATCTTAAGTTGTGAAGAAA
ATAGTGCAGGCATCCGATTAAAGGAATTGGTTGAAGCTTTAGAATTGGAAGTCACAAATC
AAAACTTGTTAAAGGTAACAAGTATCTTACATATGAATCCAAAATTCAAAAAAATTTATG
CATACGAAGACAGTCGTGTTATTACGCTGTATCAACTTTTACAAAATAAGCCGTTGGAAG
TAACGGAATGAAAAGAGGGAAACACATGAAGAAAACAATGCTCATTCTTCTATTTGGTTT
ATTGACAGTGGTTGGTCTGCCAATGGTGACCGAAGCGGTTGAACCAGTTAACGCAACAGA
TACAACGATTTTTGGTGCGCAAGCGATGGTGCCTAATAGCACAGAAGATCAAACAGATAA
GTTACAGACGTTGCTGAGTCAGACAGCAAAGGAAGGACGGGCATTATTTTTACCACAGGG
AAGTTATGCTCTGTCAAAAGATATTGCGATTTCTTCAAATTATCAATTAATTGGCGATAC
AACAGGAGCCACTATTTTACATAATGCTACAGGTGCACCGATTCAGCTAACAGACACAAC
GTACGGGACGAAAACCAATGTACGACTTCAAAATATTGCTTTTGACGGCATCAATGTGAC
CTTAAAATTGACGAATCAATTAACGCTAGCAAACAATATCTTTTATAATCCATTAAAAGG
ATTCGTGGTCAATTTAAATGCAGACATTGGCGTTAAGATTTCAGGCAATATTTTCATGCG
AGACACGGCACATATGCAATCGGGAGGTGATTTTAACCGAGCGATTTACATTGGTGGTTA
TTCAACGCCAAGTCGCTTCCAGTATATGTCAGATGTAGACATCGTGGACAATCTATTTGG
TTTAAAAGTGACAGAATTAGATGCGATTAAAAGTACCAGTCGTTCAGACTTAGCAGCGAC
TATTACACGTTTGCAAACAGCCATTGAAGCCGGTGCTATTTCAGTACCTAATGAACAAAA
TTATCTATCCACCGGGGTTAATTCTTTTAATATGCTGAAGGATGTAACTGTTCAACATAA
TTTTTTCTATTCACCCTATGATAATGAAAACTTGAATGGTCTAGTGGGAGATCATGCAAT
TTATTTCCGTGGCGCCCAAAACATCACGGTAGTAGGGAATCATTTACGCGGACTACAAAA
TGGTCCAGCTGGCGGATTTAAGTTTAAATCAGGCCGTAATATTACGATTATGAATAATTA
TTTGCGAAATACAGGTCTCATTATGTATGGAACACCAGAGATCGGTTTGGCAGAAACACA
AGCAGAGGGGGCTATTTCAGAACTCTCTAACTGGTTAGTGGCTAATAACATTTTTGATTG
GAAGTATTGGGACAATCAATATGCAATTGGGATGGAATACAATCGACATACAGAAAATAA
CAATGTGTTCAATGGCGTATTTATCAACAATCAGTTTGTTAACTACCATAATATTCCGCA
AAACCGACGTCGGGAATTGTTAATCGCTAGTGGCGGTGGGTTCCGACCAGAAACGAGTTT
TGTGAAAGACAATACTCGAGATGATGGCCTTAAAAACGGCCAATTATTGGTAGAAAATTG
GACAGAGGCGGACTATCGCTTAATGCCAGCAACATGGGAATCATTAATTTCACCAACACT
TTATGAGCAATATAAAAATACGCCAATTCCGGTTAGAAATACTTTAGCAACCCCTGTGGC
TACAACGATTGTGCAAGGACAATCAATCGATCCGCAGCAACTGGTTGCTAATACAAATGA
CGCGGATGAAGCAGTCCCAGCCGCTAAAATCGTCAATCCAGAGGTCTTAAATGAAATCGG
CCAACAAAAAGTGACTGTTCAATTAACTTATGAAACAGGGTCATTGGTAACAGTGAACGT
ACCGGTGACGGTAGAGGCCCCTGCAAAAAAGCTTGATTTGTCCCAGCTACAAACCGTTTA
TGCTTCGATTGGTGAAGCAAACCAATATACAGTTTACTCTTGGCAGCTATTCACTGCCAT
TGGGCCTAAAACAATTGTTCCTTCCTATTATCAGCAGGCGACACAATTGTTAGCAGAAGG
TCAGGAGAGTCAGGACAAAACCCAAGAGCAAGTGGATCAGTTAACAAGTAATTTGCAATC
TGCAATGAAAGTATTAGTCAAAAAAGCCGATATCACGCTAGAGCGTACAGAAGCAGAAAA
TGAACTGGCAAGCGTTCATAAATTAGACGAATCTGTATATACCAAAGACTCTTGGCAAGC
CATGCAAGAAGCCTTAATAGATACAACAACTGGCGAAGGAAGCTCTAAGCAGTTACAACA
ACTGCTTGCTTGGTCAGATGAAGAATTATTAGAGCCAACACTTGGTGGCTTTAAAACGCC
TGCAGATGCACAAAAGCGTATTAATCAATTAACACAAACCATAAAAACGGCGTTACTTCT
GTTAGTTGAAAAATCAACAGAGACAACTAGTAACACAAGCGAAAGCAGCACCTCAAGCAC
AACCAGTGAAACCAGTAATACAAGCGAAAGCAGCACCTCAAGTACAACAAGTGAAACAAG
CAATACAAATGAAAGCAATACACCAAGTACAACCAGTAAAACCAGTAATACAAGCGAAAG
CAGCACCTCAAGCACGACAAGTGAAACAAGCAATACAAATGAAAGCAACACACCAAGTAC
AACTAGCGAAACCAGTAATACCAGCGAAAGTAGTACCTCAAGCACGACAAGTGAAAGCAG
TAGTACCAGCGAAAGCAGCACGCCAAGCACGACAAGTGAGAGCAGTAGTACCAGCGAAAG
CAGCACCTCAAGCACGACAAGTGAAACCAGTAATACCAGCGAAAGCAGCACGCCAAGCAC
GACAAGTGAGAGCAGTAGTACGAGTGAAAGCAACACGCCAAGCACAACCAGCGAAACCAG
TAGTACCAGCGAAAGTAGTACCTCAAGTACGACAAGTGAAACAAGCAATACAAATGAAAG
CAACACACCAAGTACAACCAGTAAAACAAGTAGTACCAGCGAAAGTAGTGCTTCAAGTAC
AACCAGCGCAACCAACAATACAAGTGAGAGTAGCACCCCAAGCACTGTAAACGAAAGTAG
CCAAAGCAAAGGCCAGAATTCTGTCATTTACGCGGTAGAGTCTAATCAAGATCCTAATGA
CGCTCAAAGTAATTCAAAGCCCTCTGCCAAGGCTAGTCAAACAAAGGAATCAGTAGCAGA
AAACCAAGCAACTAAACAGATACAGACAAATCAAGAATCGTCAGGAACAGTCAAAAAAGC
GGATAATACGACCAAAATTGCCAAGAAAAAATTCCCCAAAACAGGGGAACAATCTTCAGC
AGTTGGGAGCTTCCTAGGCCTGAGCTTTTTATCGTTAGCCATAGCAACCTATTGTTTTAA
AGTGAAAAGATAACTCTTTAAAAACGGATAAGTAAACATCCTGAAACAAGAAATAGGACT
TGTTTCAGGATGTTTTCATATAAAATTAAAAGAACTACAGTTTTTAGTGAAAAAACACAC
AAAAGTACTTGAAATTCTGTGATATAAGGGTAAAGTAAAGGAGGACAAAAAACAAAGGAA
GTGAAATGTTTGTATACACCAGATGAAATTTTAGGTATTAGTATTGAAAATGGTCAGAAA
AAAATTCAAAAGCCTTTGGTAGCAAAACTCATTTTAGGATTTATCGGCGGTGCCATGATT
TCCCTCGGCTATTTGGCTTATGTGCGTGTTTCCGCCTCTATTCCAGCAGATTTAGCCAGT
GTTCAAGCTTTAGTGGGAGCTGCGGTTTTCCCAATTGGTCTAATTGTTATTTTAATGGCT
GGTGGTGAGTTAATCACAGGAAATATGATGGCGGTGAGTACGGCTTGGTTTGCTAAAAAG
GTCTCTTTCAGAGAATTACTCGTGAACTGGGTCACAATTACATTGGCAAATATGGTTGGC
GCCCTATTTGTTGCCTATTTTTTTGGCCATTATTTAGGTTTAACCAGTAGCGGCGCCTAT
TTAAATCAGGTTCTTTCTCTTGCAGAACATAAAGTTGCAGCAACTTGGCTTCAAGCAATT
ATTTCAGGTATTGGCTGTAACTGGTTCGTAGGTCTGGCCTTATGGCTTTGTTATGGTGCG
AAAGATGCAGCGGGGAAACTATTAGGCATCTGGTTTCCAGTAATGATTTTTGTTGCAATT
GGCTTTCAGCATAGTGTGGCGAATGCATTCATCATTCCAGCCGCAATTTTTGAAGGCGGC
GTTCAGTGGGGAGACTTTTTCCGTAATTTTATTTTTGTTTATTTAGGTAATATCATTGGT
GGTGCCATTTTTGTTTCTGGCTTTTACTATTTAAGCTATCGCAAACATTAAATCCATTTA
GCAGATAAAAACCTACACAAAGGCTAAATGCCTTTGTGCAGGTTTTTTCTTTTTAAACAA
AAAGGAAAACGGTTGAAAAATTATTGCTAGATTTTTAAAACAATGTTACATTAATGTTAC
AAAAAGATTTCTGGAGGTAACGAAAAATGAAAAAAATTGCTTTGTTCAGTATGTCAACGT
TCAGTGTATTGTCTTTAAGTCTAGCAGGATGTGGAAACAAAAAAACAGCAAGCACAAATG
ATTCTAAGCCAAAGCAAGAAACAAAGAAAGCCACGCAGAAATCCTCTAGCCAACAAGAAA
TGAAAAGTAGTCATTCGTCTGTCACGGGTCAAAATTCTAATGTGACAGGGGAAAATCCGT
CAGAAAATGCCACGCAGCCTTCTGCAGGAACTGATGAAACGAATGAAGTCCCTCAAAACC
AAGCACCTGATACAAACATTACAATTACCAATGTTGTTTTCAATCCTGAAAGAAATGAAA
TTAATGGTACTACATTACCTAATGCAACCATTACAGCAACGGTAGTCGGTGATGCTTCTG
CACAAGCAGGTGTTTTTTATGCGGATGCCAATGGCAATTTTACAGTAATTAGTCCCAGAG
CGGGAGCGACTACTCAATTAATCGCAACCGTTGATCAACGGAATAGTGCACCTGTCCAAA
TTGATATTCCAAGTTCAGGACAAGAAGCAGCGCTTTCTTTTAGCAATATTACGATTGATC
CGAAACAAGGGACAATTTCTGGTAAAACAGCACCGAATGCAACTATTTTAGTGTCACGTG
CAGATGATGCGCGGGTGATTTTAGCAAGTTTTACTGCGGATGCCCAAGGGAATTTCACAG
CCAGTAATTTAGTTCCCGGCACAAAAAATCGCTTAGATGTTACGTTAAATGGAGAAATAG
GGACACCTTACTTGTTTGATTTACCAAATTAAAATAGAAGAGAAGTGATCAAAGCCACCA
ACGCTAGTTAGCGTTGGTGGCTTTGATGGTTTAAGCTTCTTCTTTTTTATGATTGCGGAT
ATGTAAATAGATGGTATTTTTTGAAATACCTAATCGATCGGCAATCTTTATGACAGAATC
TTTGAGATTAAAAATTCCTTGATCATATAAACGAATAACAATTTCTTTATTTTGATTCAA
ATGTGATACATTTGGATCGCTTTCTACTGCTTGTTTTACTTTTGTCAGTGAAGTAGTGAT
TAATTCGTCAATATTGTCAGAAAAATGTTCAGAATTTTTAAGCTCTTGGGACATATCATT
TTGTTGTCCTGAAGGTAATAAGTCTTGCAAGTAATCAATTAATGGCATTTCTAAATGCAT
ATTGATACAGATCAATCCAATAATACGATCATTTTCACCGATAACTGGAATGGTGGAAGA
TTTTAAAATAACCCCTTTTTGATTTTTATTGTAGTAGGGTTTCACAGCGTAATCATGTTC
CGACTCTACTTGACTTAACATTTTTAACGCCATATCAGTAATGGGGGCACCTTCCTTGCG
GTTACTGAAATGGCCATTGATGACTTTGATAGCCGAACTTTCCAAATTTTCTAAACTATG
AAGAATGACTTCATGGGTACTACCAAAGAAGTTCCCTAATCCATCAAGCATTAAGGCATG
TGAATGTAAGATTTGTTTATCTACTTCACTTAAACGTAAATATGACTCCAAGTGATATCC
TCCCCTACACTGAAATTAATTTTAGTGTAATACTTTTTTAATGGAAAAGCAATAAGATTC
TTTACGTTAAAAAAATACATTGACTAAACTTTTGTTTAGTCGTATACTCTGAATGTGGAA
TGAAATTTTTGTTACTCATTGTACTTTAGTTCATCGGAATGCTCGCTCATTCTTTCACTT
GTTGAGCAATAAAAATTTTATTCAGGAGTACCATCCGTTATAAAAAAATATAGTTGGAGG
CAAAGAAATGAAAACGTTATCAGGAATCTTGATGTTAGTCTTAGTTTTATGTGGCATGTC
CCTATTCTCTTTTAAAGCACCGCGAGGGAAAAAATCTTTAAGTGCTTTGTCTGGTGCAGC
TTGTGCCACCTTTCTACCAGAGGCGTTTTTGCGGTATGCAGTAGGCGGCGTTTTTCATTT
AGATTATGTGTCGCAAATTGGTGAAACTATGGGTAGTCTAGGTGGTTTAGCAGCTGGAGC
TCTTGTGCCGCTTGCTTTCGGGATTAGTCCAGTTTTTTCAATTATTTTAGGTCTGTCATT
GATTAAAGTCAGCTTGTTACCAGCCTTTATTACCGCGTATCTTTTATCTTTTGTTGTTGA
GCAGATGCAAAAACGTATTCCAGAAGGGATTGACTTATTAGTCGTTATTTTAGTCATTCC
AGTCGCTGCTTCGTTAGTTGCTGGTTTTATTCAACCCGTTGTATTAGGTGTCCTAGAAGT
TATTGGGGGCACGATTTTAAGTGCAGTAGATGGCAATCCATATGTGATGGGCGCAATTTT
AGGTGCTATTATCCCGATTGTTGGTATGACACCGTTAAGTTCAATGGTTTTAACTGCCTT
GATTGGTTTGACTGGTGTACCAATGGCTGTCGGTGCGTTGACTTGTTACGGCAGTTCCAT
TGTCAATGCGGCGCTATTTAAAAAGTTAAAACTAGGCACAGCTTCAACCCCGTTAGCTGT
GGCAATTGAGCCATTAACACAAGTCGATATCATCAGTTCCAATCCAATTCCTATTTACGC
AACGAATTTATTTTCAGGAATGGTTAGTGGCATTGTAGTGACCTTCTTTGGCTTAAAAGT
ACCTGTGACAGGAATGGCAACACCGTGGGCTGGTTTACTTGTGACATTAGGTAACAATGC
CATTCAAACGACTTTACTAGCAGTAGCGATTATCACAGTGGTCAGTCTGATGTTTGGATT
TTTAGGTGCGCTGGTCTTTAAACGTTACAGAATTGAAGCGGTGGATAATACACCAGAATT
TGAAGGAACGACGGAAGTAACCAGTGAAAAAGAAAAAGAAGCAGTAAAAACCAAAGGAGG
AGTTACGTATGAACACAGCTATGGCCATCAATAAACCTAAAAAAGTGAACAAAGTAATGA
ACTACAAAAGTTGTTTTGACATTATCGGTCCTATTATGATTGGTCCTTCTAGTTCGCATA
CAGCTGGGGCCTTAGCGATTGGCTTAGCGGCAAGAAAGTTATTCGGCGGAACGCCAGAAA
AAATTGTGATTAAATACTATGAATCTTTTGCAGACACGCATAAAGGACATGGGACTGATT
TTGCAATTATTGGCGGAATTCTTGGACTAGCAGCAGATGATGCCAACGTAACACAATCCA
TTGAACTTGCGGAAGAACAAGGAATTGAGATTCAATTTTTAGAAATGAGTGAAGAAAGTC
CAGTGAAGCATGCTAATACAGCATGTGTGACACTCAGTGATGCAACGCACGAAATTCATT
TAACAGGAATTTCTGTAGGTGGCGGCACTATCGAGGTGAAATACATTGAATTAGACGGTT
TCAATGTCCAACTACATGGTCCTTTACCTATTTTGTTAGTCATTAATCAAGAAGAGCAGG
CGATGCAAGCTTTTAAAGATACGTTACAAAAAAATAATATTCAAGTGAATGCGGTGTCTC
GTTATGTGGAAGGGAATCAAATTTTATTCATCTTTGACTTAGATTCGGCACCAATTTCCT
CGGTGAAAGAACAACTGTTTTCACTAGATGACACATCGAAAATAATCTTATTATGATAGG
AGTTTGACATATGTATCTTTCGATTGAAGAATTTATCGATAAAGCTGAAAAAACAGGAAA
AAAAATCTCTGATTTAATGATTGAGCAAGAAATGGAACGTAGCCAAAAAAGCTATGAAGA
AATTTGGACACAGATGGGTCAAAATTTGGATGTCATGGATGCTGCTGTCAAACGCTCGCA
AGAAGGAGCAGGCGTTTTTTCTCCTACTGGGTTAACGGGCGGTGATGCGGCTCGTTTAAA
AAAATACCGCGCAGCTGGCAAAACGTTATCAGGTGATTTAATGATGTCTGCAGTTCAAGC
CGCACTAGGTACTAATGAAGTCAATGCAGCAATGGGCGTTGTTTGCGCAACGCCAACCGC
TGGTGCAAGTGGCACCTTACCAGGGGTTTTAACAGCGATTAAAAATACCTTGAATTTAAC
GCGTGATCAACAAATTCGTTTCTTGTTTACCAGTTCTTTATTTGGAATGGTCACAGCCAA
CAATGCGATGATTGCTGGTGCTGTTGGTGGATGTCAAGCCGAAGTAGGCAGTGCTTCAGC
GATGGCCGCCGCTGCAGCTGTTGAAGCGGCTGGCGGAACACCACGCCAATCTTCTGAAGC
TTTTGCTATGGCTTTAGGGAATTTATTAGGTTTAGTTTGTGACCCAGTGGCTGGGTTAGT
CGAAATTCCTTGTGTCAAACGAAATACAGTAGGTGCAGGCAATGCGTTAATCGCTGCAGA
TATGGCTTTAGCTGGAATTGTAAATAAAATACCAGCAGATGAAGTGGTGGAAGCCATGAA
TAAAGTCGGCCGTCAATTACCACGAGAATTGAGAGAAACGGGTTTAGGTGGCTTAGCTGG
CACAGCGACTGGCCAACGAATGAAGAATGAAATTTTTGAAAAAGTAAAATTCACCATTGT
TTAAAATTTAATCATGAAGAGGGAAATAAGATGCTGGATATGAAAAAAATTCGCCAAAAT
GTAGAAGTGGTACAGAAAAAGTTAAAAACACGTGGTGTGGACGAGGAAGTTTTATTACGC
TTTTTGGCTTTAGATGAAGGACGGAGAGCGTTACTTGTTAAAGTTGAAGAACTGAAAAAA
CACCGTAATCAGGTGTCAGGAGAAATTGCACAATTAAAGCGTGCACAAAAAGATGCTTCA
CAACAATTGCTAAATATGCAAGAAGTTAGCGAGCAAATTAAAGTTTTAGATCAAGAAGTT
GTTCATTTGCAAGAACAATGCACAGCCATTGCAGAACGTTTGCCTAACTTACCTCATGAG
AGCGTACCTGTTGGCGCAGACGAAGCCGCCAACGTAGAAGTTCGGCGGTGGAGTACGCCG
AAAACTTTTTCATTTGAACCAAAACCACATTGGGAAATCGGTGAAGCCTTAGGAATTTTA
GATTTTGAAAGAGGCGCGAAAGTATCTGGTAGCCGTTTTCTTTATTACAAAGGCTTAGGG
GCTCGTTTAGAACGAGCGGTCTATAATTTTATGTTAGATCAACATGTTAATGAACATGGT
TATACCGAAGTGATTCCTCCTTATTTGGTCAATAGCAAAGCAATGTTTGGCACCGGTCAG
TTTCCTAAGTTCAAAGAAGATGTTTTCCAAGTTGCAGAAAGTGATTTGACGCTGATCCCC
ACAGCGGAAGTCCCGTTAACTAACTACTATAATAATGAAATTTTAGATGCGCAAGAGTTA
CCGATTTATTTTACTGCTTTAAGTCCTTCTTTTCGCTCGGAAGCGGGTAGTGCAGGTCGT
GATACCCGAGGATTAATTCGTTTACACCAGTTTCATAAAGTAGAAATGGTTAAATTTAGT
GATGCAGAACACTCCTATGAAGAATTAGAAAAAATGACCAACAATGCTGGAGACATTTTA
GAAAAATTGGGCCTCCCTTATCGAGTGATTACTCTTTCGACAGGTGACATGGGCTTCTCG
GCAGCGAAAACCTATGATTTAGAAGTTTGGATTCCGGCACAGAAAACGTATCGAGAAATT
AGTTCTTGTTCAAACTGTGAAGACTTCCAAGCACGTCGGGCGTTGATTCGTTATCGTGAT
AAAACGGGTCATGTTCAATATGCCCATACTCTTAATGGGTCAGGACTTGCTGTTGGTCGA
ACAGTGGCTGCCATTTTGGAAAATTATCAAAATGAAGATGGCACCGTAACGATTCCAGAA
GTTCTACGTCCTTATATGGGCGGTTTAACGAAAATAGATTAAAAAAGAAGGTTGATGTCA
CAACATCAACCTTCTTTTTTAATTCGTTAAATCCGTTAACCAATGCCCAATTTCTTGAAA
AACTGTAGCTTTTTCCGTTTCTAATAAAATTTCATGACGCAATGTGGGAAATAGTCGTAA
CGTCACGTGCTGAAAACCTGCATGCTTTAATTGCTTTTGAATTTTCGCTGGCCCCTTGCT
GAAATCACCAACTGGGTCTTCAGCGCCACTAATGATTAAAATAGGTAATTCTTTTGGGAT
CGCTTGGTACCAATTCCTTTGATTGGCTCGTTTAACAAGCGAAAAAAGGGTAGCAAAACC
ATTGTTGGTAAATACGAAGCCCATTAATGGGTCATTTTCATAGTCAGCCACATTGGCTTG
ATTTTTAGAAAGCCAATTAAAGGAACTTGCTTCAGGAAATTTTTTGCTAAAAGAACCAAA
TGCCAGCTTATCAATGAACGGAGCTGGTTTTTTCGGCTGTTTCTCGGCCATTTTTTTAAT
AAAAGGCAATGCTGCGGTTAAAGGTAACGGACTTGTTCCAGTGCCCATGAAAATGACTCC
TTGCACAGTCACAGGATAGTCTTGCAGATAGTTGCGCAAGGCGAAAGACCCCATGCTGTG
ACCCATCATAAAATAGGGCAATTGTGGATATCGATTCACAGCCCATTGTTTCACTTGATG
AATATCTGTAACGACATTTTCAGGCCCTTGTTCTCCAAAAAAACCATAGATCGGTGCGTT
TGGTTGTACAGATTCGCCATGACCTAGATGATCATGACCAATTACGGTAAATCCTAATTG
ATTTAAAAAACGAGCAAATTCATCATAACGTTGGATATGCTCTGCCATGCCGTGAATCAA
TTGAACTACGGCTTTGGGTGAAGGACAGGGCCAATGACGTACATTGAGCTGAGTTTGTTG
ATCGTTTGAAGTGAGTATGAATTGTTCAGTCATAAGAAACCCTTTCTTTGCTTTTTGATT
ATTATACAAAAAAAAGACGGTGTTCAAAAGAAAAACTCATGAGAAAACGCCTCAGCTTTC
ACTGAGACGCCTTTTTTTATTTATCTTTAATAAAAATAGCAATGATGTCAAAAAATAGTC
GATTTTACTAAGTGATGAATTATGGGTGGTACAAATACTGCTGGAAATAGTTGTTAACTT
CAAGGGCATCTTCTTTATTTTTTGAAAGAATTAAGATGGTATCATCCCCAGCGATGCAGC
CCAAGATATGAGGGTTGTGGATACGTATGCGATCAATTAAAACCCCAATGGCTTGCCCGT
TGCCAGGTAAGACGGTTAAAAGATTTGTGAACTCTATTTGTGTTAAAGAAACACCAGTTT
CAATAATAATGTCAACAAGACGTTCTTCATCTGTTTTATATTTTGGACGAAGGGCAGAAT
TATTCAAGATACGATAATAGGCTTCTCCTTGACCATTGTCTACTTTGTTTAAATTCAGCT
CACGAATGTCACGAGAAATAGTTGCTTGTGTGGTGTGAATATTTTCTTTTTCCAATAATG
CTAGTAATTCACTTTGTGTATGGATTTCATTTTCTGTGACCAATCGCTTAATCATCGTTT
GGCGTTTTAATCGGTTCATTACTTTCCTCCAGTTCAGTTAATCATGCAAAAAAACATCAT
TGCTGTTATTTAAAACGGTGCCAGTAATTCCCTAAAATCACTGTACAACGTTTTACTAAA
TTGTGCAAGTCTCACTTTTTTAAATGCGAAATATCCGACAAAATCAATGAGAACCTTTTA
GCTAAACGACCCTTTTTCTATTCTAATTAGAGAGATTCTGCTAGTATTGCTTTGTAAATG
TCTGGAGGAAGGGTGTTATTTGTGAATAAGCAAACACGCCAAAGTTTGATTAAAGAAATC
ATTCAAACAACCGTAATTCATAGTCAAAATGAGTTGTTAAGAGAATTAAAAAAGCGCGAG
ATAAATGTCGCACAAGCAACGATTTCACGGGATTTATGGGAATTAAAAGTCGTCAAAGCA
TTAGATGAGTCTGGCGAGATGCGGTTAACGATTTTTGAACAATTCACTTCTTTAGAAGAA
CGAAAAAAAGAACAGTTGATACAAGCAATTCGTGAGGTAGTGACCAAAGTTGAACGTGTC
GCCTTTTTACTAGTGGTTCATACATTACCAGACAACGCAACATTGTTTTCAGCTGTACTT
GATGAAGTGTCTTTGTGTGAAAAGAAATGTTCTGTCGCTGGCTTCGACACTGTTATTATT
GTTTCATCATCCGAAGAAAAAGCACAAGAACTAGAGCAGTATTTTCAACAATTTATTCAG
CCAACACCTTTGTCAAAAAGTAACGCATAAAAGGAAGTGAGCCAGAAGTCGTTTTGACTT
CTGGCTCACTTCCTTTTACCTCTATAAGATTATAACTTTATGAAGTGTGTGGAGAAATAA
TTTTTTTTGAATAAATGCATTTTTTTTTATTTAATTATGCATTATTTTTTTAGAATATCT
ATGAAAGCGCATTCTTTTAGGCTAGAAATATGCATAAGAAAGAATACCGTTGTATATTTG
GTATTTTGTTTGGCAAATGGCTCACGTCCTAGGTTAATCAGGTCTGTTATTCTGTGTTTG
TAATTAAGTTGAGGAGGTTATTTCACATGAGTCATCCAATTAATGTATTTTCTGAAATCG
GGAAATTGAAAACAGTGATGTTACATCGTCCAGGTAAGGAATTAGAAAATTTAATGCCAG
ATTATCTGGAGAGACTGTTGTTTGATGATATTCCGTTTTTAGAAAAAGCACAAGCAGAAC
ATGATGCATTTGCAGAGTTGTTACGATCAAAAGATATCGAAGTGGTCTATTTAGAGGACT
TAGCTGCTGAAGCGTTGATTAATGAAGAGGTCCGCCGACAATTTATTGACCAATTCTTAG
AAGAAGCCAATATTCGCAGCGAATCAGCAAAAGAAAAAGTTAGAGAGTTAATGTTAGAAA
TTGACGACAACGAAGAACTGATTCAAAAAGCGATTGCAGGCATTCAAAAACAAGAATTAC
CTAAATATGAGCAAGAATTTTTAACAGATATGGTTGAAGCGGATTATCCATTCATTATTG
ATCCAATGCCTAACTTATACTTCACGCGTGATAACTTTGCGACAATGGGGCACGGGATTT
CTTTAAATCATATGTATTCAGTAACTCGACAACGGGAAACCATTTTTGGGCAATACATTT
TTGATTATCATCCTCGTTTTGCTGGAAAAGAGGTTCCTAGAGTCTATGATCGTTCAGAAT
CAACCAGAATTGAAGGTGGCGATGAATTAATTCTTTCAAAAGAAGTAGTGGCCATTGGGA
TTTCTCAAAGAACGGATGCCGCGTCAATTGAAAAAATTGCGAGAAATATTTTTGAACAAA
AATTAGGGTTTAAAAATATCTTGGCTTTTGATATCGGTGAACACCGTAAATTCATGCATT
TAGATACCGTTTTTACCATGATTGACTATGATAAATTTACGATTCATCCAGAAATCGAAG
GTGGTTTGGTTGTTTACTCGATCACTGAAAAAGCAGATGGAGACATCCAAATTACAAAAG
AAAAAGATACATTAGATAACATTTTATGCAAATACTTGCATTTAGACAATGTTCAACTAA
TCCGTTGCGGCGCTGGAAATTTAACAGCAGCAGCCCGTGAACAATGGAACGACGGTTCAA
ATACATTAGCAATTGCCCCTGGGGAAGTTGTTGTTTACGATCGGAATACGATTACGAATA
AAGCGCTAGAAGAAGCAGGCGTGAAATTGAATTACATTCCAGGAAGTGAACTAGTACGTG
GCCGTGGTGGCCCTCGTTGTATGAGTATGCCACTTTACCGTGAAGATCTTTAAAAAAACA
CCCAAAAATAGGAGGAATCATCATGAATTCAGTATTTCAAGGACGTAGTTTATTAGCAGA
AAAAGATTTTTCAAGAGCAGAATTAGAGTATTTGGTAGACTTCAGTATTCACTTAAAAGA
ATTGAAGAAAAAAGGGATTCCACATCACTATTTAGAAGGAAAAAATATCGCTCTTTTATT
TGAAAAAACTTCGACACGGACACGCTCTGCATTTACTACAGCAGCGATTGATTTAGGGGC
ACATCCTGAGTATTTAGGCGCCAACGATATTCAATTAGGTAAAAAAGAATCTGTTGAAGA
TACAGCGATTGTTTTAGGTAGTATGTTTGACGGGATTGAGTTCCGTGGGTTTAGTCAAGA
AGTAGTGGAAGATTTAGCGAAATATTCTGGTGTTCCTGTTTGGAATGGTTTAACGGATCA
ATGGCATCCAACACAAATGATTGCGGACTTTATGACAGTGAAAGAAAACTTTGGTCGTTT
AGAAGGAATCACTTTAGTATATGTCGGCGATGGCCGTAACAACATGGCAAACAGCTTGTT
AGTGACAGGTGCTATTTTAGGCGTAAATGTTCGCATTTGTGCACCAAAAGAATTGTTCCC
TTCTGATGAAGTCGTTAATTATGCAAAAGAATTTGCGAAAGAATCTGGTGCAGAATTAAT
GATTACAGACGACGTTGCTAAAGGCGTTAAAGGAGCCAACGTGTTATATACAGACGTTTG
GGTGTCCATGGGTGAAGAAGATAAATTTGAAGAACGTGTCAATCTGTTGAAACCTTATCA
AATTAATATGGCTATGTTAGAAAAAACCGAAAACATGGATGGCGATTTAATCGTATTACA
CTGTTTGCCAGCCTTTCATGATACGAAAACACAATACGGTGAAATGGTTGCTGAAAAATT
TGGCATTACTGAAATGGAAATTACGGATGAAGTCTTCCGCAGTAAATATGGTCGTCAATT
TGAAGAAGCAGAAAACAGAATGCATTCTATTAAAGCGATCATGGCAGCTACTTTAGGCAA
CTTATTCATTCCTCGTGTGTAGGAAGCAACTGAAAAAACATTGAAAAAAGAATAGTTGTT
TCGCCCTTTAAGAGTTTCTTTTGAAGGGCGGCCTATTCTTTATTATGATAGGAAAGAAGG
ATTTGTAATGGGGAAAAAAATGGTCGTTGCACTAGGCGGAAATGCCATCCTTTCAAATGA
TGCTAGCGCACATGCACAACAGCAAGCATTAGTTCAAACATCTGCCTATTTAGTTCATTT
AATTAAACAAGGGCATCGGTTGATTGTTTCACATGGCAATGGTCCACAAGTTGGAAATCT
ATTATTGCAACAACAAGCAGCTGATTCTGAAAAAAATCCAGCGATGCCGCTAGATACGTG
TGTTGCTATGACACAAGGAAGTATCGGCTACTGGTTGTCCAATGCGCTTAATCAAGAATT
AAACAAAGCAGGAATCAAGAAACAAGTGGCTACTGTTTTAACACAGGTGGTCGTAGATCC
AGCAGATGAGGCATTCAAAAATCCAACAAAACCGATCGGTCCATTTTTAACAGAAGCTGA
AGCCAAAGAAGCAATGCAAGCAGGTGCTATTTTTAAAGAAGATGCAGGACGTGGCTGGCG
CAAAGTCGTTCCAAGTCCTAAGCCAATTGACATCCACGAGGCTGAGACTATTAATACCTT
AATAAAAAATGATATAATTACCATTTCATGTGGTGGTGGCGGCATCCCTGTCGTAGGACA
AGAATTAAAAGGTGTCGAAGCAGTAATCGATAAAGATTTTGCTTCTGAAAAACTGGCAGA
ATTAGTGGATGCGGATGCACTAGTTATTTTAACTGGCGTGGATTATGTGTGTATTAATTA
TGGCAAACCAGATGAAAAACAATTAACCAATGTCACTGTAGCAGAGTTGGAAGAATACAA
ACAAGCGGGTCATTTTGCACCAGGTAGTATGTTACCGAAAATTGAAGCCGCCATTCAGTT
TGTAGAAAGCCAACCCAATAAACAAGCAATTATCACTTCTTTGGAAAACTTAGGAAGTAT
GAGCGGCGATGAAATCGTAGGAACGGTTGTGACAAAATAAAGTATAGTATTTAGGAGAAT
TAAGATGATGATAGAGAAAATAATCACTAAAAATAATCAAGATTTTCAATACTTTTCTGA
ATCAGAACTAACAGAATTGCGCAACGAGAGTTTCGTTCGCTCCTATAAAAAAGGCCAAGT
CCTTTTTTATCCAGGTGATCCGAGAAATCATTTAATTTTATTGGTTTCAGGTGTCATTAA
AATTGAAAAAAATGATCGCAGTGGTAATTTTTCCTATCTGCATTTTATGAAAAAGCAGGC
TCTTTTTCCGAGAATCGGACTGTTTCAAGATGAGGTTCATTACGACTCCGCGATTGCCTA
TACGGATATTGAGGTTGTGTTTGTGCCAGTTAAACTGTTTGAGCGTTTTCTCCAAAATAA
TCCCCAGCAATTGATTCATTGGATTCAAGAACAATCGGTCCTTTTAAAAGAAAGTATGAT
CAAAATCCAAAAAGGAACAACCAATGATGCATGTGAACGGATTGTGACATCACTGGCGAT
GTTATTAAATGATTTAGGAGAACGAATTGACAACAGAGAACGCGTTGCAATTACTTGTCC
AATTACCATTAATGACATTGCACGAATGAGTGGAACTACGCGGGAAACAGCAAGCAGTGT
TATGAAAAAATTAGTCCAAATGAACCGTATTAGCTACAGTCATAAATTCTTAACTTTTCT
AGATACGCCATTCTTTATTGATCGATTGAGTAATTAATCATAGAGAAGGGAGATACAGGA
AAGTAGGTTCCTGTATAAAAGGATATGGCAGAAAAAAAGAAGAAAAACAAAAAACAGCTT
TCGTCTTTTAGTATTTTATTTATTATTTTAATTGTTTTAGGTATCGTAACGGTCTTGCTA
AATGGCCAGCCATTTACCCCAAGAGAAATTGATGGCAAAATGGTTGACCACGTGGTAGGG
GCCAAATTATCGGATATTATCATGGCTCCATTCAATGGGTTTAAAGATGCCATTGAAATT
AATATTTTTATTTTAGTACTCGGTGGCTTTTTAAATATTGTGACGCAAACTGGGGCTCTT
GAAGCAGGGATTCAATCAGTCGTTAAAAAGTTAAAAGGGAACGAATTGAAAATCATTCCG
ATTTTAATGATTTTATTTTCTATTGGTGGGTCGACTTATGGAATGGCAGAAGAAACAATT
CCTTTTTATGGTTTATTGAGTGCTACCATGGTCGCCGCTGGGTTTGATACGTTTGTCGCA
GTGGGTACTGTGCTATTGGGTGCAGGATCAGGTGTTATCGGTTCAACGGTTAACCCTTTC
TCCACAGGGGTAGCGATGGATGCGTTGCGAGGTATTGGCATTCAGCCGAATACAGGAATT
ATTTTAATTGTCGGTGCTATTTTGTGGGCGGCCTCTACTAGCTATTCTATTTTCATTGTG
ATGCGTTATGCGAAAAAAGTGAAGGCTGACAAAGGTTCAACAATTTTATCTTTACAAGAA
CAAGAGGATATGGAAAAAACGTATGGACAAGCAGCGTCGAAAGAAATGCCATTTACGAAT
CGTCATAAAAAAATCTTAATGGTATTCGCTTTCTGTTTTGTCATTATGATTGTTTCCTTA
ATTCCATGGAACGACTTTGGAGTGACGATTTTCAAAGGCTGGACGTCTGTTTTAACAGGC
AACAGTTTCGGTGACTGGTACTTTGGCGACTTAGCGATGTGGTTCTTCCTTTTAGGGATC
ATTGCTGCCTTGATTGGTCGCTTTACTGAAAAAGAAACCATTGAAGCATTTATCGACGGT
GCCAAAGATATGTTATCCGTTGTTTTAATTATCGTAGTTGCTCGCGGGGCATCTGTTTTG
ATGTCTAAAACGTATTTAGATTCATTTATCCTTGATAAAGCGGCAGGCTTATTACAAGGA
CTCTCCCCAGTCTTATTTGTCATCGGTGCCTTTGTTTTATACTTAGGTTTATCTTTCCTA
ATTCCTTCAACTTCTGGTTTAGCGTACGTTTCTATTCCTGTAATGGGTGCGTTAGCTAAA
AACATTGGTTTAAGTCCAGAAGTGATGGTTATGATTTTTGCTTCAGGTTGTGGCTTGATT
AATTTGATCACGCCAACATCTGGTGTCGTAATGGGTGGTTTGGAAATTTCCAAAGTTCAA
TATGCCACTTGGACAAAATTCATGGCCAAACCAATGATTGTCTTAGGCTTAATTAACCTA
ATTATCTTAATTGGCGCGATGTTACTCTTTAGCTAATCAAAAATTTTTTATGTTAGGGCT
TCGGCTTTCGGAAAAAAGAAGAAGCAATGAAACAACAGCGACTACCTAAAAGTAGTCGCT
GTTGTTTCATTTTGATAGTTGTTGAATTAACAATCTTGCGACAGCGCGGACAGAAAAAGG
ATTTTGCCCAGTGATTATACGGTCATCTTGATACGCAAATTCTTTATAGGGACGCTTTTT
CGCAAAAGTAGCACCATGTTCTTTGGCAATTGTTTCGTTTAAGAAAGGAACAACTGCTTT
TTTCATGGCTAAAATTTCTTCTGCAGTAGTGAAGCCAGTAATGGTTTTATCTGCAATCAA
ATAATTTCCTGACGCATCTTTGACATTTAAAAGGCCAGCAATTCCGTGACAAACAGAAGT
TAGGTATTTGCCCTGTTCGTAAAGGCTACGAGTGATTGCTTGCAACTGAGGATTATCAGG
AAAGTCCCACATAACGCCATGGCCTCCTGTAAAGTAAATTGCTGCGTATTCATCTGGCTC
AATTTCTTCAAGAGAGTGGTATAACACTTATATATCAAGTGTTTATTGTGTTTTTACCGC
AAATTTACCACAATTGAGAAAAACGAACAGTTAGTAAGTGGTAGAGAATTACATGAATTT
TTAGAAGTAAAGGACAATTATACAGATCGGTTTAAGCGGATGATAACTTATGAATTTGAT
GAAAACGTTGATTTTATAGGTTTATCGGAAAAATCCGATAAACTTGGAGGACGTCCACCT
ATAAATTTTCAATAAGTTTATCCATCAAATCAGCCGTTTCTTTTTCTTCTTCTTTTAACA
CATCGCTATAAACATCCAAAGTAATATTAATATTTTTGTGTCCCAACCGAGTTGAAACAT
ATTTAATATTTGCTCCTGCTTCAATTAGAAATGTTGCATGTGTATGTCTTAGTCCGTGTA
CAGTTATGTTTTGAACTTCTGCCTTTTTGCATAACAGACGAAACATATACGTAATTCTTG
ATTGTGTGATAGGTAAATTTCGAGAACTTAAAATAAAATAGTCCTTATCGCTTAAAATTA
TCCCTTCTCTGAAAAGCCGTTCTTTCTCATGATTTTTGTATTTTTTTATTAAAGTGAGTA
ATGAGTTGTCAAAATAAACTTTACGTATACTGGTTTTTGTTTTAGGTTTGTTTTCACCGT
AATCACCACGTGTAGAATTGATATCGAAATATTTTTCGTTTAAATCAATATCATTCCAAC
GAAGCCCCATCAATTCACCTTTTCTCATTCCAGATTTTAGCAGAGTCAAAAATATAACTT
GTGTTTGAATATCTTCGTTTTCTAAAACCGCCACAAATCGCTGTAATTCCTTTTTAGAGA
ACGAACGAACATTATTACTTAAATCAAATTTAAAGCCTGTTAGCGTGTTACTAGGGATGA
TTTGATTGTGTACCGCAGCGTTAATCATCCTCATTACAATTTTATGCCACGTTTGAATAG
TTGATTCTGTATATTTGTTTTCTTGTCTTAATTTGTCAATAAATTCTCGTTTATAAGTAA
TCTTATTTAAAGAAGATAGCTTTTGATTTCCAATCAATGGTGATATGTGAAATTTAACAG
CGGATTCAATGTTTTGTTTTGTTGAAACACTCCAATTATCTTGGGCGTAAGGTATCCAGA
CTTTGATCCATTCATCTATGGTGAGTTGTTTATTTTCGATGAAGGAAGTGTTCTGTGTTT
CTAAATCATATTGTATTTTTAGCAATGCTTTATTCGCCGCTCTTTCGCTTTCAAATCCAC
GTTTGCTAGCTTCTTTTCGGTGTTTTAGAGAGTTATAATAGGGATAGCGATATCCCCAAA
AAGTTCCTTTTTTGTTTGAGTACGAAAAAACATATTTGTATTTTTTGGACCAATTTAGTT
TCGCCATATTTTCACGTCCCTTTCTTTGTGGTAAAATAGGCGTAACAAAATAAGCCTATT
TTGGTTCTATTTTTAACGCACTAACTTCTTGGTCGGAGAGGGTGCGTTATTTTTATTGTA
ATAATTCACGTTTTTTTATTTCAAATTCTTGTTTTGTAATAATGCCATCATCTAACAAAG
CTTTAAATTTTCTTATCTCGTCTGCAGAAGATAATACGGTGTTATCTTTATTGCTTGAAT
TAGTTTTTAGTATTTGGTCCAGTTTTGCAATTAATTCGTTGTATCTATCCATTAAACCTT
TACCAATCATAGAATCAGTTTTTGTTTCAGTTGTGATTAACATATATTTTACTGTCTGAT
TATTAGGAAGATGTAACATAACTCCTAATTGCTTAATGGAAGTAAATTCTTTTCCGCCTG
TTCCAGCACCAACTAAAGCCCCAACAGGTCCAGCTAAAACGCCGCCAACTACTGCACGAG
TTATTCCGTGATGTTTTTTTATATGGCCACCAACAAAAATATCTGTGTAATTAATCAAAT
CATCATAGTCGATAACTTGTTGTTTTCGTGATTCAGAAATACTTTTTGGGATAAATATTT
TTTTGTCTGAATCATTAAAATAAATTTCGCCTATTACAATATCATGATTATTTTTAAAAT
ATTCTTTTATTTGCTTTTCTTCGGCTTTCTTTACCTTTTTTTCTTCTTTATTTCCAAATA
AAAACATACTATATTCCTCCATTTTTGTTGTTAGTTTTATCAACAAACCTCAAAATAGGT
TTTAAGTCTGTGTTCCTACACGAGCTTTTTTACGCAAAATTAATTCTTTGTAGTTCACAA
GCACATCTTTACATAACTAATTAATTTTGTTGAATCATAGTTATATCTATATTGATTAAT
AGCTGATCTAGCTAAGCATGGATTTAGTAAAAATATTTTTGTTAAAAAATCATATAGCCT
TACGTATAGTGCTGCAGCACTCATTTCAAATTCTTCGCAAATTTGACGGAAAGACATTTG
TTTTCTCAAACATTCTTTCAATGCTTCATTGTTTATTAAAGCAAGGGATGCAAATATATT
AGCTCTTATTTCTTTTGGTTCATCTTCGCTAGTGTATCCTTTTCCAGTAATTAAATCTGA
AAAACTTTGAGACTTGCATTCCTTATTCATATCAAAAAAATAATGTGCAGATTCATGAAG
TATTGAGAAATTTTGTCTTCCTTTAACCATTGTTGAATTGTAGGAAATTCCGCATTTATC
GTGAAATCTTATTATGTTTCCTGAAAATATTTTTCTTGAAACATCACCGAAACTATAGGG
AATTATGTCAACATTTTCTACGTCAATCATATAATCTTTGTAGTGTTTCCATCTTAACTC
TTTTAATTCAATTCCATAGTAATTAGCAACTTTTTCAATAATAATATATGTCTGGTCATG
ATATTCAAAATAAGTATCGTAGTCTAAATACATAGGGGTCATCCAATCATTTATTTTTAA
GTCTTGATTTCATGAATTCTAAGTACTCTTTTAATTCTTCTCTGAGCTGATCTTTTTCGG
ATTCAGTTAAATCTTCTGTATTTACACGGAAGAAAGTTGTAATTTCATCTTCTTCTAAGT
TATCAGAATTTGGATTATCAGTACGACCTAGTAGATAATCGGTAGTTACATCAAAATATT
CAGCAACTTTTTCTAAGGTTTCTGCTTTAGGACTACTTTTTTTCCATGAATATATTGAGT
TACGGCTTAAATTTAATTTTTCTGCTAAATCAAATACGGATAATCCTTGTTTTTTTGCTA
GATACGAAATCCTTTCAAATAAGGTCATTTTAGCATATTCTCCTTTGTTGAACAGTTATT
TAATACAAAACTTTTAACTTTACTGTTTACAAATTAAAAGTTTTGTATTATTCTGTTCTT
GTAAGTTATTTAGATAGAAAAAAGCAAATTAAAAACACTACCTTTAAAGCATTAAGTTTG
GCGACCGAGTGCAAAATAAAGGCTTTGCTATGTTTTTTCTATACACCGATAGTACAAAAC
TTTTAACTTTGTGTCAATAGTTTTGTAGTTTATTTTCTATCTAATTAACTTACTAATACT
AATGAAAGGAGCATCGAAAATGCCAGACACATCAGTAAGTCGTCAAAAAATTCGTGATTA
CTTTGAAAGTAAGGGAATTTCGTTGGTTAGTGTTGCTACCTATTTTGATATTCCAAGACA
AGATTTGATCGATTATCTGAACGGAAAAAATAAAAGTAAAAAAGCACACGAAACACTTTT
GGCAATTATCGACTTTTACAAAATCAGATAGGAGGAATGAAAATGGAAAATTTCTTAGAT
ACATCTTCAAAAAACTTTCTATACAACATTATTGAAAAAATCCTGAGAAAAATGTTCGAG
CAAGTCATAAATGAAGCTAGTCAAGGATTAAATGAACGTGCTGAGTATTTAGACATCAAA
CAGTTATCGTCTAGATATTCAATGTCTGTTCCTGAAGTTGAACAAAATTTTGTAAAAGAT
AAACGTATGCAAATGATCGAAAAAAGAAAGCCTGGTACTAGCAAGGGAAAAAGATATTGG
CCTGCTAAAGAAGCTATAAAAATTTGTAATGACATCATGAATCATTGGGATTAAAGAAAC
GGTGATATAGAAATAATTTAGGGAGGTTTTACAAAAATGATTATTTGCTACAAAGGCGAA
GATTTAAAAGTGCAAGAGACTTGTAGCACATATGACAACATTTCAGTTGTGTTGTTTAAA
GGGCAAAAACGAGTGTATAACCATCGAACTAATGAAATTGTCGGCGGCGATGAACGTTTG
CCAGAAGCAAAAGCAATTCGAAATTTTAACGGTTCTGTGATGGTTTTAGGGAGGTGAAAG
CAATGAAAAAAGTTTATCAATCACGTTTGGTGTTGACCTTATTTGCCGCATTTCTTTTTG
GGATTATTGCAAGAGAAAGTACAAGTTTAAATGTTCTGTTACTAATTTGCGGACCTGTGG
CTGCGTTGTTATGGGTACATCACGACGAAGTGAAATATCAAAAAGAGGTGAAATAAATGT
TAACAGCTAATGAAGCTTTTTTAGTACGTGAGGCAGTACGAGAAAAGATTGAAACGTTAA
GAGAAGCAGTACGCCACGAAAGTGCAAAGCATCCGACAATGCAAGACATTCGCACGCTAA
AGCATTTTCAAGCAGAGTTAGAACGTTACGAAGTTGCTTATCAAAAAATGCTCAACGAAG
TGGGGTGTTAGGTGATGATTGCTGTATTGAAACAAAAAGAGCCTACCTCGTCTGTCAACG
AAGTAAGCTGCTAAACAAAAAAATATACAAGTAAATAATAACACGGAAAGTAGGAATTTA
AAATGAAAAACTATTATCACGTAAAAACACAAGAAGCATACGATAGCTTAATGGCCTTTT
TGGAAACGCTAGGGTATAGCTGGGATAATGACGACGAGCCAACAGAATTTGATGCTTTTG
TTATGCACAGAGAGGCAACAGTTATAGAGGTAGACGAGAAGAAAATGAAGTTAATTTATA
TGAATACTTATGTTTTTAAGCAACTTAATGCTGTTATCAAAGCAAACTTGATTGAATGGC
CAGCAATTGCGTTAAAAGAAAAAATTGAAGTCTCAAAAGAGTTTGATGAATGGGTGCAGA
AAAGTAAAAAAGCACATATTGATTATAAAAGTTGGTGTATTTGGCAAATTAATAAGATGG
GATGGAATCACTGGTTGGAAGATCCTATTACAGATGAAGAGTTGCTTACCAAGAAAGGTT
TGGAATGGACGGAAGAAGTAGAAGAAAATCAAGAACTGCATACACGTGCGATTCTTGATG
GTTACACAGTGAAAAAAGAACCAATGTATGAAATTCCTTTATCTTGTTTAAAAACAACGG
ATGGAGAAGTTCAGTATCTAAGCTATAAAGATAAAAAATGGTTTGCTAGTAGAAAACATA
CTTGGCTAAAACAACGTTTCACAGAAACAGAACTAAAAGAAAAAGTACCTGAATTTTATC
GGGAATTAGCAAAGGAAGTGTAACGCTTTGTTATCACCGTACAAGAAAATTAGGCGAAAA
GCGGGCATGTCACAAGAAGAATTAGCGAAAAGAATGCTGCTTCCTGTGAAGCTGATAAAA
GTTTATGAAAAACGTAATGTAGACCCACCGTTGCATTATCACGCCAATTTTAAAGCGATT
TTCAATGTAACAGATGAAGACATTAACCAATTAAAAACAACTGGAGGAATAAAAAATGCC
AAAAATTAACTTAGCAATTGAAGCAGATTCAGCAACAGAAATGAAAGAAATTTTATCTCA
ATTAGCAACGGGAAGCGTTGTAGAAGTAACACAATCTTTAAATACAGCTAATAAAAAAGC
TACAGAAGAAGTAGAAAAAGCAGCGAAGAAAGAACCTGCAAAAAAGAAAAAGGCGACTGC
GAAGAAAAAAGAAGAAGTTTCTACGGCCTCAACCTCAGACACCGAACCATCGAAAACTGG
GGAGAAAGTCGTGCCTACTGATTCAGAAACAGAAGAGGTATCAGCAACAGCCGATTTACA
TCCAGGGGCAACAAAAGCAGATGTACAAGCAGCAATGAAAAAAGCAATGGCAAACGGCAA
TCGTGATCGGATTAAAATGTGCTTTGGCCGTTACAACGCAGAAAAACTTTCAGACTTGAA
AGAAGAACATTACGGCAAATTTATCACTGACTTAGAAACGTTGGTAGGTGAATAAGCATG
CCAGTAGGAAGTCACGCTTTATTAGGAGCGAGTAGTGCGCATCGGTGGCTAATATGCCCA
CCTTTGGCACGACTAGAGGAAAAAGTAAAAGATCGCGGCAGCTCTTATGCAGAAGAGGGA
ACAACTGCGCACGAATTAGCAGAGTTGTATTTGGCGAAGCGGTTTAAGCTATTAACCGCT
AGAGCGGTAAACTCTCGATTGAAATTTTTTGAACGAGACCATCCGTATTATGACGAATCC
ATGAAAGAATACGTCACTGCTTATTGTGATTTAGTAGAAGAACGTGTCAATCAATACGAA
AATGCCACAGTCGAATTAGAACAAAAAGTAGATTTTTCAAAATGGGTCCCAGAAGGATTT
GGAACTTCGGACGTAGTTGTCTTATCAGATAAGACGATTGAAATTATCGACTTGAAATAC
GGCAAAGGCGTTCCCGTTGATGCGTATTTAAACCCTCAACTGATGTTATATGCGCTTGGT
GCGGTGGATAAGTACGACATCATTTACGAATTTGAAACCGTGCGAATGACGATTATTCAA
CCTCGTTTAGACAATATTTCGACCTTTGAAATTGAAAAAGAAGAATTATTATACTGGGCT
GATAATTACGTGGCGCCTCGAGCAGTGCAGGCTTGGGAAGGTACAGGAGAATGGACGATT
ACAGACGACGTTGTGAAGTTTTCAAAAGTTCGTGCCCAACTACGGCCACGTGCGGAGAGA
AATTTTCAGCTGATTGATAAGCACGAACTGAAAGAAGCACCGCTTTTAACCAATGAGGAA
ATTGCTGAAATTTTAGAACGTGCACCAGAAATTAAGAAATGGTTGGAGCATGTGGAAACC
TACGCTTTACAGAAAGCAAGGGACGAAGGCGAAGAGTTCCCTGGTTGGAAAGTAGTCGCT
GAACGAAGTAATCGGAAAATTTCAGATAATGAAGGGCTACTGATGGTTTTAGAAGCCGAA
GGATTTGAAGATGAAGATATTTTAAAACCGCAGGAACTGAAAGCCATTGGGCAATTAGAA
AAAGTTGTCGGCAAGAAAAAATTTGCGGAATTAGCTGCAGACTTCATCATCAAACCAGAA
GGAAAGCCAGTTCTTGTTCCTGAAAGTGACAAGCGACCAGCGTTAAACAGCGTAGAAAAT
GCGTTTAATGATTTTGAAGGGGTGGAGTAAAGGCTATGAAAAAAATTGACACACAAGAGG
CAATATCTTCAACTCTAAAAAAGGGAATGGAGAAAGCGGAGCATTCAGGAATTAACGTAT
CTGAGGATGAATTTACTGTTATACAGCCTTTTGATGATTTAAATGCGGTTATTGTTACCG
TTGAAAACAGCGCAGGAAATCGCCCTGTAAATATTAAGGTGACAGATACGGTGGTTATCT
TAGAACGTCAAGAAGGTACTTTGGATGTATTTAAGTAGGAGGTGGGGGATAAAATGCCTC
AAAAATCATGTAAAGAAAAGCCTGTAATTTTTAGCGGTAAAGGTTATTACATCACAAGAG
AAGATACACGCAATGTTGGGCTTTATGTATTCAGTGAGAATAAAGTGTTATTTAAAGGAT
ATTTTAACACGATTGAAGCGGCGTTATCGTCGTTAGTTACTAACTCATTGCTTGTAGATG
AAACGTGGACAATGAACCTAAAAACCTATAAAGAATCTATTTTAGAGATGAAAGAACAAA
TCATCTCGGACATTAAACAGTATTTTACAGATCAAGCTTCTAATTCGTTAGATGATTTAG
AAGAAGACGAATTATTCAACTAAAAAATATAAGAAAGTAGGAATTTAAAATGGCAAAAGT
AACTGGAACGAAAGTAATTACAAATCAAGTGAGATTAAGTTTTGTGCATGTGTTAGAACC
TCACGCAATGGAAGAAGGGCAAGAGAAAAAATATTCTTGCATGTTGATTATTCCAAAAGA
CGATAAAGAAACCCTTAAAGCGATGAAAGAAGCAATCAAAACAGCTTATGAAGGCGCAAA
AGGGGACAAATTAAAAGGTGTTAAATTTGACCGTTTAAAAACGACCTTACGCGATGGTGA
TGAAGAAATGGACACCGAAGAACGCCCAGAATTTGAAAACGCAATGTTTATCAACGTATC
AAGTAAAACGAAACCACAAGTCGTAAAACGTGAAGATGGCGTGCTTGTAAAAACAGACGA
TCCAGACGAAGTCTATTCAGGTGTTTATGCGATTGCATCTATTAACTTTTATGCTTACAG
TACTGCAGGAAACAAAGGAGTTACTGCTGGGCTAAATAACATTTTAACGTTATGTAAAGG
GGACTTCTTAGGCGGTCGTGCCAATGCTGAATCCGATTTTGGTGATTTAGAGTGGGAAGA
CGAAGAAGACGATATGTTTAGCTAAAAATTGAATAAGGGGCTAAAGTGCCCCTTTTCTTT
TGAAAGGAGAAATTGAAATGAGTAAACAACCAATTTATTTACCTATTGAGTTGCACGATG
TTTTTGAGCTAATTGAAGAGGGAAAATCAAATATGATTTATTTCTCTACAGTTAAAGGTT
CACTTGTTCAGGCAAACGAGTATTCACTTAGACTGTCTGAACTACCGAATATAGCATTTT
ACGTTAAACAAGAATATACACCAGTAGAAGATCAGGAGGTAGGAAAAAATGAAACCAACT
AAAGCACGTTTAAGAAACTATGTGGATACCTTAAAAAATTCAGTGGAAAAAGAAATAAGA
GAAAAAAAGACGAAGGCTATTCGTGCACATATTGAATCGGAGTGGCTGAAAATTGATCCT
GAATTTGAGAAATTGCATAGATATTTCAGCTCACTTAGAATTCGCCAAAACGTAAAAAAT
GAACTTGTCGATTTGTTAGAAGAAAACAGTTTGGAGATATGGAGCTTTTATCGCGATACG
GATGCTAGAGATTTTGAAACCTATAAGAAAGGGTTTCTTGAAAAACTTAAGTATAACTCA
ATAAAAGGGCTTGCGAAAGTAGAAGCTGTTTACGATCAAGAAATCCGAGAGGTAAGAGAA
ACGTACAATGCGATTATTGCAAATGTAGAAAGAGTGCCTGCTAAACAAGGAGTGGCTTAT
CTTGAAGAACTAGGGATCAACGTTGATGTTTTTAAAGAGGAAGAAGCACAGCTTCCGATG
ATTGCCGTTGATAAAAGTAAATTGCGGTTACCATCTGAAACGGCTGATAGCAAATGAAAA
CGTTAAATATTGATATTGAAACGTATTCGGATGAAGACTTAACCAAAGTTGGGGTTTATA
AATACGCTGATAGCCCCAACTTTGAAATTTTACTTTTTGCTTATTCGGTTGATGGGCAGC
CTGTCGAATGTGAGGATTTAACAATTAGTGAAATACCTGACGAGATAGTGGCTGCGCTAA
CAGATAAGAACGTGCTTAAAATTGCATTTAATGCCCAATTTGAGCGCGTTTGTTTGTCTA
AGTATTTAGGTGTTCCGTACTACTTAGACCCTGCACAATGGCACTGTACGATGGTTCACG
CAAACGAATTAGGGTTGCCAGCTTCTTTAGGTCAGTGTGCGAAATATTTAAACATCGAAC
AGCAAAAAGATACGAGAGGTACGCAACTGATTAACTTCTTTTCTAAACCGTGTAAGCCGA
CTAAGAAAAACGGCATGCGCACAAGAAATTTACCTGAACACGCTCCCGAAAAATGGCAAA
CGTTTATAGAGTATTGCATTCAAGACGTCAATGTAGAAATGGCTATCGCGAATAAGTTGA
ATCGCTTCCCTGTCCCCGAAAGTGAGTGGAAGCTTTACACATTGGATCAGCGAATTAACG
ACCGAGGGGCAGAAATTGACCACGAATTGGCAACGGCTGCTATTGACATTATGGCCGATT
TAAGTGAAGCGGGGCTAAACGAAATGAAGGAGTTAACAGGATTGGAAAATCCTAACAGCT
TAGCGCAACTGAAAAAGTGGCTAGAAGAACAAGGAACGCCTTTCGAGAAACTAGGAAAAG
AAGTTGTGTTAAAGGCTCTAGCATTAGGAAACTTGCCCGAGAATGTGGCGGAGGTATTAA
AATTGCGCCTTAGCTTATCCAATTCAAGCACAAAAAAATATTTGATGATGGATAACGCCC
GTTGTTCGGACAATCGCATTCACGGTATTTTACAATTTTACGGTGCCAACCGCACGGGAC
GTTGGGCAGGGCGATTATTACAAGTGCAGAACTTGCCTAGAAACTATTTAAGTGAAATTG
ACTTTGCCCGTCAGCTTGTGAAAGCAAAAGATGTTGAAGGCATCGAATTAATGTATGAAG
ATGTGCCAGACACATTGAAACAACTTATCCGAACAGGGTTAGTTGCCAAAGAAGGGCATC
GTTTCATTGTGTCTGACTTTTCAGCGATTGAAGCTCGAGTGATTGCTTGGTACGCCAAAC
AAGATTGGGTGCTCGAAGTATTCCGCACACACGGCAAAATTTACGAAGCAACAGCGGCGC
AGATGTTCCATTTAGGTGAAGTAACAGACTACGACTGGAAAAGCCACGAAGGTAAAGACA
TGCGCCAACGTGGAAAAGTGGCGACATTGGCGCTTGGTTATCAAGGGGGCCCTGGTGCAT
TAAAAGCAATGGGCGCACTAGAAAACGGTATTGAAGAACACGAATTACAAGATATTGTGG
ATCGTTGGCGTACTGCTAATAAACGAATTAAGAATTTTTGGCATGAAACCCAAAAAGCTG
TGATTGACTGCCTGCAAAATGGCGGAATCAAAAAAGGACCTCGAGGGCTAAAATTCTATA
AAAAAGCGGGTTTCTTATTTATTCAGTTACCAAGTGGGCGAAAACTGGCTTATGCCAAAG
CTCATTTAGAACAAGGGGACTACGGCCCTGCTATTTTTTATGAGGGCCAAGGCGATAAAG
TCGCTTTCACGGAACAGCAAACCTACGGCGGTAAATTGGTGGAAAACATTGTTCAAGCAA
CGGCAAGAGATGTTTTAGCAGAAGCGATGGTCCGCTTAGAAAAAGCAGGATACCCTATTG
TTTTTCATGTGCACGATGAGGCAGTAGCCGAAGTGCCAGAAGGGGAAAAATCTATTGAAG
AAATGAACGAAATCATGTCTGTAGTTCCTGATTGGGCAGAAGGCTTACCGTTAAACGCCG
AAGGGTTTGAAACGAAATATTACATGAAAGATTAATAAAAAGCGGAAGGAGTGGAGGTTT
GCGGCCGCATAAAAAGCTTTTTGCTCCTTTAAAATTATGAAACTAAACAAAATATATAAC
GAAGATTGCTTAGAAGGAATGAAACGAATACCAGATAAAAGTGTTGACTTGGTGATTATT
GATCCACCGTATTTAATGAAGCAAGGTAAAAGCGGTGGGGCATTTGGAAGAGATAAAAGA
AGTTATCACAATGAAATTGAGTCAATGACAAATGACTTTGAAAGAAAAGTATTAGATGAA
TTGGTTCGCGTTATGAAAAAAATTAATTTATATGTTTGGTGTAGCAAAGATCAATTGCAA
GGGTATATTAATTATTTTTCTCAAAAGGGCTGCACGTTGGACTTGCTGACTTGGCATAAA
ACAAATCCTGTGCCAACGTGCAACGGAAAATATCTAAGCGACACAGAATATTTACTATTT
TTTAAAGAAAAAGGTGTAAAAGTTTTTGGTAGTTATTCTACAAAGAAGAAATTTTATGTG
ACGCCAACAAACAAAAAAGACAAAGATTTGTATCAACACCCTACAGTGAAACCATTAAAT
ATAATCGAAAACCTAGTAATTAATAGCAGCCAAGAAAATGAAGTCGTTCTTGATTGTTTC
ATCGGTTCAGGTACAACTGCAGTTGCTGCAATTAATACTAATCGTCAGTTCATTGGTTTT
GAGAAAGAAAAAGAATATTTTGATACTGCCAATAGACGGATTGAGGAAATTTTAGGGAGA
AATAAATAGAAAGGAAGCGTGATGATGGAACAGCCAGAAAAAAACATCAAATTAGCCTAT
GATGGTGAAATCCATCTTGCAGTTGGTGCTTCAAAAACCGAGAAAAAATGGAAAAACAGG
CAGATGTCGTGGTCGGATTTTATCCAACGGCTAAAAACTCCGACAGTGACACAAGAGACT
GTCGAGGACTACAAAAAAATGCCGAAGTCTAAGCAGGGCGAGGTCAAAGACGTTGGGGCG
TTTATTGGCGGTTGGTTAAAAGAAGGACGACGGAAAAGAGGAAACACGCAACAGCGAAGT
CTTGTTACGTTAGATGCCGACAGTACGACGTTAGACTTTTGGGACGATGTACAGCTGTTA
TTTGACCATGCCGCAGCTGTTTACACGACACACAGCCATTTAGTGAAAGGTCCGCGTTAT
CGCTTGATTATTCCGTTAAGTCGCCCAGTGACCGCCGAAGAATATGAGCCCCTAGCGAGA
AAGCTTGCGGAGTTTTTCGGCATGGATAACTTCGATGATACGACCTATCAGGCAGAACGT
TTAATGTATTGGCCTAGTCATTCGATAGACGGGGAGTATTTCACCGATAACATCGATTTG
CCTTGGGTCGACCCTGACGAAATTCTAAGCCAATACGAAGACTGGCGAGATGTGAGTTTT
TGGCCTGAGAGTTCACGGGGGCATTCAATTCGTGAAAGACAAGCAAAAAAAGCAGGAGAT
CCCTTAGAGAAAAAAGGGATTGTCGGGGCGTTTTGTCGCACGTATGACATCATTTCAGCG
ATTGAAACCTTTTTACCTGACATCTACGGACCAACAGGAAGAGAGGACCGTTGGACGTTT
TTAGAAGGTTCTACTAGTGGCGGGCTAGTGATTTATGATGATAAGTTCGCTTATTCTCAC
CACGGTACGGACCCTGTAGGCGATCAACTGGTGAATGCGTTTGACCTTGTCCGTATCCAT
CTGTTTGGCGATTTAGATGAAGACGTCAAACCTACGACGCGGATTGACCGTTACCCATCG
TTTAAAGCGATGCGAGAGTTTGCGATGGAAGACAAGCAAGTGAAGACCTTAATTCAAAGC
GAACGGTTGTCACAAGCGTTAGAAGACTTTGACGGCGAGCTAGACGAATTGGAAGAGAAC
GACAAAGACTGGTTTACAAAATTGGACCTCGAAATTGACGAATACGGTCAGATTATGGCT
TCCGCGAAAAATTTAGAAGTCATTATGCTGAACGACCCGAACCTCAAAAAGAAAATTTTT
ATGAACAGTTTCTCTAATCGTATTGAGGTGAAAGACAACTTGCCTTGGCGAAAATTAGAC
CGAGACAAGATGTGGAAGGACAGCGACGATGCGGGGTTACGTGTATACATCGAAAAAATT
TACGGTATTGTGAACCGTGGCAAAATTGATGATGCGCTAGTCCAAGAAATTGAAAGAAAC
TCATATGATCCAGTGAAAGAATACCTGGAGAGCTTGCACTGGGACGGAGTGCCTCGCGTA
GAAACTTTACTAATAGACTACTTAGGCGCAGAAGATACACCGTTCAATCGAGTAGTTACG
AAAAAATTTCTTACGGCTGCCGTAGGGCGTATTTTTGTGCCAGGGATTAAGTTTGACTAC
ATGCTAGTGACTAGCGGTCCGCAAGGAATAGGAAAAACGCTATTGCCTGCAAAATTGGCG
GGAGACTGGTTTTCTAACAGCTTAGAAGGTGTGACGGGGAAAGACTCTTACGAAGCGTTG
CAAGGTGTTTGGATCATGGAAATGGGCGAATTGTCAGCGACAAAAAAAGCAGACATTGAA
GCCACCAAACATTTTATTAGCAAGCAAGAAGACATTTTCCGCGTTGCTTACGGTCGGCAT
AAGTCCTATTTTAAACGCCGTTGTGTCTTTTGGGGAACAACGAACGACAACGAGTTTCTG
AGAGATAAAACAGGAAATCGGCGTTTTTGGCCAGTAGACGTCGGCATTCAACCGATTAAA
AATAAAGTGTGGGAAATGACCGACGAAACGCGCAATCAGATATGGGCGGAAGCCGTTGAG
TTGTGGCAAGCAGGAGAACCTTTGTATTTAACAGACGAACAAGAAAAACTAGCGCTAGAA
GCCCAAGAAATGCACACGGAAACCTCTAGCATGGAAGGCGAAATCCTTGAATATTTGGAA
ATCCCAATAACGGAAGATTGGTACAAACGAAGTAAGCAAGAAAGACGAGAGTATATTCAG
GGGTGGGGCACGGATATTCAGGAAGAAGGCGAGATTGTTAGAAACAAAGTATGTATTGCA
GAGGTTTGGAATGAATTGTACAACGGAGATTCCAAGAATATCCATCCAGCGAAAGCCGCA
GAGATTCGGCAGATATTAAACCATCTACCTGAATGGGAGAAAAATATAAAAGGAAACAAA
GGGCGTCTAAGATTTGGCCCAGGATATGGGGTACAAGTAGCATATTTACGTGTTACATCC
TAAAACAAAAAAGTAGTAATGATGCGGGTTTAGGTGTAACACCAAAAAAAGCGGAAAGTG
TTACACCTAAAATGTTAGCTGTAACACCTGTAACACCTATTTTGTCGCAGGTGTTACAGG
GAGTGTTACGCCTATAAACCTTGAGAGAGTAAGAATAAATTAATGTTGTAACACTTGTAA
CACCTATTTCTATCCATATATAGAAATAGTAAATATACATATATAGGACGTATATGTATA
TATGTAAAATGGGGTGTTTAGCCTATTCGCGCGCGCGAGTGCCACAAGTGTGACAGACAA
GGAGGCAAGATATGCAAAATGAAAATGACATTGAAAAGTATCTGGTTAGGCAGATAAAAA
GCATAGGGGCACTATGTTATAAATTTACCTCTCCGGGAACTAGGGGCGTTCCAGATAGAA
TTATTGTATATCGTGGTAATGTATTTTTTGCAGAACTCAAAAGACCTGGAGGTAAACCAA
GAAAAGATCAGTTGAAAGTTATGGAAAAGTTTAACGATCAAATGATGCCTATTTTTGTCA
TTGATTCTAAAGAGAAAGTGGATAAATTTACAAGAATAGTTTTAAAAGGATATGTCAGAT
AAAAGGAGTGATCTAAAACATGAAAGCAATCCTACATCCTTACCAAGAATACTCTAAGAA
TTTTATTCTTGATCATCCCTACTGTGCTTTACTTTTAGACATGGGACTGGGGAAAACTTT
ATCCAGTTTGAGCGCTATTGACGAGCTGTTACACACGTTTGAAATCATCGAGAATGTGTT
AGTAATCGCCCCTTTATCAGTTGCAGAAAAGACATGGACCGATGAAATTGAAAAATGGGA
CCATCTACAGCACCTCACTTTTTCAAAAGTGTTAGGAAACCCAAAGCAACGTGAAGAAGC
TTTATTCAAAAAGGCGGATGTCTATTTAATCAATCGTGAAAATGTGGAGTGGCTAGTCAA
TTATTATCAGCGAAACTGGCCCTTTAAAACCGTGATTATAGACGAGCTATCCAGTTTTAA
GTCAAGTAGTGCCAAACGATTTAAAGCATTACGAAAAGTACGCCCGAAGATGGAACGCGT
TATCGGACTAACAGGGACACCTTCCCCTAACAGCCTTTTAGATTTATGGCCGCAAATGTA
TTTATTGGATCAGGGCGAACGGCTGGGCAAAACAATCACCCAGTATCGAAATAAATATTT
TGTACCCGCACAAAAAAACGGGCATATCGTGTACTCTTGGCAATTAATCCCAGGAGCAGA
AGAAGCGATTTACAACAAAATAAGCGATATATGCGTGAGTATGAAAGCAAAAGATTATTT
GCGACTCCCACCGAGAACGGAAAATATTATCGAGCTAGACTTGAACCCGACAAGCTGGAA
ACAGTACAAAGAGCTAGAACGGGAATACGTGTTAGAACTCGAAGGAACAGACGTTGTAGC
TAGTAATGCGGCTACACTATCAAACAAGCTTTTACAGCTGTCTAACGGCGCTGTATACGA
CGAAAACGGTGACGGAAGGGAAATACACCAAGAAAAGTTAAATGCGCTAGAACGCGTTAT
AGAGGACGCACAAGGGCAATCGGTTTTAGTCTTTTATCAATACCAACATGACTTAGAAAG
AATCCAAGCACGATTTAAACAAGCAAAGGCTTTAAATGTGTCTGATGGGGATATTGAGAA
ATGGAACGAGGGAAAAATTCCTTTACTTTTAGCCCATCCACAATCAGCAGGGCACGGCCT
AAATTTACAAAAAGGCGGGCACATCATCGTATGGTTTGGGCTTACATGGTCTTTGGAGTT
TTATCAACAAGCCAATGCCAGATTAGACCGTCAAGGACAAACACAGCCTGTTATTATTCA
TCACTTAGTGACGAAAGGTACTATTGACGAACAAGTAATCAAAGCTTTACAAGCAAAAGA
ACAAGGACAATCAGCGCTAATGGCTGCAGTGAAAGCCAAAATCGAGGAGTACAGGAGGTA
ACAGCTTTGTATGAATGGTTAAATAGTTATCAAAAGTTAGAACAAGAAATCTATTACCTT
GATTGGGAATTAGAGACGTACAAAAGTGAGTTAGAGCGATGGTGCGATCCTGAGGACTTA
GGAAGATATACGTTGACTAAGGATTCTAAAGCATCAAAGTTGGAAGATATTATCGAAGAC
CATGAAAAACGTTTAGCGTGGAAAATGAATTCAATCTACGATTTACGAAAGCTAGTTTAT
AGCTTCAAAGGACTAGATCAACACATTTTAAGAATGAAATATTTTGAAGGTCTGACACTG
AAAGAAATCGCAAAAGAATTGAACCATGGGTATGATTATATCAGAAAAAGACATGCCTCT
ATTATCAATGAATCAAAAAGAGGGCACAAAAAAGGCACAACATCTCTTGATAAATCGTGA
TATACTGATATCAGTAAAATTATGCAGAAAAGGCATCTTCCGTTTTTGGAAGGTGTCTAT
TTTTTATACAGAAAGAAGGTGAGGTCATGGCAAAGTACACAGAGTGGCTAACCGATGAAG
GGTTAATCAAAATCGAAGGATGGGCACGAGATGGCCTCATCGATAAGCAGATAGCCCAAA
ATATCGGGGTATCCGAACGAACATTTACCGATTGGAAAAAGAAATTTTCTTCCATTTCTT
CCGCCCTTAAAAAAGGGAAAGAAGTTGTCGATCGCCAAGTGGAGAATGCATTGTTTAAGA
GTGCCACAGGCTACGAATACACCGAAGTTACAGAAGAACTGACAGAAAACGGTATGGAGA
TTACAAAAAAGGTTACAAAACAAGTAGCTCCTAATCCAACTGCGGCTATTTTCTGGTTGA
AAAATAGAAAGCCAGACGAATGGCGAGATCGAAAAGAAACTCAAATTTCTGGCGAAATGT
CTGTTAGCAATCCGTTCACTAACTTATCTGAAGAAGAATTAAGAAGGTTAGCTAAAGATG
ATGGATAAAATTGTTTTAGGTGCAAAGTTAGAATTATCCCGTCGTTATTTTTGGGACTAT
TGCAAATTGACGGCATCTGACTTTTATAAACAAGATAGAGTGTACTTAAAAGAGTTATGC
GATGATTTACAAGAATTCATTTATGATAGTGATGATAACGTTCTAGTTATCAATGAACCA
CCTAGACATGGAAAATCAAGAACTGCTGGTAAATTCGTAGAATGGTTATTAGGAAATGAC
AATCAAAAAAAGATAATGACGGGTTCGTATAACGAAACATTATCTACAACATTTTCCAAA
GGTGTGAGGAATGCTATTCAGGAAATTAAAGCTGATGAAGGCAGGATAGTATTTTCAGAT
GTATTCCCTGGTGTAGAAATAAAATCAGGTGATGGCGCTATGAATTTGTGGAGTTTGAAC
GGTGGGTACAATAATTATTTAGCGACATCCCCAACAGGAACAGCTACAGGTTTTGGTGCA
GACATTATTATCATTGATGATTTAATTAAAAATGCCGAAGAAGCAAATAATGCTATGGTT
TTAGAGAAGCACTGGGATTGGTTTACCAATACTATGCTTTCTCGTTTAGAAACAGGCGGT
AAAATTATAATCATCATGACTAGGTGGCATTCTAATGATTTAGCGGGAAAAGCTTTAAAG
GAGTTACCTCAATCTGGCTATAAAGTAAAGCATATTAGCATGAAAGCATATGATGAAAAA
GCAGACACGATGCTTTGTGAACAAGTTCTTTCTAAAGAAGAATATTTCCGAAAAAAGAAA
ACAATGGGTGCAGATATCGCTTCTGCTAACTATCAACAGGAACCAATTGATTTAAAAGGT
CGTTTGTACCAAAAATTTTCAACATATGAAACACGCTCTAATTACATTAAAATATGGAAT
TATACCGATACAGCAGACACTGGTGCTGATAATCTTTGTTCAATTGTTTTTGGTGAGACA
GAAGATCATAAAGCAGAAGTATTGGATGTTCTATTTACAAAAGAACCAATGGAACAAACG
GAAACAGCACACGCTGAACAAATTAAAAATAACCAAGTAAACCATGTCCGCATTGAGTCT
AACTCTGGTGGGCGTGGTTTTTCTCGTAATTCAGAAAGAATTGTTAAAGAACGAGGATAT
CGTGGTGCTTATTACGAGCCGTTTCATCAATCGGCAAATAAACAATCACGTATTCTTTCT
AATTCGGCACTTGTAGAAAATATTGTGTATTTCCCATCAGATTGGAAAATAAGATGGCCA
GAATTTTATGAAGCTATGACGACCTACCAAAGGGAAGGTAAAAACAAACACGATGATGCA
CCAGATGCTGTAACAGGCATTGTAGAAACATTAGCAAATGATAACCAAGTTAGATTTATT
CAATGCTAGGAGGCGGAATGATTGTTTCAAAACAGTTTAACGTTAAAAAATTATAAAAGA
TTACGAACAAAATTTTCAACGCAAATTGCAGACGGTCTATTTAATGCAGATGAATTCATT
AAAGATATGAAGCCATTTTTCGATGATAGAGAACGAAAATACAAAGCTTATACAAGCGAA
AAAAATGAGATTGACCGCAGACCTAAACCAGCAACAATAATTATTAAAGTAAATAACAAA
TTGCATGCAGGACTTTACAGCACAGTTGTAGATCAAGCGGCAGATCATTTCACAGGTATT
CCCATCAAGTGGGATTATGATGTTACAGAGCAGAGACGATCCATTATGCAACGTGCTAAA
GATTTATTTTTGAATAACACACTAAAAAACACCAAAACACCGAAAGAGTTCGAACGGCTG
ACAGAGTTAGTGAATGATATGCGGTTTGCCATGCTTGATTCTGACACAGCTCGGTTTCAA
GGTGCTTGCGGTGTTGCTTTTCGTTTGTTAGAACCTGTTGAAACCAAGGAAGGTTGGCAA
TTATGGGCGAGCAATATCGAACCATGGAAAGCTGAAAAATACGAAAATGCAGATATCTTT
ATTCGTGAAAAATACGACGCGCATCAAAAGAAATTCTTCGAAGAGCTAAAAGTCATCACA
AAAGAAACAATTTTGACTTATAGTAGATACGTCGAAACAGATTTGATGGCTTCCGCAGGA
ACCTTTAAGCTTTTGAGTGAAGAAAAAAATCCACTTGAAACATTCTATCTTTCAGAATTT
AAAAATAACACGAATCGTTATTGCGATTTTGAAGTGGCGGAAGAAATTTCGGATGCGTTT
GATAGAAGCTTATCCGACCAACAAAACGAAGTCGAACAGTTTAAATTAGCGTATATGATG
ATTAGCGGTTCTCGTTTAAACGAAGAAGAAGCACAAAAAATGATGGAGCAATTAGGTGTT
ATTAACTTGCCTGATCCGCAAGCTAAAGTTGGTTACGTCACGAAAAACATAAATAAAGAA
TTCAACGAGTATCATCTAAACCAGCTAAAAAAACTGTTCTATACAATCACAAAATCAATT
GATTTTAATGATGAAGTATTTAAGTCAAACGCTTCTGGTGAAGCTCGTAAATGGCAAATT
ATTGCGTTAGAAGCAAAAACAAACACAAAAGAGCAGTATTTCAGGGAAGGTTTAAAAGAA
GTCGCTGAAACGATGGCTGCTTTCATTAAATTTAACGATAAGCTTGATTTAGATGTGTCT
AAAATTGTGTTTACATTCAGTCGCAGTTTGCCAACAGATATTGGCTATCTTGCTGATGCA
TTGCCAAAACTTTCGCCGTTTCTATCTAAACGAACAATTATTAATCAGATTCCATTTGCT
AAAGACCCAGATTATGAAATGGACTTGATGAATTTAGAACAAGGTCAAGATTATCCTAGT
GGTGACTACAAACTAGGTGGTGCAGATAATGACGAAGAAGAAAACAACGGCTAGTGAACG
TTACTGGGAAAAACGTCGTGAATTAGAAGACAAAGCACGCTTGAAACTGGAAAAGAAAAC
TCTTAGTGAACTAGAATCTGTTTTCGAACGTGCTTTAGTTAAAATTCAAAGACAGTTATT
GGCACAAGCTGATTTACACGGTATTACTCAAAGTGAGATGCTAGAAGATTTTAGCAAACG
AGACCAAGAGAAGTACCGTAAGTATATTGAGAAGAACTATGAAAAGTTGATGGAGTCTGA
CGAAGCTTATAAGCAGTTTATTGATGAGTATTTTCCATCTTACGACTATGCAAAAGTCAA
TCGTCTATTGCAATTACGAGCAGACATTTTTTCTACTCTTGCAGGTGAAGCAATCGCAAG
CGACGTTAACGGTAAATTTAATAACGACTTAGAAAACATTACAAAACGAATCTACAATTC
TAATTCTAATGCGTTGATGCAATTATTAGGCGGTTCAGCACCTGGATTAACTAAGAATGA
ACTAGAAAACATCATGAACTATCCGTGGAGCGGAAAAACATTTTCATCTCGTTTATGGGG
CAATATATCAACCCTAGAGCAACGTTTGAGCAATTCCATTATTAATTCATTGGCAAGTGG
TGGTGGGGTTGTGGAAGCTCTTAAAACGATGAAAAACGATGGTGTTATTAGCGGTATGTT
TAAGTTGGAACAAGGAAAGTTTAATCGTTCGATTGAAAATCTTGTTAGAACGGAATATTC
ACATTTTGCGGTAGAAGGTGTAAGAAAATCGCTAAATGATGTAGGTGTTAAGCAAACACA
AAGCTGGTCGGCAGAAGATGAACGTGTTTGTTCTATTTGTGGTAGACGTCATGGAAAAGA
GATTAAAGATGATTGGCATCCACCGTATCATGGACGTTGCCGTTGTACTGAAATACCAAT
TGTTCCTGAAATTAGCGATGACATAGATAAATTGTATGAAGAGATGTTTGGTGATTTATT
GGATGAATTTGCAAGTAAGCAGTGGGGCATTAAATTAAATCATCCAAAGGTTAGTGCAAC
TAAACTCGATTTAAAATCCGTATTAGACAAAACAAACATGCAAGAAGCTTTAGGAAAAGA
AAATTATTCTAATTTTTTAGATCATTTAGATGGGATAACTGACCAAAGGGTGCTAAACTT
AATAAACGTGATGGGGCATAAGTTGGAGTTTAAAGACATCAAAGAAGTAAGAGCATTTGC
GCAAGGCAAATCAATTCAACTTAGTCAAAAATCATTTGATGGGGATAGGGGTGTTAATCC
TTATCAAACAGTTTATCATGAGATAGGACATGCTTTGGATCATCTTGGGCTTGAAGTATT
AACAGGAAAAAATACGATGCCGACAGGAAAACTAATAAAAAGAAAGCTAGGAAGACGAAC
CACTTTTATAGAAGAGCATATAACACACGCATCGTCACTTTCTGAGTATAACATTAAAGA
AGCGCTAGAACGCGATTTTTGGAAATATGTTAACGGAGATTTGCCATCCTATAATGATTT
AGGTAATAGACCTAGAAATGCGGATAAGAAAAAGGCTTATGATGACTTAAGGGCGGAAAT
TTATAAAAAAAATACAGAGAACTTACAAAAAACTAGAGAACGATTATCAAAAATAGTTAG
GGAAAATCCTAACTCAGTATCCGCTATTTCAGATATGATTGAATCTATAGGTTCTTTAGG
AGACTATCCGTTAGGTTTTGGTCACGGCAAGCGCTATTGGCAAACAACAGGTAGCACAGA
AACGGAATTTTTTGCACATATGACAGAAGTGGTTGCTAACGATAAGTCAAGAGAATTAAT
GAAAGAGATTTTTCCGACAGCAGTAAGCCAATGGGAAAAATTAGTAGATGATATTTTAAA
GGCGGTGAAATAAGTGTTTAGTTGCGAAGATGGCGCATGGTCTATTATTGATGATGCAGT
TAAAAAGTATGAACAACATTTCCATGATGAGTTTCCAATATATGAATATATCGATGTAAC
AAAGAGTGATGACTTCGATTTTTCTATTCTAGGTGCAAAAAAATTAGCGAAATTCATTGA
TGAGCATATTAAAGAAAATAAATCGGTCCACGTCCCGTCAGATTACCACAGCAGACTTTA
CTAAGCACTTAAAGGATAACTTTGAGTGCTATTTTTATACCCTAAATTGGAGGTGAGATC
ATGAAAGGATTATTCGAAGCAGTGTTAAATTTAGAAGTTACTAACGGTACAGAAAAAGCC
TATAAAAAAGCTTTTGAACAAGAAAATGAACGATATTTGACCAAGCATACGTTAAGAGAT
GGCAACGGTCATATCGTTAAAGATGAGCTTGAATCAGTTTGGAGCGGTAATTATTGCCAC
GTCGATATTTTGTATTCTATACCAGCTAGAAAAAGTAAATTAACTATTTCGATTGTGTCG
AGAACTCTGCAAAATGTAAAAGATGCTGTCACTGATTATCAAATGCTTGGTGCTGAACTG
GTCCATAAAAATTGGGAGTGATTTACTTTGAATAAAAAACCTGTTTTAACGATAGCGTTA
AAACAAAAATTATACTGTCGGTATAGATTTTTTCAATTGTACTTCTTGAATATGTTTAAC
TATAAGAAGTTTTTGGAATTACAAGAATTCATTTTAGAAGAATTAAAAACGGATATAGAA
AAATATTTTAAAGTTAAAGTGAAATAAAAAGTCTGACAAATGTTAGGCTTTTTGTTTTGT
CCGAAATGACGTTAAACTAGCGCAATGCTGGGCTTAATTGAATGGTGGGGCGCAATAAAT
GATCTAAAGCAATGCGGGGCGTGTAAACGAATCGTGGGGCGAAAGGAGAAACAAAATGAA
ACCAAACCTATTACCAATGGATTTACAAATGTTTGCCGAAGAAGACGGTGGTACAAACTT
CACTTTCGATGATTTTAAGGCATTTGTAGAATCAAATGAAGAAGCACAAAAATTTGTACA
ATCACAGTCACAATCAGCTGCAGATAAACAATTAGAAGCTTGGAAACAAAATAATCTTGA
AAAAATCAAGGAAACAACAATCAAGGAGTATGAAGAATCTAAGAAAAATAAAACTCCTGA
ACAAATTAAATTAGAAGAATTACAGGCTGAATTTGAAGCTGAAAAGGCATTACGTGTGAC
TAGTGATAATAAAGCTTTTGTTGCAGAAAAAATTGCTGGCTTAGATTGGGACGGAGATTT
GAAAGATTCTATTTCTCAATTTATGTTAAATAATCTTGTTAGTTCAGATACTGAATTTAC
TAAGAAGGCTGTAGAAGGCTTTACAGAGCTTTTAGAAGCAATAAATGATAAGCATGCAGA
AGCTATTAAAAATGTAGAAATGACTAAAGCTTTTGGTAATAAATCGCAACAAACCAACAT
GGTAACTGGTAATCAAACAAAATCGTTTGAAAATCCAGAGGCAGCATTAGGACAAAAATT
ACAAGCATTTATCGATTAGGAGGAAACTACAAATGAAAAAAAGTTCATTAAATAATCTTG
AGTATTTAGATATTTCACAGGAAGTTAATGCATTACAAGTTCCAAATACACCATTTTTAA
GCTATTTGTTAGGCGCAGGCAAAGTTGAAGCTGCCAAGTCAACTGAGATTAAATGGCGAG
AATACGGCATGAATAATGATGATTCATCTGCTCAATTAGAAGGCGGAGAATACGCAGATG
CGGAATCTGATCGTACATGGTTTAACAACTATACTGAAATTTTCAGAAAATCAACTTCTG
TATCTGGCACATTAGATGCTATTAATGTAGATGGTGTAGGAAATGAATTGAATAGCCAAG
TAGCTCTTCGTGCTACAGAAATGAAAATTGACTTAAATCGTAAATTGATTGTTGGTGTAA
AGGCTGATGAATCTGGTTCTAAAGGTCGTCAGATGAACGGAATTTTAAATTTGATTAGCT
CAACGAATAAAGTCGAAACAGCAGCTGCGGGGGCAGTAACAAGAAAAGATATTGATGCCT
TATTTAAAACAATGTTCCAAAAAGGATACATGGGCGAAAAATTATGTTTAGTAGCACCTG
ATATGCAAGAATTAATGACTGATCAGTTGGATGAAAAATCAACAAAAATTGTGCAATTTG
GCGATAAACTTACTTTTGGATTGCAACTTGGAAATATTGTCTCAAATTACGGTTCAGGAA
TTGCGTTAATTGAACCCAATTTACCTAATGGAACAATCGCAGCTATTGATACTAATTATG
TAAAATTACGTCCACTACGTGAATGGCGTGCGGAAGAATTAGCAAAAACAACAGATTCAA
GACGGATTGGATTAGTTGGTGAGTACTCAATTGAATACAAAGCTTCTAATTCTGGAGCAA
TCTTGAACTTGAAAGCCTAAAATATAATAACGAAGGAGGAAATTAAAAATGGCAACAGCA
AAAAAAGAAGTAACCTATCGTGTGCTTGACAAGAAAAACTTTGTGGGCTTTATGCATCCT
AAAACAAAAAAATTTATCACAGCAAACGAAAATAATGAATTTGTAGTTTCAGAAGACGAT
AAAGAAGCTATTGAAATATTAGAACGTGCTGCAGATACTTTTAAAGTTTAGGTAATGATG
CTTTATGGTTGATGAAAAAAAAGAAGAAATCGTTGAGAAAATTCAATTGATGCTACCTAA
CGCTTCTGAAGATAGGATTTTGTCTGTTTTAAACCTTGTTATCTTTGAAATCAATTCTTA
CAATATTTATAAAATTGATATTGCTTGGGACGAGTTTGAACCACTTATAATTGAGGTTAT
CTACAAAGCTTTAAAAAACGAAATAGATAAGTCTGTAGCTAGTGTAAAACGTGGTGATAC
ATCAATTAGTTATGTAGTTGAATCAAAAGACATACAATCACTCATGAAGAACTATAGCAG
TGCTATTAAACGTATTTTAGGCTGTGATAGCGGGGTGTTTTTCTATTGAATGAAGCAGAA
ATTTTAGCAGCTACTTATTTTGATACCTGTATTATTGAGAGAATGAGCGATATTGAAAAT
ACGGAAAGTGGGATTACTGAACAAGCTTATTTTCCAATTCATGATGGCAAGTTACCCTGT
GCTTTCTCTCAAGGAAGTATGGGAAACTTACCTGTAATAGAAAACAAAGAAGCGTTTAAT
ATCTCTTATGAAGAACAAAAACTTTTTTTAGAACCTAATATAAAAGTTAAAAAAGGAGAT
AGAATAACTATTGCTCAAGGTACAGGTCAAAAACATGTGTTATTTTCAAAAAAACCTTTT
TATTATCCAAGCCATATAGAAGTAGTGCTATCAGGAAGTGCAATTGATGAGTAAAAGCGA
TCTTAGAATGAAATCAAATGCTGATAAAGTTATTGCAAATTTAAAGAAAATGACACCCAT
TGCTGAAAAAGAAGGTACTGCAATGGTGAATGATTCGTTAGCTAAAATTTATCAGTTAAT
TGTACCTTTGACACCAGTTAAATCTGGTGATTTAAGACGAGGCTATCGAATCATTAAAGC
TAGAAAGTTGTCTAGCGGTCGTATCGTGGGAGCATTGATTAATAATGAAAAATATTTTAG
GTATGTAAACGATGGCCATCGAACAAAAAATGGCGGATTTGTTAAAGGCAGATTTATGTT
GCAAAAATCTAATAAATTAGCTAATGCAACATATATTCCGAAACGATTTAAACAAATGGC
GATTATCATTGTTAAGAAAGGATAGATATGTACGATAAAATTTTAAAAATGCTTACTGAC
ACAATAAAACAGTTCTCGGATGCACCTATCTATCTTGATAATGTGATGCAATCGTCAGAA
CCGTTTTATTTCGTTTTGAGCGTAGAAGAAAGCATGACTGATAATGTAGGTCAAAACGTT
CAAAATAAAGCATACAATGTTGATATTGCACTGGTTGATAGTAAGAAAGATAAACAATTA
GTAAAAAGCCTAACAGAAAGCTGTGGGGCTTTTTTTAATGTGTTGAATTTGGACGGAAAC
GAATTGTTTCCAGAAGATTATCAAACGTTTAAAACAGACGGAATTCAACATATCAATTTT
AATGTTGCGTTCCCTCAATTAATTGAATGGAGTGAAAAATAGATGGCAAAAAAGAAAAAT
GTAAGTGTCATTTCTGTAGAGAAGCCAACGTGGTTCCCACTAACAGACGAAACGGGCGCT
TTTCCAGTTTACGGAGCGCCAATTACAATCGGTACTGCTGTAAGTATCAAACCAGATGTT
ACAACAGAAACAACGCCTGACTATGGCGATAGTGTAGTTCAAGATCAGTATGTTGCATTT
GGTGGTGCAGAAGTTACTTTAGAAACAAACGGCTACCAAAATGAAGTTTTAGCTGAAATT
ACAGGGGGAAAAAAATTAAAGGGTGGCGTATTGCGGTCTGCGGATGATATTGCATCAGAT
GGCGCATTTGCTTATCGTCGCCGAAAATCGAACGGTAAATATCGCTATACGATTTTCTAT
AAAGGAAAATTTGCTTTAACATCTGATGAAACATCTACATTAGAAGGAAGTTCAGTATCT
TATACCCATCCAGAATGGACGGGGTCTTTCGTTGATGTTCCAGGGTTGGGTTATATGTAT
TCCGTGGATGAAGACGATGAAGGTGTTGACTTAGAGATGATTAAAAACTGGTTTACTGAG
GTAATGGATCCACGTAAAGAAAATACTACTGCTGTTACTGGTGTAACTTTAGACCAAACA
GAGTTAAATTTAAAAGTTGGCCAAACAGCAACCTTAACACCGACAATTACACCAGATAAC
GCCTCAAATAAAAAATATCAGTTCCGTTCAGAAAGTGAGGCTATTGGAACTGTAACACCA
ATTCAAGGGAAGGTTACTGCTGTAGGAGAAGGGACAACGGAAATCGTAGTCACAACAGAA
GATGGTAACTTTACCGCAAAATGTACATTAAATGTAACAACAGCAGATTAAAAATAACAG
TTTAGGACGACCTTGTCGTCCTATTTTATATGGAGGAATTAAAATGGCAAGTAAATTTCA
ACAAAAAATTAAATTAATGATTAAAGATGGAAGCAAATATACTACAAAACAATTCACGTC
GGCAGAATTTTTACCAGGTTCAGTCATGGATATAGGTACGGATTTACAAATCAGGTTAGA
AGAAGCAACAAAAACAAATGATATGGAAGCAATTCGTCCTATTTTAAGAGAATGCTATGA
CTTTATTGCTGACGTTATTTTTGAAAAACAGTTTACTGGACAAGAATATATTGACGGTAT
GGATGCTCGTGAATTATTGAAAATTACAGCTCAATTGTTAGGTTCTGTTACTTCTGGTTA
TGATGCAATTTATTCTGAACAGAAAAAAAAGTAACGGAACTTTTATACCATCCTCATTTT
AAGTACACGCCACAATATCGAGAAGCAGAACTAAAAAGTTCGCTTCTTGAGAATGGGTGG
ACTTTAAATGAGATCGAAAACACAGATTTAAACGAGCTTTTGAAAATTTATGCATTTAAA
GATGCTGTAGACGAATTTGAAAATATCAAATATCTTGATGAAAATACTATGTTCTAAGAG
GGAGGGGGTACTTTTTGAACAATGAAGACTTAGTCTTAAAAATGATACTGGATGAATCTG
GCTTTTCACAAGGATTAAATTCAGCAGTAAAAAAGTTACAAGGCTTTGATGTTGAAGTTG
ATAGAACAGGACAAAAAGGCGGCCGATCTCTTGGGAGCATATGGACGTCGTTTGCTGGTA
ACTTTTTAGCCAGCGGAGCTACTAAAATCATCTCAAAAGGAATTGGGCTGATTACCAGTA
ATATTGACGGAGCTATCAATCGTGTAGATACGTTAAACAACGCAAATCGCGTATTTGAAA
ATATGGGCTTTTCAGCTGGCGAAACATCAAAAACAATGGATAGCTTAAAGAAAAGTATCC
AAGGGTTGCCTACACCTTTAGACAGTGCAATTAAAGGTGTTCAATTAATTGCTTCGTCTA
CAAACGACTTAGGAAAATCAGAACAGATTTTCGCAGCTTTAAATAATGGTATCCTCGGCT
TTGGTGGGTCTGCAGAGATGGTAGACAATGCTATTATCCAGCTTTCCCAATCGTTCTCAA
ATGGTAAAGTAGATGCGCAAACTTGGAACTCAATGATTAACAGTGGTTTGGGTCCAGCGT
TGAATGCTTTAGCAAAACAGATGGGATTAACAGCTGGTCAGATGAAAGAAGGTCTCTCCG
ATGGTTCAATTTCAGTTGAAGAATTCCAAGATGCTTTAATCAAATTAAATAAAGAAGGCG
GTGGCGGTCTTAAATCATTAGAACAGATTGCTAAAGATTCTACCGCTGGTATTAAAACAG
GTTTAGCTAACATGAAGACTGCAATCGTTCGTGGTGTGGCCAACGTTGTTACTAAAATTG
ACGAAGGATTAAAAAGCGCAGGTTTTGGAAGTATAAGTGAAATCATTGCTGACAAAGGGG
CAAAAATGGAAGCAGCTTTATCTAAATTTGCCGAGATGATTCCGCCAATGATTAAAACAG
TCAAAGAGTTATATGATACCTTGGAACCTTTTGCGCCTGTACTTGCAGGCCTTGCTGGAA
GTATCGGTACCATGATGACAATCAACAAGGTAAATAGCTTAGTCGAAGATGCAGTAAAAG
GCTATAAAAATTGGCGTGCCACTACTGAGGGAGTTACAACAGCTCAAAAAATTCTAAATA
CTGTTATGAAAGCAAATTGGATCGGCATCATTGTTTCTGCAATTGTTGGTCTGATTGTTT
ACATTGGTTATCTGTGGAAAACTAATGAAAACTTTAGAGAAGCGGTTAAAAATATTTGGA
AAAATATACAAGAGTTTATCTCAAGCGCTGCAGATATTGTTGTAAAGGCTTGGGATTCCA
CAATGGAATTTTTCAGTAACATGTGGAATGGCACAAAAGAGGCTTTTTCGAATGCTGGCA
CATGGATGAAAGAAGCACCTGGAAATGCAGCCGACTGGGTTAAAAATAAGTGGAACGGTA
CCAAGGAATTTTTCAGTGGACTTTGGAATTCAACAAAAGAAGGCTCAAAAAATACATGGG
AAAATATTAAACAAAGTGCTGCTGACAGTGCTAAAAGTGTTGGAGAAAGTTTTAAAAATG
GCTTTGATAATGTGAAAGATTGGTTTAAGGGTGTTGGAAAATCAATATCAGATGTTTTCA
CAACAGCATTTGATTTTGTCTGGAAATATATTGGTCCATATGTAACAGGAATCAAAAATG
CGTTTAAAATGGTTGTTAACGCTATGAAAGCGAACATTGAAAATGTCAAAATGATCGCTG
AAAATGTCGTCACCATTCTAAAAAATGTTCTATTAGCTCCAATTCTTTTCATTACATCAA
TGATCACAGGTGGATGGGAAGAGGCAAAAGAAAACATGATTGCCGTTTGGGATAATATTG
CTGAAGCTGCTCAGACTATTTGGTTCGGGATTAAAAATATCTTTTATAACACTGTTACAG
CTATTTCCTATTCAGTCACTTCTATTTTTAATGGATTGATGTTGACAATTAAAAAGATTT
GGATTGATGTGAAGTTATTTTTCACCTTACTCTGGATTGACATTAAATATGGAGCAATCA
ACGTTTGGATTGAAATTAAATATTCTATCATCGAAACGTGGATAAATATTAAATTTGAAG
CAATTAGAATATGGGAAAGTTTGAAAACTTGGTTCTTTGAAACAGTAGAAAACATTAAAA
ATGGTGTAATTGATGGTTGGAATAACTTAAAACAAGGCACAGTTGATACATTTAACGCAA
CTGTTCAATGGTCAAAAGATACCTGGAATAATTTTAAACAGTGGATTGTTGATCTTGTGA
CAGGTATAAAAGACGGCATCATTAACGGTTGGGAAAACTTAAAACAGGGAACAATTAATA
TTTTCAACAATTTGGTACAAGGTGCTAAAAATGCGTGGAATAATCTTAAAAGAAGCGTTA
GTGATACAGTTGAAAATGTGAAGCAAACCTTTAATGATATGCGCCATATCGATTTATTTG
AAATTGGTAAAAATATTATCCAAGGATTAGTTAACGGTATTGGTTCAATGATTGGTGCTG
TGAATAAAAAAATTAAAGAAGTTGCTGGTAATATTAAAGAAAAAATCAAAGGTGCTTTAG
GCATTCATTCACCTTCAAGATGGATGCGGGATATGATTGGTAAAAATATTGTATTAGGTG
TTGTAGCTGGTATTGACCAAGAAAAAGGAACGCTTGACAAATCAGTGAAAAAAATGACCG
ATTTACCAACAGAGTTACCAAATTTTTCTACTACTGGCAGATATATCAACCAACAAGGAG
CTCAAACAGAAAGCTTAGCTAAAAATAAAGGTAATGCTACGACTAATATTGGCGGTGATA
CTTTCAATATCAATATACAAGCTATGGGAAAATTAAATGAAAAACAATTAATGGATATGG
CTAAAGACCTCGTTAAGTATATTCAAATTGTTAAAAATAGAGATAGTGATGCAACGGGGG
GTGCTTTTGGTGGAATTTAAAAGAGGACAGTTTTTTCTTAATGGAAAACATAGTTCTGAA
TTCAATGTATTTATGAGAGAAAGACCTGAACGACTTTCTGCAGGACGTGTGGTAGAGCTT
AGGGAGCGAATGGGTAATGATTCAATAGCCGTTGATTTTGCATATTATAAAAATGTAGAA
CGTACCATTACATGCTATGCGAAAGCAAATACTTTACAAGAAGTTTCTTTTTTAGAAGAT
GAAATTTCCTTTTGGCTCGATATGGGAAACTATTCTGATTTTATTGTCTATTTTGATGAG
CATTATATTTATCAGGCGATTGTAACGAGTCCACCAAAATTTACAGGAACAAGAAAAAGC
GGGGTTTTAATTCCTTTTGAATTTACTGTAAGTATCCGACCTTTTAAGAAAAATCGTATT
GGCCAATATTGGATAAGTAATCCTAATCAGTTAATCAATACAGAAAAATATCCTTCAGAA
CCCATTATTCAGATTTTGGGGTCTGGGGATATTTCTTTTTTTATTAATAATCAATCATAT
TCATTAAAAGCAATTAACGGTGACATCATTATAGATTCAGAAAAACAAGAAGCTTATAGA
AAATCAGGTGGAGCATTTGAAATCTTGGATCATAAAACACTTTTTAAAGATTATCCGATT
TTAAAATGTGGAGAGAATAATTTTCGCTGGACTGGTAAAGTAACAGAGTTTAAGGTTCAG
CCGAATTGGAGGCGAAAGGTTTGATTCCAGTTATTTTTAAACCTGGAGAAAAAGATTTTT
CAACAAATGGATTAGGACGTCTTGTTGATGCGACACGTTGCGAAATCACTGAAGATGCAA
ACGAAAAATATGAACTAGAAATGGACTATCCAGCGATTAGCAGATTTAGTGATTATTTCG
AAAATGGCTATCAAATTAAAGCAAAGCCAAATGACTTAGAAGAATACCACATTTTTGAGA
TCAAACAAACGTTTAAAGATACTTTTACTAATAGCATTGTTATTTATGCCCAATCTCGTA
CTTATAAGCTAGGAAACAGACAAGTGAGGCTAGTAACAGTTGATAATCGTAATGGTGCAG
AAGCAATGAAATTAATCGAACAGAACATGGACGAACCTTGTGATATCAAACTATATTCTG
ATATAAATACAGCTTCTAGCACTACATTTGAAGCTAGAAATGTATTGAATTGTATTGCAG
GGGAACAAGGTTCTCTACTTCAATACTGGGGCGGAGAAATAAAACGAGAGCCTTTTAAAT
TATCTTTGCTAAGGCGTAGAGGACGAGATAACGTTGGAACTGTTCGTTATGGTAAAGATT
TAAAAGGATTAACCATTAAATTTGATTGGCAATCAATTGTTACTAAAGTTTTGCCATTTG
CAGAGCTTCAAAGTGGAGCAGACGGAACTTCTCAACGGATTTATGGAAATGCAGTTAAAA
GCGAATATATCAGTAAGTATCCTGATGTTTACGCTCAATACATCCAATTTACTGAAGATC
AAGGAGTAAAAGATTTAGCTAGCTTAAATAAAGTGGCAAGTAAATACTTCACTACATTAT
ATCCAGGAAGTGATAAGCCTAAAGTTTCTATTGAATTAGAAATTGAGAAACTTACAGATT
CAGAAGAAGCAAAAGAATTTGCTAAGATGCGTAACTACAATTTATTCGATACATTCATTG
TGTACCACAAGCTTTATGATATTGACATTCAAACGAAAGTTACAGGAATTGTCTATGATG
CTTTAGCAGAAAAAACAATAAAAATCACTGCGGGAGATATCCAAGTTGCTTTTTATAAAC
AGCAAAGTCAAGACTTTCAAGAAGCTATAAAAACATTGACAAAAAAAGAGTATATGAGTG
ATTTTGTAGATTATATTACTGATTTGATTAACGGTGTTGAAGGCGGAAGTATACGTCAGT
ATCCTAAAAATCGACCTAACACCCATTATTACTTAGATACGGAATCCACGGATACTGCAA
AAGATGTGATTGCAATTAATCACAAAGGAATTGGATTCTCAAGAACTGGTTGGAAAGGTC
CATTTAAAAATGCGTGGGGAATTAATGGAATATTGAATGCGGACTTTATAGGAGCTGGCA
AAATAAAATCCAATATTTTTGAAACATCATTTAATAGCTGTGGAGATATTTTACGTATGG
TAAACGGTACTTTACAAGCTTGGAATAATAAGAAAAAAATCATGGAATTAACTAAAAAAG
GGATGGAGTTTTGGAATGGTAATAGTCACGTTGGCACGATGGGAACAAAGGGAAATCCTT
TTCCAGGGTTAGCAGATAAAAATGGAAATCCTGTAGTTTCTGATGGGAATTCATTACTAT
TAGTCGCAGATAATCCCCAAAAAATTATTGGTTTGTCTAACCAATCAGGCACAGGACATT
TAATTACTGGTCCTACACAGTTTTTTGTTGGAAATAATTTTAACTTTTTTGGTCCAAATG
GAAGTAAAGCAATTTTGACAGTTGATCGATTGATTGTGGGCGGCAAAGAAGTTATACCTG
GTCAAAATGGTAGTGGCGGTTCTGGAGCTGGTACAGGTGGTTATCCATCCGAAGTTACAA
GCGATGCAGATAAATTTGCTTGGGACTTATGGAGTTACCTACTAGCTAACGGATACAGCA
AAGCAGCTGCTGCAGGTATCCTCGGAAATGTACAAGGAGAAGTTGGTCCAAGTATGAACC
CAGATACCGAGCAAATAGGCGGTCCAGCTTACGGATGGGTTCAATGGGACGGTTCAGCAT
ATCCATTGGTAGGCGCACCAACTTGGAATGGCCGAGAATATGTACAACGCTTAATCGCAG
CTGCAGGTATCAAACAAGACTATAGGACGTCATTAGCCCAAGCTCAATTAATTAATTGGT
GTATGTTCAATGGGCAATGGTTAGGACAAGTAAGTCCATTAACAGTTGATGAATTTAAAG
TTGTTAGCTCGCCTAAAACCGCTGCTTATGCGTTTGAATTAAACTTTGAACGTCCAGCTG
CAGCACATCAAGAAAGACAAACCTATGCACAAGCATGGTATGACAAATTCAAAGATTTGA
AAGCTTCTACTGCAACAGGAAAAGCTGGGATAGAACATTTGGAGACCTTAATGGGCAAAT
GGCTTGGTAATGGGCAATGTTATGCCGTTCCAGCCGAATATTCTGGTTTTATGGGCGGCT
GTGGTTTAGGTGCAGGAACAATTTATGGCTTTTCACATGTAATTGGTGATACATCATCTG
CTGCAGATATTGGTGAAGCATATGATTGGAATGCGGTAGGTTGGCGAGTAATCCAAAATC
CAACGTATCAAGATTTAGTAGTAGGAGCAATCGTCAATATTAGACGAGGTGGCCAATGGG
GAACAGGTTGGACAGTAGACCCAACATATGGTCACACGGGCGTGATTTACGGCTTAAATA
ACGGACGTATCCAAACGATAGAACAGAATGCCGAGCAAGGACAAATTGTCGCAAAATATG
ACCGATTATATTTTGCTAATTCTATTCAATCGATTGTTATTCCACCAAAATAACGAGAGG
AGGATTTTTCAATGGTTAAATGGCAAGCAACGCTAAGTACAACTGAACCTTACAATTACA
TTGGGATTCAGAATGTACGACAAGGAAATCGAAACACAGAAGTCTTAGAAGCCATACTAG
TTGAAAATGCTTTGCCACTTGATTTAACAGGTTGCGAAGTTTTTTTTGAATCAGTTATTG
ATAATAAATATCCGATTCAACGAGCAGCAAAAATTGTGAATGCCAAAAAAGGGATTATCC
AGTATACCTTTGATGAATATTCTATGCAGTCATTGCATAGACAGGAAGCATACTTCAGTA
TTCATAAAGGCGACAATCTAATTGGCTCAACGCAGAACTTTTCTTACTTTGTTGTGAATG
CTGCTTCTAAAACAGAAGGTGAAATGGGGTCATATTGGCAGTCAATCGAGGATTTGATAG
CTGATATGACTGCTTTTATTAATGAAAACAAGGGCGATTTCACAGCGTGGATGAACGCTA
GAAAAGAAGAGTTTGAAAAATGGCGTAAAAATCAACAAGATACTTTTGAAGCTTGGCGGA
ACGGCCAAGAAACAGATTATCTAAAATGGTTCGAATCAATCAAAGATATTTTAAAAACTA
TTGATCCAGGCGGAACAATGTTAGCCGAGCTAATGGATGCACGTGTAGACATACAAGGAG
TACGTCATAATTCACTTTCTGAGCGTTTATTGGCTGATATGAACTATTTGTATCATCGGT
TAGAGGAACGGCTATACACCATCAAATACGGTAATGTAAACACGTTAGAAATTTTAGAGG
ATGATTCATTTTCTAAGAATCATGAAGTTGAAGTATTGGGAACAGTTAATCATCCAATTG
AAGAAGGGGCGTTAATTATAGCGACAGTTGATGATTCAAAACAAAATGTTTTTACGATTG
AAGGTGTAGACAATGGTTGATGCTAAAAGAATGATGGAAACTGATGAAAATGGGATTAAA
CGTCAGTTTTTTCCTATGACACACGTATCGGCAATCCTTGGATTAACAGAGATAATGGCT
GGTAATTCAAAAGTATCTTCAGTAAATGGACATACAGGCGCAGTCATTATTACGCGTGCA
GACCTAGATTTACCTATTGATGGGATTATGATTTCGAAACAGGAGTATGACAAAATGTTA
AAAATCATAGCCGATTATGAAGATGGAAAACTAGGTGGTTCTGGTGTTGAGTTTGAAAAA
GTAAAAGGAGATGAAGAAATAAATGCCTGATTTATATGTAGTGAAAAAAGACGGCGTAGC
TATTGATGTACAAACTAGTACAGCTGGCGTTGTTGGATTAAATGAATTTGTTGATGGAAA
AATTAGTGGTGCTGAAGCAGGCACTGTCTCGTCTGTAAATGGTCATACAGGTGAAGTTAT
TTTAACTGCTTCTGATGTAAAAGCACTGCCAGACACAACTGTTATTCCAACGCTTCCTAG
CAATGCCACTTCTGAAAAAGACGGTTTAATGTCTAAAACGGATAAAGCAAAATTGGATGC
ATTACCAGTTTTTACATTTGAAAAGGTAGGTGAAGCGTAATGGCAGATATCGTTCAGCTA
AAAGAAAATGGTGTTGTAAAGTATATGAAAACACATGCAGATGCTATTGACGGCGTGGAA
GGAAAATTAGTAAAGGCCGTTGGAAATGAGACTGTTTTAGGGACAAAGAATTTTCAAGAT
GGGATTCAAATCGGTGGTAAATCTGTATCGGTTAATGCAAAACCGACCTATGAGGTGGTG
AAAGACTACTGGGATGGAACTGGAGCTTATTTGACAGAATCTCAATCAGTAACAATTTCA
AATAGCAGCAATGTGGATGAAATTGTTTTGATATTCTCGCGTTACAACGATAACGGTGGC
GGTATTGTTCACTCAATACCAGTTACTCCGAATATTACGAAATTAAAATACGAATTACCA
GCAGTTGCATGGGTAGGTTCTGCTTCAACAGACCCAACAATAGCGTATAAAAAAATATCT
ATTTCTAAATCTGGTACATCTTTAGTGATTACAGGAGATACTGCAAACACATTAAATGAA
GCAAATAAAAAAATTGTTTTTAGAGAAATCGGCGTTATGCGTCGTAAATAGGAGTGGATA
ATAAAATGAAAAAAATATATAAAGTGCTCTACCCAGTAGGATTTCAAATTTTCGAAGTTC
AAGATGATTATGTTGTAGCCTTGCCATTTGTAGAGGAGAAACCACTAGAAAATTTAGTGA
ATGAACAATCCCAATTCTTTAACTTTTCAGAACAAAAATGGGAAGAAGCAGTGACACAGG
ATTATACAAAAAAATTGAATTTGTTAGAAAATCTTGCTAATGGCTTAGAAGTTTCAAATA
GTGAGTTAAAACAAGCAAATGAAAAGCTAACTGCTAAAGCAGAATCACTTGCACAAATCA
ATTCTAAGACGATGCTTACTTCTCTTCAAAATACAAGAGAAATTGATGCTATTAAAGAAC
AAATCGGAGGTGCAAAATAATGTATTCATATGATGACATTAAACTGATGTATGATTGGGG
ACTATTTACTCCAGAGCAGGTTGCAGAATTTGTGCCTAGTTGTATTACAGAAGATGAATT
TACTAAAATGACAGGTGAACCGTTTAGCAAAAGCTAGGCGGTTCTTTTGTTAGAGGGATG
GAGACGATAACTTGAAAGATGATCCTTTAATTGAAATCGTCGATCGTTTGGCACGGATTG
AAACAAAGTTGGATAATCATGAACAATTAAGAGAGAAAGCAGACATAGCGCTCTCAATGG
CCAAAAACAATGAAGGCGATATTGCGGAAATAAAAGAGAATCAAAAGTGGACGTGGCGAA
CAATTGCAGGAATTGGGGTTTCTGTTGCTGTCTATTTAATCACGAAATACTTAGGAGGAA
TTTAGAAATGATATTACCAGACAAGTATTACAAAATCATCAAGTGGGGAGTGCTAACGGT
ACTTCCTGCAAGTTCTGTTTTGGTTGCCACACTAGGCAAAGCCTATGGCTGGCAGCAAAC
AGATATGGCTGTTTTAACTATCAATGCCATTGCAACTTTTTTAGGAGTAGTAACAGGTGT
GTCAGCATATAATTTAAAAGACAAGGAGAAATAAAAATGAAAAAGAAAATTTTAGTAGGA
GCGCTTGTCGCTCTATTTTTTATGCCTTTAAATGTATTTGCTGCAAAAGGAGATCAAGGC
GTTGACTGGGCGATTTATCAAGGCGAACAAGGCCGTTTTGGCTATGCACATGATAAATTC
GCTATTGCCCAGATTGGTGGCTACAATGCTAGCGGTATTTATGAACAATACACATATAAA
ACGCAAGTAGCAAGTGCTATTGCACAAGGTAAACGTGCGCATACCTATATTTGGTATGAC
ACTTGGGGAAACATGGACATTGCGAAAACAACAATGGATTACTTTTTGCCACGTATTCAA
ACGCCTAAAAATTCCATCGTTGCATTAGATTTTGAACATGGAGCGTTGGCTAGTGTTCCA
GATGGATATGGTGGATATGTAAGTTCAGATGCCGAAAAAGCAGCGAATACAGAGACAATT
TTGTACGGTATGCGCAGAATCAAACAGGCTGGCTATACTCCAATGTATTACAGCTATAAG
CCATTTACATTAAATCATGTAAACTATCAACAAATCATCAAAGAGTTTCCTAACTCTTTA
TGGATTGCTGCGTATCCTATCGATGGTGTGTCACCATATCCATTGTATGCTTATTTCCCA
AGCATGGATGGTATTGGTATTTGGCAATTCACATCCGCTTATATTGCAGGTGGTTTAGAT
GGTAACGTAGATTTAACAGGAATTACGGATAGTGGTTATACAGATACCAATAAACCAGAA
ACGGATACGCCAGCAACAGATGCAGGAGAAGAAATTGAAAAAATACCTAATTCTGATGTT
AAAGTTGGCGATACCGTCAAAGTGAAATTTAATGTAGATGCTTGGGCAACAGGCGAAGCT
ATTCCAGATTGGGTAAAAGGAAACAGCTATAAAGTGCAAGAAGTAACTGGAAGCAGAGTA
TTGCTTGAAGGTATCTTGTCATGGATCAGCAAAGGTGATATTGAATTATTGCCAGATGCG
GCAACTGTTCCTGATAAACAACCAGAAGCGACTCATGTGGTACAATACGGCGAAACATTA
TCAAGCATTGCTTATCAATACGGAACAAACTATCAAACATTGGCTGCATTAAATGGATTG
ACAAATCCAAATCTTATTTATCCTGGTCAAGTTTTGAAAGTCAATGGATCGGCAACAGGT
AATGTTTACACAGTCCAGTTTGGTGATAATTTATCTAGTATTGCAGCAAAACTTGGCACT
ACTTATCAAGCTTTAGCTGCATTAAACGGATTAGCAAATCCTAACTTAATTTATCCTGGT
CAAACATTGAATTATTAAGAAATAAGCAAATCCCTACTTCTCGCTGTGAGAGGTAGGGAT
TTTTTTGTTTATTTCCAATATTAGTCTGTCAATTCTTTTGAATTACTTTTGATTTTTCTA
TTTAATTTAGTATAAAGCTTGTAGAAACAACTTTTTCTAAAGTAAGATACTTTTGAGATA
CTTTTGTTTTTCTAGCTTGGTTGTACTGTATAAAACAAAAATATTTTTTACCACAAAATT
TACCACAGATTTGCGGTATTATTTACATATCTTAGATTATTAAAAATGACAAAATAGCTA
TTTAATGCGTATTGTATGATTTTTTTGTTCCTTAAATTGTTATGGAATTTCTTCAAGAGA
GAGGGAATGTGCTAGCGCTCGTTCTTGAAAATCAGCACTTTCATAAACTGCCATAATGGA
TGAATCTACATATTTCATACTCCGGGGATCCAAAGGGACATAGCCTCCTTGGGGACTAAC
ATAGTCAACTGAAAATCCTGCTTTGGTTACTTCTTCCACGAACTCCGTGGCTTCACCTAG
CCAGAGGCCCGTTGGTTCTTCGGTGCCGTGATAACGGGAGACGTTTGTGAGGACCACGAG
AATTTTTTTCATGCTTGCTTCCTCCCTGGCATAATCGACGTAATGTGGGTCAATAGTTGT
TGGAGTTGCTCAATTTTGGTGGTATCGTGAGAAAGTGAGTAATAATTTTTAGTTCCTTCA
CTGCGACAATCAATTAATTTGGCTTGTTTCAAAATTTTTAAGTGGTGAGAAACAGCGGGG
CGTGAGAGCTGTGTCGCCTCTGTTAACTCAGTGACACGACGGCCAACACAGGCTTGGTCT
TCTAACAGTGCAATAATAATTGCTTGGCGTTTTTCATCACCCAATGCGATTAAAAAATCA
CTAAGCGCAGTAAATTCTGTTTGAATTTCTTCTAATTCTTTCATATTCTTTCGCCTCTTT
GGTTCGTATTTTTAAATGATTAAACCATTTTTCGTGTTTTTTGTCAATAAAATACGCTGA
GGGCTGAAACTTGACGTGGATCCCATTCTTCGTTAAGATACTAATTGATTAAAGGTTTAA
ACTTTTGAACCGATAAAAGGGATAGAAAGAGAGGAAAGATTCAATGATGAAAGCCGCTTT
AATTCATAAATACGGACAAAAAGAATTAGCAATCGAGGAGGTGCCCTTACCCACCATTCA
TGACAATGATGTTTTGGTCAAAATTATCGCTGCCAGTATCAACCCGATTGATTTAAAAAC
AAAAGATGGCAAAGTAAAGATGCTTTTAGATTATCAAATGCCACTGATTTTAGGCAGTGA
TTTTGCTGGGATTGTTGTCTCTGTTGGAAAAAATGTTCAAAATTTTAGGCTGGGCGATGC
AGTTTACGGGCGAGTACCCAAAAATCGCGTGGGAACTTTTGCTGAATATATTGCAGTGGA
TCAAGCGGCTGTAGCTATGAAGCCGAAAAATTTAACGTTTGAAGAAGCTGCGGCCATTCC
GTTAGTCGGTTTGACAAGTTATCAAGCGCTACATGATATTATGAATGTACAGCCAGGCCA
GAAAGTCCTGATTCAAGCAGGTTCAGGAGGGATTGGAACCATTGCGATTCAATTAGCAAA
ACTAGCAGGCGCTTACGTTGCCACCACAACGAGTAGTAAAAATAAAGAATGGGTTCAAGC
GTTGGGAGCAGATGAAGTGATTGACTATCGGACACAAAATTTTGAAGAAGTTTTATCCGA
CTATGATTATGTGTTTGATACAATGGGGGGGACAATCTTAGAAAAAGCTTTCTCAGTGGT
TAAACCTCAGGGAAAAGTTGTTACATTGTCAGGCATTCCCAACGAACGTTTTGCTAAAGA
GTATGGCTTGCCGCTTTGGAAACAATGGGCCTTTAAAATAGCTACCCGCAAGATTCATCG
ATTGGAGCAAGCCACAGATGTTAGTTATCATTTTTTGTTTATGCGTCCAGATGGCGAGCA
ATTAGCTTTACTCACTGAGTTTATTGAACAGGGAAAATTACAGCCGATAATTGACCGAGT
CGTTCCTTTTAGCCAAATTCAAGAAGCGGTAGATTATTCATTGACAGGACGAGCGCAAGG
GAAAATTGTTGTGAAAATCGCCGAATTAATAAACATGGATGGTTAACCAAAATGTTATTT
TAATGTGTGGTTGGTGTTATATTGATTAAAAAAGAATTGCATTTCTTTTTTTAGACGATA
TTATAAAATATATAAATTAAAAATATATTTTATAAGGAGTGAAGAATATGGGAAAGTTGA
TTGGTAAATTGTATGAAACTAAGGATTATTCAAAATTTAAATTTTTAAAGGGAAACAGAG
CAATTAAAGAAAAGCGTAGTTTAATAGAATCTATAGAAAAATCAGGTATTTTAGTTCCTA
TAGATGTAAATGAGAAATTTGAAATTATTGATGGACAAACTCGTTTTTTGATAGCCAGAA
AATTGAATAAGTCCATTCCTTATATTATTTCGAAAGGTCTGAACTTAGATGATGTAATTG
AGCTTAATTCGACAATTAAGACATGGAAAATTGGAGATTTCATACGAAAATATTCGATGG
ATGGTATGAACGAATATAAAAAACTACAGTTTATTGTAAAGAAGTATAAAAATATCTCAC
CCTCTTCTTTAATATCTTTGGCTATGGGAAATAAACACTATGATGGTAATTCACAAGAAT
TAGTAAAAACAGGTCAATTTTCATTTTATAACTACAAGGAATTTATAAGATTATTAGATT
CTTACGGAAACTTTTGTGAAGAGTTGAACTTGAGAAGTTCACAGCAAACATTTTTTGCTT
ATGTAGAATTATTTATTGTAAAAGATTTCGATTATTATAGGTTAATTAATGGATTTAAAA
TAAAAACTAAAAATGTTATAGAAGGAATTTTTCACCAAGGAGTCGTTTTGGAAGAGTTTT
TGAAAGCATATAATTATAAATTGCATAGAAATTCAAACAAAGCAATTAAATATGAAATCG
AAATTGATGGGAAGCCAGTAATAAGAGATATTCAAAGTATGTTTTTAATAAAGGAGATAA
AAAATGGATAGAGAAATGAGTGATATTTATATAACGGAAGAATATGAAATGTTCAGCTTT
TTAAGAAGTAATCGTGAAGTTACACTGAACAAGAAACTGGAAAATTCTATTCTACAAAAA
GGAATTATTCGACCCATTATAGTAAACTCCACAATGCAGATCATCGATGGGCAACATAGA
TATAGTATTGCAAGAAAATATGGCTTACCCGTGCCATACTATGTTTCCGTAAACAAAGAA
ATGAATGACATTATTAAAATAAATAATACAGCATGTAAGTGGCGGGTAATAGACTATATT
AATAAATACGTAATTTTAGGAAATGAAGAATACAAAAAGTTAAAAGATTTACATATAGAG
AATAACAAAATTCCCTTAGTTGAGTTAGTTTCTGTATGCATGGGATCTTGGACTAGGCAG
AATAAAATGATGACAGAAGTTAAGAATGGAATGTTCAGTTTTTACAATTATGAAGAGCTA
AAGAATTTATTGAATGAATACAATGAATTGAAAAAAAATACTCAAATTAAAGATGCGGGA
GCTGTATTCCAAGCTTATTTTAATTTGTCATCTATAATGAAATACAATCAAAAATGGTTT
ATAAAAAAGGTAAATGGTTTAGAAATATCAAGAAAAGTATTAGGTATAAGGCAACCTGAA
AAAGTTTTAAAATTATTTTTAGAAACATATAATGATAATCTGAAAAAAAATTCAAATATA
AATCATGATATGCGATATCATTTAGATTTAAAGCATAGAGCAGTTATTGATGATGAGATA
AATTTCAAACGAGTAGATCCCAAAAAATTCAAACAGTGATTATTTATTGGTTGATCACGA
CTAAGTAAAGGAGACTTGCAAGAAAAATAGGCCTGTTTTTCTTGCAAGTCTCAAAATTTA
CCATTTAAACGCCGTCTAACAAAAGTGATTTTAGGCGGGAAAAGATTTTTATAGAAAATA
CTCATTTTTCCAGTTTCTATTTTGCAAATTCGTTATTTTTTGTTATTCTATTGATGGTTG
TGTATGCGCTTTCTTTTTAGGTGGATACACAAAAATGAACGGAGTGCAGAAAGGAATGGT
GTTCAAAGTGGGGAACAATTTATCGACAAGAAAAGGAGAAAACAGAGAAACAATTGTCAG
TTGGCTGGGTCTTTCGTTATTGGTTGGCTTGGCGTTTATCTTATTTAGTCTGTTTCATCA
ACCAATGATCAGCCAAGCCAATGAGCCGACCCAAGAGAAACATTTTATGGTTTATTATCG
GGCTTGGCGTGACAAAACGATGCAAGGAGTTAATACAACATTGCCAGATGAAAATTGGCT
AACGATGCACGATATTCCTTATGGTATTGACATTGTGAATGTCTTTAGTTATGTGCCAAA
AGGACAAGAAGCACTTGCACAGCCATTTTATGATACGTTAAAAAATGAGTATGCGCCAGC
ACTGCATGCACGAGGTGTTCGTTTAGTTCGTGAGATTGATTACAGCGAGCTATTAAAAGT
TCCTTATGCAGGAACAACGCCTACAGAAGCAGAATTTGATGCTTATGCGAAAGAGTTGTT
AACCAAATTTGTCGATGATTTAGGAATTGATGGGTTAGATATTGACATGGAAACTCGTCC
AAGTGAAAAAGATATTGTTCTATCTAATGGTGTCATTCGTGCATTATCAAAATACATTGG
ACCGAAGTCGGGAACGGATCGTCCATTTTTGTATGATACCAATGCAGAATATTTACCACC
TTTACAAGATGTCAGTGACTGTTTCGATTTTCTCGCGTATCAACAGTATGGCAGCGATGA
CCAACGCACGCAACGAGCATTAAATAATTTAAGTCCGGTTCTCAATGGGGAACGATTTGT
TCCAGGATTAACTTTCCCAGAAGAGCAAGATCGCAACCGCTGGTATGACACAAAAGAGCC
GTATATGGAAAGTAACATGTATAAAGTAGCTCGTTATTCTTATGAAAATAATTTAGGGGG
CATGTTCCTCTATGCCTTAGATCGCGATGGTCGCACCTATAATGAAGACGATTTAAATCA
GATAAAACCTTCTAATTTACTTTGGACAAAAACGGCCATTGCAGAGAGTAAAGGCGTTTC
TCTTGCAGAGATGAAAGCGGCTGCGCAACACTATTTAAAACGAATTAGCTACGCCAACAC
AGACCTTGAAGCACAAAATAAAGCCGCAGAAGCAGTGACACAAGCAACAACGCTTTATGA
TGTGAATAAAGCTATTTTAGGTGGCGATTATGGCCAAGGGATTTCAAACACCTATGATGC
TGAATTAGAAAAAGGCCTGTTAGCCATTGACTTAACCACTTTATATCGTGCGTTGGATCA
AGCAGTTACAGCCATTGAAAAGGCAGAAAGCTATACACCAGAAACGATTCAAGCACTACA
AACAACAAAAGAGACAGTCGCCACAGAACTTGCGGGAAAAACGTATACAGCCGCACAAGT
GACTACTTGGCAAACGGAGGTCCAAACAGCTTTGGATAATTTAAAAGAGAAACAAACACA
ACCTTTAAAAAGTGTCTTTTCCATTGATGCGGGAAGAAAATATTTTTCCGTGGAGCAACT
GGAAGAATTAGTGGCCAAAGCTAGTCAAAATGGGTACACAGATGTCCAATTAATTTTAGG
AAATGATGGCTTACGGTTTATCTTGGATGATATGTCGGTCAATGTGAATGGTAAAAAATA
CAACCACAACCGGGTTTCAAAAGCAATCCAACGAGGCAACAACGCATATTACAATGATCC
TAATGGCAACGCGTTAACACAAAAAGAAATGGATCGGTTGTTGGCTTTTGCGAAAGCGCG
CAACATCAACATCATTCCCGTGATTAACAGTCCAGGACATATGGATGCCTTGTTAGTGGC
CATGGAAAAACTAGCGATTAAAAATCCCGCTTTTGATGGCTCAAAACGAACAGTAGATTT
AGGGAACCAAAAGGCAGTGAATTTCACAAAGGCGATTATCAGTAAGTACGTGGCTTATTT
TTCCGCGCATAGTGAAATTTTCAATTTTGGCGGCGATGAGTATGCAAATGATGTCGATAC
AGGCGGTTGGGCGAAACTGCAATCTTCTGGGCGCTACAAAGATTTTGTCGCTTATGCGAA
TGATTTAGCTAAAATAATTAAAGATGCGGGCATGCAGCCAATGAGCTTCAATGATGGCAT
TTATTACAACAGCGACGATTCTTTCGGTACATTTGACCCAGAGATTATTATTTCTTATTG
GACAGCCGGTTGGAGCGGATATGACGTAGCCAAACCTGAGTACTTTGTTCAAAAAGGACA
CAAAATTTTTAATACCAATGATGCGTGGTATTGGGTCGCTGGCAATGTTGATTCTGGCAT
TTATCAATATGATGATGCTTTAGCAAATATGTCGAAAAAAGCATTTACAGATGTGCCAGC
AGGTAGCCCGAATCTTCCAATTATTGGAAGTATTCAATGTGTTTGGTATGATGACCCTCG
TCGTGACTATGATTTTGAACGAATTTATACGCTAATGGATACGTTCTCGGAAAATTATCG
TGAGTATATGGTGGTTAAATAAAACTAGTTAAAGCTAACGAGTTATCTATAAAGACTGGC
ACGAATCAAGCTTGATTCGTGCCAGTCTTCTTTAACTGAAGAAGATTTGTTTGCGGGCCA
ACAATCAATTTAGGAATGCCTTATTGAAATGTTCCTGTTCTTATTGTAGACTGAAAGAAG
TGGTGGTGGAAAGCTATCACCATTAATAGAAAAGCAGGAAAATAAAAAGGATCTTGTTGG
AAGTTTAATGCTTAAAAATGTAAGCGGAATCATTTTTGTTGGAATGCTAAAAAAGGGAGT
AGAGTTATGAGTAATGAAAATATCGTCTTAGCAAGAAATACAGAGCGTGCACCAAAGCAT
CATCTCGCAGCCCAAACAGTCGCATTTTCCCACTATAATCATTTGTCGGCACAATTACCT
ATTGAGCCAACCTCTGGACAATTGGTAGAAGGTGGCATTCGGGCCCAAGCGACACAATGT
TTGAAAAATATCCAAGCGGTTGTTGAAAGTATCAACCATGTGATGAGTGACATTGTCAGA
ATGACCATTTTTGTCAAAGATATGCGGGATGCTGCCGCAGTTGAGGAGGTCTATGCGGCC
TTTTTTACCCATTATTATCCAGCTAAAACAGTGGTCGCCGTCGCAGATTTGCCGTTAGGC
GCTTCTGTTCAAATGGAGGCACTTGTTTCAAATGGGGAAGGAACTATCCCTAATGCACCT
CAAGCTGGGGATTTAATTAAATTAACAAATCAGACTGTTCAGGCACCAATTGATGCTCTA
GCCAGTCAAACGGTCGCGTTTTCTCACTATAACAATCTGTCTGCACAATTGCCTATAGAT
CCTCAAACGGGCAGAGTTGTGGCTGGCTGTGTTAAAACGCAAACAAAGCAATGTTTGAAA
AACATAAAAGCCATTTTAACCAGTATTGATGTGCCTTTTGATGATATTGTGAAGATCAAC
ATTTATTTAAAAGATTTATCTAAGCTGGAAGCTGTCAATCAAGTACATGCCGCTTTTTTC
CCAGATTCAGGAATTGCGCGCACGGTCAATTATATGCCAGCACGAACAGTGATTGCTGTT
GCTGATTTACCAATGGGCGCGGCGGTGCAAGTAGAAGCGGTGGTTTCTCATGGGGATGGT
ACGCCACCACAAGCGATTGAAGATCGACATGGATTAATTATTGAAGCAAATAATACAGAG
CACGCACCGAAGTGTCCATTTTCGACACAAACTGTTGCTTTTTCTCATTACAACCATCTA
TCAGCTCAGCTACCATTGGACCCTAAAACAAATGCGTTAGTCGCTGGCGGAATCAAGGAA
CAAACGACGCAATGTTTAGAAAATATTAAAGCGATTATTGAAAGTGTGGATCACAGCTTA
GCTGATCTGGTGAAAGTGAACATTTTTGTGAAAGAGATTGAAGAGCTGGCGGCAGTAGAT
GACGTCTACCAAACGTACTTCCCTGAAGGCACGCCTGCAAGAAGAGTGATTGGTGTGACG
GATTTACCAAAAGGTGCTCAGATTCAAATCGAAGCGATTGCTGGGAACGCAGAAGGTACG
CCACCAATTGGTTAAACAGTAGAAGAAACAAACGTCAGCTGGCTTCTGAAGCCAGCTGAC
GTTTTTAGTATTTAGATAAATCAGTAAAGTAAGTTAGTTGCCATTTTTGTGTTTTTTTGG
CGGTTTGATTAAGGTTTTGGCACCAAGAAGGATAAAAACGGGCCGCCATTTTGCCTTTTT
GTTGATGCGTTTTGAGAATTTTTTGTTGGATTAAACATTCTTTTGGCAGAAGAAAGAGAC
CTTGCTTTTCTTGATCAGCAATGACAATTGCTAACATTTCAGGGGCTTCCGTTGCATCAA
AGGCTTCGTTCTGATTTTGTTGATTTTTTTCCCAGAAGGCTACAAAATAGCCTTCTTTTT
TCGGCGTTTTTTTGGCTAAGCGACTGCGGATAAGTTGTTGCGATTCATTAACTTGACATA
AAAAGCCTTCATATTCGGCATTTTGTTTTTCTTCGGAAAGCAGGGTAATCGTGCCCACTG
CTTTTTCAAATATTGGCAATGAATTCATAGGGAATGTCCTTTCTTTTCGTTTAATGTCGG
TAAGAGTTCTTGGATAATGGTTAATCCTTTCGCCAATACCTCAAGCTGATTGGAGGCCAA
GGAAATTCGTAAAAAAGCATCTGGCTGATTTTGCACAGTAAAGCGGCTCGAGTGAAAAAG
ACGTACCCCATTTTGGAGAAATTCTTGTTCAATTTGCGGCGCCGTTTTTTCGGTAGAAAG
GGGAATAGTTCGGTAGTACGGCAAGGGATTGCTAGGTCTAGCTAACCCAAAAATGGTATC
AAATAAGTCATTGGCTTGTTTTGTTAAAGCCAATTTTTCTATCACTAATTCTTTTGCAAC
TGGTGAGCGTAAGACTTGGGTGACAATTTCAGCATCAAAGCCAGAAGTTTTAACGTTAAT
GTTAAAAATCGCACGCTCTATTTCTTGGCGAAGAAGCGGAGGGAAAACAAGGTACGCAAT
GCGTAAGCCTGTACAGACAAATTTTGTCATCCCCGCTAAGTAAATCGTTTGTTGAGGTAA
GAGTTCTTGAAACGTTGGTAAAACTGCTTGCTGTGCATAAGTTGTTAAAAAAGAATGAAT
GTCATCTTCAATTACCCATAAGTGTTCTTGCTGAATGATTTCAGCTAAAGTCATTCGGCG
GGCGCTAGACATTTGGAAACCAATCGGGTTATTACATGCGGGCATTAAGAAAATACCATG
TATTTTTTTCTTTTTGCATTCTTGCAGTAAATGCTCTGGGTCCATCCCCTCGGAATCATA
GCCAATCGGGACGATTTCTAAATGATAAAGCTGGGCGAGTTCAATAAAATTTGAATACGT
GTATCGATCTACGGCAATCCGCTGACCTGGAGAAAAAGCGGCGGCTAACGTCACGGCCAG
TCCATTCTGGACACCAGATACAATGGCAACTTCTTCGGCATTGGTCCGAACGCCTTGTGT
CTGAAGCCATTCGGCAGCGGTTGCTCGTTGAAAGTGCGTACCTAAAGGATCGCGATAATT
TAGCAAACTGTTAAGGGCCGCATTTTTACTAACGGATTCAATAAAAGGTAAAATCCGCTG
ATTACACATATCAAAGGAACTAACCAGCCCTAAATCAATTAGATGGTCCGCTACTTGGTT
GGTAGAGATTGTAATTGAGTGAAACGCGTTGGGAGAAACGAAAGTGCCGCTACCGATGTT
GGTATAAAGTAAGCCTTTTTCCATAGCGTGTTTATAGGCTTGACCAATCGTCGTGAAATT
CAGATCCAAGTAATCAGCTAATTCTCTTTGCGAAGGCAATTTCACATTTTTTTGAAGCGC
ACCAGATAAGATATCCGCTTCTAATTGTTGAACCAATGATTGGTAATAAGGTCTTGTTAA
ACGTTCTTTAACAGGGCGCCATGACAACACATAGTTCTCATAGGAATTAATCGGCATGAG
GGGAACTTCCTTTCTATAAAATTGTATTCCATACAATTATAGCATTGAGTGTATTGTTTG
TCTGGTTTATGATAGCGCAAAGGGAGGAATTCAGATGGACATTATTTCTTATGAGAGGGT
TATTCAACAATTGTCGTTTTCCGAAGCAATTCAAGTGATGAAACGTTGCTTTGCAGAGTT
GCAAAAAGGAAAAATTTCGCAAAGTGAGCGCCATGTAGAGGTTTTACCAGATGGGAAAAA
TCAAAATCTTTTTGCATTAATGCCTGCTTACTTAGGAAAAAATCGCTTTTTTGGGGCAAA
AATCATTACAGCTTTTCCAGAAAATCCACAAAAAAATTTGGCCTCGCATCTTGGTCAAAT
TTTATTGTTTGATAGTTCTACTGGAAGACCAGTCGCGATGATGGACGCCAATGCGATTAC
GTGGCTTCGCACGGCAGCTGTTTCTGCTTTGGCAACCGATTATTTAGCAGCTCCAAAGGC
AAAAAGTATCGCTTTGATTGGTGCAGGTCAACAAGCTTCATCTCATCTCGCAGCGCTACA
AAGCGTTCGGGCGATTGAAAAGGTTTTTATATATGACCGCACAGCAGAACGTGCACGAAA
ATTAATCGCTAAGCAACAGCACAATTACCCCGAATGTACCTTTATTGGTTGTTCTTCTGT
CCAAGAAGCCGTCCAGGAAGCGGAAATTATCTGTACACTAACTTCCAGTCAGGACGCATT
TTTAGAAGAAAAAGACGTTTTGCCGAATGCCCATATCAATGCAATTGGTACATTCACGCC
GACTTCCAGAGAATTAACAAGCGACCTTGTTAAAAACAGTCAAGTGTTTGTAGATGAGTA
TGCGGCTGCATTAAAAGAAAGCGGGGATCTTTTAATTCCGATTTCAGAAGGTGCCTTTTC
AGCTGAAAAAATTGTAGGTTCTCTCGGCGAATTAGTCACTGGCAAAGTTAAACTAAAGGC
GGAGCAGAAAGGCCGCACGATTTTTGATGCGGTTGGCTTAGCAGTTGAGGATTTGTGTTG
CGCGGAATACATTTATCAAAAAATACAAGGAGAGAATTAAAATGAGTTATCCCTATTATA
TTGTCGATGCTTTCGCGGAGGAAGTTTTTAAAGGCAATCCCGCCGCTGTTTATGTTTTGG
AAAAATGGTTGCCAGAAGCGGTGATGCAAAACATTGCGATTGAAAATAATTTGTCAGAGA
CTGCTTTTACGGTCAAGGAGGGACAAAGTTACGCCCTGCGCTGGTTTACGCCGGAACGAG
AAATCGATCTCTGTGGACATGCTACATTAGCGACGGCTTTTGTGTTGTTTAACTATTATT
CCGTTGCGGAAGAAACACTCCATTTTACTAGTCAAAGTGGACCGCTCGCAGTGACCAAAA
AAGAGGAATACTATTATCTAGATTTTCCTTATATCCTACCGGAAAGGATTCCAATTTTGC
CAGAGTATGAAGCCGCTTTAGGCACGAAAATTTATGAAGCTTATTTGGGTCGCGATTTAT
TTTTTGTCTTAAAAGACGAAGAGACAGTGGCAAAAATCACACCAGATTTTTCTGCATTAA
AAGCATTGGATTTAGGAGTAGGAGTCATTGTAACGGCATCAGGAGACTCGGTGGATTTTG
TTTCACGAACTTTTTTCCCGAAACTAAGAATTAACGAAGACCCAGTTTGTGGTTCTGCGC
ACGCCAATTTAATTCCTTATTGGGGAAAACGGCTCAATCAAACGACCCTTTCGGCCTATC
AAGTGTCCCCAAGAGGCGGCTTTTTAACTTGTGAAGTGAAAGAAAATCGAGTCATTATTG
GTGGTACTGCTAAACTATTTGCAAAAGGAGAAGCGTACTTACCTGTATAAAAGTACACCG
ACCGCTAGCAATTCGTCGTTAGCGGTCGGTGTACTTTTTAAATAGAATAGTTGCGAGAAA
CAAAGGGAACTTCTTCACCATTTTCGAGCTGATTTAGGTACAAGGCTAACATGAAAAAGT
AACCTGAGAGTAAGTTGACTACATCATACAGCTGCGGATCAATTTTTTTACCACCATAGT
CCATGCGATAAAGTAAACGAACAATATCTTTGGCTTTGGCTCTTAAAATGTGTGCATAAG
AGGAACAGATTGTGCCCATCGGTAAAACAAAAGGACGATTTTCTTCGTATGTCAGTTCAT
TCATAGCATTGACACGTTCCAAAAGCCAGGCTATTTCGTCCTCTGTGACTGTTAATTTTG
TTCGGGTTGTTGGATTGACATGGTAGATTAACTCGCAAATTTTGGCTAGTTCTTCTGTTA
GTGCAGGCTGTTCAGGGACGTCTAATTGTTGCACGTATCCTCGTAGAAGACCTGTCATCG
AGGCCAATTCATCAGTCATTAATTCAAAATCACATCGTAAATCTTCTGGTTTAGAAGATA
GATACGGGTACGCTTCATACGGACTGCGGTACATTTTTTCCATTCAATTTCCCTACTTTC
TAAAAATAAAAAGCCCTCAAAAAGAATGCACGAAAGCCAATCTTTTTGAGCGCCGTTGCT
CGACTGTTCACAGTACACCATTGTACTTGCTAAGGTAATCATAGCCAAGAGTGAAGGGAG
AGTCAAGGGGGAATCAATATGAGATAACTTTATTGATTTATTTTTTGCTTAATATAATTA
ATGACATCTTTCTTTTGTTCTTTAGCCTCTGATATATATTCCTTTAGTTCTTTATCCGTA
ATTGTTGAACTGTTAATTCCTTGTTCATACAATTGTCGTCTAGTTTTTGAAACATCATCT
GTTGGATTCAATTCTCTATTCTTTAAATTCTCGGTTGTTTCAATTGTTATAGATGATGTA
GAAGTTGGTGTTGTGTCCGGATTACTACTATCTTTTTTAGAAGACTGGGTAGTTTGCTGC
TTAGTTGATACTTCAGTAGATGAAGCGTCGCTATTTTTTCCCCCAGTATTATTACTACAT
GCCGTTAAAAATAAGGCTAACAATAGTACAATAAGTTTTTTTTTCATTATATCCTCCTAT
AAAATAACGAAACATGGTCGGCCTTCTGTCCAATCAATTGGATCATTTGACGGGGTATTC
CAAAGTGCTTGTGTTGACACCCAACCTGAGTAAAACTGGCGACCATACGGATCATAGGTT
AAAGTGTAACCATTTTTGTACTCATGAACGACAATAGCATGTCCAATCCCAACATTTTGA
TATAAAATAACGGGATATCCTTCAGAAAGATAGGCGTTTAATGTAGCTACATCATTAATA
ACTTTGATCGAACGGCCATATGATTGAGCTGTTATCACTAAATCAGTTGCAGAAGCGCCA
AAGTATCTTTGATTTAACCCGCCATAAGATGCCATTCTTGTTGCAACACTGACAGGATTT
ACATTATAACCGTAAGAGCCTCTTAAAATCATAGATAAACTTGTTGGAACACATCCTGCT
GCGCCAATGGTATAGTTTCCGATATAAGTATTAATCCATTGTGGGTCACGTTGAGAATAA
TAATAAGGTTTTTTCTTTAATCTTTCTGCACGTAATCTGTTTGCTATCTCTGCTGGTGTG
CGAGCTTCATCGCCAACTAAAAAGGCTTTTCCAGATCCTTTAGGAGCAGTTTCACCTTTT
CTAACTATTTTGATTTGAATAGCTTCCAAATGTTTAGAGGCAGCTTGACTTCCAGCTGAG
GCACCATTAGCTGCCCAATTCAACCAACCTTTATCTTGGATATGGACACGGTAATAGACA
TCATAATATCTTGAAACATCACCGGCCAGTTTAATTTTAATGGCTTCTAATTGTAAATTT
TTTCCAGTTGTGCCAGACAATGCCCCATTAGCTTTATAAGCTTGCCATCCGATATTTTGG
ATGTGCGTAGAGTATTCTATATTTCCAGCTAGAGCAGCATCACTCAGGTTGATTTTGATT
GCTTCCAGTTGTAAATTTTTCCCACTTGTACCAGCTATTTCACCATTCTTGACAACCCCT
TGCCAACCAATATTTTGCACGTGTGTTTGATAGTTGACATTTGGTTTGATTTCATCTGGA
CGTTTTGCTTCATTTCCAACTAAAAAGGCTTTTCCATTTCCTTTAGGAGCAGTTTCGCCC
TTTCTAACTACTTTGATTTGGATGGCTTCTAAATGTTTAGATGCAGCTTGACTTCCAGCT
GGGGCGCCATTAGCTGCCCAATTTAACCAACCTTTATCTTGGATATGGACACGGTAATAG
ACATCATAATATCTTGAAACATCACCGGACAGTTTAATTTTAATGGCTTCTAATTGTAAA
TTTTTTCCAGTTGTGCCAGATAATGCCCCATTGGCTTTATAATCTTGCCATCCGATATTT
TGGATGTGCGTAGAGTATTCTATGTTTCCAGCTAGAGCAGCATCACTCAGGTTGATTTTG
ATTGCTTCCAGTTGTAAATTTTTCCCACTTGTACCAGCTATTTCGCCATTCTTGACAACC
CCTTGCCAACCAATATTTTGCACGTGTGTTTGATAATTGACAGTTGGTTTGATTTCATCT
GGACGTTTTGCTTCATTTCCAATTAAAAAGGCTTTTCCATTTCCTTCAGGTGCCGCTTCG
CCCTTCTTCACTAATTTAATTTGAATGGCTTCTAATCTTTTAGCGGCGCTTTGACTACCT
GCGGACTCACTGTTTTTTGCCCAATTCAACCAACCTTTATCTTCTATATGCACACGATAA
TAAACATCATATGCGTTAGCTATTTCTCCAGTTAAGCGAATTTGAATCGCTTCGAGCCGC
AAAGACTTTCCGCTTGTACCAGACAATTGATTATCTTTCACATATCCTTGCCACCCAATT
TCTTGGACATGTGTTCTATATTCTACAGATCCAGCCAAATCTGAATTTGAAATATTCATT
TTAATTCCTTCAAGACGTAAAGAGCGTCTGCTAGTCCCAGAAATTTCCCCGTTTTTGACA
ACCCCTTGCCATCCGATGTCTTGGATATGTGTCTGATAATTAATATCAGGAACTTTTTCT
TCTGCTTTTGCCGGTGCTATAGGTGTGTCCTCATTACTTTGTGATGTTTCCAAAGTAGTT
TCAGTATCGTCGCTACTATTTTCTGTATCATTAACAGTTGTTACTTCTGATGTAGAAACT
TCAGTGGTGGAATCGGAGGTTGAGGAAGTGGACGTTGTTTCTGTTTCCTCTTGAGAATTT
ATGATGCTTGGGTTCATTTCTTCAGTGACACCGCTACTCATTTGTCGCTCCGTTAGAGAT
GTTTCTGAAGCCACCGTTTCTTCAGTAGTTCCCTTAGAGCGTTCCAAAGCGTAAGCAGAA
ATAGGGGTAACGAGAAATCCCGACAACAAAACCGCTAACATAGAACTAGTTATAACACTT
TTTTTCATTAATTTACTCCTTCATAGCTTATTTATTATTTATAGTATACGACAACGTCAA
AGGCCAAACAAGAACGTCTTGTTTTTATAAGAACAATAGTGAAAAAGTGTCTATAAAATG
ACTGAAAAAATTACCAGAAGTAAACCAATCAATAAACTGACAAGACCAGAAAGTTGACCT
AATCGTTGTTGGGTAGAAGAAGGCTGGTCGGTAACAGTGAGCAAACTTGAGAAAAAGTTC
ATTTTTTTCACGAGTATTAAATACGCAACAACAAGCAAAAGAATACCCGAAAAAAGGTAC
GAAAGGGGCTCAGAAATAAATTTTTGGGCACGAAGTAAAAAAATTCCTATGAAGAGGACA
ACAAAACCATACTTAAGAAAAGTTTCTTTTGACATGTTGAAATCGCTTCCTTTTAATTGA
TGAATTTTATTAATAGTCACTATCAAAAGGATTAAGACATAGCCATGCAAGTTTATTGAT
TAATGAGTTGAATGCTAATCCTTTAGCAGTTCAAAAAAGGCTTGGACACTCTGATATACA
AATAACATTAGGAAACGTACCCACATTTATATCCAACTATTGATAGAGAAGTTGCAGATA
ATTTAAAAAATGTAATTAATATTAAAACATCCAATAAATCATTGGTAAATTGGAATGGAA
ATCAATATATTAAAAATAAGAGATAATACAAACTAGCTTATTTTTGATAAAGTCCGTATA
ATTGTGTAAAAGTAAAAAGGCCATATAACAGTCCTTTTACGGTACAATGTTTTTAACGAC
AAAAACATACCCAGGAGGACTTTTACATGACCCAAGTACATTTTACACTGAAAAGCGAAG
AGATTCAAAGCATTATTGAATATTCTGTAAAGGATGACGTTTCTAAAAATATTTTAACAA
CGGTATTTAATCAACTAATGGAAAATCAACGAACAGAATATATTCAAGCAAAAGAATATG
AACGAACAGAAAACCGACAAAGTCAACGAAATGGCTATTATGAGCGCAGCTTTACGACAC
GTGTAGGCACGCTAGAATTAAAAGTACCCAGAACACGTGATGGCCATTTTTCACCCACAG
TGTTTGAACGTTATCAACGAAACGAAAAAGCCCTCATGGCTTCAATGTTGGAAATGTATG
TATCAGGCGTTTCAACTCGTAAAGTATCAAAAATTGTGGAAGAACTTTGTGGTAAATCCG
TCTCTAAGTCCTTCGTTTCTAGCTTAACAGAACAGCTAGAACCTATGGTTAACGAGTGGC
AGAATCGTTTATTATCAGAAAAAAATTATCCTTACTTAATGACCGATGTACTCTATATAA
AAGTACGAGAAGAAAATCGAGTACTCTCAAAAAGCTGTCATATAGCGATTGGAATAACCA
AAGATGGCGACCGTGAAATTATCGGCTTCATGATTCAAAGTGGCGAAAGCGAAGAGACCT
GGACAACATTTTTTGAATACCTAAAAGAACGCGGTTTACAAGGTACGGAACTCGTTATTT
CTGATGCGCACAAAGGATTAGTCTCTGCCATTAGAAAATCCTTCACCAACGTAAGTTGGC
AAAGATGCCAAGTTCACTTCCTAAGAAATATCTTTACCACCATTCCTAAAAAAAATTCAA
AATCTTTCAGAGAAGCTGTTAAAGGAATTTTTAAGTTCACAGATATTAACTTAGCGCGTG
AGGCTAAAAATCGATTGATTCATGATTATATCGATCAACCAAAATATTCAAAAGCTTGCG
CATCATTGGATGATGGATTCGAAGACGCCTTTCAATATACCGTACAAGGAAATTCCCACA
ATCGACTAAAGAGTACCAATCTAATTGAACGACTGAATCAAGAAGTACGCAGAAGAGAAA
AGATTATTCGCATCTTCCCCAATCAAACATCAGCCAATCGCTTAATTGGAGCCGTTCTTA
TGGACCTACATGATGAATGGATTTATTCTTCAAGAAAATACATCAATTTTGATAAGTAGA
AATGGTAAAAACATTGTATAGCATTTTACACAGGAGTCTGGACTTGACTTTATTTTTCGT
TTATTTTTTATAATTAATGTTACAGGAAATTTACCATTAATTATAAGGAGAGGAAAAAAT
GTTTGAATTGTTAAAAAATAATTGGTTTGAGTTACCTATTTTAATTTTTATTTATCCTGG
CTATAAAGGGATAAAAAAGGCTATCGAAAATGGCTTATCTGAATTGCCACAAAGGCTACA
TGAAAAAAAACTAGAAGAGATAAGAAATGAAAATAGTAATATAATGCAAGACAAGGAACA
TCAAACAACTAGGGAATTGCAAGTTGATAACTATTATCGTTCAATTTCAGGTAAAAAAAT
AGAAGACCTTTTCTCTCGTTGGATGGATATGATAGCGGATACTGAAAAAATTGAAAATTT
GAAGCCAGCTGTTTTAAATAAGATGATTAAGGAATTAATGATGTATGGTTCAGCGAGAAC
AGTTTATATTGGCTCTCTTTTTCAACAATATAATTATAAAAGACCGTCTACATCAGATGA
ATTTAATGCTTTCGAATTACTTTATCTAGGAGCTAGTCTAGTGGCTTCTATGAAGCAAGA
TTTTACAGGATATGAGGTTGACCCTGAGGTACTGCTAAGAATGAAAATTACAGATATCGA
TTCTGAAATAAACAAAGAAAGATTTAAACTTGCAAAAGAGAACGCAAGCAAGATAATAGA
AGACGGTTTTATATAGATAGCTACCGAAAAGGGTACCAGAAACCAAATTAAAAGCCTAGA
AACGTTGGAAAATCAACGTCTAGGCTTTGTTTTTAGACTATTCCCACTCTGTAGTGATAG
AGGTTGATTGATTATGGAATAGGCGTTATAAAAGGAATTGGAGTCCTTTTTATTGTTTGA
GTTTAGCTTGTTATTGGTGGGTTGGTTGCAGTATTTAAAGCTAGGGTATATCTACACTTC
CTTTTTGATAGAGATGAATTAGATATAGTATTATATAGGTAATGAAATTATAGACGAGTA
TGGCTATCTTTACGAGGAATATTTCATTAATGACTATGATGACCCGTTTTCTACAGAAGG
GTATGATTCTTCAAGATTATTAGCAGAAAAATATGATAGTCTGGAAGAGTACATGAGTCT
CCCTGATTCAGTTGTTCAGATAATTCCAAATCATAAAGGCGAAAATCCCGTTATTTATCA
AATTTTTGAAGGTTCAATAAATGAGGAAAAGTTAGGATATATATTAGTTAATGAAGGCTT
GATAATAGTTCCTGAGCAGTTAAGGAATTATATTAACTGTGAAGATGTTGGACGAGAACA
TGTGCTTAACATGAATGGTGATTTTGCTGAAGAATACTTTATTTAGTTTTTATAAGAGAT
ATAGGGCTGACTTAAAAGTTGGCTCTTTTTTTATGTATTTCCTTGCTATTTTGTTCTCAC
TAAATGTTTTATAATATGATTAAGAATATTAAAGAGTAAAGATGATGACATAATAATTGA
TTATAATGTTTATTTGAAAAAAGCGATTCTATGGTTTTTGAAGAAGCAGTCAACATTTAC
AATTCAATTTTTAAAATGCTGGAATGTAAGGATGACTATTTGCATGAATTATAGAAAGAA
ATCATAGATTCTGCTTTAGTTTACGCGAATATAAAAATTAATTGGAATTACTTTTTTCAC
GAAGAAAAACATAAAAAAGATAACTTAAGAACTAGTTATCTTAATACCATTCTGATTAAT
TTAAAGGTATTTTATAAGTTAGGTAAACAGGCTAGAATTAGATACTAGTTGAAAGGAAAA
ACTAGATTCGTCAGAAGATAGAAAACATTGGGGAGATTTTGCTGGATATCTCTTGTGTAT
TGAAAATATTAGAGCGAGATAGAAAAAAATTTTGACTATTAAGCATTCAAAAATTTTATT
AAATAATTCATGACACTACATTTATGTACTTACGAAGTAAATTCTTAATAAATGAAATGA
GAGGAAGATTGATTTTTCATGGACAATATAAAATTACTTTCATCAAACCTATTTTCTTCC
ACGTCAGAAGTATTGAAGGACAGACTTGAAGAAAAGGTAAAGATACACAAAACACCTACT
ACGTATGCTAATACAGAAGCCTCATTATTATGGATTATACGTGGAGGGATTGACTATTTT
GACAGTTTAAATGATAAGTTTTTAGGAGATGGAAATGCATCAGGTATTCCAAGTATAGAA
GCAGATCACTTTGCAAATAATATTTATCGATTAATCAATGCTATAGATTATTTAGGAAGA
CTATGGAAGATAAAAGTTGAAAAAAATGATGAACTAAAAATGTTATTAGATATTCGTACA
TTAATTGTTCATTCAGGTGAGCAATTATCTAAGTTGGAATCATTAGAGTTAGAAGGCTAC
AAAGATAGCCAATTAGGGCGTATATTTAGTCGTAGAGATCGTAATCCGTTTTATTTTTTA
AATGAGTTTTCCAATATGGATTATTGTATTCAAATATGGAATGATAAGCACGATAAAACA
AAAAAATATAATTTATCAAAAGTTGACCATCATATAAATAATGAAAGTTACTATGATGTA
GACATTTATTTGAAGATGACAGATGTGAGAGATATCATTCTATGTCATGTTGAAAATTTT
CTTGATTGTGATGGTGAATCAATAGTAAATGAGGAGTCAAAAGTATTACCTGATATTAAA
AATAAAGTCATAAATGAAGATATAGGTAGTATTGATTTTGACAAAATTGCTGAATTAGTG
TCAAAAAATTTAAGAGGTGGATATGTTAAAGAAAATGGTATGGATCATTGGAATGGTTTC
GGGTTAAAAAGACTATATGAGTATTCTCAAAGGCGTTTGGATATTTCAGATGAAGTTAAA
AATATTATTAAAGAAAGAATAAATGCAAGGATATCGAAATATTGGGATGACTATCAAAAT
GAAAATTTAACTGAAGATGACTTGCCAGATTTAGATATTAGGAGTGTATTTTCAGATTTT
ACACCGAAATTTGAATATAAAAGCTATTTAGAAGGCGAAAAATTATTTCAACGTGTTGCG
CCATTTTTCAATACAAAAGATCAACATGATGCAACTGATATAGATTATTTATTCCGTTTC
ATTAATGAGGTGGAGGAGGCTTTAGGAAAAAGATTACTTCTAGAACAATCAGTTGATAAT
TTAGTGTGCGAATATTTTGCTCAATCAATCCAAGTAAAAATTGATAGTTAGAAATTCGGT
AGGAAAAGCATGTTCTTTCGATGGAAATTTGTAATGGAGGGATAAGTTTATGGGGAGAAA
TGAAGAATTAGAAGAGATCATTCGCGAATTGTGCTATCAAAATACGGAAGGTGAATATTG
GGACTTCAAGGAGTTTCCTTATTTTTATGAAGGTCAAGACAAGGCAGAGATAAATAAAAA
GAAAAATGATTTATTACATGACATAATTTGCATGGCAAACAATCTGAGTAACCATGAAGC
CTATTTAATAATGGGAATATCTGATAATCCTGTTGAAATTATAGGAGTTGAAAAGTATTT
AGGTAGGTGGACTCAGGAAAATTATCTTGACTTTATTCATAGTAAGAAATGGGCAGGAGA
TTATATTCCAGCGTTGGAGTTAAGAACAATAACCAATGAAGTTGGTGCAGAATTAGATAT
TTTAGTCGTTCATAAATCTCAAAGGGTTCCTTTTTATCTTAAAGAAAAATATCAAAGTGT
ACAACCTAATCAAATTTATGTTCGAAAAGGTGCGAAAAATACTTCGATCAATAAACAAGC
TGAAATTCAGGATATCGAAAAATTATGGGAATTTAGATTTGGCTTAATCCCTTATCCAAA
GGAAAGAGTATTTAATTATATCAAGGATGTTGATTCTTGGTTAAAAATGAAAAGTAGTTA
TGAAGGGATATCATGGTACTATGAAAAATTTCCTGAGTATACAATTGAGTTTTATGATGA
CCCTGAAAATGAAGATTTAAGGACACCACCTTTCGCATTGATGCATACTAATGCGAGAAG
TTCATGGCATATTTTGAGGGTAAAGTATCATCAAACGATACTTTTAGAATTTTCAGCACA
TTATATTGATGAAGCTCGAGGTATAGCAGTACATCCTAAAAGCACATTTCTTAAGCTATT
TTCTAGTTATCCAAAAAGTGAGTATGTAAATTCATACTATTATTATTTTGAAGACTCACC
AGAAATAAATTTAATGTGGTTATTAAAAGCATTGAATAATCATGACAATGATGCTTGGTC
TAAGCATTTAAGTATGATTCCCATTTTTGAAAATCTACAACAGAAAGAGTCCATCGAAAA
ATTAATCCATAGTGATGCCAAAAAGCATCAAGAATTAGTCTTTGAAAGTAAAGAAAAATG
CTATGTTGGTTATAATAACAATCTTTCTGATGCAGACAAAGAATATGCTCGAATCGATAT
GGCAACAACCTTGATGGTTAAAGCAGTCTTAGATAAATATAAAATTGAACAAATTCTATC
AATAAATTGAAAATATGTGTTTGTGAAGTTATCTATCTTTTAAAAAGCAAAATTACAAAA
AAATTCCCTGCCAAGTATCATCTCAGCAGGGTTTTATTTTGGTAGGGGGATCCATATCAT
TTTTAATGAAATTCAAGCATTTTGTAAGTTGAAAAACGTTGATTTAACGGCACTCTCATT
CATATCATGTTGGCTCTTTATTCCTACCTGTAGTGATAGAGGTTGGTTGGGTAGAGAATA
GTTAATATGAAAGGATTTTAGCACCTTTCAATTTTTTGAATTTGGCTTGTTACTGGTGGG
GTGGTTGCATGTTAGATATATAATATTTAATTTATTTCTCTTTCAAAGATAGCTTCAATA
TCATTAATAAGACTTCTAGAATTTCTATAGTCAGTTTCATACTCCATCTCATAACGGTTA
TCAAGATAACTTTGAATAAGTCCATCAACATCAATGTTTAAATAGTTATAAAATTTTTGA
ATAATATTTTCTGAATCAATATCCAGAATACTTTCAATCATTTCAAGATAGTTATTTATA
TTTTGTTCGAGAAATTGTTCTGCTAAAATTTCAAATATTCTTTGTGGAAGTCCGTTATCA
GAAATAGTTCCGTCAGAGTCTATGGAATATTCAATAATATTACCAATTTCATAATCATAT
TCACTTATATCGACAATTGAAGCAATATATACGAGTGTATCTTGAAGTGCCTCCTCAATG
GTTTCAAGAAATTGTTGTTCATTAATCTTTATTTCATAAATGCTAATCAAATCATTAAGG
GCAAGAATAGTATTTGTGATTGTCTCAAAATCTGAAATGTCTTCTAATAATAATTTGATT
TTTTCTATTGAAGATACAATCTCTGTAATTCTATATAAATTAAAGGCTTCTTCGTTTATA
AAGTAATATAAAATTGTGCTAATATCAGCAGTTCCTTTTTCTGATATTAATTTGCACGGA
GAATAAAGCAAGTAATTATGCATCGTATCAATGTAAAATGAGTCTAGTATATTTGCTCTA
GCTATTGTAGCTATTGTCAATGATTGAATAAGTGCAGCATATGTTGACTTTAAATTTTCT
ATAGAATGATCTTTTGTCATTTTTACTAATTCATCTATATAATTTTCCTTTTTATAACAT
CTTTTTAATTGTTCAAAGTAAGTTAAGGACTTTCTGATTTTATGTTGTTCATTATTGTTA
TTTTCAAAACGAGGTTTTAAAAAATCATTAACAGAAGGGTTACTTACACCAATATTTTGT
TCACCATGTACATCAAATAGAGTGATCATAGAGTTGTTTAATCTAGATACAACACTATCA
AAATTATTAACAGTTGTATCCAAATTTTGTTCTAGTAATAATCTTTTTTCAAAACATTCT
TTCATTACTTTAACTGGAACGATAGTTTCTGTTAAGGAGTATAGAATATACATAAAAATT
CTATCAATAGAATTTAATTTATAATCAAATTCATCTTTCCAGAGACTATCGGGTGTGTTT
AAAGAACTTATTATAAAAGGATAGTATTCTGTTGCGTTAATTTCTTTAAAAACATGTGGT
TCAGATATGAATTCAATAATTCTAGGAGTATAATTTTTGTGTTTTACAATATTTTTATAT
CGTTTATCTTGTCGTAATTCTTTAAAGTGAGGTGAAGGAATTCCATTGAAATAGAGATGG
GAATAGAGAATTTTTGCTTTGTCAATTGAAGATACATTATCCATATCTATAAGGTAATTC
AAAATAGTTTCTCTATTGAAAAACTTATTAAACTCTATTGATCTACCTCTAGCTTCATTG
AAAATAGCAATACGAGAATTCATAATGAGTTTCTTTTTTGAGTTCATTTGCACATATTTG
ATTAAGGATAAAAGTTCACTTTCCTTATTTTCATTCATTTTAAAATAATGCTGTCCTAAA
CAATCATCTAATAGAATTACTTCTTTTGCATTTCTATCTACTGAAAGTGAGCGTTTAATA
TCTGTTAAATTTGCATTAGTAGTATATTTCACTTTGTATCCTTGTGAGGCACATTCTAAC
AAAAGCATTTTTGAAGTTATAGTTTTTCCTACACCAGGAGCACCAGTTAAGAATATAATT
CTATCTCTCATTAAATGTTTCAAACAAGTATCATAAATGTTAGTTCTAATAAAATATTTT
TTTTCTATATCAATATTGGATAGTAATGATTCGCAATCTATAAAAATATTTTGGTTGTAT
AATTCTGATAAAATACCTGTTGAATGTAACCACAATTTATAGTGTTTTCTTAATATATCT
GAATTTCTTTCTTTTTCTAAAAAAGAATTTATTTCTTTTAAATCTATGATGTTACTTGTT
GAGTCCATGTAATTAGAAAACATTTCATATATTTCTTCAATATTTGCTTCTGTTAAAGAT
TTGCTAACACAAATATAATAGTTTTTAGAGTCAAGTCCAGACTCCTGTGTAAAATGCTAT
ACAATGTTTTTACCATTTCTACTTATCAAAATTGATGTATTTTCTTGAAGAATAAATCCA
TTCATCATGTAGGTCCATAAGAACGGCTCCAATTAAGCGATTGGCTGATGTTTGATTGGG
GAAGATGCGAATAATCTTTTCTCTTCTGCGTACTTCTTGATTCAGTCGTTCAATTAGATT
GGTACTCTTTAGTCGATTGTGGGAATTTCCTTGTACGGTATATTGAAAGGCGTCTTCGAA
TCCATCATCCAATGATGCGCAAGCTTTTGAATATTTTGGTTGATCGATATAATCATGAAT
CAATCGATTTTTAGCCTCACGCGCTAAGTTAATATCTGTGAACTTAAAAATTCCTTTAAC
AGCTTCTCTGAAAGATTTTGAATTTTTTTTAGGAATGGTGGTAAAGATATTTCTTAGGAA
GTGAACTTGGCATCTTTGCCAACTTACGTTGGTGAAGGATTTTCTAATGGCAGAGACTAA
TCCTTTGTGCGCATCAGAAATAACGAGTTCCGTACCTTGTAAACCGCGTTCTTTTAGGTA
TTCAAAAAATGTTGTCCAGGTCTCTTCGCTTTCGCCACTTTGAATCATGAAGCCGATAAT
TTCACGGTCGCCATCTTTGGTTATTCCAATCGCTATATGACAGCTTTTTGAGAGTACTCG
ATTTTCTTCTCGTACTTTTATATAGAGTACATCGGTCATTAAGTAAGGATAATTTTTTTC
TGATAATAAACGATTCTGCCACTCGTTAACCATAGGTTCTAGCTGTTCTGTTAAGCTAGA
AACGAAGGACTTAGAGACGGATTTACCACAAAGTTCTTCCACAATTTTTGATACTTTACG
AGTTGAAACGCCTGATACATACATTTCCAACATTGAAGCCATGAGGGCTTTTTCGTTTCG
TTGATAACGTTCAAACACTGTGGGTGAAAAATGGCCATCACGTGTTCTGGGTACTTTTAA
TTCTAGCGTGCCTACACGTGTCGTAAAGCTGCGCTCATAATAGCCATTTCGTTGACTTTG
TCGGTTTTCTGTTCGTTCATATTCTTTTGCTTGAATATATTCTGTTCGTTGATTTTCCAT
TAGTTGATTAAATACCGTTGTTAAAATATTTTTAGAAACGTCATCCTTTACAGAATATTC
AATAATGCTTTGAATCTCTTCGCTTTTCAGTGTAAAATGTACTTGGGTCATGTAAAAGTC
CTCCTGGGTATGTTTTTGTCGTTAAAAACATTGTACCGTAAAAGGACTGTTATATGGCCT
TTTTACTTTTACACAATTATACGGACTTTATCGTTTTTAGGATTAAGCTTTTCTACTTTT
TTAATTTCATTCCTTAATGAAGTTCTTAAACTAGCATATGTTGAATTCATATAATGTTTT
ATTTGAACAATTGTTTGGTGAGGAATTTTATCATCACTTAAGTCTATTCCTCGATCCCTT
CCAGAAGTGTATATTCTTAGTTTCATTGAAAGCTTTCGTTCGATAATGTCTTTACACAAT
TCTTCAAATTCAAAATCACTTAAATCATTATAGTTAAACATGTAACCATACCTTTCAAAA
TAGTACCCTAATTATCATTATCGTTAAATTAAGAATTTCTAAATCTCTCTTCTTTTCTAA
GCTCCTTCACAAATGGTGGATACATCCCGATCTTTTTTATTTCATCTATATCAAGAATAG
GTTCATATCTTTCGGCAGTGTGACTGTATTTGAAATGTGCTACTCTAATTTTATTTTCTG
TTTGTTCTAAATCATAAATTACTATGATTGGATGATCGCCCATCTCAAAATCAGCTAACT
CATTTAATATATAGTGGTTTAATTCAGGATTAGGTAAAAAAACATAAAGCCTAGAAAGAC
TCATATTTGAAAAAGGGGTTGGGGCGAAGTGGAATGCTTTATTTTCTCTATCTACATAAA
CAAAGGCTTTAGCTACTTCTTTGCTATTTCCATAAGCGATATAAATACTTTCAAATTCGT
CAAAAAGTTCATATTCAAGATAGTCTTCTTTACCAGCAGGGTTAATATTTTCTTTTAAAT
AGTTCATTAATTTTAGTATTTCCATATCGTCTCCGATATCAATATCAGGCAATTGTTCTT
TGATCGTTTTTATCATTGCGGATTCAAGCTGTGGAGGTACTTTATAACGTGATTTCTCAT
TGATTAGCTTGTGAACATAAGATTCAAAGTCACCATAAAGAATTTGCTGAGGGGTAGTAT
TCCCTAGAAGCGCAATTTTTTCTAGTTTGTCTTTTCTAGGAATACTAACGCCTTTTTCCC
AACTATTAACAGAGCTTCTAGGCGATTGACTAACAATTTCACCAAATTCTTCCATACTAT
AACCCAATTTTTTTCTGATGTCTTTAATTCTTAATCCAACCTCTTTTTTATTAGGTTTCA
CTATTACTTCCCTCATTTCATTATGTACATTTTTATTTTAGCATATTACAAATGATTTTG
TACATTTTTTTGTACGATTTATACTTGTAGTTTTTTCAATCTTAAATTATAATTGGTTTG
TACATTAAAACGTACGAATTTATAAATGAAGGAGGTGAAGGTATGTATGAAGCATTACAA
GTAATTTCAAAAATTGATAGTCTCAACAGTCTATCTACATTCCATCGCTGGCGAAAGTTA
GTAGAAGAGTTATGCAACGTGGAATTCCCAAAAAGAACTATTCAAGTAGGGAAAACTAGT
TATACGAAAATCTATGAATTTTCTGAATCGGATGTTGAGAAGTTTCGACAAGTTGCTGAA
TTACGAAGTAGAGGACGACCAATAAAAGAAGCCATTATTGAAGTGTTTGAGAATCAAACA
AAGAAAGATGAAATAGAAAACAGTGAGATCATTGAAAAATTAATAAAAGCTATTAGAAAA
ATGAATGAGGAACTAGATGATCTAACTATCAAAATGACTGATATGAATCAACAAATGGTA
TTAGTTAGGCGTGAAAATTATCAGTTAAAAGAGCGTATCATTAAGCTAGAGAAAGGGAAG
TTAGACAAACCTTTTTCGAGAAAGAAAGCTTGACAGATTTCCCTTTCAACAACGATTTTG
TCTTTAAAGACAAAAATCGGTGGCTTGGAAGTAGGAAAGATGGCAAGGAGAGCGAAGCGA
GTAATCAGTGCTTACTAATAGCACTGTAACATTATCTTCTAAAACCATTAAAAAGTTGAT
TTAACAAGGTTCATGATACATCTAGTTATGCCTAAAGTAATTGATAGAAGAGGTAGAGGA
TTGAAGACAAGTCAAAAAAATGTAACAGCTAAAATCGATTGGTTACAAATAATTTTTTAT
CAATGTTCAATTGAAGAACTTTTAGAAACTCTTTTAAAAATCGAGAAAGACTGCTTTTTA
GTAGAGAAAGCACAAATTCGCTATAAGGAATATGATGTTTGTTACTCTTATGGTTCACTG
AAAATTTACACCTATGATCTCCCGGCTTTTGAGGAATCTGAGTGCTACTTAGTTTTTAGT
GGTGATGCATGTAGTTTATATGAAAGGTTACTTCATTCATTAGAAAGTAATTGGGTTATG
TTTTTCCAACAGCTTGTCACACAATTTAGTCAACGATTTAAAGTTAAACGTCTAGATATT
GCACTCGATGATCGAAATAAACAGCCCTATTTTAAAGTGGAGCAATTAATTAAGCTATGT
AAGAAAAAACGATATGAGTCTAGGAAAAGGAAGTTTCATGTAACTGAAAGTAACGTAGCT
GGCACAAAAACAAGTAAAACATTGTATATTGGAAAACGAACATCTGATGTGATGTTTCGA
ATATATGATAAAGATTTAGAAACAGCACAAAAGGAAAAACGAGCTGTTCAAGAAATCGGT
TCGTGGAAGCGACTTGAAGTGGAATTCAAACGAGACGTAGCTCAAGCTATCGTTGAATTA
ATTTCGAAAAATACTGACTCTTTAGAGGAATTAATGCGTAGCTTTGTTAAGCAAGAGCTA
AATTTTTATTCCGATGATGAGCATACAAAAATTCCTCGTTTTTGGGAACGATATTTAGGG
AATGTTGCCCCATTAAAGATAGCTAGAAAATATGAAATTAGAGGACTAAAAGACACAGAA
CAATGGTTTGTATTTGGCGGTGGGTTATCTACTTTAAAAGCTTTTGATTTTTTAGCTAAT
CATGGTGCTTTGGGAAATTTACAGAATATGTTGCAGGCAATACAAGACGCAGAATTATCA
AGACCATTAACAAAAAAAGTGGTGGATCACTTAGTTGATATCGGTCGAGAGGATTTAATT
GAAGAAATTTATTTATTAACAAAAAAAGAGAACTTGAAAAAGGACAAGGTTATCCAGTCT
CAAGCTCCACTTTGAACTTCGCAATTTAAAGTATAGCATAGACTGGGTAATCAATAAAGA
GAAGATGGAGGAAGTTTATTGATTACACTAACAAAAAAAGAATTAACTGAACTTGGTTTT
GGTACCAGTCAATCGGCGGACATTATTCGAAAAGCAAAGGCACACATGGTGAAACAAGGC
TTTTCTTACTATTCAAGTAAACGATTAGGAAGGGTTCCTGTATCGTCTGTAGAAGAACTT
TTAGGTATTAACTTAAGTAATTTAACAAAGGAAGAAAAAAACGATGCCTAAAATATCTAA
TATTTATCAAGACAAAAAATCTGGGAAATGGTATTATGTCGCAAATTTAGGATTTAATGA
AGAGGGAAAAAGAATTCGTAAATGGGGAAGAGGTTTCTCGACACAAAAAGAAGCCAAATA
TGCTTATGACGAATATATGAATGACTTTTCAAAAACAGCTATTCGTCAAAATAGTACGAT
GACGTATAAAAAATTTTTGGAAGAATACTTTTTACCAGATTATAAACAAAGGGTAAGAAA
GCGAACCTATGATAATCGGCTTTCTTCTATGGATAAACATTTACCTTATTTTTATCGATA
CAAACTATCTGATATTAGTGCACCTATTATAAAAAAATGGCAAAATCAATTGTCAAAAAA
TTATTCTAGTGCTTATATTCGAAATATCTATGGTTTATTTCAATTGAGTTTAGACTTAGC
TGTTAAGTTAGGATTAATTACAAATAATACGGCAAAAATTGTTGGCAATGTTAAAAAACA
AAAGCAAAAAGTTGATTTTTGGACGCTTAATGAATTTCAGAAAGTTATAGCCACATTCGA
TGTGACTGATTATTATGAGCTATATACCTATGTAAGTATCTATTTTTTGTTTATGACAGG
TTTGCGTTTAGGAGAAGCACAAGCTTTAGAGTGGGCTGATCTTGATTTCAAAAATGAAAC
AATCCGAATTGAAAAATCAATGTTTTATAAAAATGCACAAGAATTTTACTGTACAGAGCC
AAAAACGAGAGCAAGTATTCGAACGATTGCGTTAGATGATGATTTAATCAAGCTTTTAAA
AGAATGGAAAGAAAAGCAGGATAGTAATGGTGGTTCTAAGTATGTTTTATCCTATAATGG
TTTACCGACCAATAAGCATACGTTGCGCCATGTAATTAAACGTCATTCTAATTTAGCAAA
TGTTCATCACATTAAAATTCATGCATTGCGACATTCACATGCAAGCTTGCTTATTTCATT
AGGAATCAATGCTTTGGACGTAAGAGATCGGTTAGGACATGAAGACATTGAGACAACGCT
AGGAACTTATGGACATCTTTATCCTCACACCAATCGAGAAGTCGCAAATAAACTGACAGG
AATTGTCATTCAGCAAAAAAGCGAAATACACAGAGAGAAGAAGTTTTCTGGAAATCAATA
TATTAAGAAAGTAGGAAAATAATATGCCAGAAATGAAGATGAAAGATTTTGATTTAGTGA
ATCAATTAGGTAAGGATTTGCAGTTAGTAGAAGTGACACCAAAGATAAAATATGAATTAA
ATGAAAAAACGGGAAGAAATGAACGCACTGGCGAGATAGATGGTTATACCTATGAAGTAT
TAATGAGAGATAAAAGGTATAAGAGCATGCGTGTGACGGTCTTAGGTGATAAGCCAATTA
TTACACAACAAGATATTGATAAAGCTGATGATGTTAAAGTTCAGTTTGAAAACTTAGTCG
TTAATCCTTATGTTTCAAATGGTTTTATCGCCTTATCGTTTAAAGCCGATGGGATGAAAA
TTTTGAAGTAAACTAATTAAAATAGAGCAGAGGAATTTCTAAATGAAAGGTCTATTCTGC
TCTATGTTTTTGGATATGGTTCCATGGAATCAGTAAGATTGACTAAATAATCAACACTAG
TGGAATAAAATTCAGCTAATTTAATAAGAGAGGAGACAGGTATTTCTAAGTCGCCCGTTT
CATAGCGAGAATAGGTTGCTTGATTGATATGTAAAAGTCGTGCTAATTTCTCTTGACTTA
AGTCAGCATCTTCACGCAGATTGCGAATTCTGTAATATATAAAAATCACCTCAGGGTCAT
TTTATAGTATGCAATTTTCGCATGAATTGTTTTATGCGATAAACGCATAAAAAGAAAGGA
GAATTAAGATGGAAGAGAATAAAGGACTGTTGTTGACGGAAAAAAATCAGCCAATAAAAT
CGATTGCTAAACAAGATATTTATGATTTAAAGGATTACTTGGAACAATTATCTTCTTGGA
AAGATCCATTGAAATTAGTGAATAAATTTTTTGAGAATCAGGCAATTCCTCTGAACAAAA
AGAAAATTATGCGAGAATTTCATGCACAAGCTAGGGTGTTCAATATATTTTATATGAATT
TTGTATTAAGTATGGATACCTTAGAGGAAAAGATTACAAAGTTAGAAGAAAAAGAAAAAA
TAAAAGTGTAAAAAAATCAGTACGGCAATACTGATTTTTTAGAGAAGTTAGCTTTCCATA
AAGAGCTGATTTTATGATATATAGCTTATCTCAGATAAATATGGAGATAAGCTTTTTTGT
ATGATGAGATAGCTAAGTGTTCGAAGTGAAACAGTTTTATTATACTATATATAAAGGAAA
TAGAAAATTTACAGGCATAATTCTTTTTCTATGATATATTGTTTAAAAAGAGAAATTTTC
AGATAAAGTCCGTATAATTGTGTAAAAGTAAAAAGGCCATATAACAGTCCTTTTACGGTA
CAATGTTTTTAACGACAAAAACATACCCAGGAGGACTTTTACATGACCCAAGTACATTTT
ACACTGAAAAGCGAAGAGATTCAAAGCATTATTGAATATTCTGTAAAGGATGACGTTTCT
AAAAATATTTTAACAACGGTATTTAATCAACTAATGGAAAATCAACGAACAGAATATATT
CAAGCAAAAGAATATGAACGAACAGAAAACCGACAAAGTCAACGAAATGGCTATTATGAG
CGCAGCTTTACGACACGTGTAGGCACGCTAGAATTAAAAGTACCCAGAACACGTGATGGC
CATTTTTCACCCACAGTGTTTGAACGTTATCAACGAAACGAAAAAGCCCTCATGGCTTCA
ATGTTGGAAATGTATGTATCAGGCGTTTCAACTCGTAAAGTATCAAAAATTGTGGAAGAA
CTTTGTGGTAAATCCGTCTCTAAGTCCTTCGTTTCTAGCTTAACAGAACAGCTAGAACCT
ATGGTTAACGAGTGGCAGAATCGTTTATTATCAGAAAAAAATTATCCTTACTTAATGACC
GATGTACTCTATATAAAAGTACGAGAAGAAAATCGAGTACTCTCAAAAAGCTGTCATATA
GCGATTGGAATAACCAAAGATGGCGACCGTGAAATTATCGGCTTCATGATTCAAAGTGGC
GAAAGCGAAGAGACCTGGACAACATTTTTTGAATACCTAAAAGAACGCGGTTTACAAGGT
ACGGAACTCGTTATTTCTGATGCGCACAAAGGATTAGTCTCTGCCATTAGAAAATCCTTC
ACCAACGTAAGTTGGCAAAGATGCCAAGTTCACTTCCTAAGAAATATCTTTACCACCATT
CCTAAAAAAAATTCAAAATCTTTCAGAGAAGCTGTTAAAGGAATTTTTAAGTTCACAGAT
ATTAACTTAGCGCGTGAGGCTAAAAATCGATTGATTCATGATTATATCGATCAACCAAAA
TATTCAAAAGCTTGCGCATCATTGGATGATGGATTCGAAGACGCCTTTCAATATACCGTA
CAAGGAAATTCCCACAATCGACTAAAGAGTACCAATCTAATTGAACGACTGAATCAAGAA
GTACGCAGAAGAGAAAAGATTATTCGCATCTTCCCCAATCAAACATCAGCCAATCGCTTA
ATTGGAGCCGTTCTTATGGACCTACATGATGAATGGATTTATTCTTCAAGAAAATACATC
AATTTTGATAAGTAGAAATGGTAAAAACATTGTATAGCATTTTACACAGGAGTCTGGACT
TGACTAATTTTCAAACTCAAGGAGCTAATAATTATGAAAAAAGTAATAGGTGCAGTTAAT
TGTGAATGTTTTATGTGCAAAAATAATAATAGTTTTGACATGCCTAATGAAATTATTGAA
TCAGTTAAAAAAAAAGAATTAGTATTATTTTGTGGAGCAGGGATAAGTACAGAATCAAAA
GCGGTTTTACCTACATCTTTTTACATGGATGTATTGACTTTCTTAAATAGCGAACATAAC
TTAAATTTAGATACAGATATTGCTTTCTCAGAATTGATGAGTAAATTTTGTAGTATCGTT
CCTAATGGAAGGAAACAGTTAATAAGAAAAATAAATGAACGCTTTGATAGGGTTCAGTCA
TTTCCAGAACTATATAATTCTGCTACCAGATTTCATAAAGAGGTTTCGAAAATTCCTCAG
ATCAAAACTATTGTAACTACTAATTGGGATGATTACTTTGAAAAAGAATGTTTAGCCACT
TCTATTGTAGATAATAAGGATGTAGCATTATGGAATACTTTTGACCGAAGAGTATTTAAG
ATTCATGGATCAATAAATAATATTGGATCGATTGTGGCTACAACTAATGACTATGATAAA
TGCTATGAAAGACTATCAAATGAGCCAATAGGCGATCGTTTAAAGACTCTACTAGGAAGT
AATTGTGTAGTTTTTATAGGTTTTTCTTTTGGTGATGAAGACTTAAATAAAATTATTGAT
ATACTTTCTGAAAGATTAGATGATTTTGCTAATCAGTTTTATTTAGTGACAGTTGACAAA
TCATGGGAAAATAATAGAGACTCTCGCATTATTCCAATAATAACTGATGGACAGTTTTTT
ATTCATTCACTACGAAATATCCTCATAGAAGAAGGACACCTTGTAGCAAATGACATATAT
GATTTTGCAAGATACGCAAGCCAAGTTGCTTCAGATTTTCATACAGATTGGCTTAATGAA
ATTGATAATTTTAATGAAAAACTTGCTTCTTTTCCAGAGATAATACTATCGATAGCGTAT
CAAGATGGAATGATACATGCGTATCAAAGATGTTATGCAAATAGAAAAAAAGGTGATTAC
TTGATTCCAGGTTATTTAAGTAAAATAGTAGCTTCATATCACAGTTTAGTAGACCAACAT
GAAAAGAATAAAAATTATTTGCAAATGTATTACGATTTAGGTTATCAGGATGGATTGATT
AATTTAGAAATATTTTTGGAAACAAATAATCACTTGATGCCACCGCTGTTTATATATGAA
GGTGAAAATTTTGCTACAGAAAAAGAATTATTGGATTTTATAGTAGCTAATAGAAACTCT
GAAATGTACCAGTTTTTGAAAGAGATAAGGTTACCAAATGATACAATTCCTCATTTTTAT
CCTTGGTATTGTTAAGGTTGGTTGCAAAATGGTTGCACTAACAAAAAAATAACCGTGAAT
CCCTTGATATTCAAAGGATTCACGGTTTCTTTTATTATTCCCACTCCACAGTTGCAGGTG
GTTTTGAAGTAATATCGTACACGATACGGTTTACATGTGCAACTTCGTTCACGATGCGCA
CAGAGATTTTTTGTAAAACATCCCAAGGGATACGGGCAAAGTCAGCGGTCATGCCGTCGA
TAGAAGTCACAGCACGGATACCGACTGTGTAATCGTAGGTACGGCCATCGCCCATAACGC
CTACTGAGCGGATGCCAGGTAAGACAGTAAAGTACTGCCAAATGTCACGATCTAAGCCAG
CTGCTGCGATTTCTTCACGTAGGATAGCATCTGAATCACGAACGATTTGTAACTTATCTT
CTGTAATTTCACCAAGCACACGAATACCTAATCCTGGTCCTGGGAATGGTTGGCGCCAAA
CGATTGCATCAGGCATGCCAAGTTCAGTTCCTAAGGCACGAACTTCGTCTTTGAATAATG
TATTTAAAGGTTCAATTAATTCAAATTGCATGTCTTCAGGAAGACCACCAACGTTGTGAT
GTGATTTAATTGTTTGCGCAGTTTCTGTACCAGATTCGATGACATCTGTGTAAAGAGTTC
CTTGTGCTAGGAATGAAACGCCTTCTTCCCCAGCAAGTTTAGTTGCTTCGTCATCAAAAA
CATACACAAATTCGTTACCGATGATTTTACGTTTTTGTTCAGGGTCAGAAACGCCTGCTA
ATTTGCTTAAGAAGCGTTCTTTCGCATCTACTTTAATAATGTTTAAGCCAAATTTACCGC
CTAAACTTTCCATTACTTGTTCTGCTTCACCTTTACGTAATAATCCATGGTCAACGAAGA
TACAAGTTAATTGGTCGCCAATGGCTTTTTGTAAAAGCACGCCGACAACACTTGAGTCAA
CGCCACCTGATAAACCAAGTAAGACTTTTTTATCGCCTACTTGTTCACGGATTTTAGCGA
CTTCCATATCGATGAAGTTTTCCATGCTCCAGTCACCAGTACAGCCACACACATCAAAAG
CAAAATGACGTAATAAGTCGTTACCATATTCTGAATGACGAACTTCTGGGTGAAATTGTA
CGCCGTAGAATTTGCGGTTGGCATCTTCGATAGAAGCGATTGGACAATCGTTGCTTGTCC
CAACTTTTTCGAATCCAGGAGCGATTTCTGTTACTAAATCACCGTGGCTCATCCAAACGG
TTTGTTTCGCAGGTGTTCCTTGGAATAATGTCGCATCACCAAGGATTTCTAATTCTGCTT
TTCCGTATTCACGGTTTGCGGCAGGTTCTACTTTTCCGCCTAAGTTATGAGTCATTAATT
GCATACCGTAGCAGATGCCAAGAATGGGAATTCCTAACTCATAAATTTCTGGATCAATGC
TAAAAGCATCTTTGTCATACACGCTGTTTGGTCCACCTGAGAAGATGATTCCTTTAGGCG
CGATTTTGCGAATTTCTTCTGCCGTAGTTCGGTGGCTTAATAACTCAGAGAATACGCCAA
ATTCACGAATACGACGAGTAATCAATTGGTTAAACTGACTACCAAAGTCTAAAACAATAA
TTTTTTCGACAGATGTCAAATCGGCAACGTTAGTCACGTCTATTACCCCTTATCCATTTA
AATTTATCTAAAGAAAAGGCGGTTAAAAAGTGGTCAGCACCAAGAATTAAGAAAGGATTT
TCAAAAATTGTTTTACGATTTTTAGAAAATTTTGGCTTAATTCCGCAGGGGCTACTTTTA
AACAGCCGAAAATCAGGCGGTTAAAAAGTGGTTCACTTTTGTTCCGTACTCTTCTTTGTC
TAGCTATACTTATTAAAACATTTTACTCCTTGAAAGTCATGCATTCTGCTGAAAATTTTC
AAGGATATTTCTACAAAAGATACAGGATATTTCTTAGCTCGTCAACCCTTAATATTTACG
TAGATAGATTTGGTCAATCAAATGATTTTCCGTTTTATGCAAAATAATGTCCGCACGTCC
GCGCGTTGGCAAGATATATTCCTCCAAGTTCGGTAAGTTCACGGTTTTCCAAACATTCCG
TGCCATGGCGAAAGCATCTTCTCGTTTGCCAATTGCATATTGGTAATAATAATTATTAGG
ATCTAAGAAAGCCGTATCTAATAAGGCCCCAAAACGTTCTAGGTACCATTTTTCAATTAA
GGCTGGATCGGCATCTACAAAAATAGAAAAATCAAAAAAATCACTCACATAAATTTGTTG
ATTGGCGGGTAACTGTAATGTGTTAATGCCTTCAACAATCAGAATATCTGGTTGTTGTAT
CAACTCATATTCGCCTTCGATAACATCGTAGACACTGTGAGAATAGACGGGTGCTTTAAT
TTCGTCTTTGCCGCTTTTGACTTCGTTTAAGAAATTAATTAGCTTCTCCATGTCATAACT
TTCAGGAAACCCTTTTCGGTCCATAATTCCCTGTTCTTCTAACACTTTATTGGGATACAA
AAATCCATCCGTTGTAATGAGTTGAACGTTTCTTCGTTTAAACGTTCGGGCCAGAATTCT
TTGCAAAAGACGAGCGGTGGTGCTTTTACCAACGGCGACACTGCCGGCAATTCCAATGAT
GAATGGTGGTACAGAGACATATTCATGTAGGAATAATCCTTTGCTAAGTGTTAGCGATTC
AAATTCTTTCATGTACAAATGAATAAGATGCGTTAAGGGTACATAAATTTCTTGTACATC
TTTTAGTGAAATTTGGTCGTTCACACTTTTAATGTTATCCAATTCTGCTTCGGTTAACGG
TGCTTTGCCGTCATGATAAAACCCATGCCATTCTTCTCTGGAAATTGGGTAGTAATTCAT
TTTATCGTCCATTGTTCCTCCACCAAACCCTGTTCAATCTTTGTACATTTTACCATAATT
TCACAAGGGAAACACAGGATTTTACAAAAGAATTCCCTTCTTCGCCAATTTATGATGAAA
ATGGTATCATGAAAAGAGAAAACTGTTAGAAAAGAGGGGAAAAGCCATGAGAAAAATTGT
ATTATTTGGTGATAGCATTACTGCTGGTTATTTAGACGAAGCTGTCTCACCTGTTCTTGT
TGACTTAGTAAAACGGGATATTGCTGCGATGGGTCTAGAAGAAGTGGCTGTCATTAATGC
TGGAATGCCTGGCGATACAACAGAGGATGGTTTAAAACGATTAAATAAAGAAGTACTAAT
TGAGAAACCTGATGAGGTGGTGATTTTCTTTGGCGCCAATGATGCGTCACTGGATCGAAA
TATAACAGTAGCCACGTTTAGAGAAAACCTTGAAACAATGATTCACGAAATTGGTTCAGA
AAAGGTGATTTTAATTACGCCACCATATGCGGATAGTGGCAGACGTCCAGAACGTCCACA
AACGCGTATCAAGGAATTGGTCAAGGTTGCACAAGAAGTCGGAGCGGCACATAACTTGCC
AGTTATTGATTTGTATAAAGCGATGACTGTTTATCCTGGAACGGATGAATTTTTACAAGC
GGATGGTTTGCATTTTTCACAAGTGGGCTATGAATTATTAGGTGCCTTGATTGTTCGAGA
AATAAAAGGTAGACTAAAACCAAAACAAGCATAGATAGGAAGAACAAAATGGCGAATCAT
TATTATACAGAAAATCCAGAATTAGCACATGATTTAGAAAGCTGGTCTTTTCCATTACGT
GGTCGGACCTTTCAGTTTACGACCGATAGCGGGGTCTTCTCAAGAGGAACAGTGGATTAT
GGTTCTCGTGTGTTGATTGATGCCTTTGAATGGGAAAATTTACCAGCAGGCCGTTTGTTA
GATGTTGGTTGTGGCTATGGACCAATTGGGTTGTCCTTAGCAGCGGCGACTGGTCGACTG
GTGGAAATGGTGGATGTCAACCAACGGGCAGTTGGGCTAGCTCAAATGAACGCCCAACGT
AACCAAATTACTACTGTGGATATCCATTCTTCCAATGTGTATGAAACCTTAAACGAAACG
ACCTACGCGGCGATTGTTAGCAACCCGCCCATTCGTGCAGGCAAAAAAGTTGTCCATGGC
ATTTTAACAGGGGCTCTTCCGTTGTTGAAAGTTGGTGGCACACTAACGGTGGTTATTCAA
AAGAAACAAGGTGCACCTAGTGCAGAAAAGAAAATGGCTGAAGTATTTGGCAATGTTGAA
ATTGTGACAAAAGACAAAGGCTATTATATTTTACGAAGTGTTAAAGAAGCAGAGTAAAAA
AGAACCGCCACTTTAGTGGCGGTTCTTTTTTAGAATAGATACGCTTGATCAATTTTTTGG
TTCAACAGTTTTTTTTCGTTTGGCGATAAAAAAGCACCTGCAAGCGCATTTTTAGTGAGT
TGCTTCATTTCGTCATAACTTAATTGATACCAAGTGGCCAATTTCATGAATTCTTTCGTT
AACGTAGTATCTGAAACAGTTCGATTATCGGTATTGATGCAGACGGCTAAGCCAGCCTCT
ATAAATTGTTGAAAAGGGTATTCAGCCAATGTTTTGACGGTTCCTGTTTGGAAGTTGCTA
GTTGGACACATTTCTAAAAGAACCTTTTTTTCTTTTAAGAGCGCCAAATATTCGGGTGTA
TCTTTCAAAGCAATACCGTGACCAATCCGAGTAGCACCTAAAGTGACAGCATCAGCGACA
TTTTTGCCACAGCCGCATTCCCCAGCGTGGAGTGTTAATGGAATTGACAATTGGTTGGCT
AAAGCTAATACGTCTTCAAATGTGTATGGAGGGAAATCGACTTCATTGCCAGCTAAATCA
AAGCCGACAACGCCTGTCTCTCTGAAATCATGCGCTAAGTGAACGATTTTTTCTATGGCT
TGTTGTTGGTCATGCCGCATGCCGCATAACAGTGCATTGCTTTTTACACCAAAATCTTCT
TCGCCTTGTTTTAAGCCAGTTAAAACAGCAGTCACGATTTCAGGTAACCGTAAGCCTTTT
TCTGTATGTTGGGAAGGCGCAAAACGCACCTCTATGTAAGCCACGCCATCTTCGGCAGCT
TGGCTAATCACGTCATACGCCGCTGCTTGCAAAGCCTCAGCTGTTTGTAGACAGGTGAGC
ACGAAGTCGAACCGAGTTAAATAATCATTCAAATCGGTGCATTTTTCAGGGGCAACCACT
AACTCTTTCAAGGCTTGTTCGTCTTGGGGTAATGGAATGTTTTGTTTTTCAGCAATGGTG
CGTAAAGTGGTTGGTCGAATCGACCCATCTAAGTGACAGTGCAGCTCGATTTTTGGTAAT
TGACGGACACGGGATTCTTCCATGAAAAAAATAGCCTCCATTTTCTTTTGTTTTTTAATC
TTTTTAGTCTATTTCTTTTGTCTTTTTTTTGTTAAAATGTAAAAGATTCGATAAGTATTT
TGAAGACTGTAACACGTCTACAAATGTCTGTCAATGCAAAAGGAGACGTTGGGAGGGGCG
CGATGAAACTAACGATTAAAGAAATTGCTGATATGGCTGGTGTTTCTGTCACAACCGTCT
CACAAATTCTGAATAATAAAGGGAGTCGTTTCAGTGAAAAAACCCGCAACAAGGTGTTGG
CGGTAGTCGCTGAAAATCATTACAAACCAGATTACTTTGCTTCGAATGTAATCAACCGTC
ATTCCAAAACCATTGGTATGATTGTGCCAGATGTGACGGATTTCTTTTTCTCAAAAGTGA
TTGAAGGTGTAGAAACATATTTAAATTCGTTAGGCTACATGATTTTGTTATGCAATTCAA
AGCATGATTCCGAGCAAGCGATGCAATATGTTAGCGAGTTGATTCATCGGTCGGTGGATG
GCATTATTTTTGCCACGCCGAATGTTTTGCCAGAAAATCATATTTTAAAAGACCGACGAG
AACATCCGATTCCTGTCATTCTTGTCGATCGTGGGATTAATCCACGAGATAGTGGACGAT
TAATCGTTAAAGAGTACGAAGGTGCTTATCAAGCGGTCCATCATTTGATTCAACAAGGGC
ATCAGCATATTGGCATGTTGCGTGAAAGTGCCGGCTATTATCGTTTGACGGAACGAGTGA
CGGCGTATCAGCATGCGTTACAGGACAATAATTTACCTTTTCGTCCGCATTATGTTTGTG
CTGGGGAATTGAACTTGCATGGCGGCTATGCTGCGGCGAAAGAAGTTTTGAAAAATGAAG
AAATCACAGCAATTTTTTGTGGCAATGATGAAATGGCGATGGGGGCCTATCAAGCCATTG
AAGAAGCGGGCAAGAAAATTCCTGACGATATTTCGGTGGTTGGTTTTGATGGCTTGGAAA
TTTCCGAATATTTGGTGCCGAGTTTAACAACTGTCTATCAGCCGAGTTTTGATATTGGCT
ATTATGCAGCAAAATTTTTGGTGGAAGCTATTGCAGATCCAACAGGGAAAGTTCCAAATA
AAGTTTTCGATGCGACGTTTATTGCTAGAAAAAGCACAAAACCGATTTAAAAAACAGCTT
AGAAATAGAATGTTCGTGTTGTTTGCGTTTTCACAAGAAAAAAATAATAGTAAACTGGTT
TACTAAATGGTTTAAAGCTGAACGATTTTGTTGTATAATACATTATCGGGAAATCGGAGG
GAACGAATTCATGAGAATGGTAGACATTATTGAAAAGAAACGTGACGGGCATCAACTAAC
AAGCGAAGAAATTCAATTTATTATCAACGGATACACAGATGGTTCAATTCCAGATTATCA
GGTAAGTGCCTTTTTAATGGCTGTTTTTTACCAAGATATGACAGACGAAGAAATTACACA
AATGACGTTAGCAATGGTCCATTCAGGCGAAATTGTGGATCTTTCTTCTATAGAAGGAAT
CAAAGTCGACAAGCATTCTACAGGTGGCGTAGGCGACACTACGACGCTTATTTTAGCGCC
GTTAGTTGCTAGTGTCGGGGTCAATGTAGCAAAAATGTCTGGTCGTGGCTTAGGCTACAC
GGGCGGTACGTTGGATAAATTAGAAGCGATTCCTGGTTTTAAAGTTGAATTGACAGAAGA
ACGTTTTATTCAATTGGTGAACGATACAAAAGTGGCAGTAATTGGTCAGTCAGGTGATCT
AGCACCAGCAGACAAAAAACTTTATGCGTTACGCGATGTGACCGCCACTGTTGACTCAAT
TCCATTAATTGCAAGTTCCATTATGAGTAAAAAAATTGCCGCAGGGGCAGATGCGATTGT
CTTAGATGTGACTACTGGTGAAGGGGCCTTTATGAAAGACCTAGCAAGTGCTCGTCGATT
AGCGGAAACAATGGTTCGCATTGGAAAACTGGCAAATCGCCAAACGATGGCAGTAATTTC
AGACATGTCACAACCTTTAGGGGAGGCCATCGGAAATAGTTTAGAAATCGTTGAAGCAAT
CGAGACCTTGCAAGGAAATGGGCCAGAAGATTTAGTGGAGATGTGCTATGTCTTAGGAAG
TCAGATGGTCGTTTTAGCTAAAAAAGCCGAGACGTTAGACGAAGCACGGGCTTTATTAGA
AGAAGCATTAACAAGCGGTCGAGCGCTCGCAAAATTTAAAGAAATGATTGAAAATCAAGG
CGGCGACAGTTCCGTTGTTGACCAGCCAGAAAAATTATTAACCGCAACTTATCAATTTGA
TTTACCTGCCAAAGAAACAGGCGTGGTACAAAAAATCGTTGCCAATGAAATTGGCGTTGC
CGCAATGTTGCTGGGCGCTGGTCGTGCTACGAAAGAAGATACGATTGATTTTGCAGTTGG
CTTGAAACTTCACAAAAAAGTAGGGAGCCCAGTTGAAAAAGGCGAATCATTACTAACCAT
TTATGCCAATCGTGAAGACGTGACAGAAGTCGAACAATTGCTTTATAAAAACATTGAAAT
TGGACCAACCGGCGAAGAGCCTATTTTGATTCACGATATTATTACGGAATAAAACAAAAA
GAAAAGAGGAATTCTCATCATGGAATTAAACCGCATGATTGACCACACTATTTTGAAACC
AGAAGCGACAGAAGCCGCTGTCCAAAAAATTATTGACGAAGCTAAGGAGTACAACTTTTT
CTCTGTATGTATCAATCCTTGTTGGGTCGCTTTTGCTAGCGAGCAATTAGCAGATACCGA
CGTCGCTGTGTGTACCGTTATTGGCTTTCCTTTGGGGGCAAATACACCAGAAGTTAAAGC
ATACGAAGCAGCTGATGCGATTAAAAATGGTGCGAATGAAGTGGATATGGTGATTAATAT
TGGTGCATTAAAATCACAACAATACGATTACGTACGTCAAGACATTCAAGGCGTAGTAGA
TGCAGCCAAAGGAAAAGCGTTAGTCAAAGTGATTATTGAAACAGCATTATTAACAGACGA
AGAAAAAGTTAAAGCTTGTGAATTAGCCAAAGAAGCAGGTGCCGATTTCGTTAAAACATC
TACTGGCTTCTCAACAGGCGGCGCTAAAGTAGCAGACATTCGTTTAATGCGTGAGACAGT
TGGTCCTGACATGGGCGTTAAGGCTTCTGGTGGCGTGCATAATGCAGAAGAAGCGTTAGC
AATGATTGAAGCGGGGGCAACACGCATCGGTGCAAGTACGGGTGTAGCAATTGTTTCTGG
CGCAACTGGCGAAGGGTATTAATTCGTATTTCAAATTAAACGAAGGTGTGGCGAAAAAGA
TGACAGTAAAACAAGAATGGCTTGATTGTGCCGTAGAAGCATTGGCACACGCCTATGTAC
CGTATTCTAATTTTCCTGTGGGCGCTTGCTTAGTGACTGCAGACGGGAAAATGTATCAAG
GAGTCAACATTGAAAATGCCTCCTTTGGTTTAACAAATTGTGCAGAAAGAACGGCGATTT
TTAAAGCCATTTCAGAAGATGAACGGACCTTCCAACATTTAGTTGTAGCAGGTAATACAG
AGGCACCCATTTCTCCATGTGGCGCTTGTCGTCAAGTAATGGCTGAATTCTTTGATCCAC
AAATGCCGGTCACGCTAGTTGGTAAAGATGGCGCGACTAAAACAATGACAGTTGAGGCAT
TATTGCCCTATTCATTTACAGATAAAGATTTTTAAAAAAAGGACATAAGGTTTCGTTGGG
CTCAAAGTAGATTTCAATAGCATAAATGCGAATGAAATAATAGATAAAATAGTAGGGGGC
TTTTCGGAAAGTGAAACAAGCAAAATTTTTAGGTCTAGGATTGGCAGCAGTTGCCTTAAC
CATTGGGTTAGCTGCATGTGGCGGCAATAGCAAAAAGAACGCCAACACAAAAGGTGATCC
ACAACATAGTGTCGTAATGGTCACAGATACAGCCGGCATTGATGACAAATCTTTTAACCA
ATCTGCGTGGGAAGGAATGCAAGAGTGGGGCAAAGAGCACAAACTTCCAGAAGGACCTCA
AGGGTACGCGTATATTCAATCAAATGAAGCATCTGATTATACATCAAACATTGACCAAGC
CATTTCAAGTCAATTTAAAACGATTTTTGGCATTGGCTATTTACTAAAAAATGCAGTAGT
AGATGCAGCGGACGCCAACCCAGAAACGAATTTCGTTCTAATCGACGATACAGTTAATGG
GAAAAACAACGTCGCTTCTGCAACATTTAGAGATAATGAATCTGCGTATTTAGCAGGTGT
GGCAGCAGCTAACACTACGAAAACCAACAAAGTAGGATTTATCGGCGGGGTTGAAGGACC
TGTTATTGGCCGTTTCCAAGCTGGTTTTGAAAAAGGTGTAGCAGACGCTGGCAAAAAATT
AGGCAAAGATATTCAAATTACGTCTACTTATGCAGGGACATTTGCAGACGCTTCAAAAGG
ACGGGCCTTAGCTTCTTCTATGTATCAAGCAGGTGCCGACATTATTTATCACGCAGCGGC
GACTACAGGACAAGGAATCTTCCAAGAAGCCAAAGCGCTAAATGAAACAGGTTCAAAAGA
TAAAGTTTGGGTGATTGGTGTTGACCGTGACCAAAACGAAGACGGTAAATATACAACCAA
AGATGGCAAGGATGATAACTTAACGTTAGCTTCAACCATTAAAGGTGTAAATATTGCTGT
GAAAAAAATCTCTGATCTTGCATTAGAAGATAAATTCCCTGGCGGCGAACATTTAACTTA
TGGATTGAAAGATGGCGGTGTTGATTTAACAACAGAAGCCCTAAGCGATCAAGCCAAAAC
GGCAGTTAAAGAAGCCAAAGAACAAATCATCTCTGGTGACGTAAAAGTCCCAGACCAACC
TTAGAAACAACTTAGTTGTTTAAATACATTAAACTATTTTTAGGAGGCTTTACAGAAATG
AAAAAAGCAAAATTATTCGGTTTTAGTTTGATTGCATTAGGTTTATCAGTTTCACTTGCA
GCATGTGGTGGTGGCAAAGGCAAAACCGCTGAAAGCGGCGGTGGCAAAGGGGATGCAGCG
CATAGTGCTGTAATCATTACAGATACAGGCGGCGTGGATGACAAGTCGTTCAACCAATCT
TCTTGGGAAGGATTGCAAGCTTGGGGTAAAGAACATGATTTACCAGAAGGTTCAAAAGGG
TATGCATATATTCAATCGAATGATGCAGCTGACTATACAACCAATATTGACCAAGCGGTA
TCAAGTAAATTCAACACAATCTTTGGTATTGGCTACTTGCTAAAAGATGCAATTTCTTCT
GCAGCAGATGCCAACCCTGATACAAACTTTGTTTTAATCGATGATCAAATCGATGGCAAA
AAGAATGTCGTTTCTGCAACATTTAGAGATAATGAAGCAGCTTACTTAGCCGGTGTTGCT
GCTGCAAATGAAACAAAAACGAACAAAGTCGGTTTTGTTGGTGGTGAAGAAGGGGTCGTA
ATTGACCGTTTCCAAGCTGGTTTTGAAAAAGGTGTGGCTGATGCTGCGAAAGAATTAGGT
AAAGAAATTACTGTTGATACGAAATATGCGGCTTCATTTGCTGATCCTGCCAAAGGGAAA
GCTTTAGCTGCTGCAATGTACCAAAACGGCGTTGATATCATCTTCCATGCTTCTGGTGCG
ACTGGACAAGGGGTCTTCCAAGAAGCAAAAGACTTGAATGAATCAGGTTCTGGCGACAAA
GTTTGGGTAATCGGCGTTGACCGCGATCAAGATGCTGATGGCAAGTACAAAACAAAAGAC
GGCAAAGAAGACAACTTCACGTTAACTTCAACGCTTAAAGGTGTCGGCACAGCGGTTCAA
GATATTGCCAACCGTGCGTTAGAAGACAAATTCCCTGGTGGCGAACATTTAGTTTATGGA
TTAAAAGATGGTGGCGTTGACTTAACAGACGGCTATTTAAACGACAAAACAAAAGAAGCT
GTTAAAACAGCAAAAGATAAAGTAATCTCAGGTGACGTAAAAGTCCCAGAAAAACCAGAA
TAATTTAAGCTCCTAAATGAAAAAAGAAGGGCTCATTATTGTTCCTTCTAAAAATAAAGT
GGTCCTTGGCAGCGACGGCTGCCAAGGGAACCCTTTATGATGTTTGGATTTTTAACTAAA
TAGTTGAAGTTCTTCAACTACTTAGTTAAGGGTCAAAATTACCCTCTAAAGTATTGCCAA
TATAATTTTGTTAGGAAGTGAATAGACCTTGTCTCAAGAAGAAAACGTAATTGAGATGCG
TAAAATCACCAAAGAATTTGGGACGTTCAAAGCCAACGACCAAATTGATTTACAAGTAAA
ACCTGGTGAAATCCACGCACTGCTAGGTGAAAATGGTGCAGGCAAGTCGACCTTGATGAA
TATCTTATCAGGGCTATTGGAACCGACCTCAGGTGAGATTTATATGAATGGCGAAAAAGT
CAACATTACAAGTCCTACTGCAGCCAATCGTTTAGGAATCGGAATGGTCCATCAGCATTT
TATGTTAGTTGAAGCCTTTACTGTGACTGAAAATATTATCTTAGGTAGTGAACCTACCCA
TGGCGGTATTTTAGACCGGAAAAAAGCGAAAAAAGAGATTGAAGAAGTGTCTAAGCAATA
CGGGTTGGATGTAAATCCCAATGCCTATATTCGCGATATTTCTGTGGGTATGCAACAACG
GGTTGAAATTTTAAAGACCTTATATCGTGGTGCGAACGTTTTAATTTTTGACGAACCAAC
CGCAGTATTAACGCCACAAGAAATTGATGAATTAATGATTATTTTGAAAGAACTAACCGA
TGAAGGCAAATCGATCATTTTAATTACACATAAGTTAGATGAAATTAAAAAAGTGGCGGA
CCGTTGTACGGTTATTCGCCGGGGGCAAAGTATTGGCACCGTCAATGTGAAAGACGTTTC
TTCGCAACAGTTAGCCGATATGATGGTGGGTCGTTCTGTTTCCTTCAAAACAGAGAAAAA
ACCAGCGCAACCGAAAGAAACAATTTTATCAATTAAAGATTTAGTAGTGAAAGAAAGCCG
CGGCTTAGATGCAGTGAAAAATCTTAGCTTAGATGTCCGAGCAGGGGAAGTTGTTGGAAT
TGCGGGGATTGATGGCAATGGACAAACAGAATTAATCCAAGCCTTAGCAGGATTAACCAA
AGTCGAAAACGGGTCCATTCATTTGAATGAAAAAGAGATTACTAATCGCAAACCTCGGGA
AATTACGGAAATGGGTGTCGCCCACGTTCCTGAAGACCGACATAAATATGGCTTGGTATT
AGAGATGACATTGGCTGAAAATATTGGCCTACAAACGTATTACCAAAAACCATACAGTTC
AACAGGTATTTTAAACTATCGAATGATTAACAAACATGCCCGTGAATTAATTGAAGAATA
TGATGTACGGACTCCTAATGAATTAGTACCAGCTCGGGCGCTTTCAGGTGGGAATCAGCA
AAAAGCGATTATTGCCCGAGAAGTGGACCGCGATCCAGATTTGTTGATTGTTTCTCAACC
AACACGCGGTTTAGATGTCGGAGCTATTGAATACATTCATCGTCGACTAATTGAACAAAG
AGATAAAAATAAAGCTGTTTTATTAGTAAGTTTTGAATTAGATGAAATTTTAAACGTTTC
TGATCGTATCGCTGTTATTCATGCGGGGGAAATTGTCGGAATTGTTGATCCGAAAGAAAC
GACAGAAAATGAATTGGGCTTGTTAATGGCTGGCTACTCATTGGAAGAAGCCCGTGCTGA
GTTATCAAAAGTAGAGGCAGGTGAAACTGTTGAATAATCGTTCTGAAAAAATAAGAAATA
TTTTAGTCCCTGTGTTATCTGTTATTATGGGTTTCCTCTTAGGGGCAATTATTATGGTTA
TCTTTGGCTATGACCCAGTGGCTGGGTATCAAGCGATGTTTGAAACAGCTTTCCAAGGAA
AGAAAAGTATTGGTGAGATTTTTGTCACCGCAGCACCGTTGATTTTTACCGCTTTAGGAT
TCTCGGTGGCTAATTCGGCTGGATTCTTTAATATCGGGCTTTCTGGACAAGCCTTATGTG
GTTGGGTGGCTAGTATTTGGGTCGCTTTATCCATGCCTGATGCACCCCGGATGATTGCGT
TGCCGGTGGCGATTATTGTTGGGGCAGTTGCAGGAGCTTTAGCAGCAGCCATTCCAGGTT
TCTTGCGTGCCTATTTTGGGACGAGTGAAGTTATTGTTACGATTATGTTGAATTATATTT
TATTATACACAGGAAATCATATTGCTAATAATGTCATGAAACCAAGTATTATGGCGAACA
AAGGGATCACCAAAATGATTGGTGCGAATGCATCATTACGCTCACCGTTTTTAACAAGTA
TCAGTGATGGCTCTCGTTTGAACATCGGCATTTTCTTGGCCTTCATTTTCCTTATTCTTG
TGTGGTTCTTGATGAAAAAAACAACGCTTGGTTTTGAAATTCGGTCGGTGGGGTTAAACC
CATTTGCTTCTGAATATGCTGGAATGAGCAGCAAGCGAACGATTATTTTATCCATGATGA
TTTCAGGAACGCTAGCTGGCTTAGGTGGTGCGGTCCAAGGATTGGGAACTTTCCAAAACT
TCTTTATTCAAAACACATCGTTGAGCATTGGGTTCGATGGTATGGCCGTGTCTCTATTAG
GAGCAGGTAGCTCAATCGGGATTTTACTTTCCGCATTACTGTTCGGGATGTTAAAACTTG
GTGGACAAGGGATGCCGTTGATAGCTGGTGTACCAACCGAATTAGTTGATGTTGTTATTG
CAGCGATTATTTTCTTTGTGGGAATTAGTTATTTAATTCGTTTCTTGTTAGCAAAAGCGT
CTGGTAGTAAAAAAGAAGTAGCGATTGTAGAAACAATTGAAGCGGCGCCAGACAAAAACA
ATCAAGAGGGGGGAGACATCTAATGGATTTAGCAACAATTTCCTCAATCATCACGCAAAC
ATTAGTGTATGCAACTCCGCTCATCTTGACAGCATTAGGCGGAACGTTCTCAGAACGAAG
TGGTGTGGTTAACGTTGGTTTGGAAGGTATTATGGTAATGGGTGCTTTCAGTTCGGTCGT
TTTTAACTTGACGTTTGCTGATACATTTGGCGCGGCGACACCATGGATTGCTTGTTTAGT
AGGAGGCGTTGTCGGGATTGTCTTTTCTCTCTTACATGCCGTTGCAACTATTAACTTACG
AGCAGATCATATTATCAGTGGTACTGTCATTAACTTGATGGCACCGGCGCTAGGGGTTTT
CCTAGTAAAAGTTATTTATCAAAAAGGACAAACAGATATGATTACACAATCATTTGGTTA
TTTTTCTTTCCCAGGATTGTCAAAAATTCCAGTGATTGGTGAACTATTCTTTGCAAAAAC
CTCTTTGCCAGCTTTCGTAGCAATTTTGATTGCGATTTTAGCTTGGTTTGTCATTTATAA
AACACGTTTTGGCTTACGGTTACGTTCTGTGGGGGAACATCCACAAGCGGCAGATACATT
GGGAATTAATGTCTACTTAATGCGTTATTCTGGTGTCTTACTATCCGGCTTCTTAGGCGG
TATGGGCGGAGCTGTCTTTGCTCAAAGTATTGCGGGTCGTTTTGGGATTACCACAATTGC
AGGACAAGGGTTTATTTCAATGGCCGCAATGATCTTTGGTAAATGGAATCCACTTGGGGC
AATGGGCGCAGCCTTATTCTTTGGCTTTGCACAAAACTTAAGTATTGCTGGGGAAAACCT
ACCAATTATTTCAGAAATTCCAAAAGTTTATCTACAAGCAGCACCATACGTATTAACCAT
TTTAGTCCTAGTTGTGTTCTTCGGAAAATCATCGGGACCAAAAGCGAACGGGAAAAATTA
CGTCAAAACGAAATAAGAAAAGAAATAGGCCCTCCGTCAAAGCGACGGGGGGCCATTTCT
TTTCTTAGGATAATCAGTTGAACACAAGCGGCATTAGGCACTGCCTCACTGTAAAAAAGC
GAGTTGATAAAGGTAACTTTTCTTTTTTCTTTTAGCTGTTCTTTACAATTCGAAGGAAGT
GTCGAAATTTTGAAAAAAACCAAACAGGTCTAGCAGCTTTTTTTCAAAAATCGTTGGTTT
TTCTGCTATACTTTTGTTTGTAGTAAGCATAGGAAAAGTGGAGGACGTTCAATGAATAAA
ACACGCGTAGAAGCATTTAGTGATGCAGTCATTGCCATCATCATGACCATCATGATTTTA
GAAATTAAAACTCCTCAAGTGGGTGTTTTGGCAGGTTTGATAGAAAATATCCCATATTTT
TTATCGTTTATTGTCAGTTTTATTTTTATCTGTATCGCATGGTACAATCATCATTACATA
ATGTCCGTAACTCATTGGTTTTCTAAAAAAGCGTTTTGGGCAAATAATTTTTGGTTATTC
TCCATGGCCTTCATTCCGGTAGCAACTGCTTGGGTGAGTGAATTTTGGTGGATGCGGGCA
CCTGTTTATTTTTATCTTGTTGTGTATACGGTTTGGGATTTTGCCTACTTCTTGCTAACA
AGGATCATTTATGAAGACAATGTAGTGAAAGATCCACAAGGTGCAGCTAAGTTAAGAAAA
TCGAAATCTTATAGTAAGGCAACAAAAATCATTCATCTTTGTCTTTTCGCAATCGGATAT
ATCGGTATTTATTTTTATCCGCCCATTGGCATTGGTGTGATTTTATCAGAAGCGGTTATC
TGGTATTTAAATGTGCCAAAAGAGGGAGACCGCTTGGAGTGTTAAAAGTTTCGATTGGAT
AAAGAGTCGTGTTCTTTTTAAGGAGCAGGCTATTCGAAAAAAACAATAAAAAAGTTTCCT
AATTACGGTGGGAGACTTTTTTTCTTTCAATTTTTAAGCCCTGCTAAAATCAAAGGAATC
AGTGAAAATTTTAATGCTCTTTCAGGCAATAATAGCGGATTCATGGTATAATTGAAGAGC
TGAGAATAAATAGATTATTCTGTTTGATTCTCGAGACTATTTAAAAGGCTAGCGTAAAAT
AATTGTCATTCTTGACGTATTTACGACCTTAGAGGAGGAAGCAAGTGTGTTTAAACGTGT
TCATTTAATCGTACTAGATTCAGTCGGTATTGGTGAAGCACCAGATGCTGAAAAATTTGG
AGATGTCGGCAGTGATACACTGGGTCATATTGCCAAAGAAGCGGGACTAACCATTCCTCA
TTTAGAAAAACTTGGATTGGGAACTATTGCTCCTTTAACAGGTGTCAAAGCAGTGGCAGA
CCACGATGGCTATGCTACCAAATTAGAAGAAATTTCTGTTGGAAAAGATACTATGACCGG
TCACTGGGAAATTATGGGCTTGAACATCAAAAAACCTTTTCGGGTATTCCCAAACGGCTT
TCCTGAAGAATTACTGAAACAAATTGAAGATTTTTCTGGGCGAAAAGTTGTTTGTAACAA
ACCATATAGCGGGACAGCAGTCATTGATGATTATGGCGAACATCAAATGAAAACTGGGGA
TCTAATCGTTTATACTTCAGCAGACCCTGTTTTACAAATTGCGGCGCATGAAGACATTAT
TCCATTAGAAGAATTGTATAAAATTTGTCAATATGTTCGTGACATTACGAAAGACGAACC
TTATATGATTGGTCGGATTATCGCTCGCCCGTATGTTGGTGAACCAGGTAATTTCACTCG
AACCAGTAACCGTCATGACTATGCTCTAGATCCTTTTGGCCATACTGTTTTAGATTCGTT
GAAAGAAAACGGCAATGATGTGATCGCTGTTGGGAAAATTAACGACATCTTTAATGGACA
AGGAATTACTGAAGCTATCCGCACGAAGAGCAATATGGATGGGGTGGATCAATTATTAAC
GGTCATGAACAAAGAGTTCACAGGTTTAAGTTTTACTAACTTAGTGGATTTCGATGCGCT
GTATGGTCACCGTCGTGATGTAAAGGGCTATGCAAAAGCCATCGAAGATTTTGATGGTCG
TTTGCCAGAGATTATGGCAGCTATGGCCGAAGATGATTTGCTTTTAATTACAGCAGATCA
CGGGAATGATCCAACTTTCCCAGGAACAGACCACACACGTGAATATGTGCCTTTATTGGC
TTATAGTAAAAAAATGACAAAACAAGGCAGCTTGCCACAAGGATTTTATTCAGATATTTC
AGCAACGATTGCTGAAAACTTTGAAGTTCCTGCAACGGAAAACGGTCAAAGCTTTTTAAA
TCAATTACAATAATTCGAGGAGGCAACACATGACAACGTTAACGAATCATTTAAACGAAA
CAACTGAGTTCTTGAAAGAAAAAGGGGTGCAACAAGCAGACTTCGGTCTAATCTTAGGTT
CTGGGTTAGGTGAATTAGCTAATGAAATAACCGATGCGATTGCTATTCCTTTCTCTGAAA
TTCCCCATTTTTCTGTTTCAACAGTCGTTGGACATGCTGGACAATTAGTTTACGGAACGC
TTTCTGGAAAAAAAGTTTTGGCGATGCAAGGGCGTTTTCATTATTATGAAGGACATTCGA
TGCAAACGGTCACTTATCCCGTTCGTGTGATGGCTGCTTTAGGCATTCATTCAATGATTG
TAACCAACGCAGCTGGTGGCGTAAATGAAACATATACACCGGGAAATTTGATGTTAATCA
ATGACCACATTAATTTTACAGGCGATAATCCGTTAATTGGTGAAAATGATGAAGAAATCG
GGCCGCGTTTTCCAGATATGAGTCATGCTTACACGCAAGAATATCGGGAAGTGGCAAAAA
AAGTGGCTGCGGAACAAAATATTGATTTAAAAGAAGGCGTGTATATGGGCTTTTCTGGCC
CGACATATGAAACGCCTGCAGAAATTCGAATGTCACGGACGATGGGTGCGGATGCAGTTG
GCATGTCAACTGTTTCGGAGGTCATTGTAGCTGTGCATAGTGGCATGAAAGTACTAGGCA
TCTCTTGTATTACGAATTTAGCAGCTGGTATGCAAAGTAGCTTAAATCATGCAGAAGTAG
TTGAAACAACTGAACGCGTTAAAGGACAATTCAAAGAGTTAGTGAAAGCAACACTAGCAG
CTTTATAAAAAAGGAGTAAACCAGAATGAGTGTGCATATCGAAGCAAAACCAGGTGAAAT
TGCCGATAAAATTTTACTACCAGGGGATCCCCTCCGAGCAAAATATATTGCGGAAACTTT
TTTAGAGAATCCTGTCTGCTATAATCAAGTTCGTGGGATGTTAGGTTACACAGGAACGTA
TAAGGGACAGCGTGTTTCAGTCCAAGGAACAGGGATGGGGATGCCTTCAGCAGGTATTTA
TGCCCATGAGTTAATTAACTCTTACGATGTGAAGAAGTTAATTCGTGTTGGTACGTGTGG
TTCTATTTCAGAAAAAGTCAACGTTCGTGAATTAGTTATCGCACAAGCAGCAGCGACGCC
TTCTTCCGCGATTCGCAATGATTTTCCTAAATATGATTTTCCACAAATTGCGAGCTTTGA
TCTTTTACTCAAATCTTACGAAATTGCTAAAGCAAAAGGCTTTACTACCCATGTTGGTAA
CGTATTGTCAGATGATGTTTTTTACAAAGATAGTTTAGATGATGTCTTTCGTTTAGGTCG
ATACGGGGTATTAGCGATTGAAATGGAAGCGGCAATGTTATATTATTTAGCAGCAAAATT
TGATGTAGAAGCATTGGCGATTATGACGGTGAGTGATAGCTTGGTGACAGGCGAAGAAAC
AACGGCAGAAGAACGCCAAACGACGTTTAATGAAATGATTGAAGTTGGTTTAGAAACGGC
AATTGCTAATTAAAAAAAATGCTTGGATGATTATTTTCATCCAAGCATTTTTTTAATTTA
AGAGCGCTTTTTTTACATCTTCAACAATTTGAGTATTCGCAATAGGTCCGTTGTATAACC
AACTACTTTTTTTATCATAGGTATGAACTTGGTTATTTTTCACAGCAGGTAAGTTCTTCC
AAATTGCTTCTTGGAAAAGAGGTGCTGATTCATCGCTGTTTACAAGGAAAATGTGGTCTG
CGTCAAGCTCAGCTAATTTTTCTAAAGAAACTTGATTCCAATCCGCAGTAGCGTTTTTAG
AAATTTCTTCCACTAATTTTGGAACTTGGAGGCCTAAGTCCTGATAGAGCACGGTTCCGC
TTGAGCGATTATCGCTAACCATAAAGACTTGGTTGTTGGTTACCCATAAGACTGCCGCAG
ATTTGCCAGCATCTTTTTTGCCAAGATATTCTTGGACGCCTTTGGTTAAGGTATCATAAT
CTTCTAACACTTTTTTCGCTTGTTCTTTTTTATCTAAAACAGTGGCAATATCTTCCAATT
GATCACGCCAGGTGACATTTTCGCCGTTTTTGACTACATAAGTTGGCGCAATTTTACTGT
ATTCTTTGTATTTACCGCCTTCAACTAGAGCAGATGAACTGATTAATAATAAGTCAGGTT
CAAATTTTAGAACCGCTTCATATGGCAAGTCATAGGAAATAGTGGGGACATCTTTCAATT
CTTTCGCTAAATAATCTTGAATGCTGCCTTGTCCAACTGTCCATTGTGCCACTGGTTTTT
CTCCTAATGCAACTAGATAATCTTCTAAATAACTCGCAATAATCCGTTTGGGTTTCGCGG
GGACGGTTACTTTATTGCCTAAGGTATCTGTTACTTCATGTGTTTTGTCAGCGTTGTTGG
CTTCTTTATTCGTATTACCACAAGCTGCGAGTAAGAATGAACCAAGAAGAAGGGTTGTAC
CAATTAGGACCGTCTTTTTTAAAAGTTTCATTGTGTAACTCCTTTATTTTTAGTTGATAA
CGATTCTCATTATCAGTTAAAAACGACCGTTTGTCAATCATCGCTTGCTTTTTTGAGCAA
ATAAGTTGCATTTTTTAGATAATTCGTTTTTTGATTGGAAGAAACATTGCTTTTTAAGGA
AGGGTCTTTTATAATCAAGGAACAATGAGTGAGAACGATTCTCAATAAATGTAAAATAAC
GACAGAAAAATTAAAGAGGAATGGTTATGAATTATTTAGAGGCAGAGGACTTAACTACAG
GATATGGTCGTCAAGTGATTAGTGAAGCGCTGAACTGTTCATTTGAAGCGGGAACTATTA
CAAGTATTATTGGACCAAATGGTTGTGGCAAATCGACCTTGTTAAAAACACTTGCACGTA
TTTTGCCAGCTGAGAAAGGCAAGGTGTTCATTAAGAACCAAGAACTTCAACATTTTTCTT
CAAAAGAAGTAGCGCAAGAACTAGCGATCTTATCACAAACGCCAGAAAATACAATCGATT
TATCTGTTTTTGACCTCGTCTCTTTCGGGCGATATCCTTATCAATCGGGCTGGAAAAGTG
TCACCACAGAAGATCAAGAGTACATACAATGGGCATTAGAATTAACAGGCTTAACTGAGT
TAGCTAGAGAGTCTGTGGCAATTTTATCAGGTGGACAACGGCAACGGGTTTGGATTGCTA
TGGCGCTAGTGCAGGATACAGATATTTTAATTTTAGATGAACCGACCACCTATTTGGATC
CAGCGCATCAGCTAGAAATTTTAAATGTGTTAAAACGAATTAATCAAGAACATCAGAAAA
CCATCGTGATGACGATTCATGATATTAATTTAGCTTCTCGTTTTTCTGATCGCGTGATTG
CGATGAAAGAGGGAAAGATTATCAATGAGGGAACACCGCAAGAAGTGATTACTGTTACTG
GCTTAGCAGATGTTTTCGCTATTCAAGCAGAAATTAGTTATCATAGTCAGACACAGCGGC
CACTAGTGCTTTCTTATGAGTTGATGGAAATGGAGCTGGATGGATGAAAGGCATAAGCGG
ATTTTATAGACACCAATGGCAAGTGTTGCTTGTCTGTCTTTTTTTGCTACTGGGGACAAT
GCTTCTGTCATTGATGTTTGGTGCGACGTCGGTTTCGATTCAAACGATTATTGATTCATT
TACGCACTTCGATGCGACCAATCAAGCGCATCAAGTCATCCAAACGGTTCGGTTGCCGCG
GATTTTAGGGGCCGCTTTTGTGGGGGCAAGTTTAGCGGTGAGTGGGGCGTTAGCGCAAGG
GATTACACAAAATCCATTGGCAGATTCTGGCTTGCTGGGTATCAATGCTGGGGCTGGCTT
GGGCTTGGCGCTTGTTTTTGCTTTCCTCCCTCAGGCAAGTTATTGGTGGCTTTTAGTTGT
TTCTTTTCTTGGTGCCGGCGTGAGTGTGGCACTGATTTATTATCTTTCTAATCATTCAAT
TCGAGGAGCAAGCCCCATGCGTCTGACCTTAGTGGGAGCTGGTATTAGTGCCCTTTTTTT
ATCATTTAGTCAATTCTTAGCCATTCAGTTCAATTTGAGTCAAGAGTTAACGTTTTGGTT
TCTTGGCGGTGTCAGCGTTATTTCTTGGGCACAATTAAAAATAGTCGTCCCTATCTTTCT
GGGCGCATTTGCATTAGCAATTCTGATTAGTCCGTCGGTGACTATTTTACGGTTTGGTGA
TGATGCAACAATTGGTTTGGGGCGAAATCCGCAGCGTATTCGGTTGTTTGCCAGTATAAC
GATTTTGCTTTTATCAGGATTGTCTGTGGCGCTAGTTGGCTCGGTCAGTTTTGTTGGTTT
GGTGGTGCCTCATGTGATGCGAACAGTTTCTGGAGAAAATTACCGGCGCTTGATTCCGTT
CTCGGCGTTAGGTGGTGCGCTCCTCGTTTTGGTGGCAGATTTAATCGCTCGAATGGTGAA
TCCGCCTTTTGAAACACCATTTGGGATTATCACGGCCTTAATTGGCATCCCATTCTTTCT
TTATTTATTTCGTAAAGGAGGGAAACTAGGATGACACAGAAAAAAGTGTCTCGTTGGGTG
GCTATCTTAATAGTTGGGATTATCCTAACTGCTTGTATCAGTTTAACGCAAGGGGAATTA
TCTGTTTCCGTCATGGATTTAAAAGCCCTTATTTTGGGACAGGGAAGTCAGGCCAAACAA
CTGTTAGTTTGGGATTTTCGGTTACCACGGATTGTGCTTGCGGTCCTAGCGGGCGCAGCT
TTAGGCTTAAGCGGCGCTATTCTTCAAGGGATTACTCGGAATCCGTTAGCAGATACTGGG
ATTTTAGGTATTAATGCGGGTGCGGGTTTGGCAGTGATTTTGTTTATTAGTTTTGTTGAG
ACGACAAGTATCACAACGTTTGCACTTCCACTCGTGGCCTTAGTTGGCGGCTTGCTAGCG
GCTGTTGGGATTTTGGTAATCGCGTATCATCATCGTTTAGGATTGACGCCAGTTCGAATG
GTCTTAGCGGGTGTCATTTTGAGTACGGGTATTTCAGCACTCACCTTATTAATTACATCA
AAAATTGACACTGAAAAGTACCGTTTTGTTACAATGTGGCAAGCAGGCAGTATCTGGGGC
AGTAATTGGTTCTTTGTGGGCGCTTTGTTGCCTTGGCTAGTCATCGGGTTCTTTTTTGCG
ATGAAGCGTCATCGTCTGTTGGATATTTTACAATTGGGGGACGAAACAGCTATTTCTGTA
GGTATTGCTGTGAAAAAAGAACGAATCGTTTCGTTGCTGTTAGCGGTGATGTTGGCGGCA
TCAGCGATTTCCGTTACAGGGGGAATTAATTTTTTAGGTTTACTTGCGCCACATATTGCT
CGCAAATGTGGTTTTACGCAACAAAAACAGGTATTGCCATTGGCGGCGTTGTTTGGGAGT
TTACTTTTATTGGTTAGTGATACGATTGGTCGGCTATTGCCTGGCAATGGAGAAATGCCT
GCAGGGATTATTGTTGCGATCATCGGTGCGCCTTATTTTCTTTATTTGTTAATCAAAACA
AGCGATTCGTTATAAAAAAGAATCAAAAGCTGGGTCAATCGGTCGTTGTGAAAGCAACTG
TCATTTGCTCGGCTTTTTTATTGGCGGATTTTTGAAAAAATAGTATGATAAATGCGTAAG
AGGATTGAATGGAGGATGAAAGAATGGAAAACTTTAATTTTTATGTACCAACAGACATCC
GTTTTGGGAAAGATCGTTTAGACGAATTACCTGCTGTGTTAGATCAATTTGGCAAAAATG
TCTTACTTGTTTATGGTGGCGGTAGTATCAAACGTAATGGCTTGTACCAACAAATTACTG
ATTTGGCCCAAAAAAACGGGCATACACTGATTGAGTTGAGCGGTGTCGAACCAAACCCGC
GCATTGAAACCGTTAGAAAAGGAATTGAGTTGTGTAAAGAAAACCAAGTCGATGTTATTT
TAGCAGTTGGCGGTGGTTCAACCATTGATTGTTCCAAAGCAATAGCTGCGGGCTTTTATT
CGGAAGAAGATATCTGGACAGTTATTGCAGCCAGAAAAGGGTATACTGGTCCTGCTTTAC
CAATCGTGACCATCTTGACTTTAGCAGCGACAGGTAGTGAAATGAACGCAGGTGCTGTCA
TTTCTAACTTAGAAACCAATCAAAAATTAGGCTTTGGTGGTCCGAATATGATTCCAAAAG
TTTCGTTCTTGGATCCAACGAATACTTTTACGGTTCCTCAAAATCAAACAGCAGCTGGCT
CAGCGGATATTTTCAGTCATTTGATTGAAAACTATTTTAGTATTTCGACAGGCGCGGACG
TCCAAGATTTTGTGTCAGAAGGCTTAATGCGAACGGTTATCAAAAATTGTCCTATTGCTT
TAGAAAATCCAGAAGATTATGATGCACGTGCTAATTTAATGTGGGCAAGTAGTTTAGCCT
TAAATGGTTTAACAGGGCGCGGCAAACAAGGTGTTTGGTCTTGTCACCCAATGGAACATG
AATTAAGTGCGTTTTATGACATTACGCATGGGATTGGCTTAGCAATTTTAACGCCTCGTT
GGATGAATTACGTTTTGTCTGAACAAACCGTAGGCAAATTTGCACAGTTTGCTCGAAATG
TTTGGGGAATAGTCGAACAAGAGGAGGAAGTAGCAGCGAAAAAAGGTATTCAAGCATTGT
ATGATTACTTTGTGGCTTGTGGCATTCCAATGACATTACCAGAAGTTGGCATCGAAGCAG
ATAAATTTGAAGAAATGGCACAACAAGCTGTGGACCATAGTGCAATTGCCGAAAAGGCTT
ATGTACCATTGGATGCAGCGGATATAGTAGCGATTTATAAAGATTGTTTAACCGAAAGTC
AATTTATTTAATCCATAAAAAAGCGGTTTGCCTTGGCAAACCGCTTTTGTTAATAAGAAA
CAAGTTCTTATAAGTAGTATTTTTCTTTCACAGTTAAATCATCGTTTAATTCATAAACTA
ATGGTTTACCTGTTGGGATTTCAAGATCCATAATATCTTCATCAGAAATGCCTTCGATGT
GTTTAGCTAAAGCACGTAATGAATTACCATGAGCCGCTACTAAAACAGTTTTGTTGTCTT
TTAAAGCTGGCGCAATTTCATCTTGCCAGAATGGTAATGCACGTTCCAAAGTAACTTTCA
AGTTTTCGCCACCAGGAATATCGCGTTGGTCTAACATTGCATAACGACGGTCGTTTGCTG
CAGAACCTTCATCTGTTGCTTCCATTAATGGAGGAAGAGTATCGTAAGAACGACGCCAGA
TGTGGACTTGTTCGTCTCCGTATTTTTCAGCAGTTTCTTTTTTGTTTAGTCCTTGTAATT
TACCATAGTGACGTTCGTTTAAGCGCCAAGATTTGATTTGAGGTACCCATAATTGATCTG
AGTATTCTAGTAAATAGTTACAAGTTTTGATGGCACGAGTTAAAACAGAAGTATAAGCAA
CGTCGAATTCGATGCCTGCTTCTTTAATTTTACGGCCGCCTTCTTTTGCTTCTTCAACAC
CTTCAGGTGCTAAATCTACGTCAGCCCATCCAGTAAATTGGTTTAAGGCATTCCATTCGC
TAAGTCCATGACGAGAAAAAACTAATTTTGGCATGTATAAGCTCTCCTTTGAGTTTAGTT
TTCTGAAAATAAGATTTCCACGTTTATTGTACACCGTTTTGCGCAAGATTTCCAATGGAA
AATAGTAAAAAAACGTGAAAGTTGCTGAAAAATTAGAGTGAAATCGAATCAAAAAAGAAG
CCCCATCTGAAGGACTTCTTTTTTCTTCTTAGGAATACAGCCGCTCGACATCTGTCTCAG
GTAAATTGATGTACTTATAACAAGTGCCCACCGAAACGCCGCATTTATTAGAAATAAATT
GGATTGTTTCTTTGTTTTCATAATATAATGCACGGATTTTGCGGACGGTGCGTCCATCGA
TTTTTGGACGTCCACCTACTTTTCCGTTTTCACGAGCTTTGTGGAGCCCGACGAGTGTTC
GTTCTTTAATTAGTGCACATTCCATCGCAGATAAGCTCTCCATTAATTGGAAATAGGCTT
CACCTGTTGGAAGGTGAGTATCAATTCCTTCTGAAATGCTGACAAAATCAACTTGTTTTT
CCTTTAACATTTTCATAAAGTCTGTTAATTGGCGGGTTGTTTTACCTAAATGGTGCAATT
TACAAACAATAAGTGTATCCCCAGCAGAAAGAAGTTTTTCGACTTCGTCTAAGACACTGA
TCTCCGCTTGAGGATCAAATGTCTCTTGGAAAATATCATCACAACCAAACGATTGGAGAG
TGGTTAGTTGATTTTTTAAATCGTCTTCAATAATAGTTGTGCGTGCATAACCAATTCGTT
TCATATATTATCCTTCCTATATAAATAATCTTTTTTCACACATTCTTAACGTGCGGGAAC
ATGTAAGGTTTTCGGTCCATCTTCATAACCGACGATTACCATAGAAACCATATTTAAAAA
TAAGCCGTGTTCAACGACGCCAACCAAGTTGTCTAAATAAGAACCCAAAGCTTCTGGATC
TGTAATTTTTTCTAAATGCAAATCGATGATATGGTGGCCTCCATCTGTTATTAATGTTTC
GCCAGCAGCGTTTAAACGAAGTGTTGGGTGATAGCCTTTTTCTTCAAATAAATGCACTAG
TTGGCGGCTGCCATAAGGAACAACCTCAACTGGAAGCGGGAAAGCCCCTAAATCGTCCAC
CATTTTTGATTTATCCACAATCCAAATACATTTCTTTGAATAAGTGGCCACAATTTTTTC
AAAAAGTAAGGCAGCGCCACCGCCTTTGATTCCTTGAAAATCAGCGCTGATTTCATCGGC
GCCATCAATCGTAAGATCCACATACGGAACCTCATCAATACTTTTTAAAGGAATGCCCAA
GGCCAAGGCTTGTTTCTCTGTTTCTTTTGAAGTAGTAACCCCTACGATTGACAATCCTTC
TTCTTTTACGCGACGACCAATTTCGTCTACCATAAATTTTGCTGTTGAGCCAGTACCCAA
ACCGACAATCATGCCGTCTTCTACATATTTTGCAGCTTCGATTCCTACCATTTGTTTCAG
ATTCATCGCTGTTTTCCGCCCCCTTCAATAGTCAAAGATATTGTACCGTTATTTAACTAA
AAAAGATAGAAAGTTTTTGAAAAAGTCATAAAAATTTTTAAAGGAAAAGTACGTTTAAAT
AGAAGGAAAATCTTTTTTTCGAAAGGCGAAAGAAGAGGGTTGACAGCTGATACTTATCGT
GGTATCCTAACAAAGGTGCTTTATCTACAGGTTCCTTATAGGGACGTGCTGACTGTCTAT
CAAAGCATATTTGATAAAGAGTGCAGAGATTGCATTATTTTTTATCGCGAAAAAAGAACC
ACCTGGATGTGTGGAACTAGAAGCGAAGTAAGGAAGGAGGAGAACAAGGAATGCCTACAA
TTAACCAATTAGTACGTAAACCTCGTAAATCTAAAGTAGAAAAATCTGATTCACCAGCCT
TAAACAAAGGATATAACAGTTTTAAGAAAACTCAAACAAACGTTAACTCTCCGCAAAAAC
GTGGAGTTTGTACACGTGTGGGTACGATGACACCTAAAAAACCGAACTCAGCTTTACGTA
AATATGCCCGTGTTCGTTTGTCAAACTTAATCGAAGTTACAGCTTATATCCCAGGTATCG
GTCACAACTTACAAGAACACAGCGTGGTATTATTACGTGGTGGACGTGTAAAAGACTTAC
CAGGGGTACGTTACCATATCGTTCGTGGTGCGCTTGATACTGCCGGTGTTAACGACCGTA
AACAAAGCCGCTCTAAATACGGTACAAAACGTCCTAAAGCTTAATTATAATAAGACAATA
ACAACTTGAAAAATCATATTTCGGAAGGAGGAGTTACGGATGCCTCGTAAAGGTCCTGTT
GCAAAACGTGATGTTTTACCAGATCCAATTTATAACTCAAAATTAGTAACTCGCTTAATC
AACCGTGTAATGGTTGACGGTAAACGCGGGATTGCTGCTAACATTATCTATAATTCATTT
GATATCATCAAAGAATCTACAGGTAACGATCCATTGGAAGTTTTTGAACAAGCAATGAAA
AACGTTATGCCTGTTCTTGAAGTTAAAGCACGTCGTGTTGGGGGTTCTAACTACCAAGTA
CCAGTTGAAGTTCGTCCAGAACGTCGTACAACTTTAGGTTTACGTTGGGTAGTTAACTAC
GCACGTCTACGTGGTGAACACACAATGGAAGAACGTCTAGCGAAAGAAATCATGGATGCT
GCTAACAACACTGGCGCTTCTGTTAAAAAACGCGAAGACACACACAAAATGGCAGACGCA
AACCGCGCATTTGCTCATTATCGTTGGTAAGATCCTCTCTGTCTGTCGCGTAAAGTGGCA
GCAGAAAGTCAATTTACAATCGATTTAAATAAAGAGAGGAGTAAACATACAAAATGGCAA
GAGAATTTTCACTTGAAAAAACTCGTAACATTGGTATCATGGCCCACGTTGATGCTGGTA
AAACAACAACAACTGAGCGTATCTTGTACTACACTGGTAAAATCCATAAAATCGGTGAAA
CCCATGAAGGTGCTTCACAAATGGACTGGATGGAACAAGAACAAGAACGTGGTATCACGA
TTACATCCGCTGCGACAACTGCACAGTGGAAAGGCTACCGTGTAAATATCATCGATACTC
CAGGACACGTGGACTTCACAATTGAAGTACAACGTTCTCTACGCGTATTAGATGGTGCGG
TAACAGTTCTTGACTCTCAATCAGGTGTAGAACCTCAAACAGAAACTGTTTGGCGTCAAG
CGACTGAATATAAAGTTCCTCGTATTGTATTCTGTAACAAAATGGATAAAATCGGTGCGG
ACTTCTTCTATTCAGTAGAATCATTACATGATCGTTTACAAGCAAACGCTCATCCAATTC
AAATTCCAATCGGAGCTGAAGAAGACTTCACTGGAATCATTGACTTGATTAAAATGAAAG
CTGAAATCTACACAAATGATTTGGGAACAGATATTCAAGAAACTGATATTCCTGAAGATT
ATTTAGAAAAAGCGCAAGAATGGCGCGAAAAATTAGTTGAAGCTGTTGCTGAAACTGACG
AAGACTTAATGATGAAATATCTTGAAGGTGAAGAAATCACTGAAGAAGAATTAGTCGCTG
GTATCCGTCAAGCAACAATCAACGTTGAGTTCTTCCCTGTATTAGCTGGTTCAGCATTCA
AGAATAAAGGGGTTCAATTAATGTTGGACGCTGTTCTTGATTACTTACCATCTCCATTAG
ATATCGATGCTATCAAAGGGATCGATACTAAAACAGACGAAGAAACAACTCGTCCAGCTG
ATGACGAAGCACCTTTCGCTTCATTAGCATTTAAAGTTATGACTGACCCATTCGTAGGTC
GTTTAACTTTCTTCCGTGTTTATTCTGGTGTCCTTGAAAGTGGTTCATACGTATTGAACG
CTTCAAAAGGCAAAAAAGAACGTATCGGTCGTATCCTACAAATGCACGCCAACACTCGTC
AAGAAATTGACAAAGTGTACTCTGGTGATATCGCTGCTGCTGTTGGTCTAAAAGACACAA
CAACTGGTGATACATTATGTGCATTAGATGCACCAGTTATTCTTGAATCTATTGAATTCC
CTGACCCAGTTATCCAAGTCGCTGTTGAACCTAAATCAAAAGCTGACCAAGATAAAATGG
GCGTGGCTCTACAAAAACTTGCTGAAGAAGATCCATCATTCCGCGTTGAAACAAACGTTG
AAACTGGTGAAACAGTTATCTCTGGTATGGGTGAATTGCACTTAGACGTTTTAGTAGACC
GTATGAAACGTGAATTCAAAGTTGAAGCTAACGTAGGTGCTCCTCAAGTATCTTACCGCG
AAACATTCCGTGCTGCGACTAAAGCAGAAGGTAAATTCGTTCGTCAGTCTGGTGGTAAAG
GACAATACGGTCACGTATGGGTTGAATTTACACCAAATGAAGAAGGTAAAGGCTTCGAGT
TTGAAAACGCAATTGTCGGTGGTGTGGTTCCTCGTGAATACATCCCAGCAGTTGAAAAAG
GGTTAGAAGACTCTATGAACAACGGTGTTCTTGCTGGTTATCCATTAGTTGATATCAAAG
CAAAACTTTACGATGGTTCATACCACGATGTCGATTCAAATGAAACGGCCTTCCGTGTAG
CTGCTTCTATGGCATTGAAAGCTGCGGCTAAAAATGCAAACCCAGTTATTTTAGAACCAA
TGATGAAAGTTACAATTACTGTTCCTGAAGATTACTTAGGTGATATCATGGGACACGTAA
CAAGTCGTCGTGGACGTGTTGAAGGTATGGAAGCACACGGTAACTCTCAAATCGTTAATG
CGATGGTACCTTTAGCTGAAATGTTTGGTTATGCTACAACATTACGTTCAGCAACACAAG
GACGTGGTACATTTATGATGGTATTTGACCACTATGAAGACGTACCTAAGTCTGTTCAAG
AAGAAATCATCAAGAAAAACGGCGGCAACGCATAATTTTCCTTGAGAATAAAAGGTTTGT
TTTTAGAACTATCCTTTTTTCAAGATTTCGTGTAAAATAGCTTATGATGATCAGACGATT
TTTAGTAACGTCTATCACATATAAAACAAACAATAAAATTTATATTTTTAGGAGGAACAT
TCAAAATGGCAAAAGAAAAATTTGACCGTTCTAAATCCCATGTTAACATTGGTACTATCG
GACACGTTGACCATGGTAAAACTACATTAACAGCTGCAATTGCTACTGTATTATCAAAAC
ACGGTGGCGGGGAAGCACAAAGCTACGATTCTATCGATAACGCTCCAGAAGAAAAAGAAC
GTGGAATCACAATCAACACTTCTCATATCGAATATGAAACTGAAACTCGTCACTATGCAC
ACGTTGACTGCCCAGGACATGCGGACTACGTTAAAAACATGATCACTGGTGCTGCTCAAA
TGGACGGAGCTATCTTAGTAGTTTCTGCTGCTGATGGTCCTATGCCTCAAACACGTGAAC
ATATCTTATTATCACGTAACGTTGGTGTACCATACATCGTTGTATTCTTAAACAAAATGG
ATATGGTTGATGACGAAGAATTATTAGAATTAGTAGAAATGGAAGTTCGTGACTTATTAT
CAGAATACGATTTCCCAGGCGATGATGTTCCAGTTATCGCAGGTTCTGCTTTGAAAGCTT
TAGAAGGCGACGAGTCTTATGAAGAAAAAATCTTAGAATTAATGGCTGCAGTTGACGAAT
ATATCCCAACTCCAGAACGTGATACTGACAAACCATTCATGATGCCAGTCGAAGACGTAT
TCTCAATCACTGGACGTGGTACTGTTGCTACAGGCCGTGTTGAACGTGGTGAAGTTCGCG
TTGGTGACGAAGTTGAAATCGTTGGTATTAAAGACGAAACATCTAAAACAACTGTTACAG
GTGTTGAAATGTTCCGTAAATTATTAGACTACGCTGAAGCAGGCGACAACATCGGTGCTT
TATTACGTGGTGTAGCACGTGAAGATATCGAACGTGGACAAGTATTAGCTAAACCAGCTA
CAATCACTCCACACACAAAATTCAAAGCTGAAGTATACGTATTATCAAAAGAAGAAGGCG
GACGTCACACTCCATTCTTCACTAACTACCGTCCTCAATTCTACTTCCGTACAACAGACG
TTACTGGTGTTGTAGAATTGCCAGAAGGTACTGAAATGGTAATGCCTGGTGATAACGTTG
CTATGGACGTTGAATTAATTCACCCAATCGCTATCGAAGACGGAACTCGTTTCTCTATTC
GTGAAGGCGGACGTACTGTAGGTTCAGGCGTTGTTACTGAAATCGTTAAATAATTAACTT
TTTAACTATAGTTTTAACCAGCGTAAAAAACTGGGGTATTCGGACGTAAGACCAGAGAAT
TTATTCTCTGGTCTTTTTTTTGTTTAGAAATTGGCTGGCTAAAAAATAAGCCAATTGGCT
GTTTTAGCAGACTTGTTTCTTCAGTATACTTGGAGAAAAAGGTTAGGTGATTTAATGGAA
AAAGTATTGACGATTGCAGGCTCCGATTCAACTGGAGGGGCAGGGATTCAAGCAGATTTA
AAAACATTTGAAGAGTATGGAGTTTTTGGATTTTCAAGTTTAACCTCGATTGTGACGATG
GATCCTACGACAGGTTGGTCACATGAAGTAACTGAATTGCCAGAAACGCTCTTAGAAAAA
CAATTGATTTCGGTTTTTGCAGGCGGTCCAGTAGCGGCTTTGAAAACAGGGATGATGGGT
AATGAACAAAATATTAAAATGGCTAGTAAGTACATTAAACAAGAGAAAATTCAAAAAGTC
GTGATTGACCCAGTCATTGCTTGTAAGGGAACGGCACAAATTCTGCAACCCAAAAGTGTG
GAAGGCCTAAAAAACGATTTACTGCCATTAGCATTAGTGGCCACGCCTAATTTAATTGAA
GCGGGCATCTTATCTGGTTTAGGCGAAATTTCTTCCGTGGCGGAGATGGAAGAAGCGGCA
AAACGAATTGTACAAATGGGAGCCAAGCATGTCGTGGTTAAAGGGGGACATCGCTTAGCT
GGTGAAAAAGCACTGGACTTGTTTTACGATGGTCACACCGCGCATCTTTTGGAAAATGAA
TTATATCCTACTGATTATAATCATGGTGCAGGTTGTACTTTTTCAGCGGCAATCACAGCT
GGCTTGGCGAAAGGTTATTCGGTGTTAGAAGCAGTAACTTTAGCAAAAAAATTTGTAGCA
GCGGCGATTAAACACGGTATTCAAGTTAATCCTTATGTGGGGCACGTATGGCATGGCGCT
TACACTCATGCGGAACAACGGATGCGTAAGAAAGCATAATATTTAGAACTAGAGGAGTCT
GTCAAGGACTGGCTCTAGTTTTTTTGTGATAAAGAATAACAATAGTAGGTATTACGTTAA
AAGAATGTTCAAATTTTTAAAAGAGGAGTAGAATAGAACTGTAATTGCAAAAAAAGAAGC
GGAACATAGAAGGGGTGATAACTTTTCTGTGCTTCAGTTTAGAACGGACTGTGGTGTTTG
TTTTGACGAACTACCGGAAAGCGACTTCTTTTTGTTTTGGCTTCAAATGGTATTTAATGG
AGGGAATGCAATGTTAGAAAAAGAAACGTACAGTCAACTGTTTAAATGGTCTTTTTCAAA
AAAGACACAAGTCACATACTGGGATGGTACCGTCAAAGAGTATGGGCAAGGGTCGGGGGA
TCCGGTTTTTAAAATTGTATTCAATGAAAAAATTCCTGTGAAGGATTTACTGAATAACGC
TTCGTTAACTTTAGGGGAAGCCTACATGGATCGCAAAATTGAAATCGAAGGCGATATCCA
AGCGCTGATTTATGATGTGTATAACCAAAAGGATAGCTTTTTACACAATGCTAAATTTAT
TAAATGGCTTCCTAAAGAAAGTCATTCAAAAAAACGTTCGCAAGAGGATATTCACAGCCA
TTACGATCTAGGAAATGATTTTTACAAAAAATGGCTTGACCAAACAATGACGTATTCATG
TGCTTATTTTAAAACGCCTGAAGATACATTAGAACAAGCGCAAGTGAATAAAGTTCATCA
TATTTTAGATAAATTGTTTATCAAAGAGGGCGACACTTTACTGGATATTGGCTGCGGCTG
GGGCACGTTAATTTTAACTGCGGTGAAAGAATATGGAGCCAAAGCAACTGGGATTACATT
AAGTGAAGAGCAATTTCATCATATTCGCCATATTATAGAAAAAGAAGATCTACAAGATCG
AATGACTGTCAAATTGATGGATTATCGTGATTTAAAAGGAGAGTCTTTTGACCATATTAC
GAGTGTTGGGATGTTTGAACATGTCGGTGCGGAAAATCTACATGAATATTTTGATGTCGT
TCAGCGGAATTTAGCGCCTAAAGGTACGGCGTTGATTCATGGGATCAGTCGCCAACAAGG
TGGGGCTAAAAATGCTTGGATTAATCGTTATATTTTCCCTGGTGGCTATATTCCTGGTGT
CACTGAGCTAGTCGGCCATATGACAGAAAACGACTTGCAAGTGATTGACTTGGAAAGTTT
GCGCAGAGATTATCAATTGACGTTGGAACATTGGACAAAAAACTTCCATAATATAGAAGC
AGAAATTGTTGACGAAAAAGGCGAGCGCTTCTATCGAATGTGGGACTTATATTTGCAAGC
ATGTGCAGCCTCATTCCAAGCAAGCAATATTGATGTTATTCAATATTTATTGGTTCATCC
AGATAACAATGATATTCCAATGCGCCGGATTGGTTAATAGAATAAAAAAGAAAGAATTTG
AGATTCTGGTAAAAAAGGAATCCCAAATTCTTTTTTTATAAAAATAGAATGAAAAGAATT
GAAAAACAAAACAAATGCTTTTCAAAACAAGAAAAAATTCTTTCAAAAAAACGCAGAAAA
TCCTTGCTAACACTATCCTTTCATAGTATAATCAAAAAGGTGCTGTTTACAGGAGTGTAA
AAAGCATTGGTAGATCAACGATTTGATTTGCCGGCTGTGAAGCGAGAGGTTGCGACACGC
TCGGACGCTTTGCCATGAACGAGCATGCCGGATAAATTTTCGTGGAGCTATGTCTACTTT
TAAAATAGGCGAAGGAGGGAACAAGATGGCAAAACAAAAAATTCGTATCCGTTTAAAAGC
GTATGAACACCGTATTTTAGATCAATCAGCGGATAAAATTGTGGAAACAGCAAAAAGAAC
TGGAGCTGACGTATCAGGTCCGATTCCATTACCAACAGAACGCTCACTTTACACAGTTAT
TCGTGCGACTCATAAATACAAAGATTCTCGCGAACAATTCGAAATGCGTACTCACAAACG
TCTAATTGACATTGTGAACCCAACACCAAAAACAGTTGACGCTCTAATGAAGCTTGACTT
ACCGTCTGGTGTTAATATTGAAATCAAACTATAAAATTAAGATGGAGGTGTACTCATGAC
CAAAGGAATCTTAGGGAAAAAAGTGGGAATGACACAAATCTTTACTGAGTCTGGTGAATT
AATTCCAGTAACAGTAGTTGAAGCTACGCCAAACGTAGTTTTACAAGTAAAAACTGTTGA
AACTGACGGATACGAAGCTATCCAAGTTGGTTACCAAGACAAACGTGAAGTTTTATCAAA
CAAACCTGCGAAAGGTCATGTTGCAAAAGCAAACACGGCTCCTAAGCGCTTCATTAAAGA
ATTCAAGAATGTTGAGCTAGGAGAATATGAAGTAGGTAAAGAAATCAAAGTAGATGTTTT
CCAAGCAGGAGACGTTGTTGATGTTACAGGTACTACGAAAGGTAAAGGATTCCAAGGGGC
AATCAAACGTCACGGCCAAAGCCGCGGACCTATGTCTCATGGTTCTCGTTATCACCGTCG
TCCTGGGTCAATGGGTCCAGTAGCGCCTAACCGTGTATTTAAAAATAAACGACTAGCCGG
CCGTATGGGTGGCGACCGCGTAACAATTCAAAACCTTGAAGTTGTTAAAGTGGACGTAGA
AAGAAATGTTATCTTAATCAAAGGAAACATTCCTGGAGCGAAAAAATCTTTAATCACAAT
CAAATCAGCTGTGAAAGCTAAATAAGTGTAGGGAAAGGAGGAACTAAGGAATGCCGAATG
TAGCATTATTCAAACAAGATGGAACTCAAAACGGTGAAATCACTTTAAATGAAGAAATCT
TCGGAATCGAACCTAATGAAAGTGTTGTCTATGATGCAATCATCATGCAACGTGCTTCAT
TAAGACAAGGAACACACGCAGTTAAAAACCGTAGCGCTGTTCGTGGCGGTGGCCGCAAAC
CATGGCGTCAAAAAGGAACTGGTCGTGCTCGTCAAGGTTCAATCCGTTCACCACAATGGC
GTGGAGGTGGCGTAGTCTTTGGACCAACACCGCGTTCATACAGCTACAAACTTCCTAAAA
AAGTTCGTCGCTTAGCAATGAAATCTGTATTATCAGACAAAGTTGCTGAAAATAACTTGG
TAGCAGTAGAAGGTTTAAGCTTCGATGCACCAAAAACAAAAGAATTCAAACAAGTTCTTG
CTAACTTGTCTATCGATACTAAAGTATTAGTTGTTTTAGAAAATGGTAACGACTTTGCAG
CTTTATCAGCTCGTAACTTACCAAACGTTTCTGTAGTAACTTCTGATAACGTTAGTGTGT
TAGATGTTGTGTCAGCTAACAAAGTCTTGGCAACACAAACAGCTCTTACTCAAATTGAGG
AGGTGCTTGCATAATGGAATTACTAGACGTAATCAAACGCCCAGTGATCACTGAAAAATC
CATGTTAGCTATGGACGAAAAGAAATATACTTTCGAAGTGGACACTCGCGCAAACAAAAC
TTTAGTAAAACAAGCTGTTGAATCAGCATTCGATGTTAAAGTAGCAAACGTAAACATCTT
AAACGTGCGTCCAAAATTCAAACGCATGGGTAAATATGCAGGTTATACAAAAAAACGTCG
CAAAGCGATCGTTACATTAACTGAAGATTCAAAAGAAATTCAATTATTCGAAGCTGCTGA
ATAAGCAGTCCTGAACAATATCAACGTAGGAGGGAAATAAGACGTGGCGATTAAAAAGTA
CAAACCTACCACAAATGGCCGTCGTAACATGACGAGTTCTGATTTCGCTGAAATCACAAC
TTCAACACCAGAAAAATCATTGTTACAGCCATTAAAAAACAATGCCGGTCGTAACAACAA
CGGTCGCATTACGGTTCGTCACCAAGGTGGCGGTCACAAACGTCAATACCGTGTGATTGA
CTTCAAACGTAATAAAGATAACGTCGCAGCGGTTGTTAAAACGATCGAGTACGATCCAAA
CCGTTCTGCTAACATCGCGTTAGTTCATTACGAAGACGGGGTTAAGGCATACATCTTAGC
ACCAAAAGGATTAGAAGTAGGCATGCGCCTAGTATCTGGTCCAGAAGCAGATATTAAAGT
AGGTAACGCATTACCATTGGAAAACATTCCAGTTGGTACAGTTATCCACAACATTGAAAT
GAAACCTGGTAAAGGTGGACAATTAATCCGTTCAGCTGGAACAAGCGCGCAAGTACTTGG
TAAAGAAGGCAAATACGTATTAATCCGCTTAAACTCTGGCGAAGTTCGTATGATCTTAGC
AACTTGCCGTGCAACAATCGGTTCAGTTGGTAACGAACAACACGAATTAATCAACATTGG
TAAAGCTGGCCGCTCTCGTTGGATGCGTAAACGCCCAACTGTTCGTGGTAGCGTAATGAA
CCCTAACGATCACCCACACGGTGGTGGTGAAGGTAAAACACCAATTGGACGTAAAGCGCC
AGTATCTCCATGGGGTCAACCAGCAATTGGATACAAAACACGTAATAAAAAAGCTAAATC
AGACAAACTTATCGTTCGTCGTCGTACTAAATAATTTTTTTGACCATGTGTCGTACATTT
TGAGAGGAGGTTCACCATGGGTCGTAGTTTAAAAAAAGGACCTTTCGTCGATGATCATTT
GATGAAAAAGGTCGAAGCACAACAAGGTGCCGAAAAGAAAAAAGTAATTAAAACTTGGTC
TCGCCGCTCTACAATTTTTCCATCATTCGTAGGTTTCACAATCGCTGTATATGATGGACG
GAAACATGTCCCTGTTTACATTCAAGAAGACATGGTAGGACATAAATTAGGTGAATTTGC
ACCAACTAGAACTTATCGTGGCCACGTTGCTGACGATAAAAAAACTAAACGCTAATTTTG
AGGGGAGGATATGCAAATGTCAGAACAAATTACATCAGCTAAAGCAACTGCAAAAACAGT
TCGCACTTCACCTCGTAAAGCACGTTTAGTAATCGATCTTATCAGAGGGAAAAGCGTTGC
GGATGCAATTTCAATCTTGAAATTCACACCGAACAAGTCTGCTGGAATCATTGAAAAAGT
TTTAATGTCAGCAGTTGCTAACGCAGAAAACAACTTTGACTTAGACGTTGAAAGCTTAGT
CGTATCTGAAGCATTTGTTAACGAAGGACCAACAATGAAACGTTTCCGTCCTCGTGCAAA
AGGTTCAGCTTCACCAATCAACAAACGTACTAGTCACATCACAGTAGTTGTAACAGAGAA
ATAAGTCTCATGAAATAGGCTGTTTTCTTTATGAAAACAGAGCTTAAACATTTAAGAGGA
GGGACAATCAGTGGGTCAAAAAGTACATCCAATTGGAATGCGTGTAGGCATCATCCGCGA
CTGGGATGCGAAATGGTATGCTGAAAAAGAGTATGCCGAATTCTTACACGAAGATTTAAG
AATCCGTAAATTTATCGCAACAAAACTTGCTGATGCTGCTGTATCTACAATTGAAATCGA
ACGCGCTGCAAACCGTGTTAACATTTCAATTCACACAGCTAAACCAGGTATGGTTATCGG
TAAAGGCGGATCTGAAGTCGAAAACCTAAGAAAAGAATTAAACAAATTAACTGGCAAACG
AGTTCACATCAACATCGTTGAAATCAAAAAACCAGATTTAGATGCAAAATTAGTAGGCGA
AGGAATTGCACGTCAATTAGAAAACCGTGTTGCTTTCCGTCGTGCTCAAAAACAAGCCAT
CCAACGCGCAATGCGTGCTGGCGCTAAAGGAATCAAAACTCAAGTATCAGGTCGTCTAAA
CGGTGCGGATATCGCTCGTTCAGAAGGATACTCTGAAGGAACTGTACCACTTCACACATT
ACGTGCGGACATTGATTACGCATGGGAAGAAGCGGACACTACTTACGGAAAACTAGGAGT
TAAAGTGTGGATCTATCGTGGAGAAATTCTTCCAACGAAAAAAAACACTGAGAAAGGAGG
GAAATAATCATGTTAGTACCTAAACGTGTAAAACACCGTCGTGAATTCCGCGGAAAAATG
CGCGGTGAAGCTAAAGGCGGAAAAGAAGTAGCATTTGGTGAATGGGGTTTACAAGCAACT
GAATCTCACTGGATTACTAACCGTCAAATCGAAGCAGCCCGTATTGCAATGACTCGTTAC
ATGAAACGTGGCGGGAAAGTATGGATTAAAATTTTCCCTCACAAGTCTTACACAAGTAAA
GCTATCGGCGTACGTATGGGTAAAGGTAAAGGGGCACCAGAAGGCTGGGTATCACCAGTT
AAACGTGGTAAAATCATGTTTGAAATCGCAGGCGTTCCTGAAGAAGTAGCTCGTGAAGCT
CTTCGTCTTGCATCTCACAAATTGCCGGTAAAAACTAAGATCGTAAAACGTGAGGAAATG
GGTGGTGAATCGAATGAAGGTTAAAGAAATCAGAGAATTAACCACTGCCGAAATGCTAGA
TAAAGAAAAACAATTAAAAGAAGAATTGTTCAACTTAAGATTCCAATTAGCAACAGGTCA
ATTAGAAAACACTGCACGTATTAAAGAAGTACGTCAATCGATTGCACGCATCAAAACAGT
ATTGCGTGAACAAGCTAACTAATAGTGGAAGGAGGCCAAACGCGTATGACTGAAGAAAGA
AATCAACGTAAAGTTTACCAAGGTCGCGTGGTATCAGACAAAATGGATAAAACAATCACA
GTTGTCGTTGAAACAAAGAAAAACCACCCTATCTATGGCAAACGTATGAAATATTCTAAA
AAATATAAAGCGCATGATGAAAACAACACAGCGAAAGTTGGAGACATCGTAAAAATCATG
GAAACTCGTCCATTATCAGCTACAAAACGTTTCCGTTTACTAGAGGTAGTCGAAGAAGCA
GTTATTATCTAATAAAACGAGAATTTCCTAATAGATTGAAGCACAAAATCTGAAAGGGGG
ATACACATCGTGATCCAACAAGAAAGTCGTTTAAGAGTCGCTGACAATTCTGGCGCACGT
GAAATTTTAACGATCAAAGTCCTAGGCGGATCTGGTCGTAAAACTGCTAACATCGGTGAC
GTTATTGTTGCTACTGTCAAACAAGCAACGCCAGGTGGGGTTGTTAAAAAAGGTGAAGTA
GTTAAAGCCGTTATCGTTCGTACAAAATCTGGCGCTCGTCGTGCTGACGGTTCTTACATC
AAATTTGATGAAAATGCTGCGGTAATTATCCGTGACGATAAAAGCCCACGCGGAACACGT
ATCTTCGGACCAGTTGCACGTGAATTACGTGAAAACAACTTCATGAAGATCGTTTCTCTA
GCACCAGAAGTATTATAATCTCGAGCCCACGTTAAAGGAGGTGCGAAACAGTAATGTTTG
TTAAAAAAGGCGATAAAGTAAAAGTTATCACTGGTAAAGATAAAAACAAAGAAGGCGTTG
TCTTAGCAGCGTTTCCTAAACAAGATAAAGTTATCGTTGAAGGTGTCAACGTCGTTAAAA
AACACCAAAAACCAAACCAAGCAGCCCCACAAGGTGGAATCCTTGAAGTGGAAGCGCCAA
TTCATGTTTCTAATGTAATGGTGATTGATCCTTCAAACGGAGAAGCTACTAAAGTTGCGT
TTAAAGAAGTCGACGGCAAAAAAGTCCGCGTTTCTAAAAAAACAGGTGAAGTTTTAGATA
AATAAAAATTGCGGAAGGAGGGCTTACTGAATGAACCGCCTGAAAGAAAAATATATTAAA
GAAGTAACACCATCATTGGTGGAAAAATTTAATTACAGCTCAGTTATGCAAACACCTAAA
GTTGATAAAATCGTTATCAACATGGGTGTGGGTGATGCAGTATCAAATGCTAAAAACTTA
GACAAAGCTGTTGAAGAATTAGCATTAATCACTGGTCAAAAACCACTTATCACAAAAGCT
AAAAAATCTATCGCTGGATTCCGTTTACGTGAAGGAATGCCAATCGGTGCGAAAGTAACG
CTACGCGGCGAAAGAATGTACGAATTTTTAGATAAATTAGTAACAGTTTCTTTACCTCGT
GTACGTGACTTCCACGGTGTCAGCAAAAAAGCTTTCGATGGTCGTGGTAACTATACTTTA
GGTATTAAAGAACAATTAATCTTCCCAGAAGTTGATTATGATTTAGTAGATAAAGTACGC
GGTATGGACATCGTAATTGTTACAACAGCGAACACTGACGAAGAGTCTCGCGAATTGTTG
GCACAATTAGGTATGCCATTCCAAAAATAATATAAGGAGGCGAACTACGTGGCTAAAAAA
TCAATGATTGCTAAAAACAAACGTCCTGCTAAACATTCAACACAAGCTTATACTCGTTGT
GAACGTTGTGGACGTCCACATTCAGTTTATCGTAAATTTCATCTTTGCCGTATTTGCTTC
CGCGAACTTGCCTATAAAGGTCAAATTCCCGGCGTGAAGAAAGCTAGCTGGTAAACAAGT
AAACTCGCATAAAGGAGGTAAATAGTTCAATGGTCATGACAGATCCAATTGCAGATTTTC
TAACTCGCATTCGTAATGCGAACATGGTTAAACATGAAACTTTAGAAGTACCTGCTTCAA
AAATCAAACGTGATATCGCAGAAATCCTGAAACGTGAAGGATTTATCCGCGACGTAGAAT
ACATCGAAGATGACAAACAAGGCGTAATCCGTGTTTTCCTAAAATATGGTAAAAACGAAG
AACGTGTTATCACAAACTTAAAACGTATTTCTAAACCAGGTTTACGTGCATACGTAAAAG
CTGACGAAGTACCAAAAGTATTAAACGGTCTAGGAATTGCAATCATCTCTACATCAGAGG
GTGTAATTACTGACAAAGAAGCTAGAGCGAAAAATATCGGCGGCGAAGTAATCGCCTACG
TATGGTAATTCTAAAAAATACACAAGGAGGTGTCTCTAAGTGAGCCGTATTGGTAATAAA
GTTGTTGTTCTTCCTGCTGGTGTTGAAATCAAGCAAGACGGAAACAACATTACAGTTAAA
GGACCTAAAGGTGAATTAACACGCGAATTTTCTTCTGATATCAAAATGAACATCGAAGGA
AACGAAGTGACATTCATTCGTCCAAACGATTCAAAAGAAATGAAAACAATCCACGGAACA
ACTCGTGCAAACTTCAACAACATGGTTGTTGGTGTTTCTGAAGGTTTCCAAAAAGCACTT
GAACTTATCGGGGTCGGATACCGTGCCCAAGTACAAGGCAACAAATTAACTTTAAACGTT
GGTTATTCTCATCCTGTCGAAATGACAGCACCAGAAGGCGTAACATTTGAAGTACCTGCG
AACACACAAGTTATCGTTAAAGGCATCAACAAAGAAGTTGTTGGTGAATTAGCTGCTAAC
ATCCGTGGCGTTCGTCCTCCAGAACCTTATAAAGGCAAAGGGATTCGCTATGTTGGTGAA
TTTGTACGCCGTAAAGAAGGTAAAACTGGTAAATAATAACAGCTGTGTAGAAAACAGAAG
TCAACAACAAGCAACTGTCATTTTATGGGATTTTTCCAATAAAATGCTTTTGTCTTGTCT
GCCAGCTTCTCTTTTCCGTAATCTGCTGACTGCTTGAAATATTAGTAGTAAACATTAAAT
CAAAGAGGTGAAAATTGTGATTACAAAACCAGATAAAAACAAAACACGTCAAAAGAGACA
TCGTCGTGTACGTAACAAAATCTCTGGTACTGCTGAGTGCCCACGCTTGAACATTTTCCG
TTCTAACAAAAACATCTACGCGCAAGTCATTGATGACGTAGCGGGTGTGACGCTAGCAAG
TGCCTCTGCCTTGGATAAAGAAATTTCAGGTGGAACAAAAACAGAAACAGCTGCAGCTGT
TGGTAAACTAGTTGCTGAACGTGCCGCTGAAAAAGGCATCAAAAAAGTAGTCTTCGACCG
TGGTGGATACCTTTACCATGGCCGCGTGCAAGCTTTAGCTGAAGCTGCTCGTGAAAATGG
ACTAGAATTTTAGGAGAAGGAGGAACACCATTCATGGTTTATATTGATCCAAAACATTTG
GAATTAGAAGACCGCGTTGTAGCGATCAACCGTGTAACAAAAGTTGTTAAAGGTGGACGT
CGTTTACGTTTCGCAGCTTTAGTTGTTGTCGGTGACAAAAACGGACACGTTGGTTTCGGT
ACTGGTAAAGCACAAGAAGTACCTGAAGCTATCCGTAAAGCAATCGAAGACGCGAAGAAA
AACTTAGTTGAAGTGCCTATGGTTGGTTCTACTATCCCGCACGAAGTAATTGGCGTATTC
GGTGGCGGCCGTATCCTTATGAAACCTGCAGTAGAAGGTTCTGGGGTAGCTGCTGGTGGA
CCAGTTCGTGCCGTATTGGAATTAGCTGGTGTAGCAGATATTACATCTAAATCACTAGGT
TCAAACACACCTATTAACGTTGTTCGCGCAACTGTTGAAGGTCTAAAACAATTAAAACGT
GCCGAAGAAGTGGCAGCACTTCGCGGTAAATCTGTAGAAGAAATTATCGGTTAAGGAGGA
CAAAAATAATGGCTGAATTAAAAATTACTTTAAAACGCAGTGTTATCGGACGTCCTCAAA
ACCAACGTGCTACAGTTAAAGCGTTAGGTTTAGGTAAAGTGAATAGTACTGTTACAAAAC
CTGCCAATGAAGCAATCAAAGGTATGGTTAACACTATTTCACATTTAGTGGACGTAGAAG
AAGTTTAAGATTTATAGATTTGTAATAGAAGATTGCTTAAGGAGGTGCCAAACCTATGAA
ACTTCATGAATTAAAACCTGCTGAGGGCTCACGCCAAGTACGTAACCGTGTTGGACGTGG
TACTTCATCTGGTAATGGTAAAACAGCTGGCCGTGGACAAAAAGGGCAAAAAGCCCGTTC
AGGCGGTGGTGTTCGTTTAGGATTTGAAGGGGGTCAAACTCCATTATTCCGTCGTTTACC
AAAACGTGGGTTTACAAACATTAATCGTAAAGATTACGCTGTTGTAAACTTAGATACTTT
AAACCGTTTTGAAGATGGAACAGAAGTAACTCCTGTTGTCCTAAAAGAAGCAGGAATCGT
TAAAAACGAAAAAGCGGGAATCAAAGTTCTTGCAGATGGTGAGTTAACGAAAAAATTAAC
TGTGAAAGCAGCTAAATTCTCGAAATCAGCACAAGAAGCTATCGAAGCTGCTGGTGGTTC
AATCGAGGTGATCTAATTGTTCAAGCTATTAAAGAACGCCTTTAAAGTCAAAGACATTAG
ATCAAAAATCTTATTTACAGTTTTAATCTTGTTTGTATTTCGCCTAGGTGCGCACATTAC
TGTGCCCGGGGTGAATGCAAAGGGATTGTCTGATTTAAGTAGCTTACCCTTTTTGAATAT
GTTGAATATGGTGAGTGGTAGTGCCATGCAAAACTTCTCTATCTTCTCGATGGGGGTTTC
GCCATACATTACAGCCTCTATTATTATTCAACTATTGCAAATGGATATTGTACCTAGATT
TGTAGAATGGTCAAAACAAGGGGAAGTTGGGCGTAAGAAATTAAATCAAGCAACAAGATA
TCTAACGATTGTCTTGGGTGTGGCTCAGTCAATGGGGATCACTGCTGGTTTTAATAGCTT
AAGTCAAACTGGGATTGTCAACAATCCAACCTTAGGTACCTTTGTGATGATTGCAGTTAT
TTTAACTGCTGGGACGATGTTTGTGACTTGGATGGGTGAACAAATTACAGAAAAAGGAAT
CGGAAATGGTGTTTCAATGATTATCTTTGCCGGGATTATTTCCCGTTTGCCAGGAGCAGT
CAAAGAAATCTATGAAGATTACTTCGTCAATATCGAGTCTTCTCGTATTTGGCAATCTGT
TATTTTCATTGCAATCTTAGTTATTGCTATTTTGGTGATTGTTACAGTCGTAACGTTCTT
CCAACAAGCAGAACGTAAGATTCCAATCCAATATACAAAACGTGTTTCTGGTGCACCAAC
AAGTAGTTATTTACCGTTAAAAGTAAATGCTGCTGGGGTTATTCCAGTTATCTTTGCCAG
CTCGTTAATTGCAACACCAAATGCCATTTTACAAGCTTTCTCATCAAAATTCGCTGGTGA
AAATTGGTATGACATTATGACAAAAATCTTCAGTTATAACACAGTTCCAGGGGCAATCAT
CTATACTGTCCTAATCGTTGCGTTTACGTTCTTCTATGCATTTGTTCAAGTAAACCCTGA
GAAATTAGCGGAAAACTTACAAAAACAAGGAAGCTACATTCCAAGCGTGCGGCCAGGTAA
AGGTACAGAAGAATATGTATCTGGCGTGTTAATGAGATTAAGTGTTGTCGGCTCAATTTT
CCTAGGACTTGTTGCTTTACTTCCAATCATTGCGCAAATGGTTTGGAACTTACCTCAATC
AATCGGTTTAGGTGGAACAAGTTTACTAATCGTTATCGGGGTTGCATTAGAAACAACGAA
ACAATTAGAAGGATTAATGATGAAACGTCAATATGTCGGCTTTATCAATAAGTAAGAATC
GAGTGTTGAGGTTTTACCTCAGCACCATTCTCACATATGGCTAGCTTCATAAGCCGGTCT
TTAAAATTAGGAGGAGAATATATGAACCTCATTTTAATGGGATTACCTGGAGCAGGTAAA
GGCACCCAAGCAGAAAAAATCATTGATACGTATGGCATTCCACATATTTCTACTGGAGAT
ATGTTCCGTGCAGCAATGAAAAATGAAACTGCCTTGGGCCTAGAAGCGAAATCTTATATC
GATAAAGGTGAACTGGTTCCTGACGAAGTAACAAACGGAATTGTTAAAGAACGCCTTGCT
GAACCAGATACAGACAAAGGATTCCTATTAGATGGTTTCCCACGTACACTGGATCAAGCA
AAAGCATTAGATACAATGCTTAAAGAATTAAACAAAAAAATTGATGCTGTCATTGACATC
CATGTAGAAGAAGATGTATTAATCGAGCGTTTAGCTGGACGATTCATCTGTCGCACATGT
GGCGCAACGTATCATAAATTATTCAACCCGCCAAAAGTTGAAGGCACTTGTGATCGCTGT
GGCGGACATGAATTCTACCAAAGAGAAGATGATAAGCCCGAAACGGTTAAAAATCGTTTG
GCAGTCAACATTGAAAGTAGCGCACCAATCTTAGCTTTCTATAAAGAACAAGGCTTGATG
CATACAATCGATGGCAATCGCGAAATCGATACTGTTTTTTCTGATGTGAAAAAAATCATT
GACGAAAACTAATTTCCAATTGCCCGCAGTTTAACCCTGTTGTTGTATTCAGTTTCTCTT
GCCAAAACATAACTAAATATGGTAGAATATGTCAGTCCGACTTCTACAGTTTTGTGACAT
CAAAATGAATAACGAAGTTAGTTGAGAATTTCTAGGTGGGAGCTGGAGTTTCCGCCGTTT
TATCGTGTGAAAACGCGAAACAAGTACAAGGAGGTACTGTGCGTGGCAAAAGAAGATATG
ATTGAAGTCGAAGGTACAGTCGTCGAAACTTTGCCGAATGCAATGTTTAAAGTCGAACTA
GAAAATGGACACCAAGTTCTTGCTACTGTTTCAGGTAAAATCCGTATGCACTACATCCGT
ATCTTACCTGGTGACAAAGTAACAGTTGAATTATCACCGTATGATTTAACGCGTGGCCGT
ATTACTTATCGCTTTAAATAATTGTACTCCGTAAAACCACAGGAGGTATTATCATGAAAG
TAAGACCATCAGTAAAACCAATGTGTGAACATTGTAAAGTAATTCGCCGTAAAGGACGTG
TTATGGTTATTTGCCCAGCAAATCCAAAACATAAACAACGTCAAGGATAATTAGGAGGTG
TAACGAATAATGGCTCGTATTGCAGGAGTAGACATCCCTCGTGACAAACGTGTAGTAGTT
TCTCTTACTTACATTTATGGTATTGGTAACACTACAGCTAAAAAAGTTTTAGCAAACGTT
GGCGTATCTGAAGATGTTCGTGTACGTGATTTAACAAACGAACAAACAGATGCGATTCGT
GCGGAAATTGATAAGTTAAAAGTTGAAGGGGATCTTCGTCGTGAAGTGAACTTAAACATC
AAACGCTTGATGGAAATCGGTTCATACCGTGGAATCCGTCACCGTCGTGGATTACCAACT
CGTGGACAAAACACGAAAAATAATGCACGTACTCGTAAAGGCCCTACTAAAACAGTAGCA
GGCAAGAAAAAATAATTCCTAAGTGAAGGAGGTTAGAACTTCATGGCAGCAAAAAAAGTT
AGTCGTAAACGCCGTGTCAAAAAGAATATAGAATCAGGTGTAGCACATATCCATTCTACA
TTCAACAATACAATCGTAATGATTACTGATACACATGGTAATGCATTAGCATGGTCATCA
GCAGGATCATTAGGCTTTAAAGGAAGCAAAAAATCAACTCCTTTTGCCGCTCAAATGGCT
GCAGAAGCCGCAACTAAAGTGGCAATGGAACATGGACTTAAAACTGTAGACGTAACAGTT
AAAGGACCTGGTTCTGGACGTGAAGCAGCAATTCGTTCATTACAAGCAACAGGTTTAGAA
GTGACTGCAATTCGTGACGTGACTCCAGTTCCTCATAATGGATGCCGCCCTCCAAAACGC
CGTCGTGTTTAATGAGCGCCACTCATTCTGAGTTTGAATTAGGAACGTCATTGAACAAGA
CACTTTTCGTTTTGAAAGGGGTATAGATAAGAATGATTGAATTTGAAAAACCAAGAATCG
AAAAAATTGATGAAAATAGAGATTATGGTAAGTTCGTCGTTGAACCATTAGAACGCGGTT
ACGGAACTACTTTAGGTAACTCTCTACGTCGTATTTTATTGTCTTCTTTACCAGGAGCTG
CAATTACGAATATTCAAATCGATGGTGTTTTACACGAATTCTCAACCATTCCAGGTGTAC
GAGAAGACGTAACACAAATTATTTTGAATATTAAAGGCTTAGCATTGAAATTATATGCTG
AAGAAGAGAAAACCCTTGAGATCGATATTACAGGACCCGCTACCGTGACTGCCGGCGATA
TTATCGTGGACAGTGATGTTGAGATCCTAAATAAAGATTTAGTTATCTGTAGTGTTGCTG
AAGGAGCTACTTTCCATGCTCGCTTAACAGTGAAACCTGGTCGTGGCTATGTTCAAGCAG
ACGAAAACAAAAAAGAAGATATGCCAATCGGTGTACTTCCAGTTGATTCCATCTACACAC
CCGTTCGTCGTGTTAACTACCAAGTAGAAAATACACGTGTTGGTCGTCGTGATGATTTCG
ACAAATTAACAATGGAAATATGGACAGATGGTTCAATCATTCCTCAAGAAGCACTAAGTT
TAGCTGCGAAAATCATGACTGAGCATTTAGATATCTTTGTAAACCTTACTGACGAAGCGA
AAAACGCTGAAATCATGGTGGAAAAAGAAGAAACTCAAAAAGAGAAAATGCTAGAAATGA
CGATTGAAGAACTTGATTTATCAGTTCGTTCATATAACTGTTTAAAACGTGCAGGCATTA
ATACTGTACAAGAACTTACAAACAAATCTGAACCAGAAATGATCAAAGTACGTAATTTAG
GTCGTAAATCTCTTGAAGAAGTAAAACTTAAATTGCATGATCTAGGGTTAGGATTACGTA
AGGACGATTAAGACTTTTACGAAGTTTCCAGTCCTGCTTAACAGCAGTGGCTCGTGAGAA
CAGAAACGAAGGAGGGAACCCAACGTGAGTTACCGTAAATTAGGACGCACATCAAGCCAA
CGTAAAGCTATGCTACGTGATATTACAACTGATTTAATCATCAACGAACGCATCGTAACT
ACTGAAGCTCGTGCGAAAGAAGTACGTTCAACTGTAGAAAAAATGATTACTTTAGGTAAA
CGTGGAGATCTTCATGCACGTCGTCAAGCAGCTACTTTCGTTCGTAATGAAGTTGCTAGT
GTTCGTGAAGAAGATGAGTCTATCGTTGTTGAATCAGCTTTACAAAAGCTATTTAACGAT
TTAGGACCTCGTTTCGCGGAACGCCAAGGTGGTTACACTCGTATCTTGAAGACAGAACCA
AGACGCGGCGATGCAGCACCAATGGTAGTTATCGAATTTGTTAAATAATTAATAAACCGA
TCACTTTATAGATGTTTCTTTTAGAGTGTTATGATGTTGGAGGCGACTCCGAGTCTAGCT
CTGCTTTCCCTGCTAAAGATGGCTTTAGCAGGGGAGCACTCATCATATAAAGGTGATTTT
TTTTTGCTTTGGGAAAACGCTGTTTTCTCAAAGCTTTTTTGTTTCTTAAAAGCATTGCAG
AAGCTTTTCCGGTTTGTTATACTGATTATTAATTGGAATTTTCAGATAATTAAACATCTG
AGTTAGTAGAAGGGGGAATTATATGTCGCAAATGTTTGCTTTTTCGTTGCTGATGGTTAT
TTTATACATTGGTGATGTAGTTTCTATCAAAACAAAAGCTTGGATTCCATCCGTTTTTGT
TTGTGGTGTTTTATTTATTCTTGGTTATTGGACTATTTTTCCACAAAATATTGTGGAAGT
GGCAGGGATTCCTACAGTGGTTGCCACTTTATTAATGTATCTGTTGATTACTAATATGGG
CACTCTGCTCTCTGTTAAAGAATTGGTTAATCAATGGAAAACGATTGTGATTGCTTTGTC
AGGTATTCTGGGCATTATTGCCTTGTTGTTAGCTGTGGGGACTTTTGTTTTTGACTTAAA
AACAGTTTTAGTTGCAATCCCGCCGTTAGTAGGAGGTTTAGTTTCTTCATTAGTAATGTC
AGAAGCGGCTCAATCAGCTGGTTTAGCCTCACTTTCGGTTTTGGCAATTTTAATTTATGT
CATTCAAGGGTTTGCTGGTTATCCCTTAACTTCAATTGTTCTAAAAAAAGAAGGAAAGCG
GAAGCTTCAAGAATATCGAGCAGGGACATGGCAGCCGGTTCATGAACAAGAGGGGCAAGA
AACAGGAGCAGAACCAGATGTGCCTAAACTATTTGAAAAAGTACCCAAACGATATCATAC
AGATTATTCACGAATTTTACGTTTAGCCTTAGTTGCCACACTTGCTTATTATGTTTCTGT
GTGGACGGCACCGTTTGTGACGATTAGTCCTTTTGTGCTGTGTTTATGTTTTGGCGTGAT
TGCAACGTCTTTAGGCTTTTTAGAAAAGCAACCATTGCAGAAAGCAAATAGCTTTGGTTT
TGCGATTTTAGGGTTAATGCTTTTTGTCTTTGATGGCTTAAAACAAGCCACACCTGAAAT
GTTGATGGATTTATTTTTACCAATGATTGGGATTATTGTGATTGGTGTTATCGGGATGTA
CATCTTTTCAGCAATTGTTGGTCGTGTATTAGGTGTGAGTAAAGAGATGGCATTCGCTGT
TTCGTTGACAGCTTTATATGGCTTTCCAGCCGATTATATTATTACTAATGAAGTGATTCA
ATCATTGACAGAAGATGAACAAGAACAGGCGGCTTTAACGAGCCATTTAATGCCACCGAT
GTTAGTGGCAGGTTTCGTAACAGTCACCATTGTTTCGGTTATTTTAGCGGGTATTTTTTC
AAGTATTTTATTAAGTTTGTAGAAACGGGGCGTAAGTATGAAAAAAATCAAAGCACTAGT
CAAGCAGCATGCACAAGAAATGATTGCTTTTCGACGGGATTTACACCAACATCCAGAATT
ACAATTTGAAGAATTTCGAACGACAGAAAAAGTCGCGGCAGTTCTTGATCAATTAGGAAT
TACTTATCGCAAAACAGAACCGACGGGTTTAATTGCTGAAATTGTGGGCGGCAAACCAGG
CCGAGTGGTTGCGCTGCGGGCGGATATGGATGCCTTACCTGTACAGGAATTAAATGAAGA
TTTAGCTTATAAATCTTTAGAAGCTGGCAAGATGCATGCATGTGGGCATGATTCCCATAC
CGCGATGTTAGTAACAGTGGCTAAAGTATTAAAAGAAATCCAGGAAGAACTTCAGGGAAC
AGTAAGGTTAATTTTTCAACCATCTGAAGAAAATGCGCAAGGTGCTAAAGCAATGGTTGC
GCAAGGCGCAATGACCGGTGTTGATGATGTATTTGGCTTACATATCTGGTCACAAATGCC
TGTAGGAACCGCTTCGTGTCGAGTGGGCTCAAGTTTCGCATCCGCAGATATTTTTTCTGT
TGATTTTAAAGGCCGTGGTGGCCATGGTGCCATGCCAAACGCTTGTATTGATGCGGCAGT
CATAGCTTCTTCTTTCGTGATGAATCTGCAAACGATTGTTTCTCGGGAGACAGATCCTTT
AGATCCAGTAGTTGTCACGATTGGACGGATGGATGTGGGGACCCGTTTTAATGTGATTGC
TGAGAATGCACGTTTAGAAGGAACGGTTCGTTGCTTTAGTGTAGCAACGCGTAATCGAGT
AGAACAGGCGCTACAACGCTATGCGGAACAAACAGCCGCTATTTACGGTGGGACGGCTTC
GTTAGATTATCAATATGGGACGTTGCCAGTGATTAATGATGAGCAGGATGCCTTGTTTGC
CCAAACACTAATTAAGGAAAATTTTGGTGAAGCGGCCTTAAGACAAGAAGAGCCGACAAC
TGGTGGCGAAGACTTCAGTTATTATACTGAACATGCTTCTGGTTGTTTTGCCTTAGTGGG
AAGTGGTAATCCAGAGAAAGATACGGAGTGGGCACATCACCATGGTCGTTTTAATATTGA
TGAAGATGCGATGGCAATGGGTGCTGAGTTATATGCCCAATATGCGTTTGAATATTTGAA
GACACATTTTTAAAAGAAAATCAGTAACTTCTTGTTTTATGAGAACAAGAAGTTATTTTT
ATGAAAAATAGACCTGTCAAGACAGATAAGAGCTCCCATAATGACCGTTCTTTTGGTATA
ATAAAAAATAGTGTGAAGAATCAGAACAGATGATTGAAAAAACGCTACTTTTTTGGTAGT
GTTAGAAAGAATAAATAGATTGAGGGAGTATGCGATGCAACCAATCATTGAACTAAATAA
TATCCAATTTAATTATCAACCAGAAGATGCTTCTCCCGCTTTAAAAGATGTGTCTTTTTC
CATTCAACAAGGCGAATGGGTCGCTATTATTGGCCATAATGGTTCTGGTAAATCAACGTT
AGCCAAAACGATCAATGGGCTGTTACTGCCAGCTGCTGGGACTATCAAAGTTGGCGGCAA
AGAATTAAATGAAGCAAACGTCTGGGATATCCGGCGTATGGTAGGAATGGTTTTTCAGAA
TCCAGATAACCAATTTGTCGGTTCAACAGTCGAAGACGATGTGGCTTTTGGTTTAGAAAA
TCAAGGTATTCCGCGTGATGAAATGGTCGAACGTGTTCACGATGCATTAGAACGGGTTCG
TATGTTAGATTTTGCCAAGCGAGAACCTGCTCGGCTATCTGGCGGCCAAAAACAACGAGT
AGCTATCGCTGGTGTGGTTGCTTTGCGACCAGATATTATTATTTTAGACGAAGCGACAAG
TATGTTAGATCCAGAAGGTCGTGCAGAAGTAATTGCTACCATTCAAAAGATTAAAGAAGA
AAGTAATTTAACAGTTATTTCTATTACCCACGATATTGATGAAGCGGCTAATGCGAATCG
TATTTTAGTGATGCGCCAAGGACAATTGACAAACGAAGGAACACCAGAAAAGATTTTTTC
TGCAGGAGAAGCGCTTGTTGAAATGGGCTTGGATTTACCGTTTCCTGAAAAATTAAAAGT
AGCTTTGAAAGAGCGTGGCGTTGTTGTGCCAACGAATTATTTAACAGAAGAAGGGATGGT
GGATTGGTTATGGACATCCGTTTTAAACAAGTAGATTTTACTTACCAACCCAATACTCCT
TTTGAGCAACGGGCATTATTCGATATTAATTTAACGATTCAAGACGGCTCTTATACAGCG
ATTGTCGGACATACTGGCAGTGGCAAATCAACGCTATTACAACATTTAAATGCTTTGGTG
AAACCAACTAAAGGCCAAGTGACAATTGGAGAGCGTGTAATTACGCCAGAAACTGATAAT
AAGAATTTAAAACCAATTCGTAAAAAAGTTGGGATCGTTTTTCAATTTCCAGAAGCACAA
TTGTTTGAAGAAACAGTGGAGCGAGACATCGCTTTCGGACCGAAAAACTTTGGTGTTTCA
GACGAAGAAGCGAAAAAATTAGCTAAGAAAATGCTTGATTTAGTCGGCTTAGATGAAAAA
TACTTACAACATTCTCCGTTTGAGTTATCAGGTGGTCAAATGCGCCGTGTCGCAATTGCT
GGTGTGCTAGCGATGGAACCAGAAGTCTTAGTATTAGACGAACCGACTGCTGGTTTGGAT
CCTAAGGGTCGTAAAGAAATGATGGAGATGTTTAGTCGTCTGCATAAGGAACATAATATG
ACCATCGTTTTAGTGACACATTTGATGGATGACGTGGCTAATTACGCAGATCACGTGATT
GTTTTAGAAAAAGGACAAATCGTCCGAGCGGGAGCACCACAAGAAGTGTTTCAAGAGACA
CAATGGCTGAAAGAAAAACAATTAGGCGTGCCAACTGCAGCCGAATTTGCTGAAAAATTA
GTGGCAAAAGGCTTTTCTTTTGAGCAATTACCATTAACGGCCGATCAATTAGCCGATCAG
CTTCTGAAAAAAATGCAGGAAGCAGGTGAGGCAAAATGATGAATAAATTGATTTTTGGGC
GTTATATTCCAGGCGATTCTTTTATCCATCGTTTAGATCCGCGTGCAAAATTATTAGCTA
GTTTTTATTTTATTGGAATTATCTTTTTAGCAAATAATTGGCAGAGTTATGTTTTAATAG
CAGCCTTTACTGCTTTTGCTATTTCATTATCAAAAATCAGCGCCCGCTTCTTTATCCGCG
GTGTTCGGCCATTATTATGGCTAATTCTGTTTACTGTGGCTCTTCAAACCTTGTTTACAC
AAGGGGGGGAAGTGTACTTTCAGTGGGGAATTATTTCCATAACCCAGTTTGGTGTGACGA
ATGGGCTATTTATTTTCTGTCGTTTTGTTTTAATTATTTTCATGTCAACGTTATTAACTT
TAACGACGGCACCATTAGAGTTATCAGATGCGATTGAATATTTGCTACGCCCACTTCATG
TAGTGAAATTTCCAGTTCATGAAGTTTCATTGATGTTATCAATTGCCTTACGTTTTGTCC
CAACATTAATGGATGAAACGGAAAAGATTATGAATGCTCAACGTGCCCGTGGTGTTGATT
TTGGTGAAGGAAACTTACTTCAAAAAATGAAAGCTATTGTTCCACTTTTGATTCCGCTTT
TCGTAAGTAGTTTTAATCGTGCGGAAGACTTAGCGACTGCCATGGAAGCAAGAGGTTATC
AAGGTGGTGAAGGACGGACAAAATACCGCATTCTTCATTGGCACCTACGAGATACAATAG
TAATGTTTGGCTTTGTCTTGTTAACCATTGGCTTATTTGTATTAAGAACTTAGAAAAGGT
GAAGAAAAATTATGCCCCGCTATAAAGCAATCATTGCCTATGATGGCACTCATTTTCATG
GCTTTCAAAAGCAACCTAATGAGCGTACCGTTCAAGAAGAAATAGAAAAAACGTTAGCAC
GCATGAATAATGGACGCTCCGTGACGGTTTTTGGTTCAGGACGAACAGATGCAGGTGTTC
ATGCAATGGGCCAAGTGATTCACTTTGATTATCCGCAGGAACGTCCGTTGGAAAAAATGC
GCTTTGCGTTAGATACACAAACACCCGAAGACATTGCTGTGCGCAGCGTGGAACGTGTTT
CAGAAGACTTTCATGCACGTTATCATGTGATCGAAAAAACCTATCAATTTAAAGTGGATA
TTGGCAAACCGCGAAGTCCATTTCGACGTTTTTATGCTAGTTATTTTCCGTATCCCATTG
ATCTCGAAAAAATCCAACAAGCTTTGCCTGATTTATTAGGCACCCATGATTTTACCTCTT
TCTGTGCCTCAGGAAGTTCGGTAGAAGATAAAGTCCGAACCATTCATGAAGCCAGTGTTC
ATGTCAATGAAACGGGGGATGAATTAACATTCACTTTTCGGGGCGATGGTTTCTTGTACA
AAATGATTCGGATTTTAGTTGGTACGCTATTGAAAATCGGCAATGGGCGGCTGGAACCAA
CCGCGATTCCAGCAATTATCGCAGCCAAAGATCGAAATTTAGCAGGTCCGACTGCTCATC
CAGAAGGATTGTATTTAGCAGAAGTGAAATATGAAAACTAAAAAGACGTAGACCTTACAA
GAAAAGGTCTGCGTCTTTTTAGTTGCAAAATTTAGATGTATTTAACAGCTGTTCCGTAAG
CCACGACAGATTGCATGTCTGTGCCAATTGTGCCAGAATCAAAACGCATCATCACAACGG
CATCTGCACCTAATTTAGAGGCTTCTGCTTTTAAACGTTCGATTGCTTGGTCGCGTGCTT
CTCGTTGCATATCAGTGTAACCTTTGATTTCACCGCCAACTACGCTTTTTAGTCCAGCAC
CTAAATCTTTAAACATATTTTTAGAACGTGTGGTTAACCCGAAAACTTCTCCAATAATTT
CATATTCTTGACCGCTAATTCTCTCGGTTGTTGTAACTAACATGGGCAATTTCCTCCAGT
ACTTGTTGGTAACTTCAATTTACCATAGTCAAGAGTTTGGTACAACGAATATACATAAAA
ACGACACTAGAAAAGATGCGCTTCCGCATTTTTTCTAGTGTCGTTTTGGTAAGAATTAAT
CAAGAATAGGATCTTTTTTAGAAATCATGACCCAAACCCAACTAATTAGAAAAGCAACCG
TTGCTGGAACGACCCAGCCCATACCAATAGTGAACAATGGTAAGTATTGGCCGGCTTTTT
CTAAAAGCGTTGTTACAAACGCCGTATCTTTGATAAAGGCAGGCGCGCTATTTAATGCAT
CTAAAACAGCAGCAATCAATGTGATATAGGTCGTTGCTTGATAGACTTCCCGTCGATGTT
TGAAAATAGGACTGATGATTACCAAAAGCATTAAAGTAATCGCCAATGGATAAAGGAACA
TCAAGACTGGAACGGCAAATTGAATGATGTTGGTTAAGCCGACATTTGCAAAAATAGCTG
GTAAAATAACAACAATTGCCAAGAATTTTTGATAGGAAACTTTCGGAAACATTTCTTCAA
AAGTCTCAGAAAAGGCTGTGCTTAAGCCGATACCGGTTTTTAAACAAGCAAGAACTACGA
TAAAAGCCAGTAAAATACTCCCTGGTAGGCCTAAATAGTAATTGGCAATTTGGGCTAAGG
CAATCCCGCCGTTTTCACTGATTGGAAAAGCCCCGATACTCATTGTTCCCATATAAGCAA
GTAAGGTATAGATAATCCCCATCAATACAACACTGAAAGCACCTGATTTAATCATTCCTT
TAGCGATATCTCCTGGTTTTTCGACGCCCATATTTCGTAAAGTGGAAACGACAACAATCC
CAAAAGCTAATGAAGCTAAAGCATCCAGCGTATTATAACCTTCTGTAAATCCTTTAAAGA
AAGGACTTGAAATATAATTTTCACCAACAGCGGCACTGGCCACATGACCTAATGGTTTTA
CAAAGGCTAAAACAATCAAAATTCCTAGCAATGCTAAAAATAACGGATTTAAAAATTTAC
CCACATAATCTAAGATTTTACTTGGCTTTCTAGAGAAGAGCCAAACAGCTAAGAAAAATA
ATGCGGAAAAACCAGCAAGAACCAGCCATTGCAAGTCTTTCGGAACAAATGGTGCAAGAC
CAATCTCAAAAGAAGTAGTTGCTAACCTTGGTAAAGCAAAGAAAGGACCAATCGTTAAAT
ATAATAGTAAGGTAAAAATAAGAGCATAACGACGATTAATCCGAGAAGCTAAGTCAAAAA
CACCTGAACTTTTAGAAACACCCATAGCAATGACACCAAGAAAAGGTAAGCCAATTCCAG
TGGCTAAGAAGCCCAAGTTTGCTAAAAAGACGGAAGCCCCCGCTTCTTGTCCCATATGTA
CAGGGAAAATTAAATTTCCAGCACCGAAAAACAAACCGAATAACATTGAACCAACGTATA
GATAATCACGCCAAACTAACTTTTTTTGCATAGATTCACACTCCTTAATATTGTCTTATT
ATTTAAAATAACAGAAGAAGAAACAGAGAGCAACCAGTTTTTATAGAAAACATTGGTTTT
CTTATTTTTCTATGAAATAAGCATACTGATAATCATCACAATAGTGTCCATTTATATAAA
ATTCTTCTTTAAAATGTGCTTCCTGCACAAAACCATGTTTTTCATAGAATCGAATGGCTT
CTTGATTGGTAGCCATTACTCGCAAACTCAGCTTATGAATCCCGCTTATCTCAGCCATAT
CTTTGATATACGACAACAAAGAACCACCAATCCCTTGATCTTGGAAATCTGGCGAAACGC
CAATACTTAGTAGCCATTGCTTTTGATGAGCTGCTAACGAAGTGGGCGGATGGACTTCAA
TAAATCCAGCAAGTTGTTGTCCGCTGATGGCAACGAAAATCGTTTCATCCTTCATTTTTT
CCTGATATGCCGCAAGCGAGAGTGGTTGTATCTCGGCAGGGGTATTCTTTTTTGTCCAAA
TGATTTGATCCAAGGCATGTAATGCGGGCCAATCGGCTTCGGCAACTAAGCGAATAGTGA
GTGAGGTAGACAAGATAATAGGGCTCCTTTTTCTGAAATTTTAAAATATAAAAAGACTAT
AGCATTTATTGTCTGAAAATTCAAATACTTTTAAAACGAAAAGAAAAATGGCTGCACCTT
TTCGAGAAAATCAAAATATGCTACCATAGCTACCAGAGGATAGATGGTAAAAAAGAATCT
ATCTAAATGGAGGGTATGTTTGTGAAAAAAATGGCAGTATATTGTGGCGCCAGTCTGGGG
AATGAGCCAATCTATCAGCAAGCTGCAGTAGCGTTAGCCGCTTGGATGAAAGAAAATCAC
TATGATCTAGTTTATGGCGGTGGCAATGTTGGTCTAATGGGTACGGTGGCTGACACGCTT
TTAGCAGAAGGTGGAGAGGTAATTGGTGTCATGCCCACTTTTTTAATGGAACGAGAGATT
GCACATAATGGCATTACAAAGATGCATACAGTCAGTGATATGCATGCGCGTAAGAAAAAG
ATGATTGAATTGGCAGATGTGTATTTAGCTTTACCCGGTGGTCCCGGCACGCTAGAAGAA
ATTAGCGAGGTGATCTCTTGGGGCCGAGTCGGTGAACATATGAATCCTTGTATTTTATAC
AACGTGAATGGTTACTATGATTTACTAGCTGCTTTTTTTGATAAAATGGTAGAAACTAAT
TTCTTAACAGAAGCGGATCGAGCTAAAATTTTCATTTCAGATTCCTTAGAAGAAATTGGT
GCATTTATTGATTCCTATGAACCGCCAATGATTCGTCAATACAAAAAATAACAAAAGAGG
CAGTCACTCTAACCAGAATGACTGCCTCTTTTTTACTAGTTTTTCGTTAAAATCCGATGT
AAGAACTCTTTTGTCCGAGCTTCTTTTGGATGGACAAAAATATCTTCAGCGGTCCCTTCT
TCGGCAATGACACCTTTATCCATGAAAATAACACGATCGGATACGTCCCGCGCAAATTCC
ATTTCATGTGTTACAATCACCATTGTTAGCCCAGTATGGGCAAGATTTTTCATCGTTTTT
AGCACTTCGCCAACCATTTCAGGATCCAATGCAGAAGTTGGTTCATCGAAAAGTAAAACA
TCTGGATCCATTGATAATGCTCGAGCAATGGCTACCCGTTGCTTTTGTCCACCAGACAAT
TGAGCAGGTTTGGCATCAATAAAACGAGCCATGCCAACTTTTTCTAAATTTTCTAAGGCA
ATTTTTTTGGCTTCTTCTTTGTTTCTTTTTAGGACAGTCATCTGACCAGAAGTACAGTTT
TCTAAGACATTCATGTTATTAAATAAATTGAATGATTGGAAAACCATACCTAAATGGGTC
CGATATTTGGGCAAACTATAACCACGTTCTAAAACATTTTTACCATTATAGATGATTTTG
CCATCTGTTGGTTTTTCTAACAAATTAATACAACGTAGTAACGTTGATTTACCAGAACCA
GAAGAACCGATAATGGTGACAACTTCTCCTTTGTTGACGTTCATATTGATATCTTTTAAT
ACTTCGTTTTCGCCAAAGCTTTTTCGTAAATGTTCAATTTCAATAATTGCACTCATCTGT
TTGCCTCCTAGCTTTCTTTTCCTTCTTCAGTTAATTCTTCTACTTTAACGTAAGCAGAAG
GGCCATCCATTTTACGTTCCACAACACGTAAGATTCGTGTGATCACAAAAGTCATTACCA
AGTACATGATGCCGACAATTGTAAAGGTTTGGAAGAACTGGAAGTTTGCGCCAGAAGCAG
CATTCCCTTGGAAGAATAAATCTGCAACACCGATAACACTTAACACGGCCGTATCTTTGA
TATTAATGACAAATTCATTCCCTGTTGCAGGTAAAATATTACGTAATACTTGGGGAATAA
CGACTTTACGCATTGTTTGTCCATGGGTCATCCCAATCGCTTGTGCTGCCTCGAATTGTC
CTTTATCTACTGCGAAAATACCTCCGCGAACAATTTCAGACATATAGGCACCAGTATTCA
CAGAAACGATAAATAATGCGGCCACTGTTCGGTCTAAAGAGATGCCAAAAGCTAGAGCTA
AACCATAGAAAATAACCATTGCTTGAACCATCATTGGTGTACCACGGAAAACTTCAATAT
AAATAGAAAGAATTAAATTTCCTAATTTTTGGAAGAAACGAGCGACTGGGTTTTCAGAAT
CTGGAATTGTACGGAAGACACCAATTAGTAAACCAAGGGTTGTTCCGACAACTGTCCCAA
TTAACGCGATAAATAGCGTTAAACCAGCACCACGTAAAAACATGTCGCCATATTGATTCC
AAATATTTTTGAAATCGTTAATAAGTCCTGTTTTTTGTTCATCACTATCTGTTGCTGCAG
GTTGATCCTTGATTGCTTGGTCCATAATTTTTGTCCGTTCATCTTGAGAAATACCTGCTA
AAATTTTGTTTACTTTTTCAATGTCTGGATCGCCTTTACGCATGCCGACTGCTACTTGCG
AGTCTTCAGCGCTAGCATCAAAGCCCTTTTCTTTTGGAAATTCTAACATTTTTAATTCTT
TATTGACACTAGTTGCTGTTATGCCTTCAGGGCGTTCACTAACATACCCGTCAATCATGC
CAGAAGCAAGTGCTGTTCGCATAGCTGAAAAGTTATCCATTGCTTGCTGTTTATTGACAT
TTGGAATTTGATCAATTAATCCGTAGTGGAATGTATTTAGTTGAGCCGTAATTTTAGCAT
CAGCTAAATCTTTCAAGCTTTTTGCATTAGCGTATTTGCCATCTTTTTTTACAATTACGA
CAAATTGTGATTCATAATAAGGGTTTGTAAAAGCAATTTCTTTTTTTCGTTCAGCGGTTG
GGCTCATTCCGGCGATAATGGCATCAATTTTTCCAGATTGTAAGGCGGGCGCCAAGCCAT
CCCATTTGGTTTGGACGATTACTAATTTACGACCTAAACCATCGGCAATTTTTTTAGAAA
TTTGAACATCATAGCCGCCTGCATAAGAGTTGCCTTGAATAGGCACTGCGCCATGTGCGT
CATTTTTCTGTGACCAGTTAAAAGGGGCGTAGCCAGCTTCCATGCCGACACGAAATTCAC
CATTTTCCTCCGCCGAAGCGTTGGTTGTCATGCCAAGTAACGAAAATAGCGTGACAAGTA
GTAGACTGAATGAAAAAACTTTTTTGTTCATCTTTTTCTCTCCTTTAAATTTCTTGTCTG
ATTGATCGTTTTGTCTTTTTTCAATCAACAAGCTTTGATAATCAGCTGAGCAAAAGCGAT
TCTGTCTTTTTAAAGGAGAATACTTCTGTCACAACCTATTTTTGAATACAAAAAAACAAC
CAAACAGATGTAAGGTTGCTAGGTAATGTCGAAAAAAATTCCTCAACGAAACATAGCACA
ACTTAGCATCACTACTAAGACAGTCCGCAAGCTCTTAACTTACGTCCCAACACACAACAG
AAGAGGCTCCGTTATGCATTTCGGCGATTGATCCTAAACTTGCTTCCCAGTGTCCTCTCA
CTCCACAAGCGTAATAAAAACCGCGACCTCTACCTCTTTTTTGAGGCACTATTCAGTTAT
TAAATTCAGTTATTAATTTTAGGATAAATCCAGAAGAAAGTCAATATGTTCCAGCAAAGG
AATTTATCAAGAGGACACAAACACCATGAAATTAACGTAACATTTTCCCTACGAAATAGA
AACTAATACGAAAAAAGCAACCATTCCTAAAGGAACAGTTGCTTTTTACTTAAGCTTTGA
CAGCTTTTGGTTCACGACCTAAAATAGCTTGAAGAACAGTCAATACACCTAAAGAAGCTA
AAATTGTATAAATTAGACTTGAGTAAGTTAAGATACCGAAATCCCAAGTTTTGTAAACTA
ATAAAACAATTGCTAAGGCGATAATAGCGATAACGTTGAAGAACGCAAAAGCCCAAAGAT
TTCCGTTTTCTTTACGAGAAAGATAAAAAACAGAGAACCAAATGCTTAAAACGCCCCAAG
CGATGCAGGCAATAATTGCAGCCCAATAAATAATAAATGCGACCATTGTTGTTTCACCTC
ACTTTTACTCATGCATATTTTACCACGAGTTGAGAAATTTGTCACAAACTCTTTCAAGAT
AAATCAATATATAGGTAAGAAGTTTTCAAAAAGTGGAAAAACTTTTGGTGCTAATGTTAA
AATACGTTATAATATAGAAGATTAGGAGCTGAATCGATATGCAAGATATCACGCAAGCCG
AGGCAATTCATTGGTTGGCAACCCAACAAAAAATCACATTTTTAACAGGTGCGGGTATCT
CGACAGCCTCAGGTGTGCCAGATTATCGTTCCTTAAAAGGTGTCTATCAAGGAATCCAGC
AACCGGAATACTTATTGAGCCGGACTTGCTTAAAAACAGAGCCAGAAAAGTTTTATCAAT
TCGTTAAAACGCTCTATCATCCAGACGCACAACCTAATATCATTCACCAGAAAATGGCCC
AATTAGAGCAAATGAAACGGGGAAAAATTGTTTCACAAAATATTGATGGGCTTCATCGAA
AAGCAGGTAGCCAAGAAGTGGTGGACTTTCATGGTAATTTATATGAATGTTATTGCCAAA
CTTGTGGTGCAACGGTTCCTTGGCAAGACTATTTGCTTAGTGATCGGCACGCTGATTGTC
ATGGACAAATCCGTCCAGCTATTACTTTGTATGAAGAAGGACTATCCGAAGAGGCAATTG
AAAAAGCCATTCAGGCCGTTGCTTCTGCCGACTTAATCGTGATTGTCGGCACGAGTTTTC
AAGTGCATCCATTTTGCGATTTGATTCATTATAAACAACCAACGGCAACTATTTTAGCCA
TTAATCAAACGCCGCTATTTTTACAACAACCTTATTATTTTTTAGAAGCGAAAGCCGAAA
CGATATTTGCAGAATTAACGATAAAGGAGTAACGGAATGGAAGAATTTAAATCAGAAAAA
GAAAAAATGATCGCAGGTGCACTATATTTTGCCTCAGATCCTGAATTAGTGGCTGATCGC
AAAAAAGCCCGTGAACAAATGGCGTTAATTAACCAACAACCAGACACTTATATTCGTCGT
CAATTAATAGAAGAAACGTTTGGAAAAGTGGGTGTCGGGACGTACATCGAACCGATGATT
CAATTTGATTATGGCTACAACATTTCTGTGGGAAAAAATTTCTATGCCAATTTTAATAAC
GTTTTTTTAGATGTTTGTCCAATCGAAATTGGCGATAACTGTATGTTTGGACCCAATGTG
CAACTTTATACAGCCGAGCATCCATTACAAGCGGCCAAGCGTAATAGCGGAATGGAATCA
GGGAAACGAATTATCATTGGCAACAATGTTTGGATTGGCGGTGGAGCGATTGTCCTTCCT
GGCGTAACATTAGGCGATAATGTAGTGGTGGCAGCAGGTGCTGTTGTGACCAAATCGTTT
CCAGAAAACTGTGTGATCGCAGGTAATCCAGCACGGATAATTAAAGAATTGACTGAAGAT
GACGCCCCAACAACTTCTTTAGAACAACAACGAGCAAAGATTAACCAAATCGATAAGGAA
CTGGTCCGTTTATTAGAACAGCGGATGGACGTCGTCGCAGAGATTGCTGCAGTGAAAAAG
AAAGCAGGTCATGCGGTTTTTGATTCTGAAAGAGAACAACAAGTATTAGAAACTATTCTG
AATCATGTTGAAAATGCCGAGTATGAAGAAACATTATCTGAGACTTTCCAGGGAATTATG
GACGCCTCTAAACGTTTCCAAGAAAAACATTTAGGAGAGTGAGGCGAAGGTCGTGGATGG
AGAAATCAGAAGAAGAGAGATTGTTAAAAGATTAAGAGAGACCGAAAAGCCAATTAGTGC
CACTCGTTTTGCAAAAGCTTTTGATGTCAGCAGACAAATTATTGTAGGAGATGTCGCTCT
ATTACGGGCGACAGGGGTCGAAATTGTCGCAACAGCTCGAGGGTATATGTTGGAACAACC
TTTAGAAGGAATTGAACGGAAAATTGCTTGTCAACATACACCTGAACAAACGAGAGAAGA
ATTGTCAGTCATTGTTGCCAAAGGTGGAGAAGTGGTAGATGTGAGTATTGCACATCCGCT
TTATGGGGAATTAATCGGCAGTTTGCGCATTCAATCAGAGAAAGATATTGATAAATTTAT
GGACAAGTATCAAAAAGAGCATGCTACATTACTATCAGTTTTAACAGGAGGCGTCCATCT
GCATACTATTCGCTGTGCAGACGAAGAAACTTTCCAAGAAATCAAAGAGGCACTTCGAAA
AAAAAGTATTTTGTTTGAAGGATAACGAGAAAAAGAGAGGACGTTGATGTTTGTTCAAGC
CCTTTCTTTTTTTTCTTAGAAAATTACCAAAAAAAGATAGAAGAATTTGTGAATTTTCTT
CTATTTTTTTAACTTTTTGCTAGAAATTTTTTATGAAACAGTATACTATTAAAAAAGGAG
CCATTTAAACAATAACTATGTCAATTATATATGTTGGTACATAAAAATAAATGGAGAAAA
ATAAAAAAGGAGAATGAGTATGAAAAAACAATTTGCCCTGTTCTCTACCTTATTACTTTT
AGGTTCATCAATGCCAGTAGGTGCATTTGCAGAAGGTAATAACTTGGTAGCTGAAAATAG
TTCTGTCGCAGAAACAACCGCAGAAGCAACAACTGCTGAAGCCACTGAAACGACAGCGAC
TAGTGAAACAACAGAAGCGACAGAAGAATCAACAACTGAAACAGAAAGTTCAACCGAATC
AAGTGAATCTGCAACCACGGAGTCCACGGAAACGTCAGGAACCGAAACGACAGATTCCAC
AACGGATTCTACATCCACAAGTACGACAGAATCGACTACTGACTCCACCTCGACGAGTAC
AACAGAGTCAACCACAGATTCTACGTCAACAAGTACAACTGAATCAAGTACCACGCCAAC
GACCACACCAAGTTCTTCTAAAGAACAGCCAAAACCTGGCACGAGTACTTCTGAATCAAA
ACAGCCGGCGAAACCAGTGACACCAACAGCGCCAGCTGAAAAGCCAGTAGAACAACCAGC
AGCGTCAACACCGCAGCCTGAAATAGTCCCACCAGTTACAAATGAAACGGTTGGGTTAGT
GGAAGACGATGAGACGTTTACGGTCAGCAAAACGAAGAAGACAGAAGAGTTTATTCAAGA
AATCGGTGAATCTGCTCGGAAAGTGGCCAAGGACAAAAACTTATATGCTAGTGTGATGAT
TGCTCAAGCAATTTTAGAAAGTGGCAGCGGCAATAGTAAATTAAGCCAGAAACCAAACTA
CAATTTGTTTGGTATTAAAGGCGATTACAAAGGTCAATCTGTTTCTTTTATTACCTATGA
AGACAATGGTTTCGGTAACCTATACACAGTAGAAGCAAAATTCCGTCAATATCCAACGTA
TAAAGAATCAATGGAAGATTATGCGAAATTATTGAAAAATGGTTTAGATTCCAATAAAGA
TTTCTATCATGGTGTCTGGAAAACGGAAGCCAAATCATACAAAGAAGCGACACGTTTCCT
AACAGGAAAATACGCAACGGACAAAGATTACCATAAGAAATTAAATGCGTTAATTAAAAC
ATACGATTTAACTTATTATGATAAAGAAAAAGCAACCGTTGAACCAATGGAATCAAATTT
CCCAGCCTATAATGGCAAAAACTATGACACCTTTAATAGTTATGCTTGGGGCAACTGTAC
ACAATATGTCTACAACCGTATTACGCAATTAGGTAAACGTGTGGACTTAACAATGGGGAA
TGGTCAAGATTGGGGCGAAACAGGTCGTGCACGCGGGTACAAAGTAAGTCGTACACCAAA
AGCAGGTGCAGCGGTTTCCTTCCCAGCTGGTGTTTTAGGCGCAGACAATACTTATGGTCA
TGTCGCATTTGTGGAAAAAGTCTTTAAAGATGGTAGCATCTTAATTTCTGAAATGAACGT
GAAGGGATTAAACGTTGTTTCGACACGTACAATCTCAGCCGATGAAACACATTTGATGAA
CTATATCGTTCCAAAAGATAAATAAAAAAATCAGCTCTTTGTCAATAAGAACGAATGAGT
TGGAAAAATCAAAGCTAGCACTGAAGAAGCAATTTTAATTCTTCAGTGCTAGCTTTTTTT
TGTGGCAAAAGTTCTCTCCAATAAAGTTTAATACATTCAGATATTGCCAGGAGGCTTCAG
GTCGGGATGAGTTAGCAACAGTCGCTGAGAGCTATATTTTTTTTAGGTAGAATCATTTAC
TTTTAGGTGGAAGATGTCTTATAATTGTAAGCGGATACAAAAATAAAAAAAGAGGTGGGT
AAATGAGTAAAAAAGAAATAAATCAAGTAGTTGCCAGTAGCTATCAATTGTATATTAATG
GAGAGTGGACAACAGGTAGTGGTAACAAAATGATTGCTAGTTACAATCCTAGTAATGGCG
AAAAATTAGCAGAATTTGTAGATGCCACAAATGCAGATGTGGATCGAGCTGTAGAAGCAG
CCCAAGAAGCGTTTCAGACATGGAAAGATGTTGACGTTGTAACAAGAAGCAATCTTTTGT
TGAAAATTGCTGATTTGATTGAAGAAAATCAAGAACATTTGGCTATGGTGGAGACTTTAG
ATAATGGAAAACCGCTTCGGGAAACGCAATCGATTGATGTCCCTGCCAGTGCAGACCATT
TTCGGTATTTTGCTAGTGTGATTCGTGGAGAAGAAGGATCTGTCAAAGAATTTGATAAGG
ATACGTTATCCATTGTTGTGAAAGAACCCATCGGTGTTGTGGGTCAAATTATTCCGTGGA
ATTTCCCCTTATTAATGGGTGCTTGGAAATTAGCACCAGCGTTGGCAGCAGGTAACACGG
TTGTGATTCATCCGTCCTCGAGCACATCATTAAGTCTGTTGGAATTGTTTAAAATTTTTG
ATCAAGTCTTGCCGAAAGGAGTAGTGAATTTAATCACCGGTCGTGGTTCTGATTCAGGAA
ATTATATGTTGGCACATCCAGGGTTTGATAAGCTAGCTTTTACAGGCTCAACAGAGGTGG
GGTACACTGTCGCTAAAGCGGCGGCCGACCGCCTAATTCCAGCCACTTTAGAACTTGGCG
GAAAATCAGCCAACATTATTTTTGAAGATGCCAATTGGGAACGTGCATTAGAAGGCGTGC
AGTTAGGGATTTTATTCAATCAAGGGCAAGTTTGTTGTGCTGGGTCTCGTGTGTTCGTTC
AGTCAGGTATTTATGATCAATTTGTAGAAGCTTTAAAGGAAAAGTTTGAACAAGTGAACG
TTGGTTTCCCGTGGGAAAAAGATGTTGAAATGGGCGCTCAGATCAATGAGCATCAATTGG
AAGAAATTTTAAAATATGTCGAAATTGGTGTGAAGGAAGGAGCTACGCTGATTACTGGTG
GGCAACGTTTAACAGAAAATGGGCTAGACAAGGGGGCGTTTTTAGCACCTACGTTATTAG
CGAATGGTACGAATGCAATGTGTGTGGCCCAAGAAGAAATCTTTGGTCCTGTTGCAACAG
TGATTAAATTTGAAACGGAAGAAGAAGTCATTCGTTTAGCTAATGATTCTGAATATGGTC
TAGGTGGTGCCGTCTTTTCTCAAGATATCAATGTGGCATTACGGGTTGCTCGTGGTGTAC
GGACAGGTCGAATGTGGGTCAACACATACAATCAATTGCCTGCGGGCGCGCCATTTGGCG
GTTATAAAAAATCAGGAATTGGTCGAGAAACGCATAAATCAATGCTAGATGCTTATACGC
AAATGAAAAATATTTACATTGTGACAAAAGAAGAAGCAGATGGACTGTATTAAGTAGTGT
AGTGAATTCTAGATAATAAACTTATTTTTGGTTATTGTTATTTTTCGAGCTAAACAAAAC
AATAATTTTTTTAAAAAGTTGAGTGATGAGTAAAGTAAAACAGATTAAAAGTAAAGCCTG
GTACAAAAATCACTTTGGATTTTTGTACCAGGCTTTAAAGCGGAGTAACAATAGTGTTCA
CTCTTGGTTGTTTTTAATTTTTGACTATTGTAGAAGGAGTTATTTTGCTTCTTCTGCTTC
AAATTTAGCAAAAGCTGTTTCAATAACTTCTTTTAATGCAGAAGCAGAAGCTTCCATTTT
TTCTTGTTCAGCATCTGTTAATGGAATTTCAATGACTTGTTTAACTCCTTGGCGGTTGAT
GATCGCTGGTGCACCGATATAAATATCGTTTTGACCATATTCACCTTCTAAATAAACAGA
TAATGGTAACACAGAGTTTTCATCGTTTAGGATAGCTTTAGTGATACGCGCTAGTGCAAC
CGCGATTCCATAGAAAGTAGCTCCTTTTTTCTCGATGATTGTGTAAGCAGCGTCGCGTAC
GTTGAAGAATAAATTAACCATTGCTTCTTCATCGACGTCAGGATTATTTTTCACCCATTC
GTAAATTTGTAAGCCAGCGACATTCGCATGTGACCAAACTGGGAATTCTGTATCTCCGTG
TTCCCCTAAGATGTAGGCATGGACATTTCGTGCATCAACGTCAACTAATTCGGCAATTGC
TTGACGGAAACGAGCAGAATCTAGTGAAGTTCCTGAACCGATTACTCGTTCTTTCGGGAA
GCCAGAGAATTTCCAAGTTGAATAAGTCAAAATATCAACTGGGTTTGCGGCAACTAAGAA
GATACCGTTGAAACCAGAATCAACAATTGTTGTAACGATTTCTTTATTAATTTTCAAGTT
TTTATGAACTAAGTCTAAACGAGTTTCGCCTGGTTTTTGAGGCGCACCAGCTGTTAAGAC
AACTAAGTCTGCATCATGGCAATCGTCATAAGTAGCAGCATAGATTTTTTTAGGAGAAGT
AAATGCTAATGCGTGAGATAAGTCCAACGCGTCTCCTTCAGTTTTTGGTACATTAATATC
AATAATCCCAACTTCTTGAGCAATATTCTGAGTTACTAAAGCAAAGGCATAGCTAGAACC
TACGGCACCGTCCCCGACTAAAATTACTTTTTGGTGATCTTTATTCCCTGCGGCTGCAGT
CATGTGTACCATTCCTTCCTCTACATTCTTTTTCGTGAGCAACGAGTTTTTATTTCCTGT
TGCTAAAGTGATAGTAACATGGTTTGTAAAAAATGTCACGAACTTTGATTGTAAAAATGA
TACAGTTTTCAGACCTGTTTCAAAATGGTAGCTCTTACATGTGCGTAATTTCACTATCTT
ACGCATATTTAAATTTCTAAAAATTTTTTTACATCTTTCTTAATCTTCAAAGACTGCGAG
TTTTTTTATTTCTATGGTATAATGAATAAAACTGGGTAGCGCATACGCTTCCCAGCCATT
TTGTGTTGGCAAGCTTATAATCCAAGGAGAATGAAAGATGAAAGTAATCGTAGGACTGGG
AAATCCCGGTAGTAAATACAAAGAAACAAAACACAACATTGGCTTTATTACGCTAGATGA
AATTGCGTATCGGCAAAATGTTTCGTTTAATAATAGTAATTTTGAAGCAGATATTGCAGA
GTTTTTTATAGGGACTGAGAAAGTATTGTTAGTGAAACCATTAACATTTATGAATGAATC
AGGTCGCTCTGTTGGTCCGTTGTTGACCTACTTTGGGGTAGATGAGGAAGATTTGATTGT
TATTTATGATGACTTAGACTTAGAGATCGGTAAAATTCGTTTACGGCAAAAAGGTAGTGC
TGGCGGCCACAATGGGATAAAAAGTCTGATTGCCCATTTAGGAACAAATGTCTTTCCTAG
AATTAAAATTGGCATTGGTCGGCCCTCAAAAAATGATACAGTTATCCACCATGTACTAAG
TACTTTTCCCAAAGAAACACACGAAGAGATGTTACTTGCTGTAAAAAAAGCAGCCGATGC
CGCTTTATATGCATGCGAAGGACATACGTTTGTTGAAACAATGAATCAATTTAATGGAAA
ATAGCAGAAAGGAGGGCCCTTGTTTGAATATTATCGAACGAATTAGCCAAACAGAAATTG
CTAAATCATGGCGCAGTCAACTAATGACAACAGGAACGCGCCAACTAATTACTGGGTTAT
CAGGCTCTGCTAAAACATTACTGATGGCAGGCGCTTTACAAAAGACGCATCAAAAAATTG
TTATTGCGGTCCCAAACCTATACTATGCCAATCAATTAGTAGATGATTTTTTAAATATTT
TACCTTCAGAACAAGTTCATCTATTTCCAGTAGATGAAGTGTTATCCGCCGAAATGGCCT
TTTCTTCACCAGAAGCGCGCGCAGATCGAGTGAGTGCGTTAAATTTCCTGATGACAGCGA
ATGCAGGAATCGTGGTCGTACCAGTAGCTGGACTACGAAAATATTTGCCAACGAAAGAAA
CGTGGCAAAATGCGCAACTTTATTGGGAAATCGGGACAGAAGTAGAACCTGAGATCCTCG
CGCAACGCTTAGTGTTAATGGGCTATGAACGCCAAGCAATGGTCGGAAAGCCTGGCGAAT
TTAGTATTCGCGGAAGCATTGTTGATGTCTATCCGCTAAATGCCGAATACCCTGTTCGGG
TGGAACTGTTTGATGTTGAAATTGACTCAATCCGTTATTTTGAAGCAGATACCCAACGTT
CATTAGAAAATCTTGAAGAAGTAACGATTTCACCAATGACTGATTTAGTATTCTCAAAGG
CAGATATGAATCATGGCATGACGAGGTTACAAGATGCTCTAGAAAAACGTTTAGCGACAG
CTAAAGATCAAACGGAGACCGATTTTTTAGAAGAATATTTTGGTCAGTTGCTGTCTTCTT
GGGAACAAGGGATTCCTACAGAAAATGCTCACTATTATACAGATTTTCTGTACCAACAAA
AAACTACGCTGTTAGATTATTTACCAGAAAATAGTTTGCTTTTTGTGGATGATTATTCTC
GTATGATGGAAACGGAGCGAGAAATCGCTAGAGAGGAAGCGGAATGGCAAACCCTGAAAA
TTGAAGAAATGCGCGTGTTTTCTGAACAAACTTTTGGCGTAGACTTTCATGATCAATTGC
GAAAAACTGCACGAAATACGACCTTCTTTTCACTTTTTCAAAAAGGAATGGGGAATCTTC
GTTTCCAAGAAGTCCATAATTTCCAATATCGTTCAATGCAACAATTCTTCGGTCAAATGC
CGTTGCTAAAAGCGGAAGTGGACCGTTGGCAAAAGCAAAACCAAACGGTCGTTGTTTTTG
TTCCTACGAAAGAACGGATTCAAAAAGTCGAAGAGCTATTTCAGGACTTTGACATACCTA
GCGTAGTAAGCAATTGGGATCAGTTGTTAGATGGGCATGTCCAAATTGTCCAAGGGGCAT
TACAAACAGGGTTTGAATTGCCTAAAAACAAGCTCGTGGCGATTACGGAAAAAGAAATTT
TTCATACAACGACCAAAAAACGGGCACGTCGTCAAACAATCTCTAATGCGGAACGTTTGA
AAAGTTATAGCGACTTAAAAACGGGCGATTATGTCGTTCATGCGAATCACGGGATTGGTA
AATATATTGGTATGGAAACCTTAGAAGTTGATGGGGTCCATCAAGATTACATGACTATCT
TGTACCAAAATGATGACAAGTTATTTATTCCAGTAACACAATTGAACTTGATTCAAAAGT
TCGTTGCTTCCGAGTCTAAAACGCCGAAAATTAACAAGCTAGGCGGCAGTGAATGGACGA
AAACTAAACGAAAAGTTGCTTCGAAAATTGAAGATATCGCGGATGATTTAATCTTACTTT
ATGCGACAAGAGAGTCGGAAAAAGGCTATGCTTTTCCGCCAGATGATGCGTATCAAAAAG
AATTTGAAGAGGCTTTTCCGTATTCTGAAACAGATGATCAATTACGTAGTGCCGCCGAAA
TTAAACACGACATGGAAAAATCTCGACCAATGGATCGTTTGTTAGTTGGCGATGTAGGGT
TTGGTAAAACAGAAGTGGCTTTACGAGCGGCTTTCAAAGCTGTTAGCAACAATAAACAGG
TTGCCTTTTTAGTGCCAACAACTATTTTAGCGCAACAACATTATGAAACGATTCAAGAGC
GGTTTGAGGGCTTTCCTGTAGAAATTGGTTTATTAAGTCGTTTCCGCACGAAAAAACAGC
AAAATGAAACAATTGAAAAAATTAAACATGGCCAAGTAGATATTGTGATTGGTACCCATC
GTTTATTGTCGCAAGATATTAATTTTAGTGATTTAGGCTTGTTGATTATTGATGAGGAAC
AACGGTTTGGAGTGAAACATAAAGAACGACTAAAACAATTGCGTTCACAAGTGGATGTCT
TGACGTTAACAGCAACGCCAATCCCAAGGACCCTTCATATGTCGATGTTAGGTGTCCGTG
ATTTATCCGTCATCGAAACCCCACCAGAGAATCGTTATCCGATCCAAACGTATGTCATGG
AAAATAATCCTGGGGCGATTCGGGAAGCGATTGAGCGAGAAATGGCCCGAGATGGTCAAG
TCTTTTATTTATACAATCGAGTAGATACGATTGAACGAAAAGTTGAAGAGTTACAAGCAC
TAGTTCCAGATGCACGAATTGCGTATGCACATGGGCAAATGACAGAAGTACAACTGGAGA
ATACTTTGTTTGATTTTATTGAAGGACAATATGATATATTAGTCACTACAACAATTATTG
AAACAGGAGTAGATATTCCTAATGCTAATACCTTGTTTGTAGAAAATGCGGACTACATGG
GCTTATCTACGTTGTATCAATTACGTGGTCGTGTGGGGCGTAGCAATCGAGTGGCCTATG
CTTATTTTATGTACGAACAGCAAAAAATCCTAAACGAAGTTAGTGAGAAACGTTTAGAAG
CAATTAAAGACTTTACGGAATTAGGTTCTGGGTTCAAAATTGCGATGCGTGACCTTTCCA
TTCGAGGGGCCGGGAACCTTCTTGGTGCCCAACAACACGGCTTCATTGATTCGGTTGGGT
TTGATATGTACTCGCAGATGTTATCTGAGGCAGTTGCTCGTAAACAAGGAAAAAATATCC
AAGACCAAAAAACGTCTGTTGAAATTGATTTGGGCATTGATGCTTATATTCCAGGAACGT
ACATTACAGACGAACGACAAAAAATTGAAATTTATAAACGGATTCGTCAATTAGAAAATA
TGGATATGTACGAAGAATTAGAAGCGGACTTGTTAGACCGCTTTGGAGAGTATCCTGACG
AAGTGGCGCATTTATTAACCACTGGCCGTATCAAAATGGATGGCGACCGTGCCTTGTTAG
AAAGTATTCGTAAACGCGATCAAAAAGTCAAGTTTGTGTTAAGTAAAATTGGCACAAAAA
CATACTCTGTGGAGCAGTTGTTTGAAGCGTTATCGGCAACCAGCTTAAAAGCGGATCTAG
CAGTTGAGAAAGAACAAATGACTATTTCCTTGAAGTTGCCGAAAGATTGTAAAGAAGCTG
TTTGGATTCAAGAAATTGCTGCTTTTACAACCGCATTGCGACAAGAAAAATACAAACATT
CGCAAGGAACGGATTCCCTTTAAAAGGAGGCCTAGAAGATGGCACAAAAAGAAATGCAAC
GAATGATGCAAGGTGCCGTTGTGTTAACCATTGCTTCCTTCATTGCAAAAGTGTTGAGTG
CGTTTTATCGCGTTCCTTTTCAGAACTTTGTAGGGGATGAAGGATTTTACGTGTATCAGC
AAGTTTATCCAATCTATGGGATTGCGATGACATTAGCATTGTCAGGCTTACCGCAATTTA
TTTCCAAAATTGTTGCTGAACAACCAGATATTCGGAGTCAAAAACAAGTGTTGCGCCAAC
TATATCCCTATGTGTTATGGTTAGCGATTGCTTGTTGGGCCTTCTTTTTCTTTGGTAGTC
AAGAAATTGCTATTAGTATGGGGGATGCTGCACTCCAACCATTAATGGAAGTTGTTTCCT
TTACCTTTTTACTCGTTCCAATTCTTTCTTTCTATCGTGGGAATTTTCAAGGTCATTTGT
TGATGGTGCCTAGTGGTATTTCACAGGTGATGGAACAGTTTGTGCGTGTCGGGGTTATTC
TAGTAGCTGCGTTGTCCTATCATTACTTTGGTGGCTCCATTTACCAAACGGGGACGGTGG
CCATGAGTGGTGCGTTGGCTGGCGGTATCTTAGCGGTACTTGTCTTATGGTACTACAATC
GAAAAATTCTTAGTGGAAGTACGGAATACTTGCATCAATGGAAGATTATGCCTCAAACCA
CAGGACTATTTAAACGTTTAATGATTGAGGGTGGTTTGGTCTCTTTATATAGTGCTTTTC
TGATTCTATTTCAATTAATTGATTCCTTTAAAGTAAAAAATGCCCTCATGCTTTTCGGGC
TCTCTGATTTAGCTGCGAAAGTGGACAAAGGGGTCTATGATAGAGGACAACCACTAGTTC
AATTAGGATTGGTAATTGCTTTAGCTTTAAGCTCGACCTTTTTACCAGGTTTGACAAAAT
ATTTTATGAAAAAAGACCGTCAACAATTTTTACAAGTTGCAAAAATCTTTTTGCGCCTTA
CCACAACCTTGGCATCGGCGGCTTCGATTGGTCTAATGATGTTATTGCCGTACATGAACT
TTACGCTTTTTAAAGATTATAAAGGCAACGATGTTTTAGGGGTGTATGTTTTATCCATCG
CTTTTATGGCCATTATTCAGGCCTACCAAAGTATTGAACAAAGTCGCAATCGTTTTAAAG
GTCCTTTAGTGGCAGCTGGTGTGGGCTTATTAGTGAAGTTACTGACAACGGGCTTTTTCA
CCATTCGTTGGGGAACATTAGGTGCTAGTTGGTCTACTATTCTTGGGTTACTAGCGACGT
TATTCGTTTTAGTCCGACAATCGGATGCAGCGATTAATTGTTTTGTTCGAGAACGAAACT
TTTTGAAAAAACTGTTGCTTAGTTTAGCAATCATGATGCTGTCATTACTGGTCTATCAAG
GAATTATCTCCATCTTGTTCCAAGGTGTGCATCACCGAAGTCAAGCGTTTTTCGTTACAG
TTTTAGGTGTTGCAGTGGGTGGTACAGTTTTTATTAGCACCATCATTAAGTTAGAATTAT
TTACGATACGTGAATGGTTAAGTTTACCGTATGGCGCAAAAATTTTACGGATGAGACAAA
AAAAATAAAAGAGGTGAATGTGATGCGGTTAGATAAATTTTTAAAAGTTTCTCGCATTAT
TAAAAGAAGAACAGTTGCCAAAGAAGTCGCTGATAAAGGCCGGATTCAAATCAACGGAGT
CTTAGCCAAATCTTCTAGTACTGTGAAGATTGGTGACCTTGTCAAAATTCAATTTGGGAA
CAGAATTTTAGAAGTAGAAGTCCTGCAACTGAATGACTCTACGAAAAAAGAAGATGCCAC
AAAAATGTATGAAATAAAATCAGAAACACGTGTCTCTGAAGAATAAACAGGTGAGGATGG
AGCGCTTGGCAAGTTCATTGAAAAGATGAATATTCCAAGCGCTTCATCCTTTCAGCGTTT
TAATGAAACAGACGCGCCGCTTTTGAAAAAAATTAATAAATCAACCGCTGTTATTTCAAA
AGCAAAGAATATTTTAGAAAAAAGCTTGATTTTCTTTAACTTCTCTGAAATTAACATTAG
ACAAGGTTCTTAGATGTTGGTATAATAAAACGGACAATCCAAAGCGAGTGGAGCGAGACG
ATGGGAAAGAATGAAAAAAACTCGAAGAAAGTTGCGGCATTGGAAAATGACTACACGAAA
GAACAGTATGTCGAATTCCAAAAACAACAGAAACAATTGATTTTTAGACGCAGACGCTTG
GCAGCGATTTTTCTCGTGGCCTTCATTATTTTTGCCTTTTCTGGCATCCAATTGATGAAA
GATTATCATCGCTTAGGTGCTTTCAAACAAGAACGAGCAGATGCAATTGCTGAATCCGTA
GCAGTTGATAAGAAGGTCAAGGATCTAAAAAAAGACGTTGCTTTGTTAAAAGATGATGAT
TATGTGGCAAAATTAGCACGTAGCCGTTTCCTTCTCTCAAAAGAAGGCGAACAGATTTAT
CCCACACCAGAACAAATGAAAAAAACACAGACTTCTGGAGCGGAAGAAAGCAAGAGCAGT
TCAGAAAAAAATAGTCAATCACAGTCTTCAACTGAAACAACTAAGTCTTCAGCTGAATAA
ACTGCAATTATAATTAGGGAAAAAATAGGAGGAACAATTTTTTTATGTCAATCGAAGTAG
GAGCTAAATTGCCAGGAAAAGTGTCAGGGATTACTAACTTTGGTGCATTTATTGATTTAG
GAGAAGGAAAAACTGGGTTAGTACACATCAGTGAAGTGTCTAATGGATTCGTTAAAGATA
TTCATGATGTATTAACAGTAGGTGACGAAGTAACAGTGAAAGTAACCTCAGTTGGTGACG
ACGGCAAAATTGGCTTATCGATCCGTAAAGCACAAGAGCCAGCAGAAGGGCAACAACCAA
AACGTGAATTTCAACGTCGTGAAAACAATTATGAGAATCGTGACCGTAATCCACGCGCAG
GGGGCAAAAAGCCTTTCAATAAACCACAAGCAAATAACAATAACAATAAACAAGATTTTG
ACTCATTGATGAGCTCTTTCTTGAAAGATAGTGATGACCGTTTATCTTCATTAAAACGTA
ATACTGAAGGCAAACGTGGCGGACGTGGCGGACGTCGCGGCTAAGCACAAACAAATAGGG
GGACTGGGGATAACGAATGGGTTATTTCTCGGTTCCTCTTTTATTCTAAGGAAGAAAGAA
GGGCGAACAATGTTTTGGCAGTTTTATAAACGAGGAAAAGAACAAGGATTTTGGCAACCG
CATCAAACAATCGTGGTCGCCGTTTCTGGTGGTGTAGACTCCATGGCCCTTTTGACGTTA
ATGGAACAGGTGGCAGAAAAAGAACAATTACAATTGGTTGTTGCACATGTCAATCATCAA
TTGCGAGAAGCGTCGGCACAGGAAGCGCAATATCTCGCTACCTATTGTCAGCAGCGAGAG
CTAACGTATTATGAAACACGTTGGGAAGACCCTGAAAAGCAACGAAATTTAGAAGCAAAA
GCGCGCACATTTCGTTATGAATTTTTTAAAGAAGTCATGGAAATTGAAGGTGCGGCGGTC
TTAATGACGGCACATCATCTAGACGATCAAGCGGAAACGATTTTAATGAAGCTGATTCGA
GGAACTAATTTTTCCCATTCCGCAGGCATTAAAGAGAGACGTCCTTTTGCGACAGGGGAA
TTGATTCGTCCGTTACTCATTTATCCAAAAGAAGAATTGTATCAATTTGCACAGCGCCAA
GCATTCGTTTATTTTGAGGACGAAACGAACCAAACCAATGAATATTTGAGAAATCGGCTC
CGTAATCAGGTTTTGCCGCTATTAAAGCAGGAAAATCCGCAATTCTTAGATCAGATTGCT
TCTTTTAGTAATGAACAACGTTTTGCCCAAGAATTTATTCAAGAACAAATTGAGCCTCAA
TTATCTGAAGCCGTAGAACCAACCAAACAAGGCTGGCGCATTCCTTTGAAGAGATTATTA
AAAGAAACGCCTGCGTACCAGCACTTCTTTTTAACCGCGTTTTTCCAAAAAACATTAGTG
CCATTAGGGGTTTCGTTAAACCAACGCCAGATGACACAAATTTTAAAAGTTTTGAATGAT
GAACGGCAACCGCAAGGCTCGGTTATGTTAGAACAGCAATGGCAACTAGCTAAAAGTTAT
GATTGGCTATGCTTAGAACAAAAACAGGCTGCACTGCGAGAAGAAGTTACACATTTATTA
GTACCTGGTGCGGGGATTTATCTATCGGAAACCGAGTGGCTAGGATTAATTGCGACAGAC
AAACCGTTTCCTCTTCCTGAAGAGATTAATCAGTGGACGGGTCAGTTGTTAGCGATCCCG
TTGACCACAGCCACACCTTTGACCGTTCGTCATCGCCAAAGTGGTGATCGGATTACATTA
AAACCAGGGTTTACGAAAAAATTAAGCAGAGTTTTTATTGATCAAAAAGTGCCAAATGAA
GCGAGAGAGAGTGCTTGGGTCATTACGGATGAGCAAGAGGAAATCATTTGGGTACCAAAA
TTTGCAAATTCCTATTTGAGTATTCCTTTAGAAACTGATAAAATACACTACAGACTCCTT
TTTAAGACAAAGGAGTAATGCTGAAAGGAGCGCACTATGATAGAAAAAGATATTGAGAAA
GTCCTAATCTCCAAAGAAGAAATTCTTGCGAAGTCTGCAGAGCTTGGCAAGCAACTGACA
GAAGAATATCAAGGGAAAAATCCTTTAGTGGTCGGTATTTTAAAAGGTGCAGTACCATTT
ATGGCTGATTTGACTCGTGAAATCAATACTTATTTAGAATTGGACTTTATGGATGTATCT
AGCTACGGCAACGCGACAGTTTCTTCAGGCGAAGTAAAAATTGTCAAAGACTTGGACACA
AATGTCGAAGGTAGACATATTTTAATCGTAGAAGATATCATCGATAGTGGTCGTACATTA
GCGTATTTAGTAGATTTGTTTAGATACCGTAAAGCTGCATCTGTGAAAATTGTTACCTTA
TTAGATAAACCAGAAGGCCGTGTAGTAGACATTAAAGCTGACTACGTAGGGTTTGATGTG
CCCAATGAGTTTGTGGTCGGTTACGGATTAGACTATGCAGAAACGTACCGCAACTTGCCT
TATATTGGCGTTTTAAAACCTGAAGTTTACGAATCAAATTAATATCTATCAAGGAATTAA
TTGTGTTACAATGTAAAGGTCAGGATTGATAAAAGAATAACATGAATTGTAATGATGAGC
ATAAGGAGGACAGGCATGAACAAAAAGAATAATGGCATGAAAAATGGTTTATACTACGTC
TTAGTAGTACTTGCCATGGTCATGGTTGTCTATTTCATTTTTGGAAATAACAACCAACAA
TCGCCAGACATCGATTACTCAACCTTCCAACAACAATTGGAAGACGGAAAAGTCAAAGAC
ATGACCATTCAACCAACTAATGGGGTTTACCGGATTGAAGGTCAGTATAAAGAAAAACAA
GAAGTGAAAGACACAGGTGGTCTGTCATTGTGGGGCTCAACGCAAGCGTCGTCAAAAGGC
TTCACAACAACCGTTTTACCTAGTGATACAACCTTAGCTGGCATTCAAGATGCGGCACAA
AATAACAAGGTGAAGCTAGTTGTCAAAGAACAATCAACAAGTGGTGCTTGGTTGTCACTG
TTGTTTAGTTTCTTACCATTAGTGATTATTTTCTTCTTCTTCTACATGATGATGAGCCAA
CAAGGCGGTGGCGGTGGCGGCGGTGGCCGTGTGATGAACTTCGGTAAATCAAAAGCCAAA
GAAGCCGATAAAAAAGCTAACCGTGTCCGCTTCTCAGATGTAGCTGGTGCGGAAGAAGAA
AAACAAGAATTAGTTGAAGTAGTGGAATTCTTAAAAGATCCACGTCGTTTCGCTGAATTA
GGCGCACGGATTCCTGCGGGCGTACTATTAGAGGGACCTCCAGGGACTGGTAAAACGTTA
CTTGCTAAAGCCGTAGCAGGTGAAGCAGGTGTGCCATTTTACTCAATCTCAGGTTCAGAT
TTCGTTGAAATGTTTGTCGGGGTCGGTGCTAGCCGTGTCCGGGATTTATTTGAAACAGCG
AAGAAAAACGCGCCTGCAATTATCTTTATCGATGAAATCGATGCAGTTGGTCGTCAACGT
GGTGCTGGTATGGGTGGCGGACACGACGAACGTGAACAAACCCTTAACCAATTATTAGTT
GAGATGGATGGTTTTGATGGCAATGAAGGAGTTATCGTAATTGCTGCAACGAACCGTTCA
GACGTGTTAGACCCAGCGTTGTTACGTCCAGGTCGTTTTGACCGCCAAATCTTGGTAGGA
CGTCCAGATGTCAAAGGTCGTGAAGCGATTTTACGTGTTCATGCGAAAAACAAACCGTTA
GCTGATGACGTTGATTTGAAAGTTGTTGCACAACAAACACCAGGTTTTGCTGGTGCTGAT
TTAGAAAATGTCTTAAACGAAGCAGCCTTAGTTGCCGCTCGTCGTAACAAGAAAAAAATT
GATGCTTCTGATGTGGATGAAGCCGAAGACCGCGTAATTGCTGGTCCAGCTAAAAAAGAT
CGCGTGATTAATAAAAAAGAACGCGAAATGGTGGCTTACCATGAAGCAGGACACACAATT
GTTGGTTTAGTCTTAAGCCGTGCTCGTGTTGTCCACAAAGTAACAATTATCCCTCGTGGT
CGCGCAGGCGGTTATATGATTGCTTTACCAAAAGAAGATCAATTCTTAATGACTAAAGAA
GATATGTTTGAACAAATCGTTGGCTTACTTGGTGGACGTACAGCAGAAGAAATTATCTTT
GGCGTTCAATCAACAGGGGCTTCAAATGACTTTGAACAAGCAACAGGGATTGCTCGTAGC
ATGGTAACTGAATATGGAATGAGCGACAAATTAGGACCTGTTCAATATGAAGGAAACCAT
CAAGTCTTTGTCGGTCGTGATTATGGTCAAACAAAAGCTTACTCAGAACAAGTGGCGTTT
GAAATCGATCAGGAAGTTCGTCGTATCTTAATGGATGCTCATACGAAAGCGCATGAAATT
ATCGAAGCGCACCGTGAACAACATAAACTAATCGCTGAAAAACTATTAGAATATGAAACA
TTAGATGCAAAAGCAATCAAATCATTATTTGAAACAGGTAAAATGCCTGAAGGTGCTGAC
AGCGACTATCCTAGTGAAAAAGAAGCGCAAACATTCGAAGAAGCAAAACGTGCTTTAGAA
GAAAAAGAAGCGCAAAAACAAGTTGAAGAAAAACAAGACTTTGAAGAAGCGAAAAAAGAA
TTACATGATGAAGCAGAAGAAGTCAAAGTAGAAAGCGAACAAACAGAAAAAGAAGTCCAA
TCTGAAGAGAAAAAAGATTCAGATTCCAATTCTGAATATGATCGCAATAACTACGAAGAT
CGTTATAAATAACCAATTAGTAGAAGGTGCAGTATTTGTCGAGTTGACGAATACTGCACC
TTCTATAATATTAAGATATTCTATAGAAGGAAGATTATTTGGTTGAAAAAACACCTGATT
CCTAGTATTATCTGACTAATGGACAAAAAAGCACCAAGAGAAGAGGAAAAAGAATGGAAG
ATTATTTAGTAAAAGCCCTTTGTTATAAAGGTTCAATACGAGCATATGCCATCAGTGCCA
CTGAAACTGTTAGCGAAGCGCAAAGAAGACATGATACATGGAGTTCTTCTACTGCAGCGT
TAGGACGCACATTGATTGGAGCCCTTTTACTAGGAGCGACTTTAAAAGGTGACGATAAAT
TAACTGTAAAAGTACAAGGAAATGGCCCAGCTGGCGCTATTATTGTCGATAGTAATGGCC
GCGGAGAAACAAAAGGCTACATTAAAAATCCACATGTCAGCTTAAAGTTGAATGCAACAG
GTAAAATTGATGTACGTGGTGCTGTCGGTAACGAAGGAATTTTCACAGTCATTAAAGATT
TAGGATTAAAAGAAACCTTTTCTGGACAAACACCTATTGTTTCTGGTGAAATCGGTGAAG
ACTTTACATATTTTATGGCGGTCTCTGAACAAGTTCCTTCAGCTATCGGTTTAGGTGTAT
TGGTGGACACGGATGAATCTGTGAAAGCAGCCGGTGGTTTTATGATTCAAGTAATGCCAG
GTGCCGATGAAAGTACCATTGATTTTATTGAACAGCGTCTAGCGGAAGTGCCACCAATTT
CACAATTACTAGAAAATGGAGAAACACCTGAACAAGTCTTGTATCGCTTATTGGGAGAAG
ACGAAGTAGAAATTTTAGAAAAAATGCCTGTACAATTTAAATGTGACTGTTCCAAAGAAA
AATTTGCGACCGCTTTGATTGCTGTTGGGATCGATGAATTAAATGCGATGATTGATGAAG
ATCATGGAGCAGAAGCAGTTTGTCAATTCTGTAACAATAAATATCACTATAGTGAAGAAG
AATTAATTGAACTTCGCGATGAAGCGATTCGCAATACGAAACAAAAGTAGGAGGAAAGAC
TATGTGGAAAATTGGAGACGTTGAAATCCCCAACCGTGTTGTCGTAGCTCCGATGGCGGG
TATTAGTAACGCCGCTTTTCGTGTGACTGTAAAAGAATTTGGCGCAGGATTAGTCGTTTG
TGAAATGATTAGTGACAAAGGAATTAAATTAAGAAACAAAAAAACCTTAGAAATGCTATA
TATTGATGAGCGGGAATATCCTTTAAGTGTACAAATTTTTGGTGGAGATAAAGAAACATT
AGTGGAAGCTGCTAAGTTTGTGGAAGAAAATACGCAAGCGGCGATTATTGATATTAACAT
GGGCTGCCCTGTCAATAAAATAATTAAAGCTGAAGCTGGTGCGAAATGGTTGCTGGATCC
GAATAAAGTGCATGAGATGGTTCACGCAGTCTCTTCGGCAGTTTCTTTGCCGGTCACTGT
AAAAATGCGAACAGGCTGGGATGAAGATCATCTATATGCTGTAGACAACGCTTTGGCTGC
CGAACAAGCAGGGGCTTCGGCAATTGCTATGCATGGTCGGACACGTGTCCAAATGTATGA
AGGGACAGCCAACTGGGACGTTTTAAAGGAAGTGAAAAAGCATTTAACCATTCCTTTTAT
GGGAAATGGCGATGTCAAAACGCCTGAAGATGCTAAACGCATGTTAGAATATGTTGGAGC
GGATGGTGTGATGATTGGTCGAGCTGCTTTGGGCAATCCTTGGATGATTCAACGGACGAA
AGAATACTTGGAAACGGGTGAATTGATGCCTGAGCCTTCACCAGCTGAAAAAATTAACAT
TGCAAAAGTTCATTTACAACGATTAGTGGATTTAAAAGGTGAAAAAATTGCGGTCCGTGA
GTTTCGCCAACATGCTTCTTACTATCTAAAAGGAATCTCGCGAGCAGCCAAAGTGAAAGT
TGCGATTAACCAAGTCGAAACACAACAAGCAGTTGTCGATTTACTTGATGCCTTTGTAGA
AAAGATTTCCAAAGTTGCTGTAACTACTATAGAAGAATAAAAAATTCAAGCCGAAAGTAA
AATTCGGCTTGCTTTTTTTCGAATTACTGTGGCATTATTAGGATAGGTTAAAATCAAGAA
TGGAGGAACAACAGTGGCAGAAGAACAACAAGCGCATTTAGAGGATTTAAATGATCAAAT
GCTCGTGCGCCGCGAAAAAATGGAAGCTTTACGTGAAGAAGGGATTGATCCTTTCGGTAA
ACGTTTCGATCGCACTCATAATTCAGCAGAACTTCATGAACAATATGATAATCATACAAA
AGAAGAACTTAGTGAAATGAATACAGAAGTCAGCGTTGCTGGACGTATGATGACAAAACG
TGGTAAAGGAAAAGCTGGTTTCGCCCATTTGCAAGACCGTGAAGGCCAAATTCAAATTTA
TGTTCGGAAGGACCAAGTTGGAGACGAAGCCTATGAACTATTTAAACATGCTGACTTAGG
CGACTTCTTTGGTGTGACAGGTCAAGTAATGAAAACCAATACGGGGGAAGTTACTGTTAA
AGCTCAAACAATTACGTTATTAACTAAAGCTTTGCGTCCATTGCCAGATAAATACCATGG
ATTAACGAATGTGGAACAACGCTATCGTCAACGCTATTTGGATTTAATCAGTAACAAAGA
AAGCTTTGATCGTTTCATGAAACGCAGTCAAATTATTAGCGAAATCCGTCGTTATCTAGA
TGGCAATGGCTATGTCGAAGTAGAAACGCCTGTCTTGCATAACGAAGCAGGAGGAGCTGC
TGCTCGTCCATTTATCACACACCATAATGCGTTAGATATGGACTTATACTTACGCATTGC
CCTAGAGTTACATTTAAAACGTTTAATTGTCGGTGGCATGGAAAAAGTATATGAAATTGG
TCGTGTCTTCCGTAATGAAGGAATCGATACCACTCATAACCCAGAATTTACAATGCTAGA
AGCTTATACTGCTTATACTGATTATCAAGATGTGATGGATTTAACAGAGGGAATTATTCG
TAATGCTGCGGAAAAAGTCTTAGGAACTACTGATATCACGTACGATGGTCAAGCGGTTGA
CTTAGGAAGTCCTTTCAAACGTCTACACATGGTAGATGCGGTCAAAGAACAAACGGGCGT
AGATTTTTGGCAAGAGATGACGATAGAAGAAGCCCGTGCGTTGGCTAAAGAACATAATGT
TGAAATTACAGATGCCATGACAGTCGGTCATATCATTAATGAATTTTTCGAAACATTTGT
AGAAGATACGTTGCAACAACCAACATTTATTTATGGTCACCCAGTCGCTGTTTCACCATT
AGCGAAGAAAAATCCAGAAGATGGTCGTTTCACTGACCGCTTTGAACTATTTATTATCGG
AAAAGAGTTTGCTAATGCATTTACAGAATTAAATGATCCAATTGACCAACGTGAACGTTT
TGAAGAACAAGAAAAAGAACGGGAACAAGGAAATGATGAAGCACACGGAGTAGATGAAGA
TTTCATCGAAGCCTTAGAATATGGCTTGCCACCAACCGGAGGATTAGGTATTGGGATTGA
TCGACTAGTTATGTTATTAACCGATGCACAATCAATTCGTGATGTCTTGCTATTCCCAAC
AATGAGATAAAAAAAGATGCCTTAAGGGCATCTTTTTTTTGTATTCGCAAAAAATTAAAT
AAAAAAAGAATAGAAAAACAATTGAAACCAATTCTTTTTTTCTAAAAAAATCGAAGATGG
GTAATAAAAAGAATGGGTAATCTGATAAAAAAACGAACTTTATCTAATCGGATAAGAAAG
AATAATCGGTATTGAAAAAAAGTTTAAAAAAAGTGAAAATAATGATTGACCAATGCTTGA
AATCTTGGTATATTATTACATGTCGCAAGGCGAGTCACACAGCTGAGCGATTCAGAAGTC
AATAATTAAATAACAATTCTTGATTTCAAATCTCTCGAAAAAAGTTTGAAAAAACAACAA
AAAAGTTGTTGACAAATAACAAATGAGATGATAAGATATAGAAGTTGTCACAACAGACGA
CAACAACCGAGCAAAACAACTTAAAAAAACTTTTTTAAAAAAGTTCTTGACATTCAAACG
AAAGTTTGTTATGATATAAAAGTTGCTGCGAGGTAACGTAGACCTTTGAAAACTGAACAA
AGAATAGACGAACCAAATGTGTAGGGCGTCTTGATTCAATTCAAGACAACAAACATTTTT
AACAAGCAAGCAATATGCTAGCAAACAAATTGAGCTTAACAATCGTAAGATTGTTCTAAC
TTTTATTATGAGAGTTTGATCCTGGCTCAGGACGAACGCTGGCGGCGTGCCTAATACATG
CAAGTCGAACGCTTCTTTCCTCCCGAGTGCTTGCACTCAATTGGAAAGAGGAGTGGCGGA
CGGGTGAGTAACACGTGGGTAACCTACCCATCAGAGGGGGATAACACTTGGAAACAGGTG
CTAATACCGCATAACAGTTTATGCCGCATGGCATAAGAGTGAAAGGCGCTTTCGGGTGTC
GCTGATGGATGGACCCGCGGTGCATTAGCTAGTTGGTGAGGTAACGGCTCACCAAGGCCA
CGATGCATAGCCGACCTGAGAGGGTGATCGGCCACACTGGGACTGAGACACGGCCCAGAC
TCCTACGGGAGGCAGCAGTAGGGAATCTTCGGCAATGGACGAAAGTCTGACCGAGCAACG
CCGCGTGAGTGAAGAAGGTTTTCGGATCGTAAAACTCTGTTGTTAGAGAAGAACAAGGAC
GTTAGTAACTGAACGTCCCCTGACGGTATCTAACCAGAAAGCCACGGCTAACTACGTGCC
AGCAGCCGCGGTAATACGTAGGTGGCAAGCGTTGTCCGGATTTATTGGGCGTAAAGCGAG
CGCAGGCGGTTTCTTAAGTCTGATGTGAAAGCCCCCGGCTCAACCGGGGAGGGTCATTGG
AAACTGGGAGACTTGAGTGCAGAAGAGGAGAGTGGAATTCCATGTGTAGCGGTGAAATGC
GTAGATATATGGAGGAACACCAGTGGCGAAGGCGGCTCTCTGGTCTGTAACTGACGCTGA
GGCTCGAAAGCGTGGGGAGCAAACAGGATTAGATACCCTGGTAGTCCACGCCGTAAACGA
TGAGTGCTAAGTGTTGGAGGGTTTCCGCCCTTCAGTGCTGCAGCAAACGCATTAAGCACT
CCGCCTGGGGAGTACGACCGCAAGGTTGAAACTCAAAGGAATTGACGGGGGCCCGCACAA
GCGGTGGAGCATGTGGTTTAATTCGAAGCAACGCGAAGAACCTTACCAGGTCTTGACATC
CTTTGACCACTCTAGAGATAGAGCTTTCCCTTCGGGGACAAAGTGACAGGTGGTGCATGG
TTGTCGTCAGCTCGTGTCGTGAGATGTTGGGTTAAGTCCCGCAACGAGCGCAACCCTTAT
TGTTAGTTGCCATCATTTAGTTGGGCACTCTAGCGAGACTGCCGGTGACAAACCGGAGGA
AGGTGGGGATGACGTCAAATCATCATGCCCCTTATGACCTGGGCTACACACGTGCTACAA
TGGGAAGTACAACGAGTCGCTAGACCGCGAGGTCATGCAAATCTCTTAAAGCTTCTCTCA
GTTCGGATTGCAGGCTGCAACTCGCCTGCATGAAGCCGGAATCGCTAGTAATCGCGGATC
AGCACGCCGCGGTGAATACGTTCCCGGGCCTTGTACACACCGCCCGTCACACCACGAGAG
TTTGTAACACCCGAAGTCGGTGAGGTAACCTTTTTGGAGCCAGCCGCCTAAGGTGGGATA
GATGATTGGGGTGAAGTCGTAACAAGGTAGCCGTATCGGAAGGTGCGGCTGGATCACCTC
CTTTCTAAGGGATATTACGGAAATACACATTTCGTCTTTACTTTGTTCAGTTTTGAGAGG
TCTACTCTCAAAACATTCGTTCATTGAAAACTGGATATTGAAGTAAAAAGAATCAAAACA
AACCGAGAACACCGCGTTGAATGAGTTTTTTAATAAGTTCAATTGCTTATTTATTGATTA
ACCTTCTATCGCTAGAAGAAGTGATCAAGACCCAACCGTAAGGTTGATAAGGTTAAGTGA
ATAAGGGCGCACGGTGGATGCCTTGGCACTAGGAGCCGATGAAGGACGGGACTAACACCG
ATATGCTTTGGGGAGCTGTAAGTAAGCTATGATCCAGAGATTTCCGAATGGGGGAACCCA
ATATCTTTTATAGGATATTACTTTTCAGTGAATACATAGCTGATTAGAGGTAGACGCAGA
GAACTGAAACATCTTAGTACCTGCAGGAAGAGAAAGAAAATTCGATTCCCTGAGTAGCGG
CGAGCGAAACGGGAAGAGCCCAAACCAACAAGCTTGCTTGTTGGGGTTGTAGGACTCCAA
TATGGTAGTCTGTTAGTATAGTTGAAGGATTTGGAAAATTCCGCTAAAGAGGGTGAAAGC
CCCGTAGACGAAATGCTAACAACACCTAGGAGGATCCTGAGTACGGCGGAACACGAGAAA
TTCCGTCGGAATCCGCGGGGACCATCCCGCAAGGCTAAATACTCCCTAGTGACCGATAGT
GAACCAGTACCGTGAGGGAAAGGTGAAAAGCACCCCGGAAGGGGAGTGAAATAGATCCTG
AAACCGTGTGCCTACAACAAGTCAAAGCTCGTTAATGAGTGATGGCGTGCCTTTTGTAGA
ATGAACCGGCGAGTTACGATTGCATGCGAGGTTAAGTCGAAGAGACGGAGCCGCAGCGAA
AGCGAGTCTGAATAGGGCGAATGAGTATGTAGTCGTAGACCCGAAACCATGTGATCTACC
CATGTCCAGGTTGAAGGTGCGGTAAAACGCACTGGAGGACCGAACCCACGTACGTTGAAA
AGTGCGGGGATGAGGTGTGGGTAGCGGAGAAATTCCAAACGAACTTGGAGATAGCTGGTT
CTCTCCGAAATAGCTTTAGGGCTAGCCTCGGAATTGAGAATGATGGAGGTAGAGCACTGT
TTGGACTAGGGGCCCATCTCGGGTTACCGAATTCAGATAAACTCCGAATGCCATTCATTT
ATATCCGGGAGTCAGACTGCGAGTGATAAGATCCGTAGTCGAAAGGGAAACAGCCCAGAC
CACCAGCTAAGGTCCCAAAATATATGTTAAGTGGAAAAGGATGTGGGGTTGCACAGACAA
CTAGGATGTTGGCTTAGAAGCAGCCACCATTTAAAGAGTGCGTAATAGCTCACTAGTCGA
GTGACCCTGCGCCGAAAATGTACCGGGGCTAAACATATTACCGAAGCTGTGGACTACACC
ATTAGGTGTAGTGGTAGGAGAGCGTTCTAAGGGCGTTGAAGGTCGATCGTGAGGACGGCT
GGAGCGCTTAGAAGTGAGAATGCCGGTATGAGTAGCGAAAGACAGGTGAGAATCCTGTCC
ACCGTATGACTAAGGTTTCCTGGGGAAGGCTCGTCCGCCCAGGGTTAGTCGGGACCTAAG
CCGAGGCCGATAGGCGTAGGCGATGGACAACAGGTTGATATTCCTGTACCAGTTGTTTTT
GTTTGAGCAATGGAGGGACGCAGTAGGCTAAGGAATGCATGCGATTGGAAGTGCATGTCC
AAGCAATGAGTCTTGAGTAGAGTTAAATGCTTTACTCTTTAAGGACAAGTTGTGACGGGG
AGCGAAATAATAGTAGCGAAGTTCCTGATGTCACACTGCCAAGAAAAGCTTCTAGTGAGA
AAACAACTGCCCGTACCGTAAACCGACACAGGTAGTCGAGGAGAGTATCCTAAGGTGAGC
GAGCGAACTCTCGTTAAGGAACTCGGCAAAATGACCCCGTAACTTCGGGAGAAGGGGTGC
TGACTTCGGTCAGCCGCAGTGAATAGGCCCAAGCGACTGTTTATCAAAAACACAGGTCTC
TGCAAAATCGTAAGATGAAGTATAGGGGCTGACGCCTGCCCGGTGCTGGAAGGTTAAGAG
GATGGGTTAGCTTCGGCGAAGCTCAGAATTGAAGCCCCAGTAAACGGCGGCCGTAACTAT
AACGGTCCTAAGGTAGCGAAATTCCTTGTCGGGTAAGTTCCGACCCGCACGAAAGGCGTA
ACGATTTGGGCACTGTCTCAACGAGAGACTCGGTGAAATTTTAGTACCTGTGAAGATGCA
GGTTACCCGCGACAGGACGGAAAGACCCCATGGAGCTTTACTGTAGTTTGATATTGAGTG
TTTGTACCACATGTACAGGATAGGTAGGAGCCGATGAGACCGGAACGCTAGTTTCGGAGG
AGGCGCTGGTGGGATACTACCCTTGTGTTATGAACCCTCTAACCCGCACCACTAATCGTG
GTGGGAGACAGTGTCAGATGGGCAGTTTGACTGGGGCGGTCGCCTCCTAAAAGGTAACGG
AGGCGCCCAAAGGTTCCCTCAGAATGGTTGGAAATCATTCGAAGAGTGTAAAGGCAGAAG
GGAGCTTGACTGCGAGACCTACAAGTCGAGCAGGGACGAAAGTCGGGCTTAGTGATCCGG
TGGTTCCGCATGGAAGGGCCATCGCTCAACGGATAAAAGCTACCCTGGGGATAACAGGCT
TATCTCCCCCAAGAGTCCACATCGACGGGGAGGTTTGGCACCTCGATGTCGGCTCGTCGC
ATCCTGGGGCTGTAGTCGGTCCCAAGGGTTGGGCTGTTCGCCCATTAAAGCGGCACGCGA
GCTGGGTTCAGAACGTCGTGAGACAGTTCGGTCCCTATCCGTCGCGGGCGTTGGAAATTT
GAGAGGAGCTGTCCTTAGTACGAGAGGACCGGGATGGACTTACCGCTGGTGTACCAGTTG
TTCTGCCAAGGGCATTGCTGGGTAGCTATGTAGGGAAGGGATAAACGCTGAAAGCATCTA
AGTGTGAAGCCCACCTCAAGATGAGATTTCCCATTTCTTTAAGAAAGTAAGACCCCTGAG
AGATGATTAGGTAGATAGGTTGGAAGTGGAAGGCTAGTGATAGTTGGAGCGGACCAATAC
TAATCGGTCGAGGACTTAACCAAAGAATGGATAAGTAAAAGCAACTTGGTTATTTTGATT
CAAACTTCAATCCAGTTTTGAGTGAATGAAGATTCAACTCAATAAGAAACAACACCCAGT
GTGGTGGCGATAGCGAGAAGGATACACCTGTTCCCATGCCGAACACAGAAGTTAAGCTTC
TTAGCGCCGATTGTAGTGAAGGGTTTCCCTTTGTGAGAGTAGGACGTCGCCACGCGAATT
GTTGTTTTTGGAGGTTTAGCTCAGCTGGGAGAGCACCTGCCTTACAAGCAGGGGGTCAGC
GGTTCGATCCCGTTAACCTCCATTTTTTGAGCCGTTAGCTCAGTTGGTAGAGCATCTGAC
TTTTAATCAGAGGGTCACAGGTTCGAGCCCTGTACGGCTCATATTCATATTTCATTTGCG
GGTGTGGCGGAATTGGCAGACGCACTAGATTTAGGATCTAGCGCCGCAAGGCGTGGGGGT
TCAAGTCCCTTCACCCGCATATTTAGCCGGCTTAGCTCAGTTGGTAGAGCATCTGATTTG
TAATCAGAGGGTCGAGGGTTCAAGTCCTTTAGCCGGCACCATTTTGCGGAAATAGCTCAG
TGGTAGAGCACCACCTTGCCAAGGTGGGGGTCGCGGGTTCGAACCCCGTTTTCCGCTTAG
CCAATTCATTACGCCGGGGTGGCGGAACTGGCAGACGCACAGGACTTAAAATCCTGCGGT
GAGTGATCACCGTACCGGTTCGATTCCGGTCCTCGGCATTGTTTTATATTTAGCACCCAT
AGCTCAACTGGATAGAGTGTTTGACTACGAATCAAAAGGTTAGGGGTTCGACTCCCTTTG
GGTGCATAGTTGAGTGATTGACTAAGTTTTAAAAAGGTGCACGTGAGTTTCTTTTTAATT
CGATAGTCTTTTTTTATTACTTTAACTTCATAGCCCGGGAAGTAGCTCAGCTTGGTAGAG
CACTTGGTTTGGGACCAAGGGGTCGCAGGTTCGAATCCTGTCTTCCCGATTGTGAAAAAC
AGTACTGATCATCAGTACTGTTTTTTTTTTTTTGTTTAAAATTTAAGTATCGAAGTAGGT
GTATTTTTTTGTGATGTGTAATTCTTATCGAAATTGCGACTAAAAATACAGGAATAAAGG
ACATTGAGAATATATTCGATGGCTAGTTGAGAGGAAAAGGTTGAGACTTTGAAATCTGCA
TGTTCAACGTTAGGAATGGGCAAAATCACTGTGGCGTATTTAGCTAATTGGCTGTTCAAG
TCTGAAGTAATGGCAATAATCGGGGTGCCTCCTTCTGCAAAAATCCGTGCTTCATTTACG
ATTTCTGCAGTGTTACCACTGTAAGAGACGAGGATGGCTACGTCATTTTTGGTGGCATTG
ATGGCTAAATAAAATTGTTCAGCTTGATAAGGGATTAAATGGATAAATAGCTGAATGCGT
AATAACTTTGTTTGAAAATCCGTTAAGCGAATGTAGGAGTTACTGACACCCACTGCTAAA
ATATTTTCAGCGGTTAAAAGTAAATCAATGCTTTTATTTAACATGGCCTCGGTTAATAAC
TGTTGGGTGGATTGAACAGTTTCAGTCGTTAACTGCGCAATTTTCTTGGCAATTAGTAAA
TCAGAATCTTGCGCTAAAAAAGGCATATTCGCATCAACATTCCGGATTGCTTGGTAGTGA
ATTTCTAAGTCGCGGGACAAGCGGATTTTAAATTCTTTGAAACCGCTAGTCTCTGTTTTT
TTACACAAACGAACAATCGTGGAAGTTGAAGAGTTGGTGGCTTCTGCTAGTTCATAAATC
GACATATGCAGGACTCGTTCAGTATGAGATAAAATAAAATCAATAATTAGCCCTTCGTTA
TATGTATAGCGTTCTTTTTGTTCTAAACATTCGATTAGATTCAATGGGTTCACCTCTCTG
TGGTACTTTGTTTCGCTTTCAGTATACCTTAAGCGTATGAATTATGAAACATAGTTACAG
AATTAGTTAGTCGTATTTACATAAGAAAGCGGTTTCTTTATGATGAGGATATCACAAAGG
ATTAAGGAGAGAAGTGAAATGGATAAGTTAACAAACTGGGTGGAGCAAGCCGTAGTGCCT
AAAGTTTCAAGGATTACAAGTTTACGTTATTTTCAAGCCTTAAGAAATGGTTTTTTTGCG
ATTATGCCGTTAACAATTATTGGATCGATTTTTATGTTGATTACAGATTTTCCAGTAGCA
GGGTATGGCGATTTTATGGCTGGAATTTTCGGTGCAGGTTGGGCGGATATGATTTCACCC
GCTTATCGAGCAACTTTCAACATGATGGGAATTATTTTTGCCGGGACGATGTCCTATAAA
TTGGCGGAAAGTTACGAAATGGATCGTTTAACTTCATTAATTTTAGGAATTGTTGCTTAC
GTAGTCGTTTTACCGAAAACGGTGACCACTGAATCAGGCGAAGTTGTGACGAAAGTTTTA
TCGTTTGATTGGTTAGGAACGCAAGGGGTGATTACGGCCATTATTATGTCAATTCTTTCG
GTTGAGTTGACTCGTTTCTGTATTAAGAAAAAATTAGTCATCAAAATGCCTGACAGCGTG
CCTTCTATGGTGAGCCAAGCTTTTAGTGCATTGATTCCTGGGATTTTTGTGGTAGCGGTG
GCTTTATTGATTAATGGGATTGGGCTTTCGTTTGCGGATTCCTTCCCACAATTAATTTAT
GCGGTGATTCAAGCGCCACTGCAAGGTTTAATCGGAACCCCTTTTGCAATTATTATTGTG
GCTGGCTTAAATGGACTGTTCTGGTGGTTCGGGATTCATCCAACTGTCATCAATTCCATG
CTATATCCTATTTTATATGCGAATGCAGACAAAAACCAAAGCTTAGCGGAATTAGGACAA
TTAACTGCTCAAAGTGGCAACTTTGGCACGGTCCAAATGCTCGATCAATTTGCTACAATT
GGAGGCGCTGGTTGCACGATTGGCTTGGCTATTGCAATGGCCATCGTCGGACATTCATCT
AGAATGAAAGCCATGTCGAAAATTTCGTTTGTTCCAGCATTTTTCAACATTAATGAACCC
TTGATTTTTGGACTCCCAGTTATTTTTAACCCTTTATTATTGATTCCGATTGCGGTCGCG
CCGATTGTATCGGTCTTGATTGCCTTTCTGTCAATGAAAATTGGGTTCATGCCAATGTTT
ACAAACATTCAAGCACCATGGGCTACGCCCTTTCTGTTTTCGGGCTTTTTAGTGGGAAAA
TGGCAAGGTGCAGTGACGCAAGTTTTAGCTGTTGCCGCTAGTGTCGTTATTTATTATCCA
TTTGTAAAAGCCTTAGATCGACAATATCAAAAAGAAGAAGCCCATGAAGTACCAGAAACA
TTGTAGAGAAAGAGGAGTGAAGGAAATGCATGTTGAGAATGATGAAAATATTTGCTGTGA
AGTGGAAAAAGGAATGGAAAAAATGTATCATCCGATGGTGCCCGAGTTGGTTCAAACCTC
TTCCTTTTATTTTCCAACTTACGAAGAATTTATGGCAGCGAGTATAGATGAAAAAAATAA
TTATGTTTACACACGTGGCACCAACCCCACAACAGAAATTTTAGAGAAAAAAATTGCTCG
TTTGGAACGTGGAGAAAAATGTAAAGTTTTTGCCTCAGGAATGGGCGCTATTTCGGCAAC
GCTGTTTACGTTGCTCCAACAAGGTGATCATGTTTTAATGGTCAATACAATTTATGGAGA
ATCTGTTTCGTTTGTGCAATATTTAGAGAAATTTGGCGTATCCTTGACCAAAGTAGACGT
TGCAGAAACAGAAGAACTTTTTCAATTTGTTCAGGAAAACACCAAAGTCATTTACTTTGA
AAGTCCGTCCTCACAAAAGTTTGAACTGCTAGATTTAGAAAAAATAACTGCGTTAGCACA
AAAAATTGGCGCATACACTGTCATTGATAACACGTGGGCGTCACCGTTATTTCAGCATCC
TTTATGCCATAATGTGGACCTGGTGATTCATTCTTGTTCCAAATATATTGGTGGTCATTC
GGATATTGTAGCGGGGGCTGTCATTGGCAAAGCAGCGCTTGTAGATCAAATTTTTGAACA
TGGTCATCAAGCATTAGGCGCAGTCAATAGTCCCTTCAATTCTTGGTTAGCGTTACGAGG
TATTCGTACCATGCCCGTTCGGTTGGCGCATCAGTCTCAAGCCATCCAAACGGTGCTGTT
GGCTTTGCAAAAGGATCCGCGAATTAGTCGCTTATATCATCCTTTTGTAGGAAATCAACA
ACAACAAGCGTTAGCAGAAAAATATTTGACAGGTTATGGCTCATTGTTTGCGATTGATTT
AAAAGATACCGATTTTGAACGTTTGAAAACATTTGTGAACGCATTGACGCTGGTCACAAT
TGGGGTCAGTTGGGGTGGCTTTGAAAGTTTGGCCTTGCCTGTATTCAAAGGCAATAACTT
GGCGGCTGTTCAGAAAAGAGGCTTGTCGCCAGCGCACATTCGCATGTACGTTGGTTTGGA
AGAGCCAACATCTATTATCGAAGATATTCAACAAGCCTTGGATCAAGCCTATGGCGAAGA
ATCGCTTTTGTGAGACATTAAGATAATCAGCTGAACAAAAGCAACTCCTTCGGAAATAAG
CCGAAATTCTCCAAAAATTAAAGAACAATTTTCGGAAATTTCTTCTTATTTCTTGGAGCT
AAACACTTTTGTCTCAGCCTCTGTGATTCAATAACATATTTTCATTTTTAGGAGGGGAAC
TTAAGTCAGTTTGACTGAGGTTGCTCCTCCTGTTTTGCATTTTTTTATTAAAGTCAAAGC
GTTCCTCTTTATTTAATAGGCAAAGTTCGATATAATAATGGTCAATATTAGTCAAGAGAG
AAGAAGGATGGAAGACTATGAGTAATCAAAATACGTCAGATTTAATCGAGGCTTATTTAA
AAAAGATTTTAGAAGAAAGTAATAAAATTGAAATCCGTCGGGCGGAAATGGCTAATTTAT
TTAATTGCGTTCCTTCACAAATTAACTATGTAATTAATACACGTTTTACCATCCAACGAG
GCTACGCAGTTGAAAGTAAACGTGGTGGAGGCGGCTATATTCGCATTGTCAAAGTACAAA
TTTCAGATAACGATCAATTACTAAAACAAATGGATCAATTGATTGGCGCAACCTTAACAG
AAAAAGATGCGCTAACATTTATTCAAACATTGTATGAAGAAGAAGTGATTACGAAAAAGG
AAGGCAATTTAATGCTAGCTGCTTTAAGTAAAAGCACATTGAATGGTCTGGGGAATCACG
AAGATTTTCTAAGAGCTCAAATAATGCGTTCATTTTTAGAGCGCTTGAGCTATGAGGAGG
AATAACTATGGATGAACTATTTACAGAAAGTGCGAAAGCCGTACTGGCGATTGCCCAAGA
AGAAGCGAAGTATTTTCGTCACCAATCCGTCGGTTCTGAACATTTATTATTAGCACTCGT
TTTAGAACCAAATGGGATTGCCGGAAAAACATTACGACAATTGAATACTGACACAGAAGA
CATCCGTGAAGAAATTGAGCATTTAAGTGGCTATGGCACCATGCAAAGTCCAATGGGAAA
TAACAACTTATACTTACCTTATTCACCAAGAGCCAAACAAATCTTTGCCTATGCTGGAGA
TGAAGCGAAGCGCTTAGGGGCTCAAAAGATTGGTACCGAGCATTTATTATTAGGCTTGTT
AAGAGACGAAGAAATTTTAGCGTCTAGAATTTTAGTGAATTTAGGATTAAGCTTATCCAA
AATGCGTCAATTATTATTGAAAAAAATGGGCGTTTCCGAACCCAATGGCGCACAACGTCG
TCGGAATGGTCAAAATAAAAATGCGCCACAAGGGACGCCAACATTGGATTCTTTAGCAAG
AGATTTAACCAAGTTAGCACGAGAACAAAGCTTGGATCCAGTAGTTGGTCGCGGTACCGA
AGTCCGTCGTTTGATTCAAATTTTGAGTCGCCGTACCAAAAACAATCCTGTCTTAGTCGG
TGAACCAGGTGTTGGGAAAACAGCGATAGCAGAAGGGTTAGCCCAGAAAATTGTCAACCG
AGAAGTCCCTGAAGATATGCAAGGCAAACGTTTAATGATGCTAGACATGGGTGCCTTGGT
TGCTGGAACCAAATATCGAGGTGAGTTCGAAGATCGCTTGAAAAAAGTTGTCGATGAAAT
CTATCAAGATGGACAAGTCATTTTATTTATTGACGAATTGCATACCTTGATCGGTGCTGG
CGGTGCAGAAGGGGCGATTGATGCTTCAAATATTTTAAAACCTGCTTTAGCACGTGGCGA
GTTGCAAACAATTGGTGCGACAACTCTGGATGAATACCAAAAATATATTGAAAAAGATGC
CGCTTTGGAACGTCGTTTTGCCCGTATTCAAGTAGCAGAACCAACCCCAGAAGAAGCAGA
AGAAATTCTAAAAGGCTTGCGTTCCCGCTATGAAAAACATCATGGCGTAGAAATTACAGA
TGAAGCTCTACATGCAGCGGTTCAATTATCGATTCGCTATTTAAATGACCGCCAATTACC
AGATAAAGCAATTGATTTAATGGACGAATCTGCAGCAAAAGTTCGTTTAGATAAGGCAGA
TCAACCTTCAGAAATTAATGAATTGCGTACCGAAATTTCTCAATTAATTACGGAAAAAGA
AGAGGCCATTCAAAACCAATCATTTGAAAGTGCTGCTCGGATTCGTCAAAAAGAAAAACA
AGTGATGGAAAAACTAGAAGAATTGATTGCAGTGAAAGAAAAAAGTCTGTCTGGTTACAG
TACACAAGTAACAGAAGAAGACGTGGCTGGGGTTGTTTCACAATGGACAGGCGTTCCTTT
GCAGCAGCTAGAGAAGAAAGAAAGCGAACGATTGATGGAATTAGAAACCATTTTACATCA
ACGGGTCGTTGGCCAAAATGAAGCAGTTGAAGCTGTTTCACGCGCTATCCGTCGTGCGCG
TAGTGGCTTGAAAGACCCAGCAAGACCGATTGGTTCCTTCATGTTCTTAGGACCAACAGG
GGTTGGGAAAACAGAACTTGCCAAAGCCTTAGCCGAAGCGATGTTTGGCAGCGAAGAAGC
TTTGATTCGCGTGGACATGTCTGAGTTTATGGAAAAATACAGTACTAGCCGTTTAATCGG
TTCTCCTCCAGGTTATGTCGGCTACGAAGAAGGCGGTCAACTAACTGAAAAAATTCGTCA
ACGTCCTTATTCCGTTATTTTGCTAGATGAAGTAGAAAAAGCCCATCCAGATGTCTTTAA
TATTTTATTACAAGTCTTAGATGATGGCCATTTAACGGATGCCAAAGGACGAAAAGTCGA
TTTTCGTAACACGATTTTAATCATGACCTCCAATTTAGGGGCAACAGCGATTCGTGAAGA
AAAACATGTTGGCTTCAATGTGAAAGACATTTCTAAAAATCATGAATTAATGCAAAAACG
AATCATGGAAGAATTGAAAAAAGCCTTCCGTCCAGAATTCTTAAACCGAATTGATGAAAC
GGTTGTATTCCATTCCTTGAAACAAGAGGAAATTCATGAAATCGTAAAAATTATGAGTCA
ATCTGTCGTGAAACGGATGGCTGAACAAGAGGTTAAAGTGAAAATCACACCAGCTGCAAT
TGAAGTTATTGGTAAAGTCGGGTTTGATCCAGAATATGGCGCACGTCCAATTCGTCGGGC
CTTGCAAAAAGAAGTGGAAGATCGTTTAAGTGAAGCCCTTCTTTCTGGTCAAATTCAGTT
AGGGGATAAAGTAACTTTAGGCGCTAGCAAAGGCAAAATTACGTTAAATGTGCGGGCACC
AAAAGCACCAAAGACAGAAGCGAAAGAATTACAAACTGTATAGATGAGATGCAAAGGAGG
TCGGGACAGAAGTGTTTAACTCCGAGAAATAAGAAGGAATTTCCGAAAATTGTTCTTTAA
TTTTTGGAGAATTTCGGCTTATTTCCGAAGGGGTTGCTTCTGTTCTCGCCGTGTATCAGT
TTTTGAGCGTGGAGCAAAAATCCAAAGTGATTTTTGTCCCACGCTCCTTTTTCTATTTTC
CAGTGGCGATTTCTTTTTGAGAATTGCCAGATTGATTTTTCTGTGCTACGTTAATAAGGA
GGGGTGATGGAATGGAACAATCTTTTTTTCGAGAATTACTACATTATCAACGTCCAAAGG
ATAATCCTTTTCGACTAGTGTTTGCTGGCTTGGTTATGTTCAGCATTCTTTTTTTGGGCT
ATATCAATCATCAATTATTGATTTCAAGCTTTGGCTCGTTAGGTATTTTTACTTTTTTAT
ATTATCAGCCGCTACCATTAAAACAGTTAATGACTCGTTTATCTGTGGTCGGTAGTTACC
TTTTTTTAGGAAATTTGTTAGGCATGTTATCGACCCATATTGCATGGCTTATTCCCATTG
TTGTTGCACTGGTTGGTTTTGGTGGCCGCTTTTTCTTTGAAGTCTACGATATTTCAAAAC
CAGGGGCCTTCTTTGGTGTGATGGTGACAGCGATGGGTGCCAGTACGAGCATTCCGCTAG
CAAAAATTCCGTTCATGAGTGGCTGTATGTTATTAGGCATTGGCTTTTCCATTTTGTTTG
CACTAGTGTTGCATTTTACAGAGAAGGAAATCAGTGTCCCGCTAGCTAAGCGATCATTAC
GGGAACGAATTTATCAGCATCCAGAAGCGCCATTAGATAGCATATATTATAGCTTTGTTT
TATTTTTTGCTGTATATATCAGCGAAAGTTTACATTTACAAAATCCGTATTGGTTAGTCG
TTTCCTGTGCATCCATTCTACAAGGAGACAATTTACGTGCGATTAAGCAGCGAAATATTC
AGCGAATTTTTGGCACAACGATTGGATTGGTTATTTCCGCTTTTCTGCTTAATTTAGCTT
TGACAACTTTTGAATCGATTGTCGTGATTACAATCTTATTTGTGACCGTTGAGTATTTTA
TTCGTCGTAATTATGGATTGGCGCAATTTTTCACAACGCCTATGGCTCTGATGCTTTCAT
TGCTCGTTCGTCAGCAGTACGTGATAACGTTGATTCAATTCCGCTTTTTGGGGATTGTTT
TAGGCAGCTTGTTAGGCTTAGCAGCAGCGTGGCTATTCACCGTTGTAGTAACGTTTTATG
AACGAAAATATCACTTGAACGAGTGACCAAAGAACAGATGACCAGTAATTAAAAAAAGAG
CATTTGGTAGGTAAGCGGATGGCGCTTTTCTACCAAAATTTTTTCGGAAACATTGTGAAA
AATGTACGTTTAATACAGATAGGCTCTTTTAAAGTTTGTGAACGTATGATACTATTAAAC
GGTCATAAAGAAGGAGGCTATATTTATGATTGAACTGATTGCAACTGCAGAATCTGTTGA
GCAGGCTGTAGAATTACTCGCAACAGGTGTGGATACATTATATATTGGAGAAGAAACATT
CGGGTTACGTTTGCCCGTATCTTTTACACGAGATGAACAACGCGAGATTGTGAAACGTGC
ACATGAAATGGGCAAACAAGTGCTAGTTGCAGTAAATGGCATTATGCACCCTGAAAAAAT
GAAATTAGTCCCAGAGTATCTGACATTTTTAAAAGAAATCAACGTCGATAAAATTACTTT
GGGTGATCCGGGTATTGTGTTTATTATGCAACGAGATGGATTAGAAATTCCTTACGTTTA
TGATGGCGAAACCTTGGTAACGAGCTCACGTCAAATCAATTTTTGGAGTAAACGAGGAGC
CATCGGAGCTGTCCTAGCTCGGGAAGTACCTTTTGAAGAAATGGTCGCAATGGAAGAAAA
CTTAGCAGTTCCAGCTGAAATTCTTGTCTATGGGGCGACCTGTATTCATCAATCGAAACG
CCCATTAATTCAAAATTACTACAATTACACAAAGAACGACAAAGGGGTTACGAAAGACGA
AGGGCTGTTTATTTCTGAACCCAAAAAACCAGAAACCCACTATTCCATTTATGAAGATAG
TCATGGTACGCATATTTTTGCCAATAACGATGTGAACTTGATGAATGAGTTAACAAACTT
GTATGACCATCACTATCGTACATGGAAGCTCGATGGCCTTTACACGCCAGGTGAAAATTT
TGTCGCGATTGCTCGCTTATTTGCTGAAGCGAAAGCAGCACTTGAAGCGGGAACTTGGTC
AGAAGATCAAGCAGCTCATGCAACAGCTGAAATTGAAAAATTACATCCAACAGGTCGTGG
CTTAGACAATGGTTTCTTTGATTTAAGTGCCGATGCAATAAAATAAATTGATTCATTTAA
GGGGAAGAAGAACATGAAAGTAATGACAGAACGAACATTGAAGCGTCCCGAGGTGTTGGC
TCCAGCCGGGACGCTAGAAAAACTAAAAGTCGCAATTCGTTACGGTGCCGATGCCGTTTA
TATCGGAGGGAATGCCTACGGTCTGCGTAGCCGCGCAGGAAATTTCACGCCAGAAGAAAT
GGCGGAAGGCGTAGCCTTTGCCCGCGAACATAATGCGAAAGTTTATGTCGCTGCCAATAT
GGTCACTCATGAAGGAAACCAGGAAGGGGCAGGAGCGTTTTTCAGAGAATTGCGAGACAT
CGGAATTTCAGCTGTGATTGTTTCCGATCCAGCTTTAATCGAAATTTGTGCGACAGAAGC
ACCAGGTTTACCCATCCATTTATCGACACAAGCTTCAGCAACCAACTATGAAACATTAGA
ATTTTGGAAAAATGAAGGCTTAGAACGTGTGGTTTTAGCGCGCGAAGTTTCAATGGAGGA
AGTTGCAGCGATTCGTGAAAATACGGACATTGAAATTGAAGCCTTTATTCATGGAGCAAT
GTGTATTTCATATTCAGGACGTTGTACTTTATCCAACCATATGTCGATGCGGGATGCCAA
TCGTGGCGGTTGCTCTCAATCTTGTCGTTGGAAATACGAGTTATTTGATATGCCTTTTGG
GACAGAACGTCGGAGCAAAACCAGCGAAGGGGAAGTTGAAGAAGAGTTTTCAATGAGCGC
CGTAGATATGTCTATGATTGAACATATTCCAGAATTAATTGAAAATGGTGTCGATAGTTT
TAAAATTGAAGGCCGCATGAAATCCATTCACTATGTTTCGACAGTCGCTAATGTGTATAA
AAAAGCCGTCGATTCTTACATGGAAGACCCTGAAAACTATGTCTGCCAACAAGAGTGGAT
TGATGAATTATGGAAAGTAGCACAACGTGAATTAGCAACTGGTTTTTATTACAATACACC
AAGTGAAAATGAACAATTATTCGGCGAACGTCGTAAAATTCCGCAATATAAATTTGTTGG
TGAAGTGATTGCGTACAATGAAAAGACGCAAGTCGCAACGATTCGTCAACGGAACCTTTT
CAGTGTCGGCGATGAAATTGAATTTTATGGTCCTGGGTTTACCCATTTCCACCAAACCGT
TAAAGAGATGTATAATGAAGACGGTGAAGCGATCGATCGGGCACCTAATCCCATGATGTT
ATTAACAATGGAAGTGACGCAACCTGTTGCAGTCGGCGATATGATTCGTAAGAAAAAATA
AACCAGCCAAAAGGAGGAGTAATTATGAGTGTCCGCGTGAATGATTTATTAAAATTACCG
TCTTTGCGAGAAGCAACGGTACTTTCTGGTAAAAACCAATTGGACACATCTGTTGCTTCT
CTTTCTTTTTTAGAAGTCTCTGATATGTCTTTGTTTTCGGAAAAACTTCACAAAACAAAT
GAATACCATGCTGGCGAAATTTTGATTGGTTCATTTTGTGCCATTCGTCATGATGTGGTG
AAGCAATGCGAAACGATTCGGCATCTCCATGAATTAGGCGAAGTAGGCCTAATCTTGTAC
TACGTTGGGATTATCGTACCGAAAGTTGCAGAGGAAGTGATTCAATTAGCGGATTCTTTA
GGTTTCATTTTAATCCAAATGCCTAAAAATGATCCCACATTACGCTACAACGAAGTCATT
TATGAAGTCATGAAATTGTTAGTCAATAAAAATAAAATGGCTTCTTTTGCAACGGACCTC
TTGGAAAAAGTTTCCCTTTTGCCTGAACAAAACCGCAGTGTGGAAATGACCTTGAAAATC
CTATCCGATTTTTTAAAAGTCAATATTGCGTTAACCACATATACCAATGAAATCATCAGC
ACCATCAATTGGCCGCGAAGCACGAAATTGCCCTTAACCAAGTTACTTTATCAATCACAA
GAGAAAGTAGCGCTGGGAGAAACGACCTACTTCATTACCTCGCAAAAACTTCCTCAGAAA
GATGGACAAACATTGAAGCTTTACTTCATTCGAGAAGAAGAGCAGTTAACCTCTTTTGAG
ATGAATCAAGCGGTGGAAGTTGTTCAGATGGCTCTGAATTTATGGGGGAAAAACTATGAC
GAAGTCAGTGAGTATGCCTTAGTCCAAGCAATCATTAACGATGAAAGTGATAAGATGTAC
CAATTAGCCAAAAAATTAATGATTGATATTTCTTCTGTCGAAACGATGTGGCTTTTGCCC
ATTTGGCAACAAGGACAAGAAATCCACGCTATTCAGCAAGATTTGAAAGATTTCCTACGT
TACTATTACCAAACAACGATTGTCCAGCAAACAGAAAATTATCTGATTGTTCTCTTAGGT
AATTATTTACACAAACAGCCTGAAGCCACGATTAGTAAAGAATACTTGCAAGCCACAGAC
TATCAGGACTATTTAGGTGAAATCATCCTTTGTCCGAAAGTTCGTAACACGACTGAAGTG
CGTGTCAGCTACCAAACCGCTAATCAAGTCGCGCCGTTTTTAAAGCGTGTCTATCCACAA
AGAAAAGTGTTATCAATCGCGGAAATTCGTACAGTTCAACAAATGATGACGTGTCTCCAA
GCAGGAGAAGAAGCAATCCAACAACGCTTAGCAGTTATCCAACCTCTCTTAAAAGAATCA
GAGCAGTTAATGACATTAGGAACGTTTTTACTAGATGCAAGTAGTGATTTTAATGAATGC
GGCGAACGCCTATTTGTTCATAAAAATACGGTCAAATATCGTATCAGTAAAATTAATGAA
GCGCTCGGCTATGATATGACTAACGCCGCCGAAGCCTATGAAGTCTATTTGGCGATGATC
TTATATCGCTTGGTCACGAATGAATGAAAAAAGCAGACAGAGGTCGGGACAGAAGTGTTT
AACTCCGAGAACCACGTAGGTACTGTTCAACACTCTCAAAGGCTCAAATACATCGAGTAA
TCGCAGATGTCATCTATTTGCTTTGCAAATAGTGTTTCTCAGCAATAAGAAGGAATTTCC
GAAAATTGTCATAAAACACAACGAGGTACGAGTTGATGTTGCATGATACCTACCCGGTGT
TCTTTAATTTTTGGAGACCAAGTAGGTATTGTTCATCATCGAATCACTACGTTCTTCGTG
ATTCTCAACAATTTCGGCTTATTGTTTTCTCGCCAAAGGCTCGTCACAGTTTTATCCTTG
TAAGTTCCGAAGGACCTTCACCAAGTAGGTACGATGATTTCATCTGTTCGTGCTTCACAG
TGAAACATCGCAACTCTTAGAGCTGTAGCTCTTTTGAAGGCTGTACTGTGACGAGACGCA
TGTCGAGAAAACATCTTAGAAGTTGTTGAGATCGAAGCAACGCGTAGTGTTGCCTCTGTT
TCCGCCGTTTATCAATTTTTAAGCCTGGGACAAAAATCCAAAGTGATTTTTGTCCCAGGT
TCTTGTCTATTTTTTATTTTAAGCCAAAACTTCCTCGATATTTTTTTTAATTTGAAAAAG
ACCTATGACTGATTTTTCGTTATAATTGAAAAAATAATTAAGGAGGAATGAGAATGAAAT
TAAAAAACGAGCAACAACAATCGTGGCTTAGCTTAGCATTTGTTTGGGCGGGCGCAATGA
TTAGCGTGCCAGGATTAATTATTGGAGGAACGTTAGTTGCAGGCATGCCTTTATGGGAAG
CTTTGTTAACAGGATTTATTGGTTACGGTATTATTGTTATTTTAATGATTTTACAAGGAA
TTCAAAGTTCCGACTTACAAGAACCTTCTGTCAAAGTCGCTTCTCAAGTGTTTGGCATTC
AAGGTTCGCAAAAGATCATTTCTATTATTCTAGCGATTGCTTGCTTAGGTTGGTTTGGTT
TGCAAGCCAATGTCAGCGGCGGCGCCTTCACAAACTTTTTAAAAATTTACGGCATTGATT
TACCTGTGTCGCTTTCTTCCTTAATCTGGGGAATTATCATGCTTATTTCGGCTCTTTATG
GCATAAAAATATTGAAAATTCTGAATTATTTTGCGGTTCCTGTGTTAGTTCTGGTTTGTC
TTTATGGCTTGGTGGCTTCGTTAAGAAACAACGGTTGGGCGGCTGTTAGTCAATATACCC
CTCAAACAGCAGGAAGCTTTATGTCAGGTCTTTCAATGACTGTCGGTTCTTTTGCATTAG
GCGCAGTAATTGCTGGAGATTACTCTCAATATGTTTCTTCTCGTAAAGATGTGGTCAAAG
CGGCCACCTTAGGGATTTTACCGACAGGCTTGTTGATGATTGGCGTTGGTGCGGTCTTGA
CCATTGCATCGAACACCGCAGATATCACGGAAGTTTTTATGAATCTCGGTTTTCCAGTTT
TAGGAATTATTGCGCTAATTTTAGCAACTTGGACCACGAATGCCGTGAATGCTTTTTCTG
GCGGACTGGCCTTGATTAATGTCTTTGATATTCCAAAAGAAAAAGAAAAAGTCGCTGTCG
GTGCGGCCGGCGCGATTGGAACCTTATTAGCAGTTGTGGGGATTTTAAATTACTTTACGC
CGATTATGTCCGTCCTTTCTGCGATGGTGCCACCAGTGGCTGGTGTAATGATTGCTGCCT
ATTGGTTGATTAACAAAGGCGATCGAACCAAATGGCAGCCAACGCCTGGCGTGAATAAAT
TAGGTGTTTTTTCATGGCTAATTGGTGCTGCAGTGGGGGGCATTCCGGTGATTATGAGTT
TCTTTTCCAATGCCCCTCAATTGCCTAACCAACCGCTAATTGGCATTGTTTTATCGTTTG
TTATTTATTATTTCGGTGCAAAACGTCAACAGACGAACACCGAATCATTAGAAATGGAAT
GAAGAAGAGGAGTGTCGGAGAATGCGTTATTTAGATGCAGAAGCAATTGAGAATATAGCC
ACAGGAGCAGCTTTTTTAGGGACAGGAGGTGGCGGTGATCCCTACATTGGTAAAATGATG
GCTTTGTCCGCCATCGAAGAAAACGGACCTGTCAAACTGGTTTCTCCAGAAGAAATTGCC
GCGGAGGATTTTTTCCTACCCGCCGCAATGATGGGTGCCCCATCTGTCGCAATTGAAAAA
TTTCCCAAAGGCGACGAATTCGTCCGTGTCTTTGAGAAGTTAGGAAAATATTTAGACCAA
GAAACGATTGCGGGAACCTTTCCAATGGAAGCTGGGTGCGTCAATTCAATGATTCCAATT
GTTGTTGCAGCGAAGCTAGGCATTCCCTTGGTGGATTGCGATGGTATGGGTCGGGCCTTT
CCAGAATTGCCTATGGTAACGTTCCATTTGAATGGGATGTCAGCGACCCCTATGGCAATT
ACCGATGAAAAAGGAAATATTGGCATTATGGAAACGATTGATAATACTTGGACAGAACGT
CTTGCTCGTGTTCAAACGGTTGAAATGGGCGCCAGTGCTTTAGTGAGCATTTATCCCGCG
ACAGGCAAACAATTACAAGACTATGGGATTCACAACATCGTGACATTATCAGAAGAAATT
GGCAAAGTGATTCGAGGTACCTATGCAGATGAACAAGAAAAACGCCAAGCATTAGTAGAA
GTTACGGATGGCTTTGAATTGTTCCAAGGAAAAATTCTAGATGTGGAACGAGAAGTAAAA
GGTGGCTTCAATTTGGGACGTGTCAAATTGAGTGGCTTAAACAGTGACGCTGGTTCAGAA
GCAGTCGTCCATTTTCAAAATGAAAATTTAATTGCCGAGAAAGATGGTCAGGTGATTGCG
ATGACGCCTGATTTGATTTGTATGGTAGATTTAGAAACTTTAACGCCTGTGACAACAGAA
AGCTTGAAATACGGCAAACGTGTCCAAGTAATGGGCTTGAAAGCGAATGCCGCTTGGCGA
ACGAAAAAAGGTATCGAAACAGTGGGTCCTCGGTATTTCGGCTACGAAATGGATTATCAA
CCACTAGAAAACTTAGTAGCAAAGGAGGACAAATAAATGTATAAAATCGGTATCGATGTC
GGCGGCACAAATACAGATGCTGTTATTTTAGATCATCAATTAAACTTGATTCATTCAGTG
AAAGTTCCAACAACCGATGATATTCAAACAGGGATTGCCGGTGCCTTAAATAAAGTCTTG
GCAGAATCAGCAGTGGACCCAACCAAAGTCACACATGCAATGTTGGGCACGACCCAATGT
ACGAATGCCATTGTTGAACGAAAAAAATTAGCAAAAGTTGGGGTCCTTCGTTTGGGCTAT
CCAGCAACCGCTTCGGTCTTGCCTTACACAGCTTGGCCCAAGGATTTAGTGGCCACTCTT
TCAGAAACATATGCTTTAGCACATGGCGGCTACGAATATGATGGACAACCATTGACTGCA
CTGGACGAAGAAGAATTACGTGGGATTTTGGCCTCTTGGCGAGGAGAAGTAGAGGCAATC
GCAGTAATTGGCGTTTTTTCTTCTTTAAAAAATGACCAAGAATTGTTTGTTCAAGCACTT
GCGAAGGAAGTGTTAGGGGCAGATGTTCCTGTATCTTGCTCCTCAATGATTGGGTCTGTC
GGTTTAATTGAACGGGAAAATGCGACAATTTTGAATGCTGCGTTGCACAAAGTAATTAAA
GTGACCAGCGAAGGCTTTGAACAAGCCTTAGAACAAGAAAAAATTCATCACGCCCAAGTG
TACTTATGTCAAAATGATGGTACGTTAATGTCGTTAACGTATGCCAAACAGTTTCCTATT
TTAACCATTGCTTGTGGACCAACCAATAGTATTCGTGGCGCTTCATACTTAGCTGGCTTG
AAAGATGCGGTTGTTTTAGATGTTGGTGGCACAACGTCCGACATTGGCGTGTTAGTGGAT
GGCTTTCCAAGAGAATCTTCACTGGCCGTTGATGTTGGCGGGGTACGGACCAATTTTAGA
ATGCCAGATATCGTGTCAATCGGTGTCGGCGGCGGCAGTCTAGTGCGTGAACAACCAGAT
GGTTCTGTGACAGTTGGCCCCGATAGTGTCGGCTACCGTATTACACAAGAGGCCCTTGTT
TTTGGCGGCACACAATTAACGACCACTGATATCGCGGTTCGCTTAGGCCATGCCCAAGTC
GGTGATCCTAGCAAAGTGGCTCATTTAGACCAAGCGTTTGCGGAAAAAGTGTACCAAAAA
ATTGGCGAATTGGTCAGTGAAGCGATTGATCGCATGAAGACCAGTTCCGCAGACGTGACG
GTCGTTTTAGTTGGTGGTGGGAGTATTATCATCCCCGAAGAATTGACAGGCGTTAAAGCG
CTAATTCGCAACAAAAACGGAGCAGTGGCGAATGCCATCGGTGCCTCTATCGCTCAGATT
AGCGGACAATACGAACAAATTTATGTTTATTCAAAAATCCAACGAGACGCGGCGTTGACT
GATGCCCAAGAAAAAGCCGTCCAACAAGCTGAACTTGCGGGTGCAGTCCCTGGCACAATC
GAGTTAGTCGAGGTGGAAGAAACACCACTCGCCTATCATCCAGAAAATGCAACCCGCTTA
CGAGTAAAAGTGGTTGGGAATATGTATTGAGGACCAGTGCAAAGCAAAAGTTATAAGAAG
AGTTATTTGAAATATGAGGTCGGGCTAGGGCTGTCGATTGAAGTTTTATCCTGAAGAGTA
CAGAAGAAGCTATATCTGTCTCGCCGTTTATTTTAAAATTCAGAGTTAGGAAGGTAAGTC
TAAATGACTTACCTTCCTAAGTTCATTTTTTTGTGTTGACATATTTTTTTAGAAAAGGCA
AAATGTTAACATGGTATGTTGTTGGGGTGTTATGAAAAAAGGAGAGAAAATAATGAGTAT
TTTAAAAGAACATTTAAAAAGAAATTGTGATGCACGAATGGTTGGTGTTTTATCGTTAAG
CATAAGAGAAGCATATCGCTACTTAATGGAGCTAACAGAAAGAGAATCTATTTTTCAACG
AGCAGAAATGAAAAAAGTTTAGGGACACGTTCGGCATGGATTGGTTGATGTTGGTTTAAA
ACAAGTGTTAACTTCATCAGCAATCCCACATGAAATAGCTGACAAAGCTAGTAGTCGATA
TGTCAATGGTCATACGTACTTAATGATTGAAACCAAAGGCGCAATTTTAACGCCAGCGAA
AGTTTTATCAGAAGCTTCAGTTCCTAAAAAGGCATTATTTAGAAATCGTGGGAGCTTATT
AAATAAGCAGTATAATTTATTTGACAAACCAGAAGATTTAAATGAGTATTATGATGCCAA
TCAACCGCCATTCTTATTACTAACTTATGGCGGATCGAATCATCAATTACGTTTTGTTCG
ATTAGGGTTACCAGATATTGGAGTTGGTCGTTGGATTGACCAAATTGATATTACGCAGGC
ACCAGTTCTTTTAAAAAATCCAGAGGAAGTTCGTAAGGACCTACATTTGACTTTTACGTC
AACCGCTGACGAACTGATAAGGAGAGGACTAGAAAATGAACGAGAGGTTGATTTTTAATC
CAAAGCAATTAACTTCGGCTCGCATTGCACGAGGATTAACAATGAAAGAATTAGCCGAAA
AAGCAGAGCTATCTAGGCAAATGATTTCGAATTACGAATCGGGAAAAACAATTCCTAAAG
CAGATAGCATATTAAAACTAATTTCTGTTTTACAATTTCCCCGTAGTTTCTTTTCAGCAG
ATACATTTGAATTGTATTCAGGCGCAACTTTTTTTAGAAGCCGAAGTGCGGCGACGAAGA
AAGTAAGAGATATGCAAAAAGAGCGGTTAAAATATGTGCAAGAAGTGTATAAAGTATTAG
CAACATATGTGAACTTTCCCAAAGTTTGTTTACCAGAATTAATTGAAAAGAGTATTTATG
AAATCACAGAAGAAGAAATTGTGAAAAAGGCTGAGGAATTACGGAAAATTTGGGGCTTAG
ACTTGATTTCGCCAGTCCCTAATCTCATTCAGTTGGCTGAACAAAATGGTGTGATTATTT
CAGAAGCCAACATGTCCAATCCAACACTAGATGCGGTCTCGCGTTGGATGATTGGTCGGC
CGTTTATTATGCTCACAGATAATCATGAATCTGCTGTCCGTCGTCGTTTTAACGTGGCGC
ATGAACTAGGACATATTTTATTACACAACGGTGTTGAAAGTATTCATGAGTATTCGCAAA
CAGAATTAAAGAACATTATTGAGTATCAAGCAAATCTATTTGCTGCGCATTTTCTCCTTC
CTTCAGCGGCTTTTTCTGATTCGCTCTTGTCTATTTCGTTAGAATACTATATTGATTTGA
AAAAGTATTGGAAAGTTTCTCTTCAATCAATGATTCAAAAAACATACACATTAGCGTTAA
TTAATGATGATCAACGTCTCTATTTAAATAAAAGAATTGCTAAAAATAAATGGAAAACGA
AAGAGCCTTACGATGAACAACTGACTATCGAACAGCCAGAAGTTTTCCAAAAAGTTTACC
ACATGATTTTAGAGCACCAAGTCATTCCTGCAAGTCAACTAAATCAAGCTTTTAAATTAC
CTAAAGAAGAAATAGAAAAGATATTAGGAACAGCTATTCAAACGGAGCAGGACAAAACAG
AAATTGTTCTTGAATTATTACGTTCTAACAAGTAATCAAAAAGAAGGAGGAATAACTATG
GCTAAATTATTCGCCTACCAAATTGGTCAAAACCCTCGTATTCAAACGGACCTTTTGGTA
GATCCTCAGCTGTTTGAAGATGAGCATGGCTGTATGGGTGCAGTGGGCTTCGGGTTAGCA
GATTGTGTTCAAACCGGAATGTTTACAGATATTGAAGTGATAAAACGGTATCTTCACGAA
GCAACCTACGTTTTTATTAATGGTGACTTTGACCGACTAAGTTATTTAGAAATTGGGATT
GCACTTTCCTTAGGCAAAACACTTTACGTCATTACAATGAACCCAAACGTAACGAAAGAA
GATTTAGGAATTCCCTTCGACAATGCTACGATTGAATTCCTTTCCCCCAGTGCTTTTACG
GAACGAATCCATGAAACAGAAGCAGCAGAAAACTAAACAAAAGTAAGTAATACGACTGTC
TTTTTTTGCTATTTTTTGCGATAATAAGGGAGAAAGTTCAAATTGAAAGGGAGCCAGAAT
AAATGAAAACCTATGATTATATTGTTATTGGTGGCGGTAGTGGCGGGATTGCTTCTGCTA
ACCGCGCAGGAATGCACGGAGCTAATGTCCTTTTAATTGAGGGCAACGAAATTGGTGGGA
CCTGTGTCAACGTTGGTTGTGTGCCTAAAAAAGTCATGTGGCAAGCCAGCAGCATGATGG
AAATGATGGAAAGAGATACAGCAGGCTACGGGTTTGATGTTGAAATCAAAAATTTTAGCT
TTAAACAATTAGTTGAAAATCGTGAAAAATATATTGACTTCTTACATGGTGCGTATAATC
GTGGTTTAGACAGTAACAACATTGAACGTATCCATGGTTACGCTACGTTTACTGGGGAGC
AAACAATTGAAGTCAATGGGACAGAATATACGGCGCCGCACATTTTAATCGCGACAGGTG
GTCGTCCGAAAAAACTAGGTATTCCAGGAGAAGAATATGCCTTAGATTCAAACGGCTTCT
TTGCGTTAGAAGAAATGCCAAAACGTGTGGTCTTTGTCGGTGCGGGTTACATCGCAGCCG
AATTAGCAGGAACCTTACATGGCTTAGGCGCAGAAACACATTGGGCCTTCCGTCATGAAC
GACCATTACGAAGCTTTGATGACATGCTTTCTGAAAAAGTCGTAGAACGCTATCAAGAAA
TGGGCATGCAAATTCATCCGAATGCAACACCAGCTAAAATTGAAAAAACGGCGCAGAATG
AGTACGTTATTACATTTGAAAATGGTGAATCAATCACGACAGATGCCGTGATTTTCGGGA
CAGGCCGTCAGCCGAACACGGATCAATTAGGCTTAGAAAATACGAAAGTAGCCCTTGATG
AAAAAGGCTACGTCAAAGTAGATAAATTCCAAAATACCACGCAAAATGGCATCTACGCAG
TCGGCGATGTCATTGGTAAAATCGACTTAACGCCAGTCGCGATTGCCGCTGGTCGGCGCC
TGTCTGAACGCTTATTTAACGGACAAACCGATTTATATCTGGATTATAACTTGGTGCCAA
CGGTGGTCTTTACCCATCCACCAGTTGCGACAATTGGCTTGACGGAAAAAGCAGCGCTTG
AAGAATATGGTGAAGACCAAGTGAAAATCTATCGCTCTAGCTTTACACCAATGTATTTTG
CTTTAGGAGAATACCGTCAAAAATGCGACATGAAATTAATCTGTGTCGGCAAAGAAGAAA
AAATTGTCGGTTTGCATGGCATCGGCATCGGTGTTGACGAAATGCTACAAGGCTTTGCAG
TCGCTATTAAAATGGGCGCGACCAAAGCTGATTTTGATAATACTGTTGCGATTCATCCAA
CAGGCTCAGAAGAATTTGTAACAATGCGATAAAAGGCGAATAAACCCCAAAAAAGAGCGT
TGCTGATGCAACGCTCTTTTTTGAATACACGAGTTATACTATTTGATTCGTAAAAAGTAA
TTTTTTATATCATACCAATAACCACTTTTCCATCTTTTAACTACTGACTTTTCCAAGAAA
TATGCTATGATTAAAAAAATCAGCAAAACAGAGGGTAGGGAGTTAGAGGATGGATAAAAT
TAGAATCAACAACTTGAAATTTTTCACAAAAAATGGTGTTTTGGCAGAAGAAAAACGTCT
AGGACAGCAAGTAGAAATCGACCTTGAAATGCAGTTGTCGTTAGCTGAGGCAGGGCGAAC
AGATGATGTCACTCAAACTGTCAATTATGCCGAAGTGAATGAATTGATTGCCCAACGAGT
AAACAATCACTCGTACGATTTAATCGAAGGTTTAGCGAGTGCTATTTTAGATGATATTTC
CGCAGATTATCAAGAACAATTGAACAAAATTATCATTAAAATTAGAAAATATAGTGTGCC
GATGCCCGGGCTTTTTGACAATATTGAAATTGAAATGGAGCGAGAAGTATAGATGATTGG
CTATGTAGCATTAGGTAGTAACGTCGGCGATCCATACGCAAATTTAGTGAAAGCCCGCAA
TTATTTAAACGAAGACCCGCAGATTCAGGTCGTGGCTTCTTCAAAACTTTATGAAACGGA
TCCTTACGGCTATACAGACCAAGATGATTTTTTGAACGCCGTATTGAAGATTGATACTAG
CTATACCGCTGAAGAGTTATTGGCTGTTACCCAAGGGATTGAGCAAGCAATGAAACGTAA
AAAATTAATTCACTGGGGTCCGCGGATTATTGATATTGATATTTTATTATTAGGGGGGCA
GTCAGTCACGTTGCCCCACTTACAAGTTCCTCATCAAGAATTAACAAAACGGTCATTTGT
TTTGATTCCCTTAAGTGATGTTTACGCAGAGGAACAACTATTGGGCGCGCCAATAGCTAC
GTGGATTCAGCGCAGTGGCAATCAAGAAGAAGTGCGAGTAAGCGAAAAGGAATGGTAGAG
ATGGAGCAGGAAAAACAAGCGCAAATTGAGCAGGCAGTTACCACAATCTTAGAAGCAGTG
GGGGAAGATACTCAACGGGCAGGACTCATTGATACACCCAAACGCGTAGCTAAAATGTAT
GCAGAAGTTTTTAGTGGATTAACCGAACCTGAATTTGACGATTATAAATTATTTGATAGC
TTAAATGAAGGCGAAATGGTTCTAGTAAAAGATATTGCCTTTTATTCAATGTGTGAACAC
CATTTATTGCCATTTTATGGAAAAGTACATGTCGCTTATCTGCCAGAAGGTGGCAAAGTA
TTGGGACTAAGCAAGTTACCAAGATTAGTAGAACATTGTGCCAAACGTCCCACAGTTCAA
GAAGATTTAACAGTGACAATTGCCCGCAAACTCCAAGAAAATATTCCCGTCAAAGGCATT
GCAGTAGCCATTGAAGCGGAACATATGTGTATGACGATGCGCGGCGTGAAAACACCACAA
AGTAGCACCAAAACATTTCAATTTACCGGACTATTTAAAGAACAAGAGTGGAAAAATCAA
TTTTTAATGGAGATACGTTAGAAAATGGAAATCATTGTTGGCACGAATAACCAAGGTAAG
TTAAAAGAAATGCAATCAGGACTTAAGGACCCCGCTATTCGACTTGTCTCTTATCGAAAG
TATACAACCAGTCAAGAACAACCTGCAGAAACTGGCACTACGTATGCTGAAAATGCTTAT
CTAAAAGCTCGCTTTTTCCAACAATTAATTGGCCGCCCAGTGTTAGGTGATGATGGCGGC
TTAACGTTAACTGCTTTTCCTGATTTATTAGGTATTCATACAAGCCGCTTTTTCCATTCA
GCCAATCCGGAAGAACAGAACCGCGAACTGTTGCACTTATTTGAAGGGCAACAGTCGACC
CGAGAGTTAACCTTATCAGCCACGTTGGTCTATGTACTCAATGACGACAAACTGTTGCAA
ACGGAAGCCACTTTGACTGGTGAATTAGTTGAACCGCGCGGTACAGGCGGTTATGGCTTT
GATCCGATTATTTATTTACCAGACCGAGGCAAAACCTTAGCGGAGTTGTCCACGAGTGAA
CGAATGAAGATAAGTCCTAGAATACGGGCTTTACGAAAGATGATTCAGCAGATAAAGGAG
CAATGTGACAATGATTGATTTAAAAAAGAATTACCAAATTATGGGGATTGTCAACACGAC
CCCCGACTCTTTTTCTGATGGCGGTAGCTACACAACGGTCGACGTGGCCTATCAACATGC
GCTTCATCTACTAGAAGCGGGGGCCGATATTTTAGACATTGGCGGCCAATCCACACGTCC
TGGCTACGAAGAAGTTTCTCCACAAGTTGAGGCAGACCGAGTATTACCATTAATAAAAAA
AATACGTGAGACTTCTCTAGCGCCGATTTCTGTGGACACCTACTATCCCGAAGTAGCGGA
AGCCGCGATCCAAGCTGGCGCCACAATGATTAATGACATCAAAGGATTAGACACTCCGGG
GATGGCAGAAGTCCTCGCACAATATCCTGAAGTCCAAGTTGTGATTATGCATTCTAGAAA
ACGCCAATCGCTTTCTTTAAAAGAAGAGTTGCACCAATTTTATACAGAAAAAATTGAACA
ATGCCAAAAATATGGGCTTTCCTTAGAAAAAATTTGTTTCGATCCAGGGATTGGCTTTCA
TAAAACTGTCGCAGAAAACCTTCAACTGTTAAAAGATCCTAACGCCTTTCGCTACCAAGA
TTATCCGTTACTATACGGCGTTTCTCGCAAACGAACCATTGGCGCTTTAACGAACGAACC
AGAACCAGCCAACCGTGATTTTGGCTCAGCCGCTGCTTCCTTGTATGCAGCACAACAAGG
CGTAGAAATTTTACGTGTTCATAATGTCCAAGGCTTAAAACAAACATTTGATGTCTGGCG
AGCATTGTCGGAGAAGGAGTAAAGGCGGAGCAATAGACTAAACAGACCGACCATCAAAAA
AGATGGTCGGTCTGTTTAGTCTAAAAAATTTTAGTTGGCTGAATCGTTTTATCCCAGTAA
ACGGTGCGCGATTTTTATTACAAAAGAAAGCGGCTGTTGAATAATCAGGAAAGTAAGCGT
ATTCTAGGAAGGTACAAATGTGTTATACTACACAAGTAGGAAGTTTATGACGGTGGCAAT
TTCTCAAAAAAAGGGGGACTGCCAATGTTTTTGCTTGTTTGCTCTTTCCCTAGAAAGGAA
TAGTAGTGACTGTCTTTGAAGCATTGATGCTTGCGATTGCTTTCGCAACATTAATTGTCA
AAATCAGTAATAAAAACGACAAAAAATAAACCCGTCATAACTTTTAGCGAAGATTGACGG
GTTTATTAACCAATAAATTAAAGCTACCGTCTTAAACGGTCTACCCGAGAGCGTATGTCT
AGTACGCTCTCTTCGTGTTTATTATAGCAAGTTGAAACGGAAAAGTCGAATAGTAAATCA
TATATGCGTGTTCAGTTGAAGCCGAATTAAACAGCAAAAGAAAAGTTTTGTAAAAACTTT
TGAGCAATTTCGTAAAATGTTTCTTCGTCTAACGTATCTACATATTTTATTCTGCGTTGT
GCCTGTTCTGTATAGTCGAGTGAATAGACTTGGAGCGTATTCACTTTACTTACTGCATTA
TCGGAGGTATGAAGTTTTTCGCTATAAATAGGGACAAGAAAAGGACGTTCCTTATCCAAC
GAGGTTATTGGACAGACAATAACTAAATTTGTTGAAATATTGTAACTGTCTTTGCTCATT
ACGAGAGCAGGTCGTCGTTTTCTGATTTCATAACCTTTAGAAGGCGCAAAGTCGATAATA
ACAATATCTCTTTGAGTTGGTTTATAGCCCATCAACTTCTCCTCCGCTAGGTGAATAATC
AATCGCTAATTCAGGAAGATAAAACTCTCCTTCAGCAGTATTTTCAAAAAAATCTTCTAC
TTTTGGAATCAATGCGATGGAGCCATTATTTTTGCGAAGAATAACAAATTCTTCCCCTTC
TTTAACTCCTAAAGTAGCAGGAATTGTTATAACTAATGAGTTTCCTTGTTTTCTTGTTTT
TGTTGATGTCATAGCTAACACCTCCATTTTTTAATTAGTATAACATGTATTCACTAGGTA
ATACAAATTAGAGATGGAATGAAGCATCAAAAGTAGTTAAGTTGTATAAGTAACAACATT
AATTGTCAAAATCAGTAATAAAAACGACAAAAAATAAACCCGTCATAATCTTTAGCAAGG
ATTGACGGGTTTATTTCCGTATCAAAATCAAGCTACCGTCTTAAACGGTCTACCCGAGAG
CGTATGTCTAGTACGCTCTCTTCGTGTTTATTATACCAAGATATCACCTAAAAAGCTAGC
CGCTAAATCCTCAATAGGATCCAGCGGCTTTTTTAATTTTCTCTTGTCAAAATCGTTTGT
GTAATTTCATACAATTGTTCTTTCGCTTGGGCCTTTGTTTCAGGAAGTTTGCTGATTTCT
TTCAGCGCTTTTTCTGTGTAATGAGTGGCTAATTCTTGGGCCTTTTCTACGCCACCTAGT
TCATGGACAAGACGATAAATTTCCTGTGTTTCTTCATCGGTCAAGGCTTCTTTTTTCATT
AAAAGTGGCAACAAGACTTCACGATTGGCTTCAAGTGCATAAATCAAGGGCAAAGAATAC
ACGCCTTGACGTACGTCTTCTAAGACGGGTTTGCCGATAGCGTCAGCAGTTTGTGTATAG
TCCAAAATATCATCAATAATTTGAAAAGCCAGTCCGATATTTTCGCCGATTTCACCACAA
CGTTTGGCAAAACGTTGGGAGGTGCCACTTTCATAGGCACCGACAAAACAACTTAGCGCA
AACAATTCCGCTGTTTTCCCGGAAATATTTTTTAAATATTGGTCAATCGTTACCTCGAAA
TTATAGCGATTGTCCATTTGACCAAGCTCACCAGTCAGGACTTTTTCCATACTGCGCGAA
TTTAATTGAATGCTTTTTAATGAAGAAGAATAATCAGATAAGAGCTTGAAACAGCAAACA
AAAAGATAATCGCCTGTATACACGGCTGTGCTATTTCCAAAGCGCGAACGCAATGTTGGC
AAGCCACGACGCGTATCAGCTTCATCGACAATATCGTCGTGAACTAACGTGGCGGTATGC
AGTAATTCAATGGAAGCCGCTAACGCTGTCGCCTTTTTAGGGTCCCGCTGTTCACCAAAA
TAAGAGAACAACAGTTGGTAGGCTGGACGTAGCAATTTGCCGCCAGAATGAATCATGTCA
TGGACAGCAGCTTGAATCTCTTGATTATCGATTTGAACCGCTTGTTCCATCAAGCGAAGA
GTAGTTGTTAATTCTTTTGATAACGTAGGATAGGTATTCCACATAGGATGTATATTCATA
AGATGACTCCTTTAATTGTGGCGGACAGGTTTTCAATTAGAAAAATTGACTCCACTTATG
TTTCGTTGTTTGTTCATAATTCAGTTGGAATTTTCGTAACGTCTGGACATGTTGTAGTAA
ATAATTAGCGGCAATCCCAATGGCAATCCCCGAGAGTAACCCAAACAGAGATAAAAATGG
TAAGTACAGCATCGGCGCCCACGAATGAGCAAAGAAAGAGGTCGTTAGCAACTGACCAAC
GTTGTGTAAGAAACCACCAACGGCACTAATCCCGATAATGCTGACCCGTTTTGGCCCCAG
CTGCTTGACAAGCAACATGCCGAAATAACTTAATAAGGCACCACTGGCACTATAGAAAAA
GGTCGAAAGTGTGCCGCCCAGTAATGTCGTTAAAATCAAACGTAAACAGACCAGGAAAAA
ACTATCACGCTTACGCATGGTGAAAATCGCAATAATGGTAATTAAATTTGCTAGACCGAG
CTTTGCCCCAGGAGCAAATGCGAAAGGGTAAGGAATCATATTTTCGATTAAGCCAATAAT
GACCCCTTGGGCAACGAGCATAGCAATATAAATATTCTTGTGTAATTTGCTCATAGTTGT
CGTGCTTAATAAATTAAGCTACCGTCTTCACTCCCATCAGAAGCTTCCACGGTGATAAAC
AAATTGTGGGGTAGACAGGCAATCGGGGTTTCACCAGGTTTGGAAATCCAGCCTCGTCGA
ACATCCACTAAGTCAGCACAGTTGGCTTCCTTCACGCGGATACGATCACCATCTACTTCA
ATCAGGTTGTAATCACCGTCTTTTGCTTCGTATTTATATGTATAATGCGGGCCGTCCTTT
TTTAAGTCAAAGACTTTGATTACTTTGTTGTCTACTTTCAAGACTGCTTGATACGTAGCC
GCTTCTTGACCACGGTTTTGCATGGCAAAAACAACAAGGGGCAGAAAAGAACCAAGAACT
AAAATAGCAATAATAATAACGTCCCATGTTTTCAAGCGACTTTTCTTAATGAATTCTTTG
ATCGTCATTTTCTTCTCTCTCCTTTGGTGTTTTTTTCTTGTCTATCATAACATAATGAAC
GGAAAAGAAGTATTCTTTTCCAGTTGAGCCACCATATTATATAAAAGAAAATATGTGGGA
CAAAAGTCATGCTTGACTGCTGTCCCACATACTAAATCCTATGATAGTCAGCTGGAGACA
TGTGTCTCAGCTTTTGCTCGTAGTTGTCAATCGATAATCGATTGCTTACTTACCGCCGTA
TCTAGCTTTCGGGGTACCATACCACGCTTTACCAAGTTTGCGTTGAATCCATGGAATTAC
CCAGCGGTCTAAACCGACAGCACGGCCTGAACCGTTCATCAAAGCAAAAGCGACAAAGAT
AAACCAGATATTTACCCAATAGAACATGCCAGATAAACAGAAGGCAATTGTTAAACCAAT
TGTAGCAGCACTTGATAACCAAGTGAATAAACCAGCAATCAATGCTAAAGCAATACATAC
TTCAACGATTGTCATGAATTTTTGCATGAACAAAGCAACTTCTTGGTTTGGCATCATAAA
TTTCATTACGCTTTCGAACCATTTAGGCATGTGATCAAACACTTGCATTGGTGTTTCGCC
GTAAGCGTAGCTTAAACCAAAGTGCGCTGCTTGTGTTGCCGCATCGGCACCACCGCTTGC
CGCCGCATCCGCCGCACCACTTGCAGCAGTTGTTGCTGTTTCAGTTGCTTGAGAAGCACC
TGTTGTTACTTGTTCTTGTAACCAAGGGAATGGGAAAACGACTTTATCTGTGAACCAAGA
ACCGTCACCAAACCAAGTGCTTGGTTTCAAGTAATCGCCGTTGCCGACAATTTTCTTCAT
TGATTCGACTAACCAAACCATACCATAGAAGACACGTAGCGGAACACTCCACAAGACATT
GCCGTAACGAGACGTATGTCCGCGAGCAACAGAACGATCATCTTTAATATGGAAGATTTC
GTGCATAATGTATTGGAACATGTAGTAACCAGAACGAATATCAAAGAAGTATTTCAAGTT
AACGATATGTTTCATAATGATGGCTAAGAAACCACTCAAATGAATTTTATCGAATAAGTT
GGCAACGCCCCATTTCGCGCCGATGGAAACCATGAATCCTTGGTAGTTTCCTTTAAAGGC
GTGTTTTTCGCCGCCTTTAATATCTGCAACGATGTTGGCAGCCGCAGTATGACCTGTTTG
TTCAGCTGCTTGAACGATTTGAGGAGTTGGTGTGTTTGGTGTTTCTTCGTAATAAACCAA
GTCACCAATGATATAAATGTTTTTGTCTTCGTAACCTTTTGCTTGCATGTATTCATTCGC
AACTAAACGACTACCACGTGCTGCTTCTAAACCAAAGTCAGCGGCATCAGAAGTTGCTTT
CACACCAGCTGTCCAGATTAACGTATGCGTTGGTACTTCAGAACCATCTTTTAATTTAAT
GTGATCTGCTGCAACTTCAACGATTGGTGAGTTCAATAATAATTGAACATTTTTCTTTTC
TAGATAACGTTCTGCTTTGGCAGCATCGTTACGAGATAACATGTTTAAGATGGTTGGCAT
TGCTTCAACAACCATTAATGTAATTTCGTCTGGATCAATTTTGGCATCTTTCGCTAAACG
ATCTTTCCAGTCGATTAATTCGCCGACCATTTCGATCCCAGTAAAACCAGAACCACAGAC
AACGAATGTTAACATTGCTTTGCGTACTTCAGCATCTGGTTCGATGGCTGCTTTAGCAAC
GGTTGCTTCAATGTGATGACGAATTTTCACTGCATCATCAAATGACCATAAGGTGAAACC
ATTTTCTTTCACGCCTGGTGTTCCAAAGTCGTTTGGTTCGCCACCCATACCCAGAATTAA
CTGGTCAAATGGATAAGAACCTGCTAAAGTTTTCACAACTTTGTTTTCTTTGTCGATTCC
AGTAACAGTATCTGTTACCAATTTTACGTTTTTCTTGCGTGAGAACAAACGTTGTAAGTC
GTATTGAATTGCTTCTGGTTCAACACGTCCGCCTGCTACTTCATGCAATTCGGTCATCAT
AGTGTGGTAAGAATGGCGATCAATCAATGTGATTGTTACGTCCGTATCTTTTTTAAATTT
CTTTGCTAGAAATTTAGTAGCTGAAACGCCAGCATACCCAGCACCTACAACGACAATATT
TTGCTTTGTCATTGACAATCCGCTCCTTAATATTGTAAGTAGTAAATAGTGATAATGATT
AATAAGTACACAATCGACTAACATTATATAAGTATTTCACGAATTTGTCTAATATAAATT
TTAATTGTCAACAAATTTACTCCAACGATGAGTTTTTGATGAAAAAAAGACCGAAATGTA
AATATTTTTAGGGGATGGTCTTGACAACGTTTTTAAAACCATTATAATGTGTAATGTATC
ACAAACTTTTGATGTTTGTGAAAATCATGAAAGAAAAGGTGACTATCAATGAAAGTGAAT
AAATTTGTTAAAGGTTTTGCGGCAATTGCATTATCAAGTTTAGTATTAGCAGCATGTGGT
GCAGACAAGAAAGACAACACAACGAACTCTTCTAGCGCAGCATCTTCAGAAACGAAAAAA
TCAACGGAATCATCAGCACCAGCGAAAAAAGTTGCCGGTGGCGATTTAAAAGATGGTACG
TATAAATTAGAAGAAAAAAATGAAAAAAATGGTTACCGTGCAGTCTTTGAAATGACTGTA
AAAGACGGCAAAATCACTGAATCTAAATATGACAACATCAATGCTGACGGCAAGTCTAAA
ACAGAAGACACTAAGTATGAAGAAAGCATGAAAGCAAAATCTGGTGTTGGACCAAAAGAA
TACATCAAACAATTAAACGATTCTTTTGTTAAAGCACAAAGCGCAAGCGGTGTGGAAGTA
GTAACTGGTGCGACTCATTCATCTGAATCATTCCAAAACTACGCACAACAATTAATCCAA
GCAGCACAAGCTGGTAACACAGACACAATCGAAATCGACAATGGGGCAACATTGAAAGAT
GGTACGTACTCATTGAAAGAAAAAAATGACTCAAACGGCTACCACACAACATTCTCAATG
ACTGTGAAAGATGGTAAAGTGACTGAATCTAACTACGATAACGTGAACGCTGACGGCAAA
TCTAAAAAAGATGACACTGAATACGAAAGCAAAATGAAAGACGTTGCTGGCGTTGGACCA
AAAGAATATATCGAAACATTAAACAAAGAATTTGTTAAAGCAATGGGCGAAGAAGACGGA
TCACCTGCAGGTGTTGAAGTAGTAACTGGTGCAACACACAGCACACATTCATTCATCAAC
TACGCACAACAATTAGTGAACGCTGCTGAAAAAGGCGACACAACTGAAATCGTTGTTGAC
AACATCGTAACAAAATAAGTAATAATAAATGAATCGTGAAGTAGTTCCTGAAATGCTTTT
CAGCAAGTACTTGACACCATTGAGGGGTTGGGAAAAAGTCGGTTAGCTGACTTTCCCGCC
CCTTTTCTTCGCTAGTTCTGTCCATCATTTCACAAATTTTTTCACAGAAATTTGTGAATT
TCCAAGAGAAAGACTTTTCATTTTTTCCAAAAAAGGCTACTATGCAAGAGAACTTATTTT
TTAATTAAAGAAGGAAAGAAGAGGGAATCCTATGAAAAAGAAACTTCTGCTCATGGTGAG
TGTTCTAGCAGTGCTGTTTGTGGCAGCTGCTTGTTCCTCAAAACCAGAAGCGAAAATTAA
TACAGAACCATACTCTGACCGTCAAACAATGCTTGGTACCTACGTTCAAATTCGCATCTA
CGATGATGGCAAAGAAGACGTCTTACCGAAAGCCTTTGCCCGTGTCAAAGAACTAGGCGA
TAAAATCACCGTCAACCAACCAGGTTCAGAAATTGATGAAATCAACCAAGAAGCAGGCGT
GAAACCAGTCAAAGTCTCAGATGACTTGTATCCTTTGTTGAAAAAAGCCTATGAATACAG
CAAAGACTCCCGCGGCGGCTTTGACATGGCAATTGGCCCAATCACCTCTATGTGGCACAT
TGGCTTCGATGATGCCCGCAAACCAAGCCAAGCCGAAATTGATCAAGCCTTGAAACTTGT
CGATTACACGAAAGTCAAATTCAACGACAAAGAGCAAACCGTTTATCTTGAAGAAAAAGG
CATGCAACTAGATTTAGGCGCAATTGCCAAAGGCTTCATCACCGATGAAGTCGTGAAAGT
TCTGAAAGACAACGGCGTTACCACCGCTATTGTCGATTTAGGTGGGAATGTTTACGTCTT
AGGACACAGCCCGCGTGGCAAAGACATGGATTGGACAGTCGGGATTCAAGATCCGAATAA
AGCCCGCAACACAGTCTTAGGTCAAGTCAAAGAAAGCAACAAAACCTTAGTCACATCAGG
AATTTATGAACGCTACTTAAAAGTCGATGGCAAAACCTACCACCATCTCTTTGATCGTGA
AACTGGCTATCCGTTTGATAACGACATCGCGGGTGTCACCATTATCACCGACAAATCCAT
CGATGGTGATGGTCTCTCAACAGCCGTCTTCTCAATGGGCGTCAAAAAAGGACTAGAATA
TGTCGAAAGTCTGAAAGGAACCGATGCCATTTTCGTCACAAAAGATGACAAAGTCTACAT
CAGCAAAGATATCGAAGGCAACTTTGAAATCGGCAAAGACTCTGGCTATACGATGGGGAA
TCGGGCCGATTTGAAATAAGGAGCGACTAAAAATGTCTTTAAATGTGTTTTTAAAAGTAG
TGGAAATTCAGACGAAGCTTGCCAGTCTCTTTCCCTTCATTATCGGGGTCTTGTTTTCAA
TGACCTATTTCGGGGAAGTTCAGTGGGGCAACACGCTGGTTTTCTTCATTGGCATGGTGG
TCTTTGATATGGCCACTACCGCCATTAATAATTACATGGACTTCAAAAAAGCCAAATCAG
ACGTCTATAAATATGAAGAAAATATTATCGGACAATCAGGCGTTTCACCACAACTGGTCC
GCAACATGATTTTCGCCATGATTGCCTTCACTGCCGTTGTGGGTGCGTACTTGACGGTTC
AAACCGGCTGGCTCTTCCTTGTTTTAGGCGGGATTTGCTGCTTCATCGGGATTTTCTACA
CGTATGGACCGATTCCGTTATCTCGCATGCCCTTGGGGGAAATTTTCAGTGGCTTCACGA
TGGGCTTAGGCATCTTCGTCTTAACCGTTTACTTGAACGTCGTCACCAATCCGCCTTTTT
ACTTAACGGTCGATTTTGCTAGCGGCGCCTTTCGCTTAGACGGCAATCTCTGGGCGGTGC
TTGCGATTGTCGTGGCGTCCTTGCCCTTGGTCTGTTCGATTGCTAACATCATGCTCGCCA
ACAATTTACGGGACTTAGACACGGATATTGAGAACCACCGTTATACATTAGTCTATTATA
TTGGGCGCCCATCGGGGATTGTGCTGTTTCAAGTGTTAGCGCTAGCTGGGTATCTGGTGA
TTTTATTCGGCTTCATTAGTGGTATTTATCAATGGCCTGTGTTAATTACATTTGCCACTT
TACCTGTCATTTGGAAAAATATTCAAACGTTTAAACAAGAATTGCCGCAGCCGAAAAGTT
TTCGCCATTCCATTAAGAACTTAATGGTTTTCAATGGCACCTATGCTTTAGGGCTATTCA
TTAGCGCCTTACTTGGTTAGTCTTGCGAAAAAATAGCGGGCTGGGCGAAAAAAATACTGT
TTTTTTTCAGAGGCCTGCGTCAAAACAATCAAACAAAGCTCAAAATGTTAGTATTCGTTG
CTAACATTTTGAGCTTTTCTTGTTAAAAAGAGCGGAATCTTAAAATTTTGTCAGGGGATT
TTGGTAAAAATTTGCCGAAATCGCCCTTTTTTTGAGCCGATTATTAAATAACAGCTGTTG
TAACTCTTGTCAGAATAGGAACCTTCAAAATTTTCGCATGGGGTGCGAAAAAATCGTCAA
TTTCTGCTGGGGGTTTCTTTGTTATTATAGAGGAGTAACAAAAGGTTGTTTTGTCTTTCT
TGTGTAAAAGGGCAAGAAAGGCTAGCGAGTTAAAAGGAGGTTTTTCAATGAAAAAAAAGC
GTTATTTAATGATTGTGTGTCTACTATCTTCTCCTAGTTTTTTTATAAATGTTGAAGCGT
CTGATGGTGGTTCTAGTTCGGTGGGGATTGAATTTTACCAAAATCCGAGAACACCCGCTC
CTAAAGATCCCCCACCGAAAACAGATGCGCCAGCTGCTGATCCCAAGGAACCAGCTGGTC
CTCCGCAAGGAGATCAACGAAGTGGTGGTTCGACACAGACCACCACAACTGGCTCAACGC
TCCCTCGTACAGGGAGCAAGAGTCAGGCAAATTTGAGCATTCTCGGCTTCGCCTTAATCG
GTTTGGCGGGAATCGTACATAGAAAGAAGGGACGACATGAAGCAAACTAAGTGGCAACGA
TTAGCAACCATTGGCTTGTGTAGTTCTTTAGTAATTAACGCCTTTTCTGGTGTGACGGCA
GTTGCGGAAACCGTGACGATTGAAAGTAGTCCGACCGCCGAAAGTAGTGCCAAGGAAGAG
ACGCAAGCAAGTAGCGTGAAGGAAGAAACAACGAAAGCCAGTACGGAAAATAGTCAAGTA
ACAACTGACACGAGTCAGGAAGAAGCAACGAAAGAAGCGGAGAAAGAAGAACCGCAAGCA
GAAGTGGAACAAGCAGAAACACCAATCATTCCTAAACCAAAAAAAATCAATATGAAGGCA
ACTTATTCATTTTCTGCAGAAACTTATCAGTTTGGATTTGTGAATGAATCAGGTCAATTA
ATAAATCCAGATATTATACCAATTACGTATAGCTATGCCAAAGGATCATGGAAGACAGAT
GGTTATAATCGAAAGTGGACTAGTATGGTTCAAGGGAGTGCTTCAACCGTAGGAAACTTA
AAGAATGTAATAATGCCAGCAACTTCTGTAGTTATGCCACCAGGACCGTCATATGAAGGA
ACTCAAGAGGTGTACACAAACTTTTCAATTCGCATACCAAAATATTATGCATCAGCGAGT
CTCTACAATAGAGAAGGTAAAATTGATTCTACTTATCCGTTACCTGCTATTGCACTAGCA
GGTACTAGACCGCTATCTTTGACTCAAAGTAGTGTAATTAGTGCATTGGCGCTGACCAGT
AAAGGAGACAATGTTTATACACCACGGGAAACATTTTTTGGAGGAGATCCTGCAGGTGTA
AAGTTTACTAATTTTTTGTATCGTATAAATGACTTTGATGTGAAAGGTAATAACATAGGT
TATAAGACTGTGAGTAGCCCAATCTATTACCATCTGACCAACCGCCGTGTCACCGAAAAC
TTCGTAGATACAAGTGGCGCCAAAATCACGCCACCAAGTAATTTCACCCAAGGGAAACAA
ACGGTCATTAACAGTGATCCTTACACGTTCCAACAAAGTGGTTTTTTACCCGAGACCTAC
AAAGTTGGCACGAAATCTTACCGATTCAAAGGCTGGTACAAAGGGAAAACCAAAACCGAG
CCTTTGGCCACCACTAAAACACCTAGCTATAAAGTCACGTATGATGACAATGATGATTTG
ACGGTGGTCTATGAGGAGTTTTCAGGGTACGAGCTGCCTGCTTCGACCAATCAATTTGGC
TTTGTGGATGAAGCGACGAACAAATTAATTGCCCCCGACCAAGTGCAGATGAAGTATAAT
CTTACTTTAAATGAAAATAATAAAAAAACAGTAATGAGCAGTAACTTAACGGGGACAGAT
ACAGCGACACTGAAAAACTTGTCCGTGCCTGTCAACTATTTTGAACAATATCGCGTCAAT
ACGTTTTATGGCGCGAGTGACATTACGTTTACATTGCCCAAACGGTACAAATCAATCAAT
ATTACCAAATCAGATGGCAAAACCGACCCAGCTTTTCCTCTTCCTAAAATCTATAATATA
GATCAAGTAGAAATGTCACACATGCCTGTGACCACTTACAACAAGTTGAAACAGCTGTCG
GGCCAAACGTTTGGCTTTAATGCTTTAGCCGATCAACCTGAATTTTATACGAAAACGTTA
TTTGGGACAGAGTCTGGCATCGATGACCCAGTCAATTATTATACAATGAGTGGCCCTGTT
TACTATTATTTAGAAAACCGCAAAGTCACCGAGAACTTCGTAGACACCAACGGCGCTAAA
ATCACACCGCCAACAGGTTTCACCCAAGGTAAAAAAACGGTGATTACAAGCGACGCCTAC
ACTTTCAAACAAGCAGGCACCTTACCAGACACTTACACAACAGGCGGTAAGACCTACAAG
TTCAAAGGTTGGTACAAAGGCAAGTCCATACTCAACACATTGACAACTACCAAAGCGCCA
AGTTATCAAGTGACCTACGATGACAATGATGATTTGAATGTGGTGTATGAAGAAGAAACA
GTTACGACAGTGTATCCATCAGTCGATATGAACTTTGTGAATGAAAAAGGCGGGGCTTTC
ACACCGGCGTTAACTTTTAGTGGTAAGTACTATGCGCAAAGTACGAGTGCGTACTTAAGA
ACCGATTTATATGACGTGACCTCAAAAAATAATGGTAATGGGCAATATACGGTAAGTATT
AATAATGGTAGTATGCCATTGTCCCAAGAATTATTGAAAAAATATAATAATGGACAACCA
ATCAGTGCTACCAACAGATTACAGTTTAATGTTGATAAATTAGCCATCGACCAACAACTA
AAATATGTTGACAGCATTCAATTAGACACAGCTCAAAGTAGCAATCTGAAATCCTATAGA
TATGTGTACACGAACAATAGCTCACTGGTTTTCGACCCAAATGTAGCACCAGCAGAGGTT
GACCTTAGTTCAGAATCTCTTAACTTGCTTAATTTTGATTCAGATGGCACCTATTTTTCT
AATGCAAATAATAGACTTTTTTACACGCATTTAGGATATAGTGGCACACCAGGAGTTAAC
TATCTTCTCGTAATGTTTCTTTTTAACGCCAAACCTGCGGATAAGTCAAAACTTGTCTAC
AAAGTCACTCGCAAACAAGTCACCGAAAACTTCGTGGATGTCAACGGTGCCAAAATCACT
GCACCAACAGGCTTCACCCAAGGTAACCAAGTACCAATGAACAGTAACACCTTCAAGTAC
ACAGCGGCAAAAGCTTTACCAGCGACGTATACTACAGGTGGCAAAGTCTATACGTTCCAA
GGGTGGTATAAAGGGAAAACCAAGCCAAGTACGTTGAACAAAACAACAACTCCAACGTTC
AATGCGACCTTTGATGGCAATGACGATATGACCGCCATGTATAAGGAAGAAATACCAACA
GCTAGTGTCACATTAACTCGACCAAAAGAAGTGATTGATACGAATACCAATGTAATCTGG
ACAACAACGATCACGAATACTAGCAAAGCACCCTTACAAAATCTCACCTTGAAAAAAGGG
CCCAATTGGTCAGCTGGTCTGACGATCCCGACCTTTATGGAAGTGACACCAGAAGGAGAA
ACGACAAAATCAATCCCAGTAAATAGTACACTTTGGACAGAGGGGGTTCCTTTACCAAAT
GCCGTTCCTATCGGCAAAAAAGTTTCAGTTGCTTTCACAACTCGCGCAACAGGGAAACCA
AACACTGTTTTGAAAGCAGAAGTTGTAGTATTTGGTGGTATTAAAGATAGTACAGTGGAT
AACTTCGTGAGAATTCGTCCAAATGATCAAGAAGTAGTCACACCAACGACCGAAGGCTTC
ATCAGTGTGCCAACCTTCGACTTCGGCCAAGTGGGCGTTGCAGGAACTAAGCAACAACAC
AGCTTGAAACAAGCCGCGGATTACTACGGTAACGGCACACGGAATCCGTATCTGCGGATT
AAGAAAACGCAACCCAATTGGAGCTTAACAGCGCAACTGTCACAACCAAAATCAGCGACA
GACAGCTTGCCTACAGCGACCCGCTTATTATTAGGGGCGGCGCCTGTCTCTAGCTTTACC
AATTACAATCAACCAACCGAGTTGAAAAATACGGTCGGTACCACGAGTGCCATTAGCTTA
ACAGCCAACAACACAGCAACGAGTATTATTGCCAACAAGCAATTCACAGGTAGTAATGTT
TATCAGTTGGACTTCACCTTCAATAATGTCAAACTTGAAGTGCCAGCCAATCAAGGTGTT
AAAGGGCAACAATACAAGGCCGCAGTTACATGGAACCTAGTTACAGGTCCTTAAAATAGT
TAAGTTATCATGAGAAAAGCTCAAAATGTTAGTGGTTATCACTAACATTTTGAGCTTTTT
GGTTTAAATATTAAGGAAAAAACAGTTGGAGTTCATCAAAAGAGCGTTTAAATCCTTGAT
TTTCGCTAAAATAACACTTATTTTCAAAGGGAACAGAGGCGCTCAGCCTTGAAAGGATAG
GAATCACTAAAAAACGGCACTCAATATGTCAAAATTTGAAATTTCAAGCTGTGTGTTCTT
TGGTAAAATAAATAAAAAAATGCTAGTTATCAGTATCGATAATAACAGGATACTGATTAA
GAAAGGACTTTATAGAGACTATAGATTGAATTTTTACATAGAAAGAAGGAGCAAGATGAA
GCGAGTAAATTGGAAAAGATGGCTAGTTGTTGGGTTAAGTTGTTCTTTGTTCATGGATTC
AGTGGTTGGTGTGACTGTGTTAGCGGAAACGATTACTGGGGCGACGGAGCAAGGAGTAGC
AACATCTCAGTCGAGTGACGAAGCGAGCCAGACGACGCAAACAACCGAAGAGTCACAGGC
AACGGTCGCTAGTGAAGCGAAAACAGTACCGCCACAGGAAACGGCAAGAATTGCTTCTCG
AGCGATTGGTTATTCTTCTGTGGAAGGGCGCGAGATTCCCTTTTTCTTTGTGGAGGAAGA
CGGGACGTTGTTTGATCCCGACCGAATTACGATGGCGGTCAATCTTTCCACGTTTTCGTT
TTATGAAGAGAAATTACAACGAACCCCCCTTGAGCCCACCACTGTGAATGGCGGAAAGTT
ACTGTCTATTCCAACGTCACCAGCTTTTAAATATGATACAAATAACCAGAATCCAAGTAA
TATTTATGGCGTTTCTGAAGTGTCGTTTACTATTCCTAAGGAGTATCAAAGCCTGGACAT
TCGACCAAGTACGTTTTATACAGGAGACACTACGCAATATCCAGTGCCAACGGTTTTTGC
GAACGTTGGGGGCAAAGTGACGAACTATGTGGGCGCCAATGCGGAGACGGAATTAGAGTT
AACCAATGAAAAAATGCCCAATAAGCTGACGTTTGGTCCTAAAAAGACGTTTAAATATAC
GGTAGCTACGGCACCAGGAGGCGTTACGTATGCGCTGACCTATTTTTATGGAGATGTCGG
CGGTCCAACTAGTTCGCACCAAAGACGAGGAACAGCGGGTCCTGTGTATTATTATTTAAC
AAAGCGGCGTGTCACGGAAAAATTTGAGAATCCCGCAGGCGGGGCGATTCCTGCGCCAGA
AGGTTATACGCAGGATAAGAAAACCATTGTAACAGGGGAGGATTTTACTTTTACCCAAGA
AGGCACCTTGCCTGAACGTTACACAGGCAGTGATGGGAAGACGTATTTATTTAAAGGTTG
GTACAAAGGGAATGCGAAACCTAGCACGTTGGAAACCACCAAAACGCCTAGTTATGCGGT
GACCTATGATGACAATGACGATTTGCATGTGGTCTATGAAGAAGCAGTGATGAAAACCTA
TACGTTGCCAGCGAGAGAAGCTTTGTTCGGCTATGTTGATGAGCAAGGAAACTTGATTAA
TCCCGCCAAGTTTAAGCTAAGTGCGACCATGGGTGAAAGTGACGGAGCCACAGGGGAAAT
GACGACTTTTCCCACAATTGATGGAATCGATATGCCAGCAAGTCAATTAAAGAAATTAGC
CATCCCGCAAAAAGTCTACACACGCCCAGACGATGGGACAATCGTAACTTATGGCCCGCA
AGAAGTGAGTGTTGAAATTCCTAAGTATTACCAGACGATTTCGATTTCACCAACTACTGC
GTATACAGGGGATAAAACCAAGTATCCAGTACCAAATGAAGTGCGCCGTGGCATCGAAAA
CCCCGACAACATTGTTAGTAGTTTAGTGGGAACCACTGCGTATAACTTGACCCAAAAAAG
TGCCACACGCTATACTGCCCGCCGTTCTTACTGGACGTGGGGCCCCACGAAGACACTTTA
CTCAATGAGTATCTATTCAGGAACTGCTGGGGGCAACTATAATTTATCGACCCCTGATGG
CACCATTTATTATTACTTAGAAAATCGGCGGGTCACTGAACATTTTGTAGACGAAAGTGG
CGCAAAAATCACGCCACCAACTGGCTTTACACAAGGAAATCAGCTAGTGGTGGACAGTGA
AAACTATGTCTACACTGTCGCAAAAGCTTTGCCGAAGATCTACCAAGCTGGTGAAAAAAC
CTATATCTTCCAAGGCTGGTTTAAAGGCAAAACCAAGCCAGCAACATTAAAGACGACAAC
GACCCCAAGTTTTACACCAACTTTTAATGATGAGGACGACATGACCGCTGTGTACCAAGA
AGCGATTCCCACCGCGGAACTAACGTTAACAGGTGCCGTTGACATAATCGAAAATGGCGC
CACAATGGATTACTGGGAGGCGCTACTGAAGAACACAGGCGAAGCGCCGTTAACCACCAT
TAAAATCAAGCCAACGGCAACTTGGGCGGCTGGCATCGGCGCACCCAACACGATATTTGT
ACAAGGAACGGGTCAAAACACCAAAGCTTTTCCTGTCACCAAAGAACAATGGACGACCGG
TGCAGGAGTGTCCATCACGTTGGATCAGCCTTTACCAGCTGGCGGTCAATTAAAAATGAA
CTTATTAGGAACCGCCGTTACAGGAAATCCTGGTCAAGTTTTAACCGCTGATGTTGAAGT
AACGGGCAACTTTGGCAGTTTAACTGCCAAAGATACGGTCCGTATTAAAGACTTAGATCA
AGAAATTACGAGTCCTGACGGCGACGGCTTTATTAGTACCCCGACATTTGATTTTGGTAA
ACTAGCAATTTCAGGAAGTAAGCAACAATATGGTTTGAAGAAGGCCGCAGATTACTACGG
CAATGGCACTCGCAACCCTTATTTACGCCTGAATACTAGCCAAGCCAATTGGAGTTTAAC
GGCCCAGCTATCGCAACCAAAATCAGCCACAGACAGCTTGCCAACAACGACCCGCTTGTT
GCTAGGAACGGCCGCTGCTGCCAGCTTTACCGATTACAACCAACCAACAGAAACCAGGAC
ACCACTTGGCAAGACCAGCACCGTGACTTTAACCGCCGACAATACCGCAACAGCGGTGGT
CGCAAACCAACAGTTCACAGGCAGTGACGTCTATCAGTTGGACTTCACGTTTGCTAACAT
CAAACTAGAAGTGCCAGCCAACCAAGGTATGGCTGGCCAACAATACCAAGCCGCCGTCAC
GTGGAATTTAGTGACTGGCCCCTAAAATAAAAATGCCCGAGCCTTAGAAAAATAAGAGGC
TCGGGCATTTTTATTGATGGTCTTTTGATGGTCGTTGTGCTATAATAGCATTGAAAAGAG
AGATATGCTGTAACATACCTCTCTAGTGTAGAGCCGTTTAAGACGGTGACCGATTTTGTT
ACAAAAAATAACCGTACTCAGTCAAAGTAAACGGTTATTTTTTCTTGTCTTCTTTAACAA
CCTTTAGGATTCCGAAGATTAAAGTCGCGATAAAAGAACCGAAACTAATCATCAGAGCTA
AAGCTTCTGCGATAGACAAAAGGCCTCTCCTTTCATAGATTTTAGTACTTACATTCATAA
GCACCACCACCTTTCAGATTGGATAGCCACCGCCATAACTTCTCTACACTTTTATTATAC
CATTTAGAACTAAAAAATAATTAGTTTTCAATATATTTTTTTAGGAAATTGTGCTATAAT
AGCAATGAAAAGAGAGATATGCTTCAACATACCTCTCTGATGTAGAGCCGTTTAAGACGG
TGACCTTTTTAGTTACAAAAAATAACCGTACTCAGTCAAAGTTGACGGTTATTTTTTATT
GTCATTTTTAAGCTTTAAAAGATTTTCCTGTTCCCTAATTGTTAAGAATAGAGAAGAAAA
GCTCAAAATGTTAGTTCTGATTACTAACATTTTGAGTTTTTTTCAATAAATATCAAGAAA
AATCAGCGGAAATTAGAGAGAAAATGGTGAATTCCACTGATTTCCAGGCTGTTTTTTACC
AAAAAACAGTGGCTCCTCCTTGGTATAAAAGGAATCATTGGAAATATCAAGTTGTCGTAT
CAAAATTTAAAATTTCAGTGGGGCCTTTTTTTGATAAAATGAAAATCATACAAAAAATCA
TACATAGGACAATAAAAATAACAATAAAAAGTTACATAAAAAAGGAGAATGGCATGAATC
AAAAAAGAAACCGTTTATTTGCAATCGCTTTGTGTGGTTCTTTACTAATCAGTTCATTAA
ATGGCATCCCAGCAATTGCTGAAACCATGGCGGCCCCAGATGTTCAAGGGGAGGACCGCC
AAACAGTAGTCCCGTCAGAGGGGGTTCAAGGACGGGCGCCCGTTTCTTTTCCAGAGGCAG
ATACGGAAGTAGGCGTACCGCCAGCTGATGAAGAGCTACCAGAACAGACTGAACAAGTAG
TCGGGCAAGTTGAAGCGTCAGTGACGAGTCCAATAATAGTTAATACACCAGAATCACTGC
GTGCGCAGCGAGCAGTGCAGACATTCGATATTCCAGAGAAGACGTACAAAATGTCGTTTT
TAGATGAAAGTGGTCGTTTTATTGATCCAGCGAAAGTTTCGATTACTGGGGATATTATGA
AGTTTACTATGCAAGGCGCTTTGACGAAAGTCGGGGCCGTGGCCACTAATAATGTGGGAA
CCACGAAGCAATTGACGGTGCCGAAAGTAGCTTTGTCTGGGGATACAGCCATAAAGAGTT
ATGATTTTTCCGGCATCCAAAATGAAAAGATTACTTTGCCGCGGTTCTATAATGTTCCGA
AAATCACGCCCAGTGCGAATTACACTGGACAAATCTATCCAATGGCAGTGACGAAACAGG
TGAATGTTACAGGAGAAGTATCGAATGAGGAAACCACAGGCGCGAGGCTGAATATGTTTG
TATCAGGTATCCCTAACCAGTTTGTCTTTTCTCGTGCTAGTTGGGACAATGATCCAGCGG
GAAATATGTTTGCGCGTGGCTTTAACATGGCTACTGCAGGCGGCACACCAGCTTATCTGA
CTACGGATGATCACATTTACTATTATGTGCCTAACAAACGGGTTAACATTTATTATAATG
ACATGACCCCGAATGGCTTACCAGCGTATCCTCCAGGGTATAATGCCAGTCTTTCAAAAA
CAGTAGTTGATTCAGAAAATTTTCACTATAAAGCGCCAAAAGCTTTTCCAGAATTCTTTA
GTTCTGGGAATCGTCACTTCCAGTTTAAAGGCTGGTATAAAGGGCCTGCAAGACCAGCGG
ATCCAAAAGCCGTTAAGTTAGAAACCTCATTGACGCCAGAGTTCGATGTCACTTACGATG
GTGCCGATAATTTATATGTTTTTTATGATGAAGTGAAAGAAATGACCACTACTATTCCAG
AAGTTACCTATAAGTTTGGCTTTGTTGATGAAAAAGGGGCGCTTGTTGCGCCAACGAATG
TAGACATTCAGGCGAACTTAACAACTGTCGAGGATAAGGTGGTCCAGAAGGTGGGGGCTA
TTACAGGCGCTAATGTAGGCAATTTAAAACAGTTAACCGTTCCTAGCCAAACACTAACCT
ATGTACCTAAAATTAAAGTTGCTTCTTCTGGGGTAACCGATTTTCGGTTGACTATTCCCA
AGCGCTATAAAATTCCAACAGTCACACCTGGTTCATTCTACACTGGCTCAACGACCGCCT
ATCCTTTGGCGACAACGCTGTTAAGGCATATTAGTGGTCAGGCAGATGAACGGATAACAA
CGGATGGCACTCGCTATAGTTTATATAATTTACCGACGCCTCATAGCTATCGTATGTACA
GAAGTAGTTGGCAACCTGACGTTACCAACACGGGATTTAGTGCAACTTTAAACATGGCGA
CGACCGAGATTTATCCAGCTTATTTCACGACCGATAACACGATGTACTATTTCTTAGAAA
ACCGCCGCGTCACTGAACACTATGTTAATGAAGCAGGTGCTGAGGTACCGATGCCTACAG
GCTTCACGCAAGGGAATCAAACGGTGATTGACAGTGATACTTATCATTTTAAATTGGCAA
AGGAATTGCCGTTTAGTTATTTTTTAAACAATAAAGCATACCGATTTAAAGGCTGGTATA
AAGGCAAAACCAAACCTAAGGTATTGGAAACGAGTCGAACGCCTGAGTATGATACAACTT
TCGATGATAACGATGATTTAACCGTTGTTTACGAAGAAATTAAATACGGCGGAAATGCGG
TGACATTTGGTTTTGTTGGGGAAGATGGGCAATTGCTTCAGCCGACAGGGTTTCAGGTGA
CTACGGATATTGTTGAAACAATCGATGGGCTGAGTACGGTTTTAAGTAATGTTTCAGCTG
TCGACAGTACAGGCAACGTTAAAACTTTGACGATCCCGCAAAAGGAATATGTATTGACTC
CCCAGATGAATTTCTATGGAACAAAAAATTCATTGATTACGATTCCAAGACAATACCAAG
AAATTTCTTTTACCAAACCTGCCAACTACCAAGGACTAGATTATCCAGTTGCAGGGCGTG
TTGAGAATATGTTTAGTGGTAATCTGTATGTTGAGGGGGCACAACCACCTTACTTTTCTG
CTTCGAAAGTCAAAGCCAATCAATACAAAATAATTGAGTTTCATTGGAAAGAAGAGCCTA
CACAAAGTTTCTCTAGTTTGTACAAAGCTACGTTAATTCGAAGTAGCGTGGCACCAACAG
GCGTAGAAATGTATCCTAATAAGCCAATCTATTACTATGCGACCAATCGCCGAGTGACTG
AAAACTTTGTAGATAAATCTGGCGCAAAAATCACGCCACCTCAAGGATTTACGCAAGGGA
ATCAAGTCACAGTCACCAGTGATCCTTTTACTTATACTGCTTCAAAAGCTTTACCAAGCG
TTTATGCGGCTGGGGCAAAAACCTATAAGTTTGTTGGTTGGTATAAAGGAACCACCAAGC
CAACGACCTTAAAAACAACGGCTACTCCTAATTATTTGGTGGATTTTGATGATAATGACG
ATATGACGGCGGTCTATGAAGAAGAAACGCCGACTGCTGCTTTAACTTTGACCAGCACCA
ACCGTGTCGTGAATAATGACGATAGTGTAGATTGGGTGGCAACACTGAAAAATACTAGCC
TGGCACCACTTAAAACGCTGACAGTGAAACCAGCGACTACTTGGCCTGCAGGAATTGGTA
CGCCGACGTCACTTTCTGTCCAATTGGACGGACAAGCACCGAAAATTTATCCAGTAACGG
CGACTACTTGGTCTGAAGGAATCAGCTTAACAGGTCTTGAAATACCGGCAGGTCAAACAG
CCAACGTGACGCTTGTTGGCACCAAAATTTCAGGAACATCAGACCAACGCTTGACGGCAA
CCCTTGATGTTACAGGAAATTTTGCGACAGTGAGCGCCGCGGATGCGGTACGTCTGACAG
ATACAACCCAAGGAACAATTACACCAACAGAAGGCTTTATCAGCGTGCCAACCTTTGATT
TTGGAAAAATGAATATTGCTAGTAAAACGCAACAATCAGGCTTGAAAAAAGCGGCCGATT
ACTACGAAAATGGTACACGCAATCCTTACTTGCGAATTAAGAAAAATCAACCGAATTGGC
AGATGACAGCGCAACTATCTCAACCGAAAGCAACCACAGATAGTCTGCCAACAGCGACTC
GTTTATTGTTAGGTCCAGCGAATGTTTCAAGTTTTACAAATTATAACGAAGCAACCGAAC
AAATCAAAGCAGTTGGTAAGACTAGTTCTTTGAGCTTAACGGCGAATAATGTGGCAACCA
GTGTTGTCGCAAACCAACAGTTCACAGGTAGTGACGTCTACCAACTGGATTTTACGTTTG
AGAACATTAAATTAGAAGTACCAGCCAACCAAGGAACCAAAGGACAACAGTACAATGCTG
CGGTCACTTGGAATTTGGTGACTGGTCCCTAAAATAAAAATGCCCGAGCCTTGAAATAGG
AGGCTCAGGCATTTTTTATTGATGGTCTTTTTAGGGTTGTTGTGCTATAATGATAAAGAA
AAGAGAGATATGCTTCCAACATATCTCTCTGATGTAGAGCCGTTTAAGACGGTGACCAAT
TTTATTATTTAAAAATAACCGTGCTTGGTCAAAGTAGACGGTTATTTTTTCTTGTCATTT
TTAAGCAATTTCACAATCAGCGCAATCAAAGCAATGGTAAACATACCAAACCCAAGAATT
GTCTGAATTGTTTCATATGCTGACAAAAGGCCTCTCCTTTCTGTGAATTTCGGAAATACG
TGCATACGCATCACCTCTCTTTCAGATTGGATAGCCACCGCCATAACTTCTCTACACATA
CATTATACCATGTGGGGCTAAAAAATAATTAGTTTTCAATATATTTTTTTAGGTAAGTGT
GCTATAATAGCAATGAAAAGAGAGGTATGCGCCAACATACCTCTCTAGTGTAGAGCGGTT
TAAGACGGTGACCTTTTGGATTATTTAAAAATAACCGTACTTGGTCAAAGTAGACGGTTA
TTTTTTCTTGTCTTCTTTAACAGCTTTTAGGATTCCGAAGATTAACGTTGCGATTCTTGT
TGCAAAGCGCATGTTCCTGTGCGCTTGCCGCCGCCATAACTTCTCTACGCTTAGAGTATA
CTATGTAAAACAAAAAATAATTAGTTTCCAATATATTTTTTAGGCAATTGTACTATAATG
GTAATGAAAAGAGAGCTATGCGCTAACATACCTCTCTGATGTAGAGCCGTTACTAACGGT
GACAAAAATTAATATTTTTGAAATGACCGTCTAACTAGGCAAAGTTAAGCAGCGCCCCTT
TCATTAAGGGGCGCTGCTTTTTAGTCGTTATTGCGATTGTTCAGTGTCTTTTGTAGAGAG
GTTCATTTGTTCTTTGATGGCATTTTCGACACGTTGGCGTTCACTCTCTTCCACAAGTTG
ATAAGAAATACCTTCAATCCCTGTCACGCCATCGCCAGTGTAATCGTAGCCTTTTAATTG
ATCGGTTTCAATCGTTTTTAGTGCGGGGGTGTATTTTTTTAGCATTGCCATCATTTGGTC
AAAGGATAAGTCGGTTTCGCCATGTTCGCCGATTACGTCCAGAATTTCTTGATATTTTAG
CAAGCTGTTAAAAGAAAGTAGCTTGTTGGTTAATTCGATTAAAACTTCTCGTTGGCGGCG
TTGACGACCATAGTCGCCTTCGGGGTCTTCGTAACGCATGCGCGCGTATTGTAAAGCTTC
CCAGCCACCTAAATGCTGTTTGCCTTTCGGATAATGAATCCCTTCAGCGTCAAAAGCAAA
GGCATTGTCAACAGTGACGCCGCCCACCGCATCGCCAAGGTCCTTCATAGCATCCATATC
AATTGAAAAGTAATGATTGATTGGGATGTGCAAGACATTTTCAACCGTTTTAATTTGCAT
ATCGGCACCACCGAAAACGTGGGCCGCATTGATTTTATTGTATTCGCCATTGGTGCCAGC
CATTTCCACATAGTAGTCACGCGGGATGCTAGTGATGGTAGTTTTTTGTAATTGATTATT
CACTGTAACCACCATTAAGGCGTTGGAGCGGTAATCGGTTTTGCGTTTTGAGTCATTCGC
AATCCCCATAATTAAGAAACTAACCGGTTCCCCTTTGGCTAAATCGGGACTCTTCGTTGA
AGATTTTCTTGGTTTATACATGGTGTTCGCCGTTTTTTGCAAATTGCGATACATGCTGAC
GCCGTAAGCCGAAACAGAAAGTGTACCTAAAAATAAAAGGGTTAAACTGAAGACCACGAA
TAAACTTTTTCTTTTACGAGAATGGCGGCGCCGGCGTTGTGTCGATACTTCTGCTTCCTC
TGGTTCAGGTGCCGGCAAATAACGTTGGACAATTTGAAATGAAAAGTTGATCCAGCTATA
ACTTAGGAGCATCCCAGCAATGACATCACTAGGATAATGAACGCGTAAGATTAAGCGACC
TAACACAATCAAAACTAAATAAGTGAGTAAGAAAATTTTGATGCCTTTGGTTTTTTCGAC
ATGAAGATAGGTCAAAATGATCAAAATCGTACAGACTAGCGCCATTGCTAATAATGAATG
TCCGCTGGGAAAGCTAGCAGAGCTCCGGTCAGCTAAAGCGCCTAGGTTTGGTCGAGCCCG
ACCCACCACGTGTTTAAAAACGCTCCCTAAAAAGCCGACAGCTAATAGGTTACTGACAGC
CCAAAAGGCTAGAATTTTTTCTTTTTTGCGTAAAAGGTACACCATCAATGATAAGAAGAA
TAGCAGCATTGGTCCAATCGTGGCAGTTTTTGCTAACAGATTGACCGCTGTTAAAAGTGG
GGCATTTAATTGCCATTTGATGTGATAGATAGCTTCGTCCATTTGTTGAAACCAATTTGG
ACTAGCCGCCACTAACAAAGTGAGGAAAGTAAAACCAAGCGTTGTTAGGGCATAAAGTGG
AAATTTTTTATTCGATGTTTGCATGAGAATCCCTTTCTTTTTCCCTTGAAAGAGTAGACT
AAGCCAGCATCGATCGTAAATAAGCGCTTGCGACTAAACAGGACACAGCAATCCAATCGG
TTCTCATCGTCTGAGCTTTAGCACTATCCAACGTAAAGATTTCTCTTAGCTATTTTTAGA
AGAGCCTTAATTCGACCATTCCTGTTTTACACATTGGTGTCTTTCGACATTTCTGCGCAA
TAGCCTATGTTTGGATAGGAGCCTCACCTAACAAGGTTATTTTATCTAACGCTAGAAGTA
TAGAATTTATGCAGCGGTTCTCACAATGAAGTTTAAGAAAATTTATTGTTTTTTAAATAA
ATTTAAAGGTGTGGGAGAAAAGCGTTATTTCGGTAAATTTATTTTAAAAACGGAAAAACG
TTTTACAGTATCGGTCTTTAACGATATAATAAAAGAATAGATGAAAAAACGAGGAGGTGA
ACAGCATGCTAGTTAATTTTACAGTCAAAAATCTTCTATCTTTTAAAGAGGAACAAACAC
TTTCCCTACAAACAGGTGCGTATTTACGAAAGTATGTCAATAATCGTTTCGAAGTGAAAC
CTAAAAATTACCCAGAAAAACTAAGGTTACTGAAGAGTGCCATTGTTTTTGGGGGAAATG
GTTCAGGAAAATCAAATTTAGTGAGTGGGTTAAATGCATTAAAAACATTAGTTTTAAGAG
AACAAGCTTCGATTAATGATGCTTTATTATATGAACCTTTTGCGTTAGACCCTCTCACTA
AACAAAGCCCATCTGTTATGACCATTGAATTTATTAATGACAGTGTCTTGTATCGCTATT
CGTTAGCTAACACAGCGCGCGAAGTAGTTAAGGAATCTTTAGAGATTTATGACAAAACGC
AGGATGATTTTGTTTATTATTTTAAAAGAGACGGTGCGGAATCTTCCGTTTTTCCAGAAA
AATATCAAGAATACCAAACACAAATTAAGTCTAATTCGTTAGTTATCCATACGTTGGAAT
CAAAAAATGATCAGCACGCTACGAATGTCGTTCGTTGGTTTGCCAATCAGTTAGTTATTT
TTGATGGGTCTTTACGGAATATTGAACGGCTGAGCAATGAAAAAGACAAAGAGAAATTCT
TGAACTTTTTGAAACTTGCGGATATGAACATGGTTGACCTGGTTCCTGTGAAAGACAAAG
AGGAAGATTACTCGAAACAAGAAAAATTAGCCGCTGTTTTAGAACGAATTATCCAAGAAA
AAGACCCGACCATTGAAATTGGTCGAGTCAAGAAAAGTCTGTATTCGCTGTACTCTGTTT
ATAACCAATATGATGAAATGAATCAAGTGGTCGGACAAGAACGTATTCATTATGATTTGG
AATCTTCTGGGACGAAAAAATTAATTGGCTTAGCGCTAAATATTTTATTTAATCCAGAAG
AAAAAGTTTTTGTTTTTGATGAATTTGATGATGCATTTCATCAAGAGTTGTCAGGAACAT
TGTTAGAAGCGTTCAATGCCATGGAGACGAATACACAATTTATCTTGACCTCCCATGAAC
TTCATTTGATGGATAATCAATTGAGAAAGGATCAAATTTACTTCACAGATAAGAATTATC
GTGGCGCCAGCGAATTATACGCTTTGTATGACTTTGAAGCAGACCCAAAAAAAGGTCGCG
GAGATATCACATATTATCGCCGTTATTTAAATGGTCTGTTCGGTGGTGTTCCTCATATTG
ATCGAAGTGAAATCGTTCAGGCAGTGAAGGTAAAGGAGTAGAAGTTGGTATGCCAAAAAT
AAAAAGGGTAAAAAAAGGAAAGAAATTAAAACCAAATGTCATGATTTTTTGCGAAGGAGA
AACAGAAGAAGCTTACCTTAGATTGATTAAACGAAAATATTCTGCAGTCAATATTAAAAG
TAAACTCAAAGTAAAAACATGTAGACGTCAAGGAGAGGCGTTGGTCGAATACGCCGTTTC
CTGTATTCGGAGTATGGGAAAAGCGGAGCGGGATAATTATGATTTGTTTTATGTTATGTA
TGACAAGGACGAACAAACCACAGAATCGATTGAAAACGCGGTAAGATGTGCACAACGACA
TCGTCCTGAAATCAAGACAATTTTTTCAAATGAATGCTTTGAACTCTGGTTACTACTTCA
CTTTGAGGAAGTCAATCGATACATGACTAGAGAAAATTTATATGGGAGATTAGAGAAAGT
TCTGCATTTAAAAGACAGTTATCGAAATTTTAAAGGCGCAGAAGTATGTAAGTATCTTGA
AGAAAAAGTAGCTATTGCTTTTCAGAATACGAATAAAAACTGGTTGTCTCCTTTAGAAGA
AATGAAAATCAATGAAAATCCCTATACGAATTTCCCCAAAGAATTGTGCGAAATGTTAGC
ACAAAAAGAAGTTGATTTTTAAAGAGCAAGAAAGCATCTGTTTAAATTTAGACAGGTGCT
TTCTTGCTTTTTTCTAAACTTCCCCACTTATCCTCGACGCCATTCACCAATCTGGTCCAA
ACTAATTTCTCCAGAAGACAATGTTTTGGCCGTGCCATCAGGCAACTGGACAATCAATTC
CCCATTTCCATTAATGGTTGTCGCAACGCCGCGGAAGTCTTGCCCGTTTTGGGTAAAAGC
GACGTCTTTGCCAATCACAAAGGAGCGTTGCCGGTATTCTTCTAAAAAGTCTTTCGTTGA
ACGTTCGTCTAAAATTTGGTAAAAATGATTCCAAATGTTGGCGACTAATTCATTTCGCGT
CGCCGTCGGTTCACCATCTGGGAAAAGGGAAGTCACTTTCTGCCGAATGTCCTCAGGGAA
TTCGGTTTCTGTAATTGAAAAATTAATCCCCATGCCGATGATAACATTAGAAATCTGCCC
TGTTTCCACATTGCTCATGGCTTCAGACAAAATCCCGCAAACTTTTTTGCCATTTAAATA
AAGATCGTTGACCCATTTAATTTCTGTGTGAACGCCTGCCAGAGCATCCATTGCTCGAGC
GACCGCTACGGCCATAATCACAGTATATTGAGCGATTTCTTCAAAATTTTGGTTCGGTTG
AAGCACCATGCTCATGTAAATCCCTTTACCTGGCGTAGCGAAAAACGGCCGGCCGAACCT
GCCCCGAGGCATTTCTTGCATGTCAGCAACAATCAAAGTATTGTCGGGCGTCTGGTCTAA
AATCGCCCGCTTAGCATCGGTCATGGTAGATTCAGATGTTTCTAGGACGGTAATTGTTAA
AGGCGGTGTTTGTGGCCATAATGCCAACTGAATGCCTTCTGCAGAAAGGACATCTGATTT
TTCAAGGCGATACCCTTTGTTTTGCACGCTAGTAATTTGATAGCCATCTTTTTTCAATTC
ATTAATCGCTTTCCAAATAGCTGTGCGAGATAAGGACAGACGTTGTGCCATCTCTTCGCC
CGAAAGGAATGCGGGCGTTTGTTTCATCAATAAAGTTAGGACTTGGCTTTTTGTCGACAT
ATTTTTTCCTCCGATTCGTTATGCTTATTGTAGCGGAAAGGAAAAGGCTTGGTCAACTAG
TGAAAAAATCCATCTTAGGATGGAGGAAAATGAAGCAGGCGTTTGCTATACTTGTTTTAT
TGAGAAGGAGTGAGGGGAATGGAAAAGCAACAATATGTTTGTGAGAAATGTGGCAACATG
CACTATGTGTCGGACCAATTTCAAGCAACAGGTGGGAACTTTGCGAAAATTTTTGATGTT
CAAAATAAAAAATTTATTACAATTAGCTGTACCCAATGCGGCTACACCGAACTTTACCGC
AGCCAAACAAGCGGCGGCATGAATGTCCTAGACTTTTTATTAGGTGGCGGTTAGTCAAAA
ACGAATGCATCTTTGCATTCGTTTTTTTGTGTGAAGAGGAAGATAGGGGAAAATGCGTAA
TTATTTATTACGCATTTTTTCATTAAAACCCTTTACAAAAAAACTCCTTTTTATGAAAAA
GAAAACCTTAAAGAAACCCTTGACTTTTCTAGACAAAGGTAGTAGAATCTATAGAGCAAA
AACTATCTGAAAGTGACGAAGCAGGAGCGAAATATTGTCCGTTCCGGTTTTTTATAGGAA
AACAAAAGTAGAAACGCCAGAAAATTTTTCGGAAGCATGTTCTATTTTTGGTTTTTTTTT
GCTTAAAAACTGCAAAAAATGCTTTTTGTTACATATATTTAATATATGTAACGTAAATGT
AATTTTTCGGATCGGTGTTTTGATAGACTTATAACTAGAGGGGTGAAGAGCTTGGCTGGA
CACGTAGTAAAATACGGAAAGCATCGCGAACGTAGAAGTTTCGCACGTATCAGTGAAGTA
TTGGAATTACCAAATTTAATTGAAATCCAAACAGACTCTTATCAATGGTTTTTAGATGAG
GGACTTCGTGAAATGTTTGAAGACATTTTACCAATTGATGATTTCCAAGGAAACTTATCC
TTAGAATTTGTTGACTATGAATTAAAAGAACCAAAGTACACAGTAGAAGAAGCCCGCGCA
CATGATGCCAACTATTCTGCGCCATTACATGTAACATTACGTTTAACCAACCGTGAAACA
GGTGAAATTAAATCCCAAGAAGTATTCTTCGGCGATTTCCCATTAATGACAGAAATGGGT
ACCTTCATCATCAACGGGGCAGAACGTGTTATCGTTTCCCAATTAGTTCGTTCTCCAGGT
GTTTATTTCCATGGAAAAGTGGACAAAAACGGCAAAGAAGGTTTTGGCTCAACAGTCATT
CCTAACCGTGGTGCATGGTTAGAAATGGAAACAGATGCGAAAGACATTTCTTATGTTCGG
ATTGACCGCACACGTAAAATTCCTTTAACTGTGTTAGTTCGTGCTTTAGGTTTCGGTTCA
GATGATACCATCTTCGAAATTTTCGGCGACAGCGAAAGCTTACGCAACACAATTGAAAAA
GATTTACACAAAAATGCAAGTGATTCTCGTACAGAAGAAGGCTTGAAAGACATTTATGAA
CGTCTTCGCCCAGGCGAACCAAAAACAGCAGATAGCTCACGTAGCTTGTTAACTGCACGT
TTCTTTGATCCAAAACGTTATGATTTGGCAAACGTTGGTCGCTACAAAGTTAACAAAAAA
TTAGACTTAAAAACACGTCTATTAAACTTAACCTTAGCGGAAACGCTAGTTGATCCAGAA
ACTGGTGAAATCATTGTCGAAAAAGGCACGGTTTTAACACACCAAATCATGGAAACATTA
GGCGAATACATTGACAACGGCTTAAACAGCGTAACTTACTATCCAAGTGAAGATGCTGTA
GTAACTGAACCAATGACAATCCAAGTGATTCAAGTTCTTTCACCAAAAGATCCTGAACGT
ATCGTAAATGTGATTGGTAACGGCTATCCAGACGACAGCGTAAAAACAGTTCGTCCAGCA
GATATCGTTGCTTCAATGAGCTACTTCTTCAACTTAATGGAAGATATCGGCAATGTCGAT
GACATCGACCACTTAGGTAATCGTCGTATCCGTTCAGTAGGTGAATTATTACAAAACCAA
TTCCGTATTGGCTTAGCCCGTATGGAACGTGTGGTTCGTGAAAGAATGTCTATTCAAGAC
ACAGAAACATTGACACCACAACAATTAATCAACATCCGTCCAGTGGTAGCAAGTATCAAA
GAATTCTTTGGTTCTTCACAGTTATCACAGTTCATGGACCAAACAAACCCATTAGGTGAG
TTAACCCATAAACGTCGTCTATCAGCCTTAGGGCCTGGTGGTTTGACTCGTGACCGTGCC
GGTTATGAAGTTCGTGACGTTCACTACTCTCACTATGGTCGTATGTGTCCAATTGAAACG
CCTGAGGGACCAAATATCGGGTTGATCAATAGTTTATCTAGTTACGCAAAAGTGAATAAA
TTTGGTTTCATCGAAACGCCTTATCGCCGTGTTGATCGTGCGACAGGCCGTGTTACTGAT
CAAGTAGATTACTTAACAGCAGACATCGAAGACCATTATATCGTAGCGCAAGCGAACTCA
CTTTTAAATGAAGATGGCACATTTGCCAATGATGTTGTTATGGCGCGTCTACAAAGTGAA
AACTTAGAAGTTGCCGTAGACAAAGTTGACTACATGGACGTTTCACCAAAACAAGTAGTC
GCAGTCGCAACAGCATGTATTCCTTTCTTAGAAAACGATGACTCCAACCGTGCCTTGATG
GGTGCCAACATGCAGCGTCAAGCGGTGCCGTTAATTCAACCACGCTCTCCGTGGGTAGGT
ACAGGGATGGAATATAAATCAGCCCATGACTCAGGTGCTGCTTTACTATGTAAACATGAC
GGTGTCGTAGAATTCGTCGATGCAAAAGAAATTCGCGTTCGTCGCGACAATGGCGCATTA
GACAAATATATGGTTACTAAATTCCGTCGTTCAAATTCAGGAACAAGCTACAACCAACGC
CCAATTGTTCACTTAGGTGAAAAAGTTGAAAAAGGCGATACTTTAGCGGATGGACCTTCT
ATGGAAGAAGGCGAAATGGCTTTAGGGCAAAACGTCTTAGTTGCCTTCATGACATGGGAA
GGTTACAACTACGAGGATGCCATTATCATGAGCCGTCGTTTAGTTAAAGACGATGTTTAC
ACTTCTGTGCATATTGAAGAATATGAATCAGAAGCACGTGATACAAAATTAGGACCTGAA
GAAATTACCCGTGAAATTCCAAACGTTGGGGAAGACGCATTGAAAGACTTAGACGAAATG
GGGATTATCCGCATTGGTGCTGAAGTTCAAGATGGCGACTTACTAGTTGGTAAAGTCACA
CCTAAAGGGGTCACAGAATTATCTGCAGAAGAACGTTTATTACACGCAATCTTCGGGGAA
AAAGCCCGCGAAGTTCGTGACACGTCTCTCCGTGTACCTCACGGTGGCGGCGGTATCGTT
CACGATGTGAAAATCTTTACTCGTGAAGCTGGCGATGAATTATCACCAGGTGTCAACATG
TTAGTTCGTGTCTATATCGTTCAAAAACGTAAAATTCACGAAGGAGATAAAATGGCGGGA
CGTCACGGAAATAAAGGGGTTGTTTCCCGTATTATGCCGGAAGAAGATATGCCATTCTTA
CCTGACGGAACACCTGTTGATATCATGTTGAACCCATTAGGGGTACCTTCTCGTATGAAT
ATCGGACAAGTACTTGAATTACACTTAGGTATGGCTGCTCGCCAATTAGGCATTCACGTC
GCAACACCTGTTTTCGATGGGGCAACCGATGAAGACGTTTGGGAAACTGTTCGTGAAGCT
GGTATGGCTAGCGATGCTAAAACAGTTCTTTACGATGGACGTACAGGTGAACCATTTGAT
AACCGTATTTCCGTTGGTGTCATGTATATGATTAAATTAGCCCACATGGTTGATGACAAA
TTGCATGCTCGTTCAATCGGACCTTACTCTCTTGTTACGCAACAACCGTTGGGTGGTAAA
GCTCAATTCGGTGGACAACGTTTCGGGGAAATGGAAGTTTGGGCACTGGAAGCTTACGGT
GCTGCTTACACATTACAAGAAATCTTAACTTACAAATCTGATGACGTTGTCGGACGTGTG
AAAACATACGAAGCCATCGTTAAAGGTGAACCAATTCCAAAACCAGGTGTGCCTGAATCA
TTCCGAGTATTAGTGAAAGAATTACAATCACTTGGTTTAGACATGCGTGTCTTGGACATT
GAGGAAGCTGAGATTGAGTTACGCGATATGGACGATGACGATGATGATTTAATCACCGTT
GACGCACTAACCAAATTTGCGGAACAACAATCAGCGAAACAGCTGGAAAAAGAAGCAGAA
TCAGTCGTGAAAGAAGAAGCACAAGACGTTGTTCAAGAAATTGAAACAGCCGAAGACAGA
GACTAATTTGTCGCTACCACTCTGATGAGTTGATTCAACTGCGACTTTGTTGCAACTGCG
CAAGCCATTACTTGTTCCAAGTGTCGTCAGACCTTCTTTCAAGTGATGCTTGCCATTTGC
TAACAAGTTGCTGACTCAGCTTCTCTAAATAAGGAAATGGAGGGAATTCCTTTTGATCGA
TGTAAATAAATTCGAAAGTATGCAAATAGGGCTTGCTTCACCAGAAAAGATCAGAAGTTG
GTCTTATGGGGAAGTTAAAAAACCCGAAACAATTAACTACCGTACATTAAAACCCGAACG
TGAAGGGTTATTCTGTGAACGCATTTTTGGTCCAACCAAAGACTGGGAATGTGCTTGTGG
TAAATATAAACGTATCCGTTATAAAGGTATTGTCTGTGACCGTTGTGGCGTTGAAGTCAC
TCGTTCAAAAGTACGTCGTGAACGTATGGGACATATTGAATTAGCCGCACCAGTTTCACA
TATCTGGTACTTTAAAGGAATTCCATCTCGGATGGGTCTTGTTTTAGACATGAGCCCTCG
TGCATTGGAAGAAGTCATTTATTTTGCTTCATACGTTGTCATCGAACCAGGTGACACAAC
ATTAGAGAAAAAACAATTGTTAACGGAACGCGAATATCGTGAAAAACGTGAACAATATGG
CCAAGCCTTCAAAGCTGCTATGGGTGCCGAAGCCGTGAAACAATTATTAGATAACGTCGA
TTTAGATGGCGAAGTTGCGCAATTAAAAGAAGAATTAAAAACAGCTTCTGGTCAAAAACG
GACACGTGCCATCCGTCGTTTAGACATCTTAGAAGCCTTCCGTGCTTCTGGTAACCAACC
AAGCTGGATGGTAATGGATGTTATCCCAGTTATTCCACCAGATTTACGTCCGATGGTTCA
ATTGGAAGGTGGTCGTTTTGCAACAAGTGACTTAAACGACTTATACCGCCGTGTTATCAA
CCGTAACAACCGTCTAAAACGTTTATTAGACTTAAATGCGCCAAGCATCATTGTTCAAAA
CGAAAAACGGATGTTACAAGAAGCGGTCGATGCTTTAATCGATAATGGTCGTCGTGGCCG
TCCAGTTACTGGACCAGGTAACCGTCCATTGAAATCTCTTTCTCACATGTTGAAAGGGAA
ACAAGGTCGTTTCCGTCAAAACTTACTAGGTAAACGTGTTGACTATTCTGGTCGTTCCGT
AATCGTCGTTGGTCCGTTCTTAAAAATGTACCAATGTGGTTTACCAAAAGAAATGGCGAT
TGAATTATTCAAACCATTTGTAATGCGTGAATTAGTACAACGTGAAATTGCGACAAACAT
TAAAAATGCGAAACGTAAAATCGAACGTGGCGAAGATGAAGTTTGGGATATCTTAGAAGA
AGTTATCCAAGAACACCCAGTTTTACTTAACCGGGCACCTACGTTGCATAGATTAGGAAT
CCAAGCTTTCGAACCTGTTCTTGTTGAAGGTCGTGCGATTCGTCTTCACCCATTAGTATG
TGAAGCCTACAATGCCGATTTCGATGGAGACCAAATGGCGGTTCACGTGCCTCTAAATGA
AGAAGCACAAGCAGAAGCTCGTATGTTAATGCTTGCTGCCCAAAATATCTTGAACCCGAA
AGATGGTAAACCAGTTGTTACACCATCTCAAGATATGGTCTTAGGTAACTACTACCTAAC
AATGGAAGAAGAAGGCCGTGAAGGGGAAGGCATGATCTTCCGCGACATGAACGAAGCTGT
TTTAGCATGGCAAAATGGCTACGTGCATTTACACTCACGGATTGGGGTTCAAACAACACT
TTTAGGTGACAAACCATTTACTGATTGGCAAAAAGAACGAATCTTAATCACCACAGTTGG
TAAGATCATCTTTAACGAAATCATGCCTGTTGAGTTCCCTTACTTGAACGAACCAACAGA
CTATAACTTAACTGTTCAAACACCAGATAAATACTTCGTAGAAGCTGGTACAGACATTCC
TGCACACATTAAAGAGCAAGAATTAGTTTTACCATTCAAGAAGAAAAATCTTGGAAATAT
CATTGCTGAAGTCTTCAAGAGATTCCACATTACGGAAACCTCTAAAATGCTTGACCGCAT
GAAAGACTTAGGTTACAAACACTCAACTTATGCTGGGATGACAGTAGGGATTGCCGATAT
CATGGTTCTTCATGAAAAACAAGCAATCATTGATGCTGCCCACAAACAAGTTGAAACAAT
TACTAAACAATTCCGTCGTGGTTTAATTACTGATGACGAACGTTATGAACGTGTAATCGG
CGTTTGGAACGGTGCCAAAGACGAAATCCAACAAAAACTGATCGAAAGTATGGAAGCTCG
TAACCCAATCTTCATGATGTCTGACTCTGGAGCCCGTGGTAACATCTCCAACTTTACACA
GTTAGCTGGTATGCGTGGTTTGATGGCCGCTCCGAATGGACGAATCATGGAATTACCAAT
CATCTCAAACTTCCGTGAAGGACTTTCTGTCTTAGAAATGTTTATCTCAACTCACGGGGC
TCGTAAAGGGATGACCGATACGGCCTTGAAGACAGCCGATTCAGGTTACTTAACACGTCG
TTTAGTTGACGTTGCCCAAGACGTAATCATTCGTGAAGACGACTGTGGCACTGACCGTGG
TCTTGAAATCGAAGCAATTCGTGAAGGTAACGAAATTATCGAACCATTAGACGAACGTCT
ATTAGGTCGTTATACACGTAAATCAGTTGTTCATCCAGAAACTGGTGCAATCATCATTGG
TGCGGATCAATTAATCACTGAAGATCTTGCCAGAGAAATCGTGGACGCTGGTATTGAAAA
AGTAACCATCCGTTCTGTCTTTACATGTAACACAAAACATGGTGTATGTAAGCACTGTTA
CGGACGTAACCTTGCAACTGGTTCTGACGTTGAAGTCGGAGAAGCAGTTGGTACAATCGC
CGCTCAATCAATCGGGGAACCTGGTACACAGTTAACCATGCGTACGTTCCATACCGGCGG
GGTTGCCGGTGACGATATCACTCAAGGTTTACCTCGTATCCAAGAAATCTTTGAAGCACG
TAATCCGAAAGGGCAAGCAGTGATTACAGAAGTAACCGGTGAAGTTATCGATATTTCTGA
AGATCCTGCCACACGTCAAAAAGAAGTAACCATCAAAGGAAAAACAGATACACGTACCTA
TACTGTCCCTTACACTGCACGTATGAAAGTTGCTGAAGGCGACATCATCCACCGTGGTGC
ACCGTTGACAGAAGGTTCAATCGATCCAAAACAATTATTACAAGTTCGTGATGTTTTATC
TGTTGAAAACTACCTATTACGTGAAGTACAACGTGTTTACCGTATGCAAGGGGTAGAAAT
CGGCGACAAACATATCGAAGTAATGGTTCGTCAAATGTTACGTAAAATCCGCGTAATGGA
TCCAGGTGACACTGAAATCCTTCCAGGAACATTAATGGACATCGCAGAATTTAAAGACCG
TAACTACGACACATTAGTTGCTGGTGGCGTCCCTGCTACTAGTCGTCCAGTCTTACTTGG
TATTACCAAAGCGTCATTGGAAACAAACAGCTTCTTATCTGCTGCATCCTTCCAAGAAAC
AACACGCGTGTTAACAGATGCTGCTATCCGTGGCAAAAAAGATCCATTACTTGGATTGAA
AGAAAATGTTATCATTGGTAAAATCATCCCAGCTGGTACTGGTATGGCTCGTTACCGTAA
CATGGAACCAAAAGAAGTTGGCGTAGCTAGCGAAAACGTTTATAGTATTTCAGATATTGA
AGCACAAATGGCTGCTGAAGATGCGATGAAAAACATCAATAAATAAACCCTAAAAAGCCG
TAAGGAGCATGCTCCTTACGGCTTTTTTTATTTGCTATAACCAACTGATTGTGAGTAAGC
CCAAACTTAAAAAGGGGACAAAGGGAAGTGTCTGTTCAACTGGATACCCCAAAAATTTAC
AGCTGTAGCCATAGATTAGGCCATAACTACTGGCAAAAAATAGTAGCATCAGCAACTGAG
GTACCTGTAAAAAACAGCCCCACAAACCCAGTAACAAAAGATCCCCTCGTCCCATGGCTT
CCGGAAAATAATGTAAGACGGCTTGGAAAAAACAAAAACAAAAAAGACCAGTCAGTAAGT
AAAACGAATGCTGACCCGCAATTTTCAGCAAGCAAAGCACAAAAAAACTAGGATAAAGAA
TCTTCGGTTCAACCACTAAATACCAGTAATCAATCAAGGATAATGTGAAAGCGCTCGTCA
GCCACCACCAGAGAATCAAAGCATCAATCGTCAGGCCAGCAAAAAAACAGCTTGCGGTTA
ACCCGCCCATGACAAGTTCTGCTAAAAGATAACACTTAGCTACTGGCTGTTGACACTTTC
GACAACGAAAGCGCTGCAGCAAAATCGAAACAACTGGAATTAATTCATAGAGTTGTAGAG
GCTGGTGGCAACCTTGACAGTGGGAAGGGGGCCACCACAAAGAACGCCCTACTGGTAAGC
GCTCCGCCACTAAGCATAAAAAAGAACCGAAACAGGCACCAATCAAAAAGAGACTCAAGA
AAAACATAGGTTACCTCCTTAAAAATAAACTACGCTTTTTTTAAACTTTTTCGTTTGACT
AGACAAATCTTTTTTTGTTAGGAATAATAAAAGAAACAAGAAATGAGGGAATCAAATGGA
AAAATTAGCGATTGGTGTCGACGTTGGCACTACGCAAGCCAAAGCAGTGGCTTTTCAAGC
AAATGGCACAGTCGTAGCTTCTAGCTATGTGCGTTATCCATTAATTCAAGAGACTGAAGG
AATGGCGGAGCAAGACCCAGAAACGCTGTTCCAAGCTGTGGTGAACTGTATTCGAACCGT
CACACAACAAGTGAAGAATCAACCAATTGGGCTCATTTCTTTTGCTTCAGCGATGCATGG
CTTAATTGCCATGGATGCGCAAGGACGCCCATTGACCCAAGTGATTACTTGGGCTGACAC
ACGAGCATCTGATTATGCGGAAGCGTTAAAAGAAACGCCAGCGGCCCAATTGTTTTATCA
ATTGACAGGCATGCCAGTTCATCCAATGGCGCCTTTGTACAAGATTCGCTGGCTGCAGGA
AAATCAGCCAGCCGTTGCGCAGAGCGCGGCCAAGTTTATTGGGATTAAGGACTACATTTT
TTACCGTTTCTTTGGCGAATACTGGACAGATTATAGTAGTGCTTCAGGAATGGGTTTATT
TAATATTCACACGCGACAATGGGAAACGTCGATTTTAGCGTATTTATCTATTGAGGAGGA
ACAGTTGCCAAAAGTTGCCCCGTCAACGTTCATTTTTCCAGCGTTAGCGCCTTCTTGGCA
AGAGATGCTTGGTGTTGAGGAGGAAACGGTTTTAGTTCTTGGTGGCGCGGATGGTCCATT
GTCTAATTTAGGTTTGGGAGCGCTAGGAATGGGTGTAGCGACTTTGACCGTTGGTACGAG
CGGCGCACTTCGGTATATTGTCGAAGAACCTTTTTTGCATCCGCAAGGTGAAACGTTTTG
TTTCGCTCTAGATGAACAGCACTGGGTGATTGGTGGCGCAAGTAGTAATGGTGCAGTTGC
GTTAGATTGGGCGAGCCAAACGATTTTTGCAGAAGAACGTCAGCAAGCTATCCAAAACGG
GACCAATCTCTATGACCCAATTATGGCCAAAATTGCAACCGTGCCAGCCGGGGCAAATGG
CTTACTGTTTCATCCTTATTTGCTTGGTGAACGAGCACCGCTGTGGAATGCAGAGGCGAG
CGCAAGTTTTATTGGCTTGCGCAAAAATCACCATGCCGGACATTTAGCTCGAGCGGTGGT
GGAAGGAATCTGTTTCAATTTAAAAACCATTTTAGAGGATTTGAAACAACTCGGTGGACC
CGTTCAGGAGATTCGGGCGACAGGCGGCTTTGCTGATTCCCCTGTGTTCCGTCAAATCAT
GGCTGATGTGCTGGGAGAAACGTTATCGTTCACTGATAGCACCGAAGCTTCGGCATTAGG
CGCTGTTTTGCTAGGTTGGCAAGGCTTAGGGCAGTTACCAAATTTGCAAGCAGCGGCGCA
ACAGGTGCTGATTCATGAAACGGTCACGCCACGAGCGGATCAATTGCTAGTTTATCAAGA
ACTGTATCCTGTTTTTCAAGAAACCCAACAAGTTTTAGCACAAAGTTATCAAAAATTAGC
AGAATTCCGCAAATAATTGATAGTAAATAGCTTTGACAAATGGCTGAGAAGTTGCTTAAC
TAGAAGAGAGACAAAGACTTGAGGAAATGAGGATGAGAAATGAAGAAACAGCTACTACCA
CTATTTCTGTTATTCATTGGGGCGTTAGCAAGCTGCAGTGCACAGTCTCGTTCCGGCGAA
AAAGCAGCGCAACAGTTGGTAGATTACTTTATTTACCAAGAAAAGCCAGAGACATTCTCT
CAAACTTTTCGTGAACCGAAAGTCTTAGCGGAGCATTTGCAGACGAGCCGTCAACAGTTC
CAGAAGCAATTTTTCAATAGCTTAAAAGAAATGAACGCTGAAGTCACCGAGACTGAAGCC
CAGAAGCTTAGCGCAGAATTACTGGCTCAAGTGAAGAAAAAAGCGTCATATCAACTAGTA
GCCACGAAAGAATTGAATGGACAAGCGACAATCACTTTTCAGATTAAGGGCTTAGATTTT
GTGACGGCGATTGAAGATACAACCACTGCTCTTCTTCAGCAAACGCAACAGGCGACACAA
GCGCTAGACATGCAGCACACGTTAGCCGTTTTAAAAAAAGAAATCCAACAAATCAATGTC
AGCCATGAGCCAGTTGAACTGCCATTAACGGTTAAGCAAGTAGAAGGACAATGGTACTTG
CCAGCAGTGGAGCAACTGAGACTGAATCAGTTTTTTTTAGCTTTCGTCACAGGAAAAGAA
GATACTGACCAGTTGACAGAGGCGCTCGACACGATCCTCACTCAAGCGGAACAAAAAGTC
GTCACTGCGGATGAAAGAACAGCGATTGCAGGAAATTAATTAGATTCTTAATTGTAATTA
TTATAATTTGATAATAATTTTAAAAAAGAAGGGTTTTCAGTGTACTTTTTTCACAATTCA
TATTACACTAAGAGTGTAGAAATAATATTTAGGAGGATGACAAAGAATGAAATTTGAAAA
AACAAAAGAAATTTTGAACCAACTCGTTGCAGATTTAAGCCAATTTTCCGTGGTAATTCA
TCAAACACATTGGTATATGCGTGGACCTGAATTTTTAACACTTCACCCACAAATGGATGA
ATACATGGATCAAATCAATGAGCAATTAGATGTTGTTTCAGAACGTTTAATCACATTGGA
CGGCTCTCCATTCTCAACATTGCGTGAATTCGCAGAAAATACAAAAATTGAAGATGAAAT
TGGTAACTGGGACCGCACTATTCCAGAACGTATGGAAAAATTAGTAGCAGGCTACCGTTA
CTTAGCAGACCTTTACGCAAAAGGAATCGAAGTTTCTGGTGAAGAAGGCGACGACTGCAC
ACAAGACATTTTCATCGCAAACAAAACAGACATCGAAAAAAATATTTGGATGTTACAAGC
CAAACTTGGCAAAGCGCCTGGTATTGACGCATAATTTAAAACAACTCCCAAAGCCGCTGA
CGTTGACGTTGGCGGTTTTTTTCTGTTTAAAAGGCACAAAAAAATAAGTGAAAATCTATT
TTCTGAAAGCGCAGAAAAACATTGACTTTATCAGTGATTGAAGGTAAAATATTAAATGGT
ATTGTTTGCCCCACAATGAGCCCCGGAAACTCAAGTGTATGTCAAACATCGAAAACAAAA
TTGGAGGAAAGAAACGTGCGTACAACATATATGGCCAAAGCTGGCGAAGTAGAACGTAAA
TGGTACGTAGTAGATGCAACAGATGTTCCTTTAGGACGTCTATCAGCAGTTGTTGCTTCT
GTACTACGTGGTAAAAATAAACCAACATTCACACCACATGTGGATACTGGAGATTTCGTA
ATCGTAATTAACGCTGATAAAGTAAAATTAACAGGTAAAAAAGCTACAGACAAAATTTAC
TACCGTCACTCAATGTATCCTGGAGGATTAAAATCAGTGACTGCTGGTGAATTACGCGAC
AAAAACTCTCGCCGTCTTATCGAAACTTCTGTAAAAGGTATGCTACCTAAAAACACTTTA
GGACGTAAACAATTTACTAAATTGAACGTATACGGTGGAGCTGAGCATCCACATGCTGCA
CAACAACCAGAAGTATTAGATATCACGAACTTAATTTAAGGAGGGAAATTCATTGGCACA
AGTACAATATAGCGGCACAGGCCGTCGTAAAAATGCAGTTGCCCGCGTACGCTTAGTACC
AGGTACTGGTAAAATTACTGTAAACAAAAAAGACGTAGAAGAATATATTCCACATGCTGA
CTTGCGTGAAGTTATCAACCAACCATTTGGCGTAACTGAAACAAAAGGCGCTTACGATGT
AATCGTAAACGTAAACGGTGGTGGCTATGCTGGACAATCAGGAGCTATCCGTCACGGAAT
CGCTCGTGCATTGTTACAAGTAGATCCTGACTTCCGTTCTGCTTTAAAACGCGCTGGGTT
ACTTACTCGTGACGCACGTATGGTTGAACGTAAAAAACCAGGTCTTAAGAAAGCCCGTAA
AGCTTCACAGTTCTCAAAACGTTAATATATCTTATATATCAACATCTCAAGACACTTTCC
AAATTTTGGAGGGTGTCTTTTTTTGTGTTTTTAGGTACGACAATGGGTACGAGTTTTTTA
AACCAGCTATTCATTTTATATTTTTTGCTTCTGCTAATCGTTGTTCAAATTTTTCATAAG
TGGATAGATCAACGATGTTTGGTGTATTCACATAGACTTCTGTTGTTTTTGTATCAGAAT
GGGTGAGCGCTCTAGAAATTTGTTCCATGGTTGCGCCACCTTCATATGCTAGCGTACTAA
AAGTATGTCTTAACTTATGAGAAGAAGTATTTATTAAGTGTTTGTGTCGACGTTTAACTG
AGTTGATGCGGTAGTTAAGATAGTCTATGTGTACCGGGACATTCACATTTCCCTTTCTAT
CAATATAAGTGAAAAGAAATTGCTCTGCATTTTGTTTAATTCCAAGTTGTAAAAGTTCTT
GTGCTTGTTCTTTTTTCCATTTCATTAACAACTCTATAAGGGAGGAAGGCAATTGGAATT
TAGTGTTTTTTCTTCCTTTGGTAGGAGTTAAATTTCCTAGCTTGTCTTTGCTTTGGACAA
GTAGTATTGTTCCATTCTGTAAATCGACATGTTTCCATTGCAGAGCATAACTTTCACTTT
TACGATCGCCTAAATTTAATGTTAAGGTAAAAAGGACAAAATCTTGAAAGGTTAGATGTT
TGTTATTGTAGTCTTGTTGAATGGCTTGAATCCACTCAAGAAGTTGTTCTGCGGTTAGTG
CTTCTCCTTTTAGCGTTCACTCCATTTTTCTACGTTGTTTTAAAGGATCTCCTACGTAAC
GAGTAATCTTAGCAACATGATTGTATTCGATGTAATCAAGAAGTTCTGCAATATCAAACA
ATTGATTTACATAGCTTTTAATCGTTTTGATATTTGCATATTTTTGCGCTTTCGCATTTA
ATTTTCGCAAAACTAAATCTTTATTTGTATTCAATTCAAAGAGAGAGTAACTACCGAACA
TAGGTAGAATATGAAGACGAAACAGGTCTTTAGTGTTTAAAATCGTTTGTTCTGATGGAA
TCATTCGGTTTCTCCCACTAGAACCATTGCAATACATGTCTAACCAGACCTGTTCATAAA
ATTCTTTGAAAGAAATATTTGCTTTTAATTCAAAAGCTCGTTCATGTTTTTCAAGTTGTA
CTTTTTCAATTTTTTTAAGAATATCTTTTTCAGCTACCAGAGCTTCATTTTTGGAAGAGA
ACGTTTTTCTGTATCGCTGTGAAGTAACACCCAGAATTTCTCTTACTTCTTTAGGATAAA
ATACTTCGACTTTATAACTTCCGCTTTTCATTTTTTTGATTGCCATTAATATTTCCTACT
TTCTTGCGTGAATCAGAACGTAGAAAGACTATCGTTTGATTATAGAATAGATACTTGAAT
GTTTATAGGTTGGTTTAAGCATATTTTTTTAACCAATTATCAATCTCCAACTTATCATAA
AGTACTATTCCGTTAATACTGATTCGTGGAAGTCCAACTGTAATTAATTTATCAATAGTA
TTGTTGGAGAGATTAAGATATTGGCATAGCTGATGCTTTTTAAGATAACGATTATTTAAT
CCTAAATCAATTTGAAATTGTGTGATTTCATTTTCTAGTAGTTTGTGAATGGCTTCCTGT
AATCTTTGTTTTTGAGTGTCAGACAATAAAATAGTGAGTTCGTTCATTTATGCGTTCCTC
CATTTTTCTTGATTTTTGTGTAACGAACATTTTGTTCTTCAAAACCTATTTCTTTGTTTG
GGATATTTTGTTCATTCCAGTCTTGAAAGAAGACAGGTCTTTTACTTACATAATTGTTGG
TAAATAAGACTTTTTGATCTTTTACTTCATAAGGTCGATCTGTCAGTCTTTTTATTTCGA
GCGGATGCTTCAAGTTTTGAGATTTAAAGAAGGCTTTTTTCTTATGCTCTTTTAGTTCTA
AATCTTTATCAAAATACTTGCTGACATACCGTCCTCTATTTTCAGCGCTATCTATGTCAA
TTTTGTTGATTTTGATTAGTCCATGTCCCCAAATAGCTGTTAGTTCTGCATGAGGTAAAT
AGGGGAAGCTGAATAAAATAACGTGATAATGAATAGCGCCATGTTTTTGTTTCTCCCACG
TAGCTAGGTACTTAATTTGGGCTTTCTTTGTCTTGTATAAATGGTAGTTTAGTCGGTTCA
TAAATTTTTTGAACTCACTATTTGTATAGGCTATATCTGTTATATTCTTTTTAAAAGTTA
AAGTTAAAAATTTTGTCTGGTTATCCAAATTCATATCAATGAGTCGAGCAACGACAAAGC
GTTGATTTTTGTAATGTTTTTGTTTTCTCTTTAAACTGTCATATTGTCCTTGTGCGGTTA
AATCATCAAATGTCTGTTTTGTAGTTTTTAGCCAATCAGGTTTTTCTTTCTTTTCATCAT
TATCTGTTTTTCGTTTTGTTAAGATTAATTGTTCATATTCCCAAATTTCAATGTACGTAG
GGGTTTCAATGATTTTTTGATTGTATCCATGTAGCAATCGCAATCACTCCTACTACAGAA
ATTGAGTGTTCTTACTGGTTATTCAGTTGTCAAAGAACGAGTGTATAACTTTTTGATTTT
TCGCCAGATAATGTTCTATAAATCAAGTTAAGTAGGAAGAAAGCCTACGCCTTTCTTCCA
GAGCAATCATCCATCGTGTGGTTGATTTTCGAGCGGAAAGCGGCTTGAGCTTTGATGGCT
CTACCGCTTTCGTCGAAACCACCCGCTGGAAGTCTGCTCTTGGGTGGATAGTGATTCTTC
AAGTTGAGCCAAGCGTTGTTCTAATGTTTGATAGCTTCTTTCCAATTGTTGGTACTTTTT
TGTTAATGCTTGAAACAACTCCTCTTTATTTGCCAACTTAACTTCAATTTGATTGATGAT
TTCAGTTAGTAATTCACTATGATTCATGGTATCTAAATGATGTTTCTTATCAAAAAGTTT
TCGTAAAGAAGTATTTCTGCCCAATATAGGGATCAGTTTTATTACTTTTTGAAATTTTTG
GATTTCTTCCAGTGAAAACATTCTGGTTTTGCGGTGATTGATCGTTCTTTTAGTTCTTGT
GTGACTGGCAAAACGAATATAATCATAGTGAAATTGGTAATCGCACTCTTTTTGAATAAA
ATTTGCCCATTTGTTTAAAGTAGAGAGGGAATTCAGCCCCTCTACTTTTTTTAGCACGTC
ATGGGCGGTGAAGTAATCAGTCATTTGTTTGGAACTAGTGTGGCTTTATAGGCTGTAGCA
GTTAGTCCATAGCTAACAAATTGTCCATTTACACGACCCCAAGGAGTAATCATAAGATTA
TCAAATCGAACGATTGCCATACCTTTTTCATCTAATGTTTCTTTCGTGATTACAGGAGCT
TCACTTTTAACTTTGACACTGATTTTTTCAAATCGGAGTTTTGGAAGAACACATTCATAC
GTCCAGCCCAACGCTTCGCCGTCTTTTTGCCAAAGGGAGACTTGGACTACTTGGTATTCA
TTTTCAAGCTTTTCTTTAGGTAAAGTTAAATCGTTAATTTTTACTGCCATTTCATATCCT
CACTTTCTTTTAGTACATTTTTTAGTACAAACATATTCTAATGGAGCTAGAAAATTTTGT
TAATATTTTTTAGCACAAACAAAGTATAAATTTCTAATTATCTTTTTATATTTTCTTAAA
TGCTCGTAAAGCCTTATTCTATGTGCTTTCGAGTATTTTTACTGTAGGAAGATACTTCAC
GTTTCTTTGCATATTTCCTCATGTCTTAGCTGTCAGAAGTGGTAAATAAGTAGTAAATTC
ATTTGTACTACTAAGCAACAAGACGCTCCTGTTGCTTCTCTTTATTCAAGCGTTTCATTT
CTGCCATTGCAGAATCGAATGTTGCATGTGCGTAATAGTTCAGCGTCATGGCTATATTAG
CATGTCCCATAATGTACTGTAATGCCTTTGGATTCATTCCTGCATTTGCATAGTTGGTAC
AGAATGTATGTCGCAAACTATGTGGAGTGATGTGTGGCAATTTATCCTCGTTATACTTAT
TGTATTTCTTAACAAGACCTTTCATCATGCCGTTGTAATCACTTGCCACTTTTGGATAGT
TCTTTCTATTAAGAAAGAGGAAATCACTATATCCATCAATCTCAACACGCTTATCATTCT
TTCGATTCGCTAACACTCGCTTAAATGCTTGATAGGCTTCTTCAACCATAGGAACTTGAC
GTTCGCCACTTTTGGTCTTTGGTGTTTCAATGTAGTACCCAATTTCAGTATCTCTCAATA
GCTGATGGTCTATATTGACAAGACGATTCTCAAAATCTAAATCTGGAAGTGTCAAACCAC
CAAACTCTGAAATACGAAGACCTGTTTTTAAGAGTATCAGAATTTCATCATAATTTTTGC
TGTAGGTTTTATCAGCTTTTGCAAAGGCTAACAGTTTTTCTTCCTGTTCTTCTGTTAGTA
CGGTCTTAGGGACAGTATCATCATCAAGAACTGCTTTCAGTTGAAAGTCAAATGGATTCT
TCCGAACACAATCATCTTGTATAGCAATATAGAATGAAGCCTTTAAAGAACGTTTGTAGT
TATTGATGGTTTGATAAGCATAACCATTTTCACTCATTCTAATAGCCCATTCTTTAGCGT
CTGATGGCTTAATACTGTCAATACTTCTTACACCTAACTTGTCTTTCTTCAAAATATCCA
TAAGATATTTGCGTCCAGTTTCAGTGTTTTTTCTAACCTTTGGTCTTTGAGCGTTCTGTT
TTGCGTAAAGCTGGCAGAGTGTCATTTTCTTTCCTACAACATCAATACCATCATGAATGT
CTTTCTGTAACTCTGCGATTTTCTCTCTAAGTGAGATACAATCACGCTTTCCTGCTGGTA
CTCGGTCTGTAGCCACAAGTTTCCACGAGTAAACAAATTGCGGTTCTCCAAATGAATCTA
TATATTTGTATAAGTATCTTCCGTCTTTTCGTTGGCTCTCTCCAGTCTTTAAGATTCGAC
CTTTATTGTCACGTCTTTTTTCTGACATGGCATTTGCTCCTTTCCTTTATGGAAAGAGCC
TTGATACGACTTAATACTATTTTATCATATACAAGACCCTTTGGCGACGCTAGATTGCGT
CCAATGTATCTATAATTTTTTCAAATTGTTTTCGTTTAATCTGAATACGATTGCCATTCA
TAATCAGCCAATTTGCATTTTTATTTTCCTCTGCCAAGCGTCGTAGCTTGTTTTCGCCAA
TACGAAAATATTTTGACGCTTCTTCAATGGTTAGGGTATAACGTTCCCAAATAGGAATGT
CAGTCTGCTTCATAAAATCCTCCTTTCCAAATCACTTATTTGGATTTCATAAAAGTTGTT
TTACCAGCAATCGAACAGCTTTAGCAAAGCTCACGGGAGTTCCACCCCTGCATGGTTCTC
ATGTAGCCATACTCATTGCCTGCGACGGTTTTATCACGCTCGGACTATTGACTGTATGGG
AGTATCATTATCACGATAAGAATGTCGTTGCAGGCAATCCTGCTAAAGATTGCTTCTCGG
ATCACTAACATGAATCGCTCGCTATCTTTATAAGATAGGTCATGGCGGTTAGTTCCGTTG
GCTCTTTTCTTATCGAAACGTATTCGATTACTTTTATTCAGTTTTCAAAGAACAATGGCT
CGTTAGCCTATCAAAACACATTGAAAGCTCAATATGCTTTGGTGGAATAACAAACCTCCC
TGTTCGGGAAGCGTGGAATGGTTTAGCACGCTTCCACGAAAGGAGAGAGGATATTACTTA
ATTTCAAATGACAAAATCTTTGTAATCAGTCTGGTTTCCATTCTTCCACGTAAGACTTCA
TCAACGACCATACTTTGATTGCCATATTCATCTTTCATAAGTCGTAGGGAACGCTTCGTT
ATGTACCCTCTGTAATGATGTAGAATCTGGTTAATCGCTTCGGTATCGCCATCTGTTGCC
TTTACAATGAGAGGAAAGGGAATCATAGGATATTGTGTTTTCATTCTTCAAATTCCTCCA
TAAACTTTTTAATTAAGGCTAGTCCACTGGTTCTATGCCGATAGACAGTAGAACGGTTCA
ATTTCAACAGGTCTGCAATTTCTGAATCGCTCATGTCCATAAAGTAAAACAGCAGTAGAA
TTTCACGTTTCTTGTCTGGCAACTCACGTAATGCTTCACTCAACAAATCATTTTCAACGC
CTACTGATAACCCATTGAGTGTAAAAATCTGAAAGTCAGTTGAATAGTTATCTGTTGTCG
CAAACTGGCTAACAAGATAATCGCCAACATCCGAAAAGGACACCTCACGCTTTGCAATCC
TTGAAAGATAAAGCATATAATTCTTTCGCTCGTCTTCCATAGCACGTTTACAGATATAGT
CAAACTGATTTTCTATTGTGGTCTGAAAAGAAGATGGTTTCATGTTTCTCACCCCCTTTC
TGTCTAGGAAAGGAAGTGAGCCTTGCTCGTTTATCTCCTTTCACTCTTAGTCCCAATGTG
AAAGGGGGATTTGTTGCATTACTGATAAATAAACTTTGTAAAAAAGTTCTGAATAGCCAA
AAAAGCATATAAACAGATTTATTTCTCTGTTTACATGCTTCTGTTATTCTATCTATATGA
TTTATAAAACCACATTGGTGGACGTACTTATCTATTGCAGATAGACGACTTTTTTTGACA
AGAACCCAATGTAAGGAAATTTATTGTATATGATGTACTTCATGGCGACGTTGACCTCCA
ACAAACCGCCATTTGGAAGTAATATACAATATTTTAACAGCGTAAATAGCACTACCATAT
AACGGTTTTTTTTATTGGCGTTTAGTAGTGCTTTTTATTAAATATAAACCTATAAACCAT
ATAACACGTTTTTCTATACCTGTTTTTAATTCAGTAGGAACAATAAAATGTATAGAGGTG
GTCTACTATGCGTAAAAAAGAAGATAAATATGATTTTAGAGCCTTTGGTTTAGCCATTAA
AGAAGCTCGATTGAAACGAGGTTTAACTCGTGAACAAGTGGGAGCATTGATTGAAATTGA
CCCACGGTACTTAACTAATATTGAAAATAAAGGGCAACACCCCAGCATACAAGTTCTTTA
TGACCTTGTATCGTTACTTCATGTTTCCGTTGATGAATTTTTCTTACCTGCTAATAACTT
GGTAAAAAGCACCCGACGATTACAGATAGAGAAATACATGGATAGCTTTACAGACAAAGA
ACTATCCTTAATGGAATCTTTAGCCAGCGGTATCAACGAAGCAAGAAACATCGAAGACTA
ATTAAAAGAATCCATACATAACGGAAAGAGCCGATAAAATGAGATTGTATTAATCTCATT
TTATCGGCTCTGCGTCTTTGCGTCTGGCTCTGTAATCACAGTTACTTTGAACTGCTTTAT
TTCAATTAAATTTTCTTGTCTGCATTTCGGACAATAGAGGGGGAATTTTTTTAATTCAGT
ATCTTCCCTTATCTTTAATCGTGTTTTATTTCCACATACAGGACACAATATCCACTTGTA
GTTTATAATAACTATCTCCTCCTTTACACTTTAATTCAAATCTTTATTAAAAAATATTTC
ATCTTATTTAACAAGAAACCATATTTATATAACAACATAAAATACACTAAGTTATTTTAT
TGAACATATATCGTACTTTATCTATCCGACTATTTGGACGACGGGGCTGGCAAACAGGTT
CACCGGTAGTAACATGGTACCCTTTTAACTCTGTTAAACAAACACTACGTCCATTTGTAA
AGAAAGTTAAATCACTACGATATTCTTGAATACACCGAGCAGGGATTTCTCCACTAAGAA
TGACCTCATTATTTTTCAATTGAGTGTCTACGATGTTCGCACAATATTTAGGAGCATCGT
TGTATGCTCGTGAAAGATATTCCTGTGGCGCATAAATTTTAAAACTAAGATATGGCTCTA
ACAATTCTGTTCCAGCTTTTTTTAAGACTTGTTCCAATACAATAGGAGCAAGCATCCGAA
AATCTGCTGGGGTACTAACAGGGCTATAGTATAAGCCATACTTAAAACAGATTTTACAGT
CCGTCACATTCCAACCATACAATCCTTGTTCACAGCCATAGCGTATCCCCTCCATAACTG
CATTTTGAAACGATTGATTTAAGTATCCAAGAGAAACCGAGCTCTCATACTGCATTCCAC
TTCCCAACGGAAGCGGTGATACAGATAAACCAATGGAAGCCCAGAAAGGATTTGGCGGCA
CTTCGATGTGAATGGTATATTCTGCATTTTTTAACGGTCTCTCCATATAAATGACTGTAG
GCTCTTTTAGTTCTATCTCCACATGATACTTTTCTTGCAACAGTGCACTAATCACTTCCA
TTTGTACTTTCCCTAAGAAAGAAAGTATAATTTCATGTGTCGTAGAATCCACGTAATATC
GTAGAAGCGGATCACTATCTGAGATTTCCAAAAGGGCATCAAGCAACATTTCTCTCTGTT
CAGGTTTACTCGGTTCAACAGTTGTTTGTAGTAGAGGGTGCGGATTTTCAATCTTTTTTC
TCTGTGGCAATAGTTTTGTATCTCCAAGAACACTATTTAACTTCAAAAACTCATTTTGCA
AAATAACAATTTCTCCAGAATAAGCTCTATCAATCTTACATAATTCACCATTTATTGAAG
TATACATTTCTGTAACTTTTATTTTTTCTTTTTCTGATACTCTAACCGAATCTCGTAAAT
GTAGTACTCCACTATAAAGGCGTATATATGCAAGACGTTGTCTTTTTTTTGTATATTCAA
TTTTGAAAACATTTCCGCAAAGTTCAGACGGACCTCGATGTGTTGATGAATAAAATTTAT
TAGTAATAACTTCTATAAGGTTATCAATCCCTATATTACTTTTTGCACTTCCATGATAAA
GAGGGAACAGAGAACAATTCTGAAATCTTATGCTTTCCTCTTGTTCGAGTTCCAATGCTT
CTAATGATTTACCGGACATATATTTCTCTAAAAGGTCATCGTTTCCCTCTATTACCGTAT
CCCATTGTTCAGATTCGGTAAAGTTCGTCACACACATATTAGGATACAGTTCTACCTTCT
GTTTGATTACAATTTCGGCAGAAAGTTTCTCTTTAATATCCTGATAAACCGTTGATAAAT
CAATTCCATTTTGGTCAATCTTATTGATAAAAAAGATTGTGGGAATCCCCATTTTCCTAA
GTGCATGAAATAATATACGAGTTTGTGCTTGTACGCCATCTTTTGCAGAAATCAGTAGAA
TTGCCCCATCTAAAACTGATAATGAACGATATACTTCTGCTAAGAAATCCATATGTCCTG
GCGTGTCTATGATGTTCACCTTCGTATTTTCCCACTGAAAAGAGGTTATTCCTGTCTGAA
TTGTAATTCCTCTCTGACGTTCTAAAAGCGTATTATCCGTCCTCGTTGTACCTTTGTCCA
CGCTTCCTAATTCTGTAATCGCTCCACTGTTATATAATAAGCTTTCTGTTAAGGTAGTTT
TTCCTGCATCAACATGAGCTAAAACTCCAATATTAATAATTTTCATGTGATTTTCCTCCA
TTCAAAAACCCAAAAGGGCATAAAAATCCCAGTGATAAATACTTTTATCACTGGGATTTT
TATGCATAACCATAGGCATACAAAGCATACAGATATTCTCCGGATACTTTAGAATCACAT
GATAAAGGTATTCTTAAACTGGGTACAAAAAACTAAGCCCTCCTAAAAAAGGACATCCAA
TTATTTGTTCCCACTATCAAATTGACAGTTTATTTAAGAATACCTTGCCGCATATTTATT
AACTCCTTTTAAATAGATACTTAAATAATAGCACGTAAGAGCATATTTGTAAAGGAATCT
CCAATTTTTTATCAAAGAGAGTACGTGATTACAAAATAGCTGTAATAATGTACCAATATT
TGTTATTCTATAATCTTCCAATTACTCCCGTTCTTTTCAAGTACCAAATCAAATTGAGAT
ACCTGCGTTGCTTTGGTCTGCTGGTCGATATACTCCACTGTCAGCGATACCGTGACTTGA
TTATCCTTACGATTGTGAATAGGATTTACCAGTTCTTGAAAGATGTACTCTTTTCCGATT
GGTTTTAATATCCCGTCATTCACATAGTAGGAAAGTTCACTGGCTGTCGCTGTAGGATAG
AGCTTGAAGAACGTCGTTAAAAACTCATTGATTTCATTGGTTGTAATGGAATCAACCGTC
CCCTCACTTTCAATGGCTTTTGGTTTATAACTTGATTTCTTAGGTATGTTGGTAATGGTC
GGATTCTTAACCAGTACCATATTTCCAGAACCATCTACATAGACACTCACTATATAAGCA
GAGTGGACGGTCTTTGTATTTTCTCCCTCTGTAATGAGCTGGTCTACACTGTAGGTTACA
TTAAACTCATTGTCGCCAGTTGGCTCTACCGTCCATATCTGAAATCCTCTTACAGAAGAC
GATACAGGAATATCTTTGCGTACTGTATCAACATTGAGAGCTTGAAGTTCATCTGTCAGA
TAGCCTTTTAGACTTTCCATTCGATTATCAATGGACTTATCGGATTGCTCCCATGAATAG
TAGACTTTCGCAAAGTTCTCTACAAAATTTTCTACATGATGAGTATCAACGTATTCCTTT
TCTATGATAGTTGTTTCGTGAATAGTATGAGTATCTATAGCTGTAAAGTGCTTGAATATC
GCAAAGCTGAAACTAAGCCCTAAAAGTACCCACAAGGCAATCACAACCTTTTTATGAGGA
TTGACCTTATAGACACGAGGTTTCTTTTCCTTTGGTATCTGTTTTTCTTTATTCTGATTT
TTTCTAAATTTCATCATTAAATCTTCCTTTCTCATTGTTTGATTCGTCCTGCTCCCACTA
AATGCTGTTGCCAGTAGGGGCTTGTTAAGTCGGCATAACCGATTGGGTCGCCTGCATGAA
ACATACGGTTATTGCCAAGGTATATCCCAACATGAGTAATATAAGAGCCAGCGTTATAGG
TAGAATGAAAGAAAACCAAATCGCCAGCTTGTGCTTCCGATAGTGGGATATGCTGGGTCA
CATCATATTGCTGTTGTGCGGTTCGTGGTAAGTTAATTCCAGCTTTTCCATACGTCCATT
GTGTCAGTCCGCTACAATCAAAAGAAGTAGTCGGGGAAGCTCCACCGTAAACGTATCGCC
AGCCCTCATATTTCAGTGCTTCGTCCATGATGGCTTGTACCGTATCATCATCAAACTCTG
TTGTGACAAGATACTGCGTTACCAGTTGCACATAAAACATATTGCCATAGTTGTATCGCC
AGCCCCCATTGATAGGTATGGCTATGGGATTGGGGTAAGACACTTTTTCGCCACCTGAAT
ACTCTTTTGAGAAACTTTGAGCCAGTTCAAAGGTATATTTATTTCCACGATTAGCCACAT
ACCCTAAGAAACCACCACCATAATTGTAGGACTGGATAACCGATTCTAAATCTACACTGA
GCCTTTCGCTACTGGCTAATAATTCACTGAAATACTTCACACCTTGCTTAATGGATTCTT
CTGTACTCAATGAATTAGGTGGAAGACCGAGGGATTCCGAGGACTGCATAACATCTTCCG
CAGTACCGCCCGATTCCACCTGTATAATCGCAAGAAGTATGTTGACATATTCTTCAACGC
CATATTCTTTGGCATATTTTTCTACCATAGGCTTATGAGCCAGCACTTCTGCGGAAACAT
TCACACCTCCATAATGAATATTGGAAATTCCGCTGTCCTGTTCATCTGAAAATAAAATGG
CAACAAACAGAAGCAGTGAGAAGACCATCAAGAATAATCCAGAACCACCAATCACTAAAG
TTTTCAACTTCATGGTTTCTTACCGACTTTCTTAATGGTGGCGGTTTTGATTGGTGGTCT
ACTTCTTGTATTTTGTAGTGGTACTCTTTGAACAGTAGACGGACGTTCTTTTGTGATTGG
ACGTTGTGAAGTTCTATCTGCTGTAGTGGTTGAAGTTGCTGGCTTTTGAACGGTTTTTTC
TTGAACGGTATTGCCTTGGCGTTCCACTTTTGGACTTGAAAAATCGGACTTAACTGCTGG
ACGCTCTTGTTTGGCTTGTTGAGATTCCTTATATGAAGTCTGAATATTAGACTGTTTTGA
GGTCTGTTCATCATGATATTGTTCTTGTCTTGTAGTCGGTCTTTCATGAACAGAAGAAGC
AGGCTGTTTTTTCTGTTTGACCTGTTCCATTTCAGAGCGACGCTTCGCAATGGTTTTTCG
CCTTTGTTCCTGCTGTTCCTTGCGTCCACTGGCTCTGTCCGCTTTGGTTTGAGAAATACT
ACTGGTTAAATCACGGACATTCTCTTTTACTTTGGATTTTCCTTGATATACTGCATATCT
TGCATTGGTCGGCAAATCTTTAACCTGTTCTTTCAAACCACTAGCAGTGTCTACCATTCT
GTCTTTGGTATCAGCTACTGTACCGATGGTTTGACCGATACGTTTTCCAAGTGTTGATTT
TTCCTTTCCGTCTGGTCGGGAGTGATCTGCTTGTGTCCTTGCAGAACTCCCGAACCCGAC
TGTCCTTTTTTACCTGTAACAATGGCAGACCCAGCCCCTAGAGTAGTCATGGAACGTCCA
AGTTTCCGCTGTAGACGGTGCATGTGAGCGTGCATAAGCATACGAGGTTTTCTCATCACA
CGACTTCCCACACTTTGAGAATCGTTACTCTGTAGAGAAAACATACTCATTAAATCGCCC
AGCTTGAAGTAGATTCCTGCAAAGGTCACAATCTGTAGAAAAGCAATCAAAAAGAACGGA
TAACCAGCCGATAAGGTATAGAGCATGGTTGAAATACTAAATGCTGTCGTAATAATCAAT
GTGATTCCAGCTCGTGTCAAAATGGTATTAAAGAGCTTTGTTATGGCTCGTTTTGACATA
CCATCAAATGATGGAATCATGCTTAAAATAAAGCTCACAGGCAGAAACATAGCATAGATG
ATAAAAAGTACCTGCGAGAAAATCATGATTCCTGTTAATAGGAATACAAATATGGAAATC
CCAATATTGAAGACAAATAGGAAGAAGACTGTACCTAAACGGTTAATGGTCTTTGTAATG
GTTAGATTGGTATTGCTTCTGTCTTCAATTTCTTCCGCAACAATTTTTTCTCTGTCTTCG
CCATTGTTGGAATCTGGGCTGGTGGAGAGCAGGCTTTCCACACGGTCAATACCGATACTT
TCAATGTCTGAACTGTTGTATTGAAGCAGTAGCCACGGTTGCTGAACCTGTATGGAAAAC
AGGCTATCTCTGATTAAGTCCACGCTGTCCTTGCCTTGACTATCGGAATGGGGCATGACA
ATCTTCGTGCCAAGTGATAAACTGGCATTACTGATGTCTGATGAAAAGTCATTGATTTTT
TTAATGTAGTCGGGAGCGTAGGCAATAAAGGAAGCCGATAGGATAAACACCAGCACAAAA
TTCATAATGGCATGAATTGCCTTTGTGGTTTCTCTCTTTATCAGTCCCGTATAGGCAACA
TAAACCCCAAGAACCAAAATCAAGAGTAAGAGGAATCCAACATAGAAACCCTCTGTTGAA
AATCCGTTTGCACTCACACCAGCTAAGGTCTGCATATTCTTACCAATGGAATCTGCTGTA
GCGGAAATGAAGTCTAAGGAATAGGCTTCCTGTACTAAGTAACCTGTCGCATTGGAAACA
TACAAACTGATTGTCCAAATAAAATTGGTAATGGCATATAGTCCATACATGACCTGTTTT
CCAATCCCGTCCGACCAGTTCCACGGAAGCCAGCCCCAGCTATTATCCACATAAAAATCC
AGTTGATAGTTTTCAAGTGGGTATCGGCTGTATTCATTTGCCACATTGACCGTATCATCT
ACCAAGCCCGCAGCTTGAACCACCGTTCCCAGCATGGCTAAAAGAAAAATGGCAATCACA
AGTGTGAAAGCCACTGTCATTGCCACTTTACCTAGACGTTTCAGCGTCCAGTTTGATTTT
ATTCTGTTTACTATTGATGGTTTCACATTTACACCTCTTTTCGCACAGGTGGTCTGGTAT
CAAAGGCATGGAGCAGTTCTTCAAATACAGGGTGGAACTGTATCACACCGACACGACCAT
ATAAATCACTGATAAGGCATTGCCCGTTTTCCAAATCACGCAATCGCTTCTGATTGTTTT
CGTCCTCTGGGTCTACACCAAAAAAGGCTAAGGTCTTTTTAATCTCGTTAAGGTCAGTGG
AACGAAATGCAAATTTTAAGCCGAGGTTATTTTTCAGTTTTTCATCTAAGAGGTCGTCTG
TATTTTGGGTCACGAAATATACCCCAGCGTTCATAGCACGACCAGCCCGAACCAGCTTCA
TAGATAGTGTTTTTCCTTGTGCTACCTGTAAAAAGCTCCATGCTTCGTCTAAATCTACAA
TCTTGAAAATGCTTCGGTCTGTATGGATAAAGTCTAAAGCAAAGGTACTAATGACAATCA
GCATAGCAACGGATAAAAGCTCCATAGTGGTATATTCCTCAAAGGAAGTTTCCTTGTCGG
GAAGTACCAAGTCCGCAACCTGTATAATGTTCAGTTGTTTTTCTAAGCTGATAGACTGCT
CCACATAACCATTACTGAATAATAAATGTGCAAAGTCATAGTCTGTAAAACTTTCGATAT
GGTCGGCTATACTGGTACTTAGTGGCGTATTCTCAACCCGTAATTCCTCAATCACTTTCA
TCAACCCTCGTACTTCACTATTGGTTACTGCACGAATGGCTTTTCTAAGGATTGGGAAGC
GTTCCCCATCACGAGAGGAAATCCCCGTAAGGAATGTCAGAATATCAATAGCCAGTGATT
CAGAATCTTTGGGATTTTTCATAATCACATAAGGGTCAAGTAAGCCTTTGTTTTTCTCAT
CAGAAGTCAGAGTGACGATATTGATTTCATGGGAAATCTCTGGCAAGGTTTCTTTCCATC
TGCCACGTTCTGCTTTTGGGTCTACAATCACTGCTTGTGCCCCATAAAGCACCGCATAAT
AGACGATAAGGTTATTCGCAAAGGATTTACCACCACCCAGCGAACCAACAAAAGCCGACG
CTAACGCATTGGTTACTGAACCCTTAACCCCTTGACTGGCAAGAGCAGGTTTCAGATAGA
CATTGCGTCCAGTATCTAAGCTGTAGCCAACATAAATCCCCTCATTTTCCCCCAGCATTT
GAGTAGCACCAAAACCTAAACCAGCGAGGAAATCAGAGGTCACGTATTGAATATAATCAT
TCATATAACGCTTGCTGGCAGGTAAAAATTCTTCATGTAAGCCGAGCATATCCCCAAATG
GTCGTACCAGTTTTACGCTTAAATCGTCATAAAAATCTTTCACTTCATTACAACGACGTT
TGAGTTCGTCAAGATCATTTGCTGATACCCTTACCACATAAGACAGCTTGTACATAGATT
CCTTGCTTTGGTCTAAATTGGTTTCCAGCTCATTCACACTTTCCAGAGCTTCCGCCACAT
TGGAGCTGGTTTCATTATCACTTTGCCAAGCGTGGTTATCCAAGTCTTTCAGTTCTTTCT
TTTTATTGCGGACAGTAGATAGGGCTTTACGATTCGCTACAATTTCCACATTCATTGACG
TATCAATCGGGAATGTAAATTGCTGTTGCTGGTAGTAGAAGATTTCAGAGGACGGGAAGT
CCAGTTCTCCGACAATGCTGTTAATGGTAAAGTAAGCTACATAGACGGTTTCATCTTCCT
GCTGGATTTTCAAATATCGCTGTTTTTCTTCCACCAAACAGCGAGTAGGCTTAATCAAGT
CATAGTATTTAATCAGCGTTTCATTATCCAGCTTTTTCTTTGATAGATGGTACTCATACT
CTTCATAGGCAGTGCCTGTCTGTCCGTAAAGGTGTTCAATCAGATAGCCGAAGTCGTCCT
TATCTAACCTGCGGATTTTGAAACGACGAGAGATTTTATTTTCTAAGAGCTTTTCCATCT
TCTGAAAACGCAGGATTTCATCATTACTCATACTAACAAAATCGCCCATCAGCTTATGGT
TCACATCATAGACAAAATCAGACAAAGCATTTTTTGCTTCAACGGTAAGACTTTTCATAG
AAAACTCCTGATCGTTGAGAAGCAACTTAAAGCCGATAAAGAAACGGTAGTTCACTTGAT
TTTCGCCAATCATGGATATTAAAGCGTCTGTCTGTTGGTCGATTTTGTCATAGGCAACCG
CTTTGAGCTTGCCAGTGACTTCATTTTTGGAACGCTCTTGTGCAGAACGTATGCTGGATT
CTGTACTGATTTGTAAAGCATGAATTTTGCCATCACGATTTTGTGCGATAAGCTGTCTGA
AAGAATCATGCACTTGTATTTTCTGTTCTGGACTTAGAAATGAGTAATTGTAAGGAACAA
GCTCATAGTAAGCATAACATTCCCCGTCTTTATTCCAGACGAGATTGTTTTCAATGTATT
TAATTGGATATGCCATAAAATTCACTCCTAACTGCTGTAATGGCTTCTTGTGGCTGGTTT
CTGCCAAGCGTTACTTTTTTTCCTGCATAGGTCAGCTTTGGTCGCAGTGCATAAGCAATG
ACAGACTTCAAAAATCCATAAGGCTTTTTACCATCAAAAGTTTTTGTAGACATAAACCAT
GTGAAAGCCACAGGAATCCCAAAGTATTTGAGAAATGCTCCCTCTATCATGGAAAGAGGG
GGCAAGTTGCCAAGTATCATCACTGCAAAGAGTGACACGACAAACCATGTCATTTGCGTA
AAGGTTATGGGAAACGGAAGTCTAAAATCATTGATAGAATACAGTACCTTTTCCACAGAC
CAGATACTGGTATAGCTTCGTATTTTCTTCATGTAATCAATCCTTTCATAAAAAATAGGG
GTAGCTGATTGAGCCACCCCGTAAAATAGAAAATCTGCCAGTAGTAATGTACCGACAGAT
TTAATAGACGATTTCAAAAATCCCATGATTGGTTGAGATAAACGTTCCTGAAAGGTCTAA
ATCCCGACCATAGGCTTGATAATCAATATAGTTTTGAAGACTAGCTGGTACTTCGCCTAA
AGCACCCGTTTCTTCAATGTAGTAGCGTGCCACGTCATACATATCATCACAATCGGAATG
AATGATAATATCCTCTTGATGTTCGCTTAGTTCTTCAATGCTTGAAAAATGAGTGAGCAG
AGCAGATAGCTCCGATTGTAATTCTTCGGGTAATTCCGATACCATTTCCCATAGTCGATT
GAGTTCGCCAATGGAAGTGTATTCGTCAACCGTAAAGGGTAACTCGTAGTCATGAATGGC
GTATTCCTCATATTCATCATTCAAGCCGATTTTCTCTTTGACTTCCTCAAAGTCAATGGG
AAAGGTAAACCACGCACCGACCAATTCGCCCTCATTGTATTTGCCTAAATTCGCAATATA
GACTTGCATATCGTCCATATATTCACGTCCTTTCTTTGTAGAGATTCAAAAATCCCTACC
GCACTTCGTTTGGTGTACCATTCCTTTGCGGAACATAAGAAAACCACTTATATTCCACAA
AAGAACGGTTTTATTTAAGCACCAATAATGCGATTGAATAGCTCTAGTAAAATGTCTTTT
ACTCCAGCAGCGTTGAAGACTAAGCCAACCGCAATAATCGCAATAATTAAAAAGCCAATC
AGTTTGCTAAACTCACGCTTGAAGCCAAGATACAAGCCAATCACAACGATTGCTAAAAGC
ACCAGTGATTGAGCGTTTGATAGAAACCAGTTATAAAGGTTTTGTCCAAAATTCATAAAA
ATGTTCTCCTCTCTATATTCAATGAATTTGTATTTGAGTTATTTTTTTGTTGTTATCACG
TCCTGTTCTTTTACTGACTGTTGCTTCAAAATCTGCTTGTGTCGGTCTGTCAGTTTCGCA
TGGTCGAGAATGTCTTTTACAACCTGCGTCTGGTTGATTTCATCAAGTTTAATCGCAACC
TTTAAGGTCGGGGCAACTTGATGAGATAGCCAGTTCAGCGTCCTTTGGAAGGAGTAAGGC
TCTGGTTTTGTGGTTAGTTTTAATCGTTCACGATTGTTCCCAATAAACCAAGCCCATTCT
TCATTCAGTTTCCAATCAGAACGAGGTTTGGAATCGTCTTTATCTACAAAACGGATATAC
CGATTGATAATTTTAAAGGCGGTATGCTCTGGATTGTCATAGACGAGTAAATCACGGACT
GCATAATAGGCACGCTCATTTTTCAATCGAATCTCAAAACGGTTTTTTACTTCTGCGTCT
TCAATGGGAATATCATTTTTCTTGTACTGCTCGTAGTCCTTTTCATAGATACAGAAATAA
ACTTCACTTTGTAATGAACCGATATAGAGGGTGTTTCCCATACATTCCTTTTCCTCTTTG
CGTACCAGTTCGCCACTGCGATAGCTTTTAAAACTGCGGAAGACGGAGATACATTCTTCC
TGTTGGCACTTTTCAGTGAGTACAGGGATATTTAAAATCCCTGTCTTATCGTTAATGGCA
AGGTCAAGGCGTTTCATCACACCGCCAGCCACCAAAACGTCCATAAAGAACTCATACCAG
CTTCTTTGTTGTGCCAGAAGATAGCTTTCAAATTGTCTGCACCCACGACCTTTCAATTCC
ACCAGAACTCCTTTGTCCAGTTCATGGGAGCAAAGGACGAATATGTCGCCTAAAGCATAA
TGCTCTGAATAAGAATAGAAACCATAGTCCTCATGAAGAAAATAGGACAGTTTCAGTTGT
AAGATGTTTTCGACCACCTGCTGTACGTCTGTTGTCGGAAAGCGAATTCTTACATAATCA
AACAGCATTTCAAGGGGAGCGTCGGGATTGAAGCGTTCCAGAGCTTCCCAAAGGGACTGC
TGTAAATCCTCTGATGGCTTGACTTTTCCTGTTTCAATATCGCTTAGATACTGCCTTGTA
ATACCAGTCGCAACAGCTAAACGGTTTTGAGATAGTCCATAAGCCAAGCGTTTTTCTTTT
AAATGCTGTAACCAAGTTTGTTCATTCAGTAAAAATCCCTCCAATCAAAAAGGCGTATGT
CAACTTTTAAAGCCCATTTGACATACGCTGAAATTTTGTAAATCCCTTGTAACCAAAGGA
TTTTCTAATGTTTTTTTGACTGTTTCCTGTCGATTTGTACCCCCCTGTTAGATACGGGGG
GTTAAGTGCTGGCGTGGCTATTGCCACACCAGCCAGCAAGATCAGTCCACACCTGCGACT
TCCGCTTCGCACGTCGCCTGCGTGGACTGTCTGCTGTTGGATAACTTTTTAATTTCCTCC
AAGAAATCATATCCTTTTGGTACAAGGGGAGTATAAAACTCTGATATGACACTTGTTCCT
ACATCAACATAGCCACGACCTTTGATTCGCTTTAAGAAGAAATCCTTTTGTACGTCACTG
CCAAACATCATGCCATAGCCCATTTCAGACATACGACCTAAAGCCACTCTGAAATTAAAC
TGATCACGGATTCCGTCGCCTAAATATTTTGCGTCTGGACGTTGACAAGCCAGTATTAGA
AAGAAGCCAGCTTGACGACCTAACATGACAATCTGTTTCAGCTTATTCATAACTGCGGTG
TTTTCTTTTGTTCCCAGCATTTCCATGAAAGCGACGTATTCATCAAAGATTAAGAAGTGT
GCCGGGAGACCTAAGTAAGCATAATTTTTGCCAGTCTTATAGTTCTTCATCTGCTTCATT
TCCTCACTACGTTTCATCATTTCTTCATAGAATGTTTCAATGCAAGAAAGCAAGTCTTCT
TTTCTATAGTAGACATTTGCCATCACAGAACCTAAGTCCGCAAGATCAGCATTTTTCGGG
TCAAGAATATACAGTTTTGAATCTGTATGAAGCAAGGCTTCAATCAGTGTCAGTATAAAG
TAAGTTTTACCGCCACCTGTACCACCAGCAATCAACATATGAGGGAGCTTATCATATTCC
CACCATACGTTTTTCATTAAGCGAAGTTTACCATCTTTAGCTTCTACTTCATCAATAGAA
ATACGACTGGCTATGGTGTCATAGAGCAAAGTATATTCCACATAGGAATCCTTTAACTCT
TTATCCGTCAGCTCACAGTACAAGCCACTCTCTAATTTCTTTTCCAAGTGTAAGAGTTGG
TCTTGATATTTTCCCAGCGTGATTTCCACCCGTATCTGTATCAAGCCATTTTTAAGTCGA
TAATACATTTTAGGGAAGTAGGTTATCTTTTCCTTTGTACGACCAGCACTATCTTTAAAG
AAACCCTCTGTTTTGACCTGTTCAGATTCATACCACTTGTTTTCAAGTATCATCTTTGCC
AGTTTTTGACGGTGGTAAAGTTGTTTAACCGTATCATAGCGAACCCGTTTGAATACAAAC
GCTACCAGCAAGCAGATAAGAATTGCGACACTGAAACTGATAATTAAATAGGGAATGTCA
ATCTTATCTGCTTGTGATAGGTTAAAATCCTGCCAGTTGATCTGCTGGATTGTCTTCACA
TGAAACAGTCCGACAACCAGCAGGAAAACAGGCAGGAGTGACGCTATCGTAAAATGAAAG
ACTAAATCTTTACCAGATGGGCGAATCCTTTTACCACGCTGTTTCATGCGAAAAAGTCTC
CTTTCTACCTAGCGACTATTTGTCTTGTGTCGGTTCTTTCTTTGCTTGTGGTTGAGCTTT
GAATGAACTAGAATCCTTTGTCAGCACAATATCGTCTGCCTTGATATACCAGTCAACATC
TGCTCCTTGATAGGTGGCAGTAGCAACGGTGTCCGCAATGGGATTGATAAGTTCCACCCG
TGCGTTATAATCAAACTCTTTCAAAGGCACGCTGGCAGGAATACTTACTTGAATCATGCG
TCCTTGTCCTTTGGATTTTAAGTCATAGGTACGTTCCTTGATTTCATCTGAAACCGACCC
GTCTTCATTTTGGATTCTCACTTCACGACGTAGAGCAGAGAATTTCAATTCTCCAAAAGT
CGTGTCTTTATCTAATACAATGCCATTTGCTAATCTCATCATTTTTCCTCTCTTTCTTTA
TTCTTTTATCATGTCGTCAGCATGTAAAAGGTAATTTGTAAAACCACGAGTGCCGATTTT
GTAGCCCTCTGCGGTAATACGTGGATTGACTAACTTCACACGTTCCTCAAAGCCGAAATG
TTTTTCGCCAGCTTCAGCAGGAAGCACCACCACAATATCATCTGCTCTTTGAACATCAGA
ATAGAGATTATAGCTTCTTGATAAGACAGTTAGCCGTCCGTTGATTCTTCGCTGAACGAC
TTTATCCTCGCCAGCAAATTCTAAATTGCCGAATGTTTTTTCCATGTTGGGAATCACAAA
TTTAAGTTCCATATTTTTACCTATCCTTTCTTTTTTATTGGCTGAATGAATGTTTGATGG
TCTTAAAGAGTGGGGAACGACCTTTTGATTCTTGATTTTTTGTTTTCATAAGTTCACTTC
CTTTCAAAATCGGGTAAAAAAATAGACACCTCATTTTTTGAAGTGTCTACCTATTAAATA
TTCAAATTTTATTGGAAGTATCTTTATATCTTCACTTTTCAAGGATAAATCGTCGTATCA
AAGCTCATTCATAAGTAGTAAATTAGTAGTAAATTGAGTGGTTTTGACCTTGATAAAGTG
TGATAAGTCCAGTTTTTATGCGGATAACTAGATTTTTATGCTATTTTTAAATATAAAAAT
TAGTACAAAGCTGTTTTACTCTTAGTGCATTATTTGTTATGATTGTTTTGATAAAAATTG
GCTTTTAACCATTGAGGAGATTGAGCTTTATGAAACCAAACAAAAAAAAGTAGGCGAAAG
AATTCGAGAAATTAGGACAAATCTAGGCTACAGTATGGACGAATTTGGAAGTTTATTAGG
TGATTCTCCACGAAGTTCTGTGAACAATTGGGAAAAAGGGGTCAGTATTCCTAAAAGAGA
TAAACTAGAAAAAATTGCGATATTAGGGAATATGTTACCAGACCAGATACTATATGGTCG
AGCAGATGAATATTTATATGATTTAATTGATAGCAGTTTCAATGTTAAATTCAGCGATAA
TATTCTTTATGAAATTTTTGAAAGTGTACCACCTGAAAAGCGTTCTTATGATGATTTGAT
GTGGTTAGCCGTTGCGAAATATTTTATTGATAATGGTACATATGGAAAAGTTGTTGGAAA
ATTCAATTATATTTCAATGCTAGGTATACCGAACCTTTATACAGGAAGCTATCAAAATGA
ATTTATTGAACAACGTGAAGATTATAAACAACAAGAAGTTAAATACTATGTATATGCAGA
TCCGGAAAAAAACATATTACACATTATGCCATTTGTTCCTAATGAGAAGAATATAGAACT
GCTTTATGAATTTCCTGAATTATTAGAACAACAAGCAGATCACGAAGTATTTACTGCAAA
TTTTGAACAAATTGGGCTTACCTTAAAAGGATCAACCATTGTGTATTATGGAATTGATAA
ACAAAAATTAGAAGCTAAAACACAGGCATATAAATATGATGAAGCGGTTGATTTATATAG
AATAGCTCAACTACCAGAAACTTTATCAATGTTTGATGATGAAATCCAAAAGCAAATTTC
GTTTTTAAAAAGTAAATAATTGCATATAAAAAGAAGTCAACAGTGTTTCATAACTGTTGG
CTTCTTTGTTTTGCTATTTAGTTTATAAGTTAGGCCAGAATCAAGTATATCGTAAGTCTA
AATTCTAACCTTTTCTCTTCTTTTTAAATTTTCAAGCTGTTTTTCTAAACTCTCAGTACG
TTGTAGAAAGTCATTGAGAAAGATTTTGAATATTTGGGCATTTGCATGGTATTTTCGAAT
GATCTTTTTTTTATTAATTGTTTCTTGTTCAAAATCAAAAAATTTGTTTAATATCTCTAA
TGTTGATGTCCATGATTGAAGTTGTTCAAGTGTTATTTCTAGCGCATTGATATCTTGTTG
AGTAATGATTTTAATCGGCTGATTCTTCTTTGTTAGTAATTCTTTATTTTCTTTTTCCGA
TGTCATAAGGTTTCCTCCTGCTATTTTACAAAATCCATGTCTATACGAACAACAATCTAA
AATTATTATACTATACCATGTTTATATAGACAACACGGGGAGTGAATATGAATGAACGAA
AATGAAGGTGGTAGAAAAGTGGAAGTGCTGATCAACGATTTATTAGCAGAACGTCAAATG
TCTTTAAGAGAACTCGCAAGATTGTCGGGAATTGAGCCTTCAAATTTAAGCAATTTGGCA
AATGGAAAAAGACAGAAAATTTATTTAGAACACATTGAAAGAATCGCAGATGCGTTGGAG
ATTGATGATATATCGAGGATATTAAAGTTGAATAGGAAGTAGTATTGGGGATATAAAGAA
TAAATATAAAAATAGTTAAAGATATTGTTAAATACTTTAGATTAAATGAAAAAATTACAG
AAATAAATTTGATAGAAGAAAAGTATAAAGCGAACTATTTGATTTTTAATATTTACTGAT
GTTTACGATGAAGGTGGAATATAAATGAAGAATGATAACACTCTTTCTGAAGAAGGAATT
GATACAGATAAAGGAATAGTTGGTTCAATTTTTGAAAGTATGCTATCGGATACTTTATCA
GAAATTAAAAATTTAGATAATGTTAAAATACAGAAGATAGTAGAAAATATAGGGAAATAT
GATAAAAAAGAGTTTTTGCAAAGACTTGCTGCACTAAGAATTCCCTTTGAAAATAGAGAT
AAGGCTGTATTATTGGATGCAACAACTACAGCAACACTGAATTGGTTATCGGAAAACAAC
TGGAATTTTAATGGGCTTTCAATGAGCTATGGTAAATTCAAAAAAGTTATTCAACAGATT
AACCAATTAGACTCTAAAATGGCTATTGATCCATTGGATAATCCCTATATAGATAATATC
CAATTTTATGGTAATCATAAGGTAATGCCTGGAATAAATTTTGCAAGCTCGTATAATTTG
CAAATGATGATCCAGTCTATATTTTTATCAAATCGTACAAAGTTATCTGATGAGAAAAAT
AGATATATATCCATTTTATTAAATGATAACCTTATGGTTTCTACCGATGTTTGTAAAAAA
TGTCAGATTCCAAACGAATTACCATCATTCACTCGCGAAATATTTATTCCTAATAAAACT
AAGCTTGAAAGTTATATGAAACTTGTGCTTTTAGTTAAAAAATTACCTGGAATACATGAA
ATATCAATAATGAAAGAAGATGTTGATTTAGAAAAGCAAAAACCATTTTCCCAAAACCAA
CATCTCTTTTTAACTAAGCCTTATCTGGATACTGGGGAAGGCGTACTTATATTAGACATA
ACATCTGTCGCTAACGCATTATCCAGTAAAATTGCCACAATAATATCTGAAGTATACGTA
TTTGAAGAAATGTGGAATGATATAAGAAAGTCTTTTAAGAGATTGAAACATGAAAAAATT
GCTGAGAATAATTTTGCTATAAAATTACTGGATGAAAGAAAATATAAGGAGGCAATTTTT
AATATTGCCAATGATAAATTACTTATAGCTTTTGGTATTTTTGGTGGTATAGAAGAAAAT
ATTGATTATACAGAAAAAATAACCAGCAGAGTAGAATTAATAGTAGAAAAACTAAATAAA
CATAATATTATGAATAATCAATTGTTCATAATTATAATAGTTCATACTTTAGGAGGAAGT
GTGTATATTTCACTTAAATTAAGTAATATATATAGAAATATTCCAATGGCTTACTTTAAC
GCAATGGAACTTAGAGCAATCTCACAAGTAGAAACTGATGATATATTTTTACCTAGATTT
ATGAAAGCTAAAATGCAATTATCGGAACCTGGACTGTTAGGAGCTTTTGGCGAAGGAGAT
TTTATACCCGCTATTATGTTTTCGGAAAATGATTTGTCGTTTTATGTTGCTGATGATATA
GACTATAGGGAAATGAATATTCATATAGGGATAGAAGATACCTCAGATTATTATTTAAAA
GCTCAGAAAAAATATAGAGAATGCTTATTTTACTCTACATTTGACAGAAATTGGTATACT
TCGACGAAAGAAGAGTTTAGTAATAGATATTTAGTTAACTACACGTCCGGTCAAAGATTC
CAGTGCTTTATTGAAACAAGGAATGGGAAAATTATTGAAGTTATTACAGAAAAATTTGAG
AGTAGTGGAGAAATCGATATATTATTTAATAGCTTTGATTTAGTCTCATATTGGTTGGAA
CAATACTTTTCAATAAATGAACTTTCTGAAAATCATGTAATATATTTGCGCATAGAAGAA
ATTTTAGAAAAATATTATTTAGTGGATGAAGTTAATACTGAGGAACCCGCAATAAATATA
AGCAAGACAGAAAACATTATTATATGGAATATTACTTCACCAATTTATCAAAAAATAGGA
ATGGCAAAAACAAGTAGTTATGAACGGAAGCTCATTAGTGAACTCATTGATACGCTTGAA
ACTTCTGATTTGGATACTTTAGATCGAATATTTTATCCTGAATATAAGAAAAAAATGACT
GGTTTGCTTATTGATGATAATGGTAAACTTAGAGTTCCTACTCACGGATTTCAACTTTTA
AAAATTAGTGAGTACGAGACGAACCAGTTGTTGGATGAGTTAGGAGAATACTTGAAGGGA
CAAGGCTATGTATATGGTGCGATTCCTAAAAAAGACAATCTACAATTTTGTAATAAAATA
GTTGGTTTTTTGTATTCTATTTTAGAAAGAGAAGCAAATGTATTCAATAAAAATCAATTG
TTAAAACTTTTAATAGCTCAAATTGAAACCCTTCTTCCTGTACAATTAAGAGGAGAATCA
TCCTATAATAATGATATAGCTCTTTCAGTTCAAGAGAAAGATCGTTTTTTTGAGCAGTTA
AATGAGGATAATAGAAATTCAATAGCGACTAAATTTTTGTTAGAATATGTAGTTGCATCA
CCAATTACTGGAGAACAAAATGTAGGAAAGTGGGAGATTGAGCGACTTTTAGCAATATGT
TCATTAATAATTGAATGGGCACACCGGAGTGATTATTTTAAATATAATTTTGTAGATACT
ACAATGAATTTTTTACAATCAAATAGAATTGGTATTAAGAAGAAAGACTTTAAAAATGTA
AATTCGGCAATGTTAGCTTCTAGGAATCTTCAATTGGCAAACTCTAATTTACCTATTTCG
GAGAACAGAAGATATGTTGAAAGAGTGAACCAACTTTTTAAATCTAAGTTAGATAGTGCA
TTTGTTGAAGCATTTGGATATTCATATGAGGAATTTAATTTAGTGATAGGAGGTCTAATA
GATACACACAATAATTTAGAGAAAATAGTATGGATTGAAGAGGAAGAGGAGTTAGTTCGC
AAAATATTTAATGATTTAGACAAAAAAATTAGTGAGATTAAAATAGTATCAGTATTAAAT
TCTATTGCTCTTGTAGAAAGAGAAAAATATTTAACTCCACCAATAGGATTTGAAAAACTA
GATATTTTCCCTTGGAGATTCAATCGTCGATTGTCATTCATTAGAAGACCTCTAGTAAAG
TATGAAAATAAGTATATGTTTGGAATTAGGAATGTAATACACGCTCATAAATATTTAATG
CGACTGATTTGGGGTGGATGTTTAAAAACAAATAGTCGTAAGATGAAAGATGTTATGTCT
AAATTACGAAATATACTAGGTGATGAATTTAATGATCGGGTAAAAAGTATACTCGAAACA
TATCCTAACTTACAAGTAATGAAAGGGGTATCTAAAATTGGAAAGAAACGTATTTCTGGT
GAAAATAATAATACATTGGGCGATATAGATGTTTTCGCTATTAATCGAAAACAAAAAAAA
TTATTTGTTATCGAAACCAAAGATTTTAGCTTTTCAAGAAATCCCTATGAATTAGCTATG
GAGCAAGAAAAAGTATTTATAGGAGATAAAGCTTTTTTAAACAAGCACTTAAAAAGAAGT
GATTGGATTCGCAAAAATTTAAAATATGTGATTGATAATTATGATTTAGAAGATGGAAAG
TGGGAAATTGTTACTATGTTTGTTGTTTCAGAACATTTGATAACAAAAGACTTGGTAGAT
ACTAAAGGTGTTAAATTTATTTCATTGAAAGAGCTAGATTATAATATGTTCCATTAATTG
GAAACTAGTAAAGTTTTAAAGTTATAAAAAATAGTATTGTTCTGATTCACGCATATTTTT
GGGTACGTCTTTAGGTACGATGGTCTTAAAATGTGGTGAAATTCATTAAAATCGTACCCG
TTGAAAAGTTACTCAGTTTATTGCTGTTAAAAGGTTTTCTAACTCGTTCAAAATCTCTGT
CACAGAACCAGGTCTTAAGAAAGCTCGTAAAGCTTCACAGTTCTCAAAACGTTAATTATT
TGGAGTCGTTGCGAACGTGTTCGCTTACGAATCAATTACAATGTTTCAAGACACTTTCCA
TTTTTTGGAAGGTGTCTTTTTTTATGGTAGCGACAGTGTGTGTTCTGTCATAAACCAGTA
TATAAAAATTCACATACTGACAATATGTTTATCTTTCTTACCAAGAGAATAATTGATTCC
GATTTCAGCAAGTATCCTCATTCCGAATAACGCACTTACGCAAATGATACATTTCTTTTT
AGTTGATTTCCTCATTTTGATCGCCGCTATTTCTTTTTTCTTTGAATTCATTATACGTTT
TTGGGAGATATTTCTTTATTAACTTTTTCTCTCTTGCGTTTTGGAGGGAGTAAGTTGCGG
TTTTTTGAGAGATTAGTATGTTTAAACTGAAGAGTTATTAAATAATTAAAGTATAGTAAA
TCAAAAAACAAATATAATAAATGAAATTTACGCCACTAATATTGCAACCCTAGCTTATTT
ATGCGATCCTAAATATAATAAAACTAACAAAATCAATTAGATTAGAGGGTTAAAATATAT
GAAAAAAGAAATTCGCGTAGTAGGAGCAATCATAGTGGAGAAGGGGAAAATTTTGTGTTG
TCAAAGAGGACCTGAACGTGCATTAGCAAATCTTTGGGAATTTCCTGGTGGAAAAATCGA
GAATGGTGAGACGGAAGTTCAAGCGCTTGAACGTGAATTGCAAGAAGAATTAAAAATAGA
AGTAACGATCGTCAAGGAAGAGTATGCTTTTTGTCGATATGAGTATGATTTTGGTTTCGT
TAATTTAACTACATTTATCTGTTATTTAGAATCAGGTGAACCTCAGTTGACAGAACATCT
ACAAATTAAATGGCTAACGCCAAATGAATTAAACCAACTTGAGTGGGCGCCTGCTGATAT
TCCTACTGTGGAAAAATTAGTAGAAAAAGGTGTGGGAACTGAACAAAATGGATAATTTAG
AATTGGCGTTACAAAAGGCATTTATTAATAAGGAAACTCTAGGTGACGAACTTACACCTA
AATTTATTGTTAACAATCCCAAAAAACATGATTATTTATTGAATACATTGAGTAAAGATT
TGAAAAGCTGTAAGACTTTTTTTATAGCCGTTGCATTTATAACACCTAGTGGCTTAAATG
CAATAAAAACACAACTGGCTGATCTGGCTTTGCGTGGAATCTCTGGAAAAATCTTAACAT
CAACATACTTAAATTTTAATGATCCACACGTATTTCGAGCATTGTTGAATATTCCAAATG
TAGAAGTACGAGTTTCTAAAAAAGAAGGTTTTCATTCAAAAGGATATTTGTTTGAGATGG
AGGATTATCAAAGCTTTGTTATTGGTAGTTCGAACCTAACAATGTCTGCTTTGAAACTTA
ACTATGAGTGGAATGTTAGATTAACTTCAAGAGAGAATGGCGAGATGGTTTCTTCTATTC
AAAAGCATCTCATTCAAGAATGGCATGAGGCACAGTCGCTAACCCTAGAATGGGTCGATG
CATTTGAAAAAAATTATCATCCTATTGTTAATAGAAAGATGTTAGTGCAAGATGTTTCTG
AAAACGAGTGTTTAGATACGCAATATATTTTGCCGAACTCTATGCAGAAAGAAGCGCTTA
GAAGTTTAAAAGCGCTTAGAGAAACGGGCGCAACTAAGGGAATGATTGTTTCGGCGACTG
GTACAGGGAAAACGTATCTAGCAGCATTTGATGTGCAGCAATTCCATCCTAAACGTGTAT
TATTTATTGTTCATAGTGAGCTAATTTTAATGAAAGCATTAGAATCATTCAAATTGATTT
TAGGTGGAAAAGATGATGATTATGGTGTTTTATCAGGGAATTCTAAGAATTTTGATGCAA
AATATCTATTTGGAACAATTCAAACAGTATCTAAAAGTGAATATCAAGAGCGTTTAGGAA
AAGAAGCGTTTGACTATATTTTGATTGATGAAGTCCATAAAGCTGGAGCGAAATCTTATA
TTAAAGCCATTGAATTTTTCAATCCCAAGTTTTTATTGGGAATGACGGCTACACCTGAAA
GAACAGATAATTTTAATATCTTTGAGCTATTTGATTATAATGTAGCGTATGAAATACGTT
TGCAAGCCGCTTTAGAGGCAGAACTGCTTTGTCCATTTTATTATTTTGGCGTAACTGATT
ATGAAAAAGATGGTGAAATCATTGATGAAACAACCGATTTAAAACGTTTGCTACAGAAAG
AACGAGTTGATTTTTTAATAAAAAAAATTAACTATTATGGTTATTCGGGAGATAGTCCTC
GAGGCTTGGTGTTTTGTAGTCGTAAAGACGAAGCAAGGCAGTTAGCAGAGATGTTTAACG
ATCGTGGAATTCCGAGTGCTTATTTATCTGGTGACCATAATTTTGATAAAAGAGAAAAGG
AAATTAAGCGTTTAGATACTGGAGAGATTCATTATATATTCACGGTTGATATTTTTAATG
AAGGCATTGATATCCCTAAAGTAAATCAAGTAATTATGCTGCGAAATACGCAATCTAGTA
TTATTTTTATTCAGCAATTAGGTCGGGGGCTAAGAAAAGACCCATCAAAAGAATTTGTTA
CGGTAATTGATTTTATTGGTAATTATAAAAATAACTATATGATTCCTATGGCTTTATCTG
GAGATAGTTCTCAAACTAAGAATAGTTTACGTCGCGATACAATTGATGTGACGTATATCA
GTGGTTTATCTTCAATTAATTTTGAAAAAGTTGCTCGTGAACGTATCTTTAAATCAATTG
ATCAAGCTAAATTAGATGCGATGTCGGAACTAAAAGCTAGTTATTTTAAGTTGAAAAATC
GGTTGAATAGGGTTCCTTACCTGAATGATTTTCAAGTGTTAGATGGCGTGGATCCATTGT
TGATTATAGGTAAAGAAAAAACATACTATAATTTCTTGGAGAGAATTGGGGAAACAGAAG
CTAAATTAAGTGAAGAAGAAAACGGTGCACTAAAATTTGTTTCTGTAGAATTGCTATCAG
GAATTCGCCCGCATGAACTTTATGTTATTGAAGAATTTTTAATGACAGATAAAGAACAGT
TATCTTTAGAGGAAATCACAGCGCTGTTTGATACGTTTAACCTGACGTATACGACAGATA
CTCTAGCATCTGTTGTTAAAGTCTTAGATTTATCTTTTTACGAATCAACAATTAGAAAAC
GTTATTTGTTATCACAAATGTTTAAGATGAAAGAAAATTGTTTACAAATAACAGAAAAAT
TCAGAGAGTTTAAAAAGAATTCTTATTTCATCAATTTGATGTTAGATGTAATCCATACAG
GGATTAACAAATCTATGGAGTATGATTTATCCCAACCGTTAAATTTATACAAAAAATATC
GTCGTAAAGATGTTTTACGATTATTAAATATGAACTTTAATCAAAATGAACAAAGTATTG
GTGGCTATACAAACAGTAATAATCATTTTGCTATTTTTGTAACTTTGGATAAAGGCAAAG
ATTTTAAAGCTGCACGTATTGCTTATGAGGATGAATTTATTGATGAACGAACATTCCATT
GGTATACAAAAGCGCCTAGAAATCTACGCTCGCCAGAAGTTCAACTTTTGCGGAATCCTG
GGGAATATAAATTTCATTTATTTGTGAAACGGAAATATAATCAAAAAGAGAACGAAACAG
ATTTCTATTATCTAGGCGAAGTAGCCCCTCTTCAAGAAACTATCCAACAAGTCGAAAAAC
AAGACAAAGAGGGTAAGAAAAAAAGCGTCGTTAAACTAGACTTTACCTTAGAAACACCTG
TAGAACCTAATATGTATGAATTTTTAACGCAGAACACAAACTAAAAAAGCCACTTTCCAG
AGGAAAGTGGCTTTTCCCATCCCCCTCACCGAGAAGACAAAATTTCATAAATCACATAGA
GTTCCCAGTTGGAAATCTCTATTCGATAAAACTGTTCTAGAGTATAGAAAATGTTTTTAG
CATTTTGGAAAAATGGTTTTTGGTTAATGGTTAGTTCCTCGAGGTTAGCAGGGATTTCAT
AGTCTTCAACGCCGAGCATGGTTCGCTCTACCATGAGCGCGTTGTGCATCATTAAGTTAA
ATTTCATTTTGCCGCTGAGTGTGAGGTCGAAGCGTTTTTCAATGTTTTTTGTAACGTTTT
CGACTTGTTTAATAATGACGTCAGGATTTAGAAATTCTAGTTTTTCTGACAAGCCTTCTT
TCGAGAAGAAGTGAACAAATTCGTTAATCATGCTATCAATGTTATTGGGATGCATCAAGT
TTTGGAAAGGTTCCATCAACTGGGTTCCTGCATCTTCGTCTAACATGTCTAAGAGATTCA
CGCTAGCAACATTCGTATGGTTGTCTAAGTAAGACGTCGTCAAAATGAGCGAGGTTTCTT
TTAAATAATTTTCTTCGGCGTTGGCAATGTCTAACGTGTTTACCAAATCTTTGTATTTTA
GAGTAATGACTTTAATGTCAGTATACAGGTATTTTTGACAGATTTGTTTGATTTGCTTGG
CAATATCCAGACCTGAAATACTAGAGACAATGATATTTTTTTCTACTGAAAAGCCTTCAA
AGTACTGTACATCGGTTTTAAATTTTTTTTCAGCGGTTTTAGCAATACCATAGAAAAGTT
GTTCGTTCATTAATTGATGACCAATTTCCAACGCATAGGCAGTGGTCAGGTTATTGATCA
CCAAAAGTTCTCCAAGAATTTGCGGTTTCAAACTTTTATAAAGTTGTGTCAGAGAACCCA
TATCGACGAGCATAATGACGCCTTGTGATGTGTCCCGCTGAGAAAGCCACTCTTTAACTT
CGGCGACGATATCTCGGACGGAGGAGGTTAAGGGCATGTTAATCGCATCGAAAATATAGG
TACCACATAATTTGTTGGCAACGGCTTGAATACTTGTGGCAGTCGATTCACCATGCGCCA
CGAGGAGCGCTTGGTAAGGAATCGTTTCAGAAATTTCTCCGCTGAGTAATACAGATAAGA
GTACCTCTGTCAAGAAACGGTATTCTTCTGGCAGCGGACTGACTAAGTTTTTCACGAGGG
AAACCGTTCGCGGATAGTGTTCTTTTAACTGTGTTTGGACTGGAAGGAGCACTGTTTCGT
TAAATGTTGGCGGTAAAATTTTCAGCAATTTAGCAACATCTTTCATTGGTTTTTCAGTTT
GCTCAGGTTGGTTAATAATTAGTTTGTTTTTGGTTTGGACTTCCGTGACTAGGTTTTGTA
AAAAATAATCATTTTCCAAGGTTATTTCATCGTCTAAACAATATTTAATGAATTGTGTCA
GTTCAGTTTTTAAGTGGGCCAGTGTTTTTTCTTTTGTAAATAAGGCTTCAAATGTTGCGA
AAATATCGGAAGAAAGTGTGTCTTCTTCTAACACTTCTTTGTCTAAAGGAATCGCAATCA
TTGGTTGAGTTGCATCGCCAATGACGACAGGTTGATTGGGCAAAGTTTTTCGTAATTGCG
ACGCGCAAAGGAGCTGCACTTTGTTGGATAAACTCCCCACGTTGCCAGGTTCGTCATTTT
CTAATAATGCCGTAAAGATTTCTTCGTCCACGTTGATGTCTTTGGTCATTCGTTTCGCTT
CTCGGTGGAATAAGTTTTTCAAAATCGCAATCCGTTCTCGAATGGGGCGCTCTTTGAAGT
TCGGAAGTGAGACGATTACGGAAATTCGGCGATAAAAGGTTGGTAATAAGACTTTTTTCG
GGTTTTCGGTGGTCGCAAATAGTAGCCGGACCTTGGAATGCACCATTTTTCCTTCTTCAC
CAATAGGGCGGAAGGTCCCTGTATCCATAAACTGAAAGAGTTTTTCTTGGTTTTCGTTGG
ATAATCGATGTACTTCATCTAAAAAGAGTACGGAATTATTAGCTTGGGCCAAGAGTCCTT
GTTTTTCTGATTCAGCCCCAGTGAATGCGCCTTTGGTATGGCCGAAGAGAATAGATGATA
GCAATTCGGGATTATTGGCATAATCGGCACAGTTAAAGGTATAGAATTTTTCCAGGCCGA
TGATTTGTTCGTTTTTTAGATACTCATAAATCAGTTTTGCCAAAAAGCTTTTGCCGACGC
CACTGGCTCCATGGATTAATAAAGGCATACCCAATGGGGGATACAACATAGCGGCTTTGC
ATTGTTCGATGGCTTTTTTGGCGCTACCTTGGCTACCGATGTATTGTCGAAACACATCGG
TCGTGGGGGTTGTTGCACGGGTTAATTGCCAATAAACGGGTTTTTTTCCCGTTTGTTGGA
CTTCACCTTTTTCCAATAATTTATTTAAGTATAAGCTGGTTACCGAGCGGCTTAATTGAA
TTTTTGTGGCAATTTCTTGTGTGCTCATCGGGGTGTTGCTGGTTTCTAAAATATCAACTA
AGTGTTGGTAGGTCTCCAAGCGCATGATTCATCGTCCTTCCAAAAGAGAGGTCGGGACAG
GGGTTGCTTCTGTTCCCGCCGTTTATCAGCTTTTAAGCCTGAGATAAAAATCACTTTGGA
TTTTTGTCTCAGGCTCTAAGTGTTTAATAATTAAATGTTTATTGTTTCAATTTTAACAGA
TGCCTAGTAATCCTAGCAAGATGCCTAAGAACATGATACCAAACATCACCACGTTAACAT
TGACTTTTTTGCGTAATAGCCAGAAAGCAAGTAATGTCACGGCTAATGGTACGATACCGA
CGAATAGTTGATCCAAATAGTCTTGGATTTTAACTACGTCTTTGCTTCCTTTAACGGAAA
CTTCAAGAATCGTTTTGAATTTTACATTTGAAGCAGTCATACTGCCCATCATCATTAAGC
CTAGCATACTTGATACTTTTGTGAGTATCTTCATTCCGCCTGATTCGTACATTTTTTGGA
TAAAACTTTCACCGATTGAATAGCCGCTATACAACGCATAATAGTGAATTAAGAACGCAG
GAACGTTGTATAAAAGTAAGAAGACAATCGCCCCTAATGGCGAACCAGTGCTGGCTAATG
AAATCCCAATCCCAGCAGCAATAACACGTAAGATGCCCCAGAAGAAGGAATCACCGATGC
CTGAAAGTGGCCCCATTAATGAGGCTTTAACTGCTGTAATAGAGCTAGCATCAAAATTTT
CGTCTTCACTGTTTTGTTTTTCCATCGAAGCAACGAGCCCCATGATGAAGTTATTGATAT
GCATGGTTGCATTGAACCAAGTGGTGTGACGCACCAATGCCTCTGCCCGTTCTTCCTTGG
TTTTATAAAAACGATTGATAACTGGGAGTAAAGTGTACATGACACCCACTGCGTGGTATT
GTGTAGCTCCTGTCCGGCTAGCGTTCATCGTCCAAGAACGCCAGAAAACAGAGCGCATCA
TTTTTTTCTCTTCTTTAGATAAATTCTCTTTTAACTTCATGCGAAAAAGTCCTCCTCTTC
GATTTCTTTCGCGCTGCCTTCAACCGCAGAAGACGCCGCAGGTTTTCTTTTTAGAATGTC
GCGAAATTCTACATCCCGTTGGGCACTCACGACACAAATTACTGTCCCGATGACCGCTAC
CGCAACGGCTGGTAATTGTAGGTACGCGGTTAAAACAAAGCCTAAAATGTAAAAGACGGC
TAATTTATTATCCCATAACAGTTTCATTAACATAGCAAACCCAACGGCAGGTAAAAGTCC
GCCAGCTGCGCTTAAGCCGTTCATCAAATTTTGTGGAATACTTTCAACAAACAGATTTAC
TGGCCCGCTTCCTGCTAAAATTCCGATAAATGAAATCGAAGCGATGATTAAATAATAAAT
AATCCACGTTCCGTAATGCAGTGTCACAACCATTTTTTGGTTGCCTTCACGTGCTGCTTT
GTCAAGAGAAGGAGCAAAGATATTCATAAAGACATTTTTTAAAAACATCACCACGAAAGC
GGCTAACATCCCAATTGGTACGGCTAACGTCATGGCGGCTTTTTGTTCGACATTTGAAAT
AATTGCAAACGTTGTGGCTAAAGTAGTCGCAGTTACAGGTTCCGCTGCGATAACACCACC
GATATTAACATTTCCTAAGAAAATTGCTTCCAAAGAGGCCCCCATTAAGACCCCTGTTTT
CATGTCGCCCATTAAAATTCCTGTGACTAATCCAACGACTAAGGGACGTTCCATCATACT
TTGACCAGTTAAATAATTCCCAGCAAAACAGATAAATACAGCTAAGGCTGCCATTGTTGC
ATGCATAAGCATTGTTCATTTCCTCCTTTTAATTGACGGCTTGTTTTAGACTTAATTTTG
AGTTGGTTGGCAGGACTTGGTTATAGCTTTCCACGTGAGTCAAACTGGCTAATTCTTTGG
CAGCTTCTAACTCTTCAGGGTTTAATTGGACACTTGGGAAAACCATTGTTTTGGTGGCTG
GATCTGATTTATCAAAGCGGCCAGCGTTGGCAACATTCACACTTTCAATATCTGTCACGT
TTTTCGCAATTTTAGTAGCGTCCGCTACACTGTTCACAATTACAAAAATTCGTTTGTCTT
TGCCCCGAGGATCATTGAAGACATCAATCGCATCATCGACTGAGCGAATTAATAGTTTCA
TACCATTAGGGACCGCCATTTTTAACGTCATTTGCATTACTTCGTTTTTGGCTGCTTCAT
CATTCGCTACAACTAATAAGGGGGCATTCAATTCTTTGGTCCAAACTACGGCTACTTGGC
CGTGAATTAATCTGTCGTCTACTCGTACTTGTGTAATCATTTTAATTTCCTCCTAAAAAA
AGTTTTCTTCTTCATTTGATGGGTTTAATTCAACGAATTGAATTTGTGCTTCAGCAATTG
CTGCTTGAATATCTTCTTTGGTTAGCTTTTCGCCTTCTTTTAAGAAAATCAGCGACAAGG
CAATGGCTAAGTTGGCATTGGAAATGATAAAAACATTGTCTGGTTTTGTCGTCATGACTT
CTTGAACAATTTTTTGATTGACACTACCACCATATAAATCTGTTAAAATAATAGCTTGTT
CTTCTGCGCCAAGGGACTGAAGAAACGTTTGAATAATTGGCGTGTAGTCCTCAGGAGTCA
CATAGGCATTGATGACCGCCAGCTCTTTTCCTTTGTCTGCGAGAATATCCAAGGAACTTT
GGAAGCCTTTCGCTAAGTTTCCGTGACTAGCAATTAAAAATTTTCTTTTCATTCTTTTCA
CCTCACTTTTATATAAAGCAAGTTCTGTGCCAAAAAAAGAGAACTCTAAATCCTTGATTT
GAAAGGGTTTTAACGCTCTTGAAACTGTTTAAACAGTTTTGAATCAAAATAAACACGTTA
ATCGTTGGCTAGTTTGTTGTTGAAAAATAGCTAAGCAAAACTGTAAAATTTAATCAAAAT
AACCCCCGTTTTTATCGAGAAGTGTTACAATAATATTCATGAATATTTATACATTAAGGA
GAGTTACGAATGACTGATGCTCTTGTGATACAAGATTTACGCAAAGTGTACGCTTCAGGT
GTTGAAGCGTTGCGGGGGATTGATTTAACAGTCGAAGAAGGCGATTTTTATGCTCTTTTG
GGACCGAATGGCGCAGGAAAATCAACGACGATTGGGATTGTGACCTCGTTAGTTAATAAG
ACTTCGGGGAAAGTCAAAATTTTTGGGTATGATTTAGATACGGAGATGGTGCGGGCGAAG
CAACAGATTGGGTTAGTTCCGCAGGAGTTTAACTTCAATCCGTTTGAAACGGTCCAGCAG
ATTGTGGTCAATCAAGCGGGCTATTATGGGGTGTCTCGTAAAGAAGCCATGAAACGGAGT
GAAAAGTATTTAAAACAGTCCAATTTATGGGAAAAACGGAACGAACGGGCGCGAATGCTT
TCTGGCGGAATGAAACGTCGCTTGATGATTGCTCGCGCGCTGATGCATGAGCCGAAGTTA
TTGATTTTAGATGAACCAACTGCAGGTGTCGATATTGAATTGCGCCGTGAAATGTGGGCC
TTTTTACAAGAGTTAAATGCGCAGGGAACCACGATTATTTTGACGACCCATTACTTAGAA
GAAGCTGAGATGTTGTGTCGCAACATTGGGATTATTCAGTCTGGTGAATTGATTGAAAAC
ACCAGCATGAAGCACTTGTTAGCAAAATTACAATTTGAAACGTTTATTTTTGATTTAGCA
CCTTATACGCAGGCGCCAGTTATTGAAGGCTATCAAAGCGTATTTGAGGACGAGTTAACG
TTAGCGGTGGAAGTGGAACGAAACCAAGGAGTCAATCACTTGTTTGAACAGCTAAGTCAA
CAAGGAATCAAAGTATTGTCAATGCGGAATAAGTCCAACCGTTTGGAAGAGCTCTTCTTG
AAGATTACCGAGGATACGTACCAAAGGGAGGATCAACATGTTTAGTCTGTATTTTACTGC
TTTAAAAAGTTTAGCTGTGAAGGAAACCAACCGTTATTTACGGATTTGGGTCCAAACACT
GGTACCGCCAGTAATTACGACGTCCTTATATTTTGTGATTTTCGGGAAAATGATTGGCGG
GCGAATTGGCGACATGGGCGGTTTTTCTTATATGGAATTTATCGTGCCAGGTTTAATTAT
GATGTCAGCCATTACAAGTTCGTACGCCAATGTTTCATCTTCCTTTTTCTCACAAAAATT
CCAGAAAAATATCGAAGAAATTCTCGTGGCGCCAGTTCCAACTCATGTGATTATTTGGGG
ATTTGTGATTGGGGGCGTTGGTCGTAGTATTTTGGTCGGTGCGTTAGTCACCATCATTTC
TCTATTTTTTGTGCCATTGCACGTTGTTTCTTGGCTGATGGTCATCATGACTTTATTGAT
GACAGCGATTCTTTTTTCTTTAGCTGGTTTGTTAAATGGTATTTTTGCGCAATCCTATGA
TGATGTATCGATTGTGCCAACCTTTGTGTTACAGCCTTTAACCTATTTGGGTGGGGTTTT
CTATGCCATTTCCATGTTGCCGCCATTTTGGCAAGCTGTCTCAAAAGTTAATCCGATTGT
TTACATGATTTCTGGGTTCCGCTACGGTTTCCTAGGGGTTCAAGATGTGCCAATTGGTAT
TTCTATGACCATTTTAATCTTATTTATTGTCGTTTTATATGGCATTTGTTGGTACCTTGT
AGAAACAGGGCGTGGCTTACGTAGTTAAAGCCGTAAAAAGATTAAACTGTCTGAATCACT
CATTCTAGCGAGCAGATTCAGACAGTTTTCTTGTTTCTAAGTATGCCTTTTTTGATTCTT
CGTGCATTTCCCTGTATAATAGCAATGTTTCGCACCAGAATATGTCGACAATTGTCGTTG
AAAATAAAGAAAAAATCAGAAACGGAGTATATGAAGATGAGCAAGAATTTTTGGGCAACA
TTGCCAAAGCCCTTTTTTGTTTTAGCACCGATGGAAGATGTCACTGATGTGGTCTTTCGT
CATGTCGTGAAAGAAGCTGGGGCACCAGATGTGTTTTTTACAGAATTTACTAATTCGGAT
AGTTATTGTCATCCTGAAGGAAAAGATAGTGTACGCGGGCGCCTCGTTTTTACAGAAGAT
GAACAGCCGATGGTGGCACATATTTGGGGGGATAAACCGGAATTTTTCCGTGAAATGAGT
ATCGGCGTAGCGGAGATGGGCTTTCAAGGGTTAGACATAAATATGGGCTGTCCTGTGCCT
AACGTGGCTGAGCGTGGAAAAGGCAGCGGGCTAATTTTGCGCCCAGAAGTCGCGGCTGAA
TTGATTGACGCTGCCAAAGCAGGTGGCTTACCTGTTAGTGTCAAAACACGCATTGGGTTT
ACTGAAATGGCGGAAATGGAGGCGTGGATCACGCATTTATTAGAGCAAGACATTGCGAAT
CTATCCATTCATTTGCGAACACGAAAAGAGATGAGCAAAGTGGATGCCCATTGGGAGGTC
ATTCCGCAAATTATGGCTATTCGGGACCGTGTCGCACCGCAAACGACAATTACGATTAAT
GGGGATATTCCCGATCGTCAAAAGGGCCTAGAATTAGCAGAACAATATGGTGTAGATGGC
ATCATGATTGGTCGGGGGATTTTTAAAAATCCTTATGCCTTTGAAAAAGAACCCAAAACA
CATACGCCACAAGAATTGCTGGGCTTGCTACGTTTACAATTGGATTTGCAAGACAAATAT
GCGGAATTGGTGCCTCGCTCCATCGTTGGGCTGCATCGCTTCTTTAAAATTTATGTCAAA
GGCTTTCCAGGTGCCAGTGATTTAAGAGCACAATTAATGAATACAAAATCAACGGATGAA
GTGCGCCAGTTGTTAGCGACGTTTGAAACAGAACATGGTGTGCTTGACTAAATAAAAAAA
GAGAGGAGCGTGGGACAAAAATCACTTTGGATTTTTGCTCCACGCTCAAAAACTGATAAA
CGGCGGGAACAGAAGCAACTCCTTCGGAAATAAGCCGAAATTCTCCAAAAATTAAAGAAC
AATTTTCGGAAATTTCTTCTTATTTCTCGGAGTTAAACACTTCTGTCCCGACCTCCTCTC
TTTTGAATGCTTAATGCGCAATCATTTCTTGGGCAATTTCTTGTTTGCTTAAGTCGCTTG
GATAATACGTTGGCCAGTTGTCCATTTCATTGAACAGACTTTCTTGGCTATCGCCGCCGA
AGAAGATGTGGAAATGAGCGGCTTTCGTTGGTGCGATGTTGTGGTCGCTAAATTGGACGT
ATTTAAACCGCCCAGCATTGGCATCGTCTGTTTCAAAAAGGAAACGGACGCCACGGTTGC
CTTTTGCATAGTTTAAAATTTTATAACCGGCTGCTTTATAGGTGAATTTTTGTGGTTTGC
CATTGACCAGAAATTCAATGGTGGAATCAGTGATGTTGATGTGGTCGACATCGGTTTGAT
AGCCGGCATCATAGTAGGTTTTGTATTCGGCTGGTGTTTTATCTTTTTTCAGTTTCGCTT
TGTAATCGAAGACTTGGTCTAATGTGCCATCTTTTAATAAAGGATAGACGGATTGCCAAT
TTCCAGCGTAATCTGTCAGTGTTCTCTCAGCCACCTCACTGTCTTTGAAATATCCGTTAG
CCACGGTTTTTTCTGTTTTTTCAGAGGTTTCTGGCTGAACCTCTTTCCCGGCTGTATCTG
TTGTTTTTTTCAAAGCAGTTAAGTTTTCTTTCATTACAGAAAGATAATCTTCGCCATTGT
CCATTTGTTTTTGTGTCAAACTTTCTAGCGGGTTTAGGACTTCCAATTGAACATTCGCTT
CGTCAGCTAACGTTTTAGCAATTTTATCGTTGGCATTTTTTTCAAAATAAATATAGCGAA
TTTGGTTGTCTGTGACATATTTTTTCAACTCTGCCAAGCGCCCTGCGGTTGGCTCTTGTT
CAGGTGTTAAACCAGCTATTGGCACTTGTTTTAAGCCGTAATCTAAGGCAAGATAACCAA
ATGCAGCATGTTGGGTAACAAAACTTTTTTGCTTAGCGTCTTTCAAAGCTGTTTGGAACT
CTTTGTCTAAGGCTGTTAATTTTGTTAAGTATTTTTCTGCGTTTGTTTCAAATGTTTTGG
CTTTTTTAGGGTAAAGTTTGACTAATTGTTCTTTGATGTTTGTGACTTCTTGGATGGCAC
GATGAGGCGAAACCCAAGTATGCGGGTCTAATTCATGGTGGTGGCCTTCTTCGCCATGTT
CGTGGTCATGGTCGTGTCCGTCTTCGTCACTGCCGGGAAGTAAGACCATGTTTTCGGTAC
CTTTAATGACGTTCGGGGCTCCTTTTTTCCAACCTTTAGCAGCTTTTGGTACCCAAGATT
CCATATTTTCATTGTGGTAAACGAAAACATCCGCATCATGGATGGTAGCCATATCTTTGG
CGGATGGTTCATAATCGTGTGGTTCAGAACCAGCAGGGATTAACAATTTGACGTCTCCTT
CATCGCCTACAATATTTTTAGTGAAATCGTACATAGGATAAAAAGTCGTGACAATGGATA
GTTTTTCTTTACCGTCAGCGGTTTTATCAGAGGTGTTTGTTTTGCCGCAAGCGCCGAAAA
GGATTAGCGATAAGGCGGCTAACAGGGGAAGAGTAAATTTTTTCATAGGTGTGCTCCTTT
AGTGAATTACGCAATTTTCTTTTGTTTATTGCGCTTATGTTCTTTAATGATTTTAAGTGC
GCGTTTTCGTGTTTTGATGTTGGGACTTTTCAGTCGACGATAAGCGCTAGATAAGTCAGT
TTTTTCCATTATATATAGGACCTCCATTTCGTAAAAAATTAATTTACGGAGTAGCTATTT
TGTTGAGGGTTTGAAAGGTTTCTTGAATTTTTTTTGTCTCTAATTCTTTGCCAATCAGAA
CAATTGTCGTTTCTTGAGGGGGTTGATTCGTCATTTGAAAGGCCACTTGCTGGTTGACGC
CTTGCATGGCAATGGCCAAGTCATGCTCCTGTAAGGCGAGAATCCCTTTGAAACGGTATA
ACTTTTCCTGATGCGTATACATTAACCAATCAAGCCAACGAGTGAAAAGAGGTTCGTTGA
TGGCTGAGGACGCCGTTAGCGTGAGGGAGTGAAAGGTATGGTGATGATGCTCGTGGGCGT
GCTCATGCGGGGAATGAGTCATTTCGTGTTCTGTAAGTGTTGCCGTAAACTTATTTAATT
GAAAAAAGTCACTAGCCAAAAGAGGCTCGTTGGCTTGAAAGGATAAAATATCAGCAAAAG
GATTAATGGTACGAAGGGTTTCTTGGAACGTTGGTAGCTGAGTGCTGTCTGCTGGTTCCT
TGACAGAAAAAAAGAGGCGATCTGCTAAGGCCAGTTGTTTGATGGCTTCGGCTTCTTGAA
GCTGTTGTTGCCAATGATGCCCATCAACGACCGTTAAGAGACTGTCTATATAGAAATGAT
TTTTGATGTGCGGGGTCGTTAAAATTGTTTGAATGATTGGTTGCGGATCAGCAATGCCCG
TTGTTTCTAAAATGACTTGGGCAATGGGTTGTTGTTCTTCTTGATACACTTCTAAGATTG
CTGATAAAGAGGCAAGAAGATCTCCTCGTAAGCTGCAGCACATGCAACCGTTATTTAATT
GAATAATTCGTTCCGTGGTTTGTAAAAGTAATGCGTGGTCAACGCCTGTTTGACCAAATT
CATTTTCAATAATAATAATTTCTTCTTTAGGAAACGGTGATTGCGCAAGCGCATGGTTAA
TTAAGGTTGTTTTTCCTGCGCCTAAAAAGCCAGAAACAATGGTGATTGGAATGCCCATCA
AGTTTTCCTCCTGTTATTTGACTTCAGTGAAAAGTGCGCGGCGCCGTAGTTTTGGTGAAT
ATTTTTTCAGCTGTAATTTTTCTGGTGTATTTCGTTTGTTTTTACTTGTTAAGTAAAGGC
GCTCGCCAGTTTCAGCGCAAGCTAACGTAATGGTTTGGCGCATAGTACCGTCCTCCAATT
TGATTTTTTTAATTGCGTATAAAAGATAAAGGGGGCTGCGAGGTCAGCCCAAAGGCGACT
GTCCTCGCTAGTTGTCTTTATCGAAATAATGAGTTACCAGCTTGCTTTTTTGACGCCAGG
AATCAAGCCTTGGTGAGCCAATTCACGGAAACGAATCCGAGACATGCCAAATTTACGCAT
GTAGCCACGTGGGCGCCCATCTGTTTGATCGCGGAGTTTTAAGCGACTTGGATGAGCATC
TTTTGGCAATTTGCTAAGACCTTCATAATCGCCAGCTTCTTTTAAGGCTTGGCGAATAGG
CGCATATTTTGCAATCATTGCTTGTTGTTTTTTTGCTTTAGCAATTTTTGATTTTTTAGC
CATAAGGCACTTCCTTTCTTTTTGGATTTATAAAATCTAAATCGTAATGGTTACGATTTG
AACGGAAGTATATTATCAGGTGTTACGTTGTTTGTCAAGTGAGAATTTCGTTTTTTTTAG
GACTTGCTAAGTTGAGAAGTTAGAAATGTTTGTTTTAGCGCTGTTTTGTAGTATCTTTTA
AGAAAGAGTAAAAAGGAGTGAAGATGGCAATGGTAGAACGTTTGACGATTATTCGTGGTG
TGGAAAAATTTGAATTACAAACGAAAACAGCGCGCTGGGTGTTAGCAAAAGAAGAGGGAT
ATTCGCCGGTTCAAATGCTCGTTTCGGCAATTGGCGCTTGTGGGGGATACGTGTATCAAT
CCGTTTTGGAAAATTCGCACATTCCCTTTGAGTTTGAAAAAATAGAAGTCACGTATTCAA
GAGAAGTAGAGAGACGCGCACAACCATTAAAACAGGTGACGATTCTCTTTTATGTGACTG
TTCCAGAAGCCTTTCAAGAACGGGCGACACGGTGTTTGAAGCTTGTCTCCCCAAACTGTC
CAGTGATTCAATCATTGGCTGAAAGAATTACTGTCGAAGAAACAGTTGTATTTAAAAAGT
AAACCATTAGAGACATTATCGTTACGAGCGCTTTTCCCTTTTTGGATGCCTCGTTTCTGA
GAATGTCTTTTTTTAGAGGAGCGTAGGGAAATAGCTGTAGAAACAGGAAATTTTTAATTC
ATTTGTACAAAATAATACAGACAAAAAACAGATAGTGTTTTTTTCACAAATAAAAAGGTT
GCTTTTTTTTCTGTTTTAGTAGATGATGTAAGTAGTTACATCTCTGATATAACGCTGTTT
TTCGAAACGTGTGTTATTTTTTAATTCGTAATAGTTTTTTTAAATCGTTTCACAGAATTA
CTTTAATTGTTATACAGTTTTTTTAGTTGTTATAGTTTGTTTGTCGGCCTTTAGGAGGTA
ATCATGATTGAGTTAGTGAATGTGTCGAAAGTCTATCAAGAGACACACGCGTTAAAAAAT
ATTCACTTTTCTGTCCAACCAGGAGAAATCGTTGGGATTGTTGGGAAAAGTGGCTCTGGC
AAGTCCACGTTGTTACGTTTGTTGAATTTAATGGAACAACCGAGTGAAGGGGAGATTCGT
ATTGATGGCAGAAATGTTCAAACCTTCTCTAAAAAAGAAGTTCGCCAGCAGCAACAACAA
ATGGGGATGGTGTTTCAGCATTACAATTTGTTAGAAAATTTGAAAATTTATGATAATGTT
GCGTTGCCTTTGAAACTTTTAAAAGAGAAACAGCCTGAAAAAATTGAGCGTTTATTAACG
TTTGTTGATATGGCCCATAAGGCAGAAGCGTATCCTGCTCAGCTTTCTGGTGGGGAAAAA
CAGCGTGTCTCTATTGCTCGAGCGTTGAGCCGTAATCCAAAATGGTTATTATGTGACGAG
GCAACGAGTTCATTAGATGAAGAAAATACAGAAAGTGTCGTTCGACTATTACATAAGACG
CATCAGGAATTCCGACCGACTATTTTCTTTGTTAGTCACGAATTAGAAACCGTGAAGCGC
TTATGTAATCGTATCTTAGTGATGGAAAAAGGTCAGTTAATTGGCGAATTTCTGAATAAT
CCTCAGCAATATGAGGAAGAACCGCTTTCCTATTTAGAAAAAGTGGAAAGGAGTTTGCGT
CCATGACTTTTTCAGAAACCTTTGCCGAATATTGGCCATCTATGCTGATTGGTTTAAAAG
AAACAGGGATTATGATGTCGATTTCGATGGCTATCTGTTTGCTTGTCGGCTTACCTTTAG
GCTTAGGACTATTTTTGGCTAATCCGAAAGTCAAAGGGCATCAACCTTGGCTGTACTGGG
TTTTAAATTTCATTGTAACTGTTATTCGCTCGTTTCCTTATTTATTATTTGTGATTGCGT
TGATTCCAGTTACTCGTTCTGTTTTAGGAAAGGCGTTTGGCCCAATTCCTTCATCTGTGC
CATTGAGTATTGTTGCGATCGCGATTTTTGCTCGCTTGGTTGAACAAGTGCTGTTGGATG
TTCCAGAAGAAATTTATTTTTTAGCTAATTCGTTAGGTACCTCGAAAGTCCAATACATTT
GGCACTTTTTATTGGTGGAAGCACGTAGCGGATTAGTCCTTGCTTACACAACCACGACAG
TGAGTATGGTTTCATATTCCACGGTGATGGGTGTTGTTGGTGGCGGCGGGATTGGCGATT
TTGCAGTTCGTGTCGGGTATCAACGGTATGAATACGGTATTATGTATGTTGCCATTGTGA
TTATGATTGCACTGGTCTTCATTTTACAAATGCTTGGGAACTTCATTGCCCAAAAACTAG
ACAAAAGAAAGTAGGAGGACAAAAGAATGAAGAAGTTTTATTTAGCAACATTCGCTGTTA
TTGCAACAGTTATTTTAGCTGCCTGTGGGGGAAATAAACAAGCAGACCAGAAAGAAGACA
AGGAGATTACCGTTGCCGTGCAATTGGAATCTTCAAAAGATATCTTGGAGATTGCCAAGA
AAGAAGCTGAGAAAAAAGGGTACAAAATTAACATTATGGAAGTGAGCGACAATGTTGCCT
ACAACGATGCCGTGCAACATGACGAAGCGGATGCTAATTTTGCGCAACATCAACCCTTCA
TGGAAATGTTTAACAAAGAGAAAAAAGCTGATTTAGTGGCTGTGCAACCGATTTATTATT
TTGCTGGTGGTTTCTATTCAAAAGAATACCAAGATGCGAAAGATTTACCTGAAAATGCCA
AAGTGGGGATTCCTAGCGATCCAACCAATGAAGGTCGTGCTTTAGCAATTTTAAATGCAA
ACGGCGTGATTAAATTAAAAGAAGGTGTCGGCTTTAACGGCACGGTGGCAGATGTCGTGG
AAAATCCTAAAAACATCACTTTTGAAAGCATTGATTTACTGAATTTAGCTAAAGCCTATG
ATGAAAAAGACATCGCTATGGTGTTCTGCTACCCAGCCTACTTAGAACCTGCTGGTTTAA
CAACGAAAGATGCGATCTTGTTAGAAGATAAAGAAGCAAGTAAACATTACGCATTGCAAG
TTGTGACACGCAAAGGCGAAAAAGATAGCGAAAAAATCAAGGTTTTAAAAGAAGCGATGA
CAACAAAAGAAGTTGCTGAATACATCAAGAAAAATTCTAAAGGCGCCAATATTCCTGCGT
TTTAATGAATAGAAAAAATGAAGCCTCTTTTTTGAGAAGCTTCATTTTTTTCTTTTCTTT
GATTTATAGTATAGTTAATAGGAAGGAGGTGCCGGTGTGGTCGAATTATTTATTTTAATG
ATGGAACGGGTGGGCTTAATTATTTTACTGGCCTTTCTTTTAGTGAATGTGCCTTATTTT
AAGCGTGTTTTATTAAGTCGTGAAAAAATGTCTTCAAAAGTTCAGTTGATTTTGATTTTT
GGTTTATTTGCTATTATTTCTAATTTTACAGGTATCGAAATCGCTAAGAATCAGATTGTT
CCCAATAATTTACTAACCTATTTAAGCAGCAATGCTTCCATTGCGAATACGCGTACGTTA
GTAATTGGCGTTTCTGGATTAGTGGGTGGTCCGATTGTCGGCAGTGCGGTTGGTTTAATT
GCTGGCTTTCATCGGGTTATTCAAGGCGGGGGGCATAGTTTCTTTTATGTGCCTGCTTCT
TTAATTGTTGGCTTAATTGCCGGTTTTTTAGGGAGCCGCATGGCAAAGCAAACTGTTTTT
CCGTCTGCCGGCTTTTCTGCCATTGTCGGAGCGTGCATGGAAATGATTCAGATGATTTTT
ATTTTCTTTTTCAGCGGTGATCTATCGGATGGGGCCACGTTGGTTCGTTTTATTGCGCTG
CCGATGATTTTGTTAAATAGCGTAGGAACGTTCATTTTTATGTCGATTCTAACGACGACA
TTGAAACAAGAAGAGCAGGCCAAAGCGGTTCAGACGCACGATGTTTTGGAATTAGCAGCG
GAAACACTGCCATATTTTCGAGAAGGCCTCAATAAAAATTCCAGCAAAAAAGTTGCGGAG
ATTATTAAGCATTATACAAAAGTCAGTGCGATTAGCATGACAAACAGTCATCAAATTTTA
GCTCATGTTGGCGCAGGAAGCGATCATCATATTCCAGAGCTAGAAGTCATTACGGAGCTT
TCTCGGGAAGTGTTACGGACGGGCCGAATGACCATCGCGCATGCCAAAGAAGAAGTTGGT
TGTTCGGACCCTAATTGTCCGTTGCAAGCGGCGATTGTGATTCCATTATTTTCCCATCAG
CAAATTGTTGGCACCTTAAAAATGTACTTTACAGATCCAGCGCAGTTAACGCATGTCGAG
GAGCAGTTAGCAGAAGGTCTTGGGACAATCTTTTCTTCACAAATTGAATTAGGTGAAGCG
GAAGTACAATCAAAATTACTTAAAGAAGCTGAAATTAAATCCTTGCAAGCGCAAGTGAAC
CCGCATTTCTTCTTTAATGCCATCAATACTATTTCCGCATTAATGCGGAAAGACAGTGAA
AAAGCGCGGAAACTATTGCTCCAATTAAGCAAATACTTTCGAGGCAACTTGCAGGGAGCC
GTGCAAACTACGATCCCAGTTTCACAAGAACTAGAACAAGTAAAAGCCTATTTGTCATTA
GAACAAGCACGGTTTCCGAATCGTTATCAAGTAACATTTGACGTGGAAGAAGCGGTTGCT
TCAGAAAAAGTACCGCCGTATGCGATTCAGGTGTTAGTGGAAAATACCATCAAGCATGCA
TTTGGCAGCCGGAAGGAGAACAATCAAGTCCGGGTAGTGGTCAAAGCAAAACAACACAAA
TTACATGTGGATGTGTATGACAATGGGCAAGGGATTCCTGAAGAACGCCGCTTGCTATTA
GGAAAGACGACAGTGACTTCGGAAAAAGGCACCGGCACGGCACTGGAAAACTTGTCCCGC
AGAATGGCGAACCTTTATGGATCAGAAGGTTGTTTTTTAATTGAAAATTTAGAGACAGGC
GGGAGCCATGTTCATTTAGAAATCCCGATGGAACAGGAGGAATTAGATGCACGTATTAAT
CGTTGATGATGAGCCCTTAGCACGAGAAGAATTGAGCTATCTTGTTTCCCAACATCCGCA
AGTGACGAGCGTTGCAGAAGCGGATTCTGTGGCGGAGGCAATGGAAGAGATGATGGATCA
AAAGCCAGATTTGTTATTTTTAGATATTCATTTGACCGATGAAAGCGGGTTTGATTTAGC
GGAAAAATTAACCCATCTTAAAAAAGCGCCCTACTTGGTCTTTGCAACCGCCTATGATCA
ATATGCGTTAAAGGCCTTTCAAGTGAATGCAAAAGATTATATTTTGAAACCTTTTGAAGA
AGAAAAAATAACACAAGTCATTGAAAAAGCATCGAAAGAAATGGGTCAAGCTGTCCCAGA
AAACACTGCCGAAAAAGGACCAAAATCTGAAGCAATACCTATTCAAGGGGAAGACCGCAT
TTATCTTGTGGCGCCAGAAGATATTTACCTCGTTTCTGTCGAAGAACGGCAACTGAGCAT
TTTTGTAGATCAACAGGTCTACAAGATGACAGGGACCCTCAACAGTATCGAACAAAAATT
ACCTGCCACGCTCTTTATTAAAACGCATCGAAGTTTCATCTTGAATCGAACAAAAATTCA
AGAAATTCAGCCGTGGTTTAATAACACGTTGCAAGTAATTTTAACCAACGGCTCAAAAGT
ACCTGTTAGCCGTTCATACGTCAAAGAATTTAAAGAAAAACTTGGCTTAAGTTAAAAAAT
CACCACTTGAAATGTCGAATGCATTTCAAGTGGTGATTTTTGCATTTGGTGAAGAAATTC
TGGCATTTCATGAAAAAAAGCCCTTAAAAAAACGTTTTCTTTATATACTTAACCCATAGA
AAACAGACAAAAGGGAGCGAAGAAGAATGGAAAAGAAAGTATATTCATTTTTACAACAAG
CAGCAGTTTTTGCCATTATTATGTTAATCGCCAACGGCTTGGCGTTCATTTCCCCAATAC
CAATGCCTGCTTCAGTAATTGGCATGGTGTTATTGTTCATTGGTTTATGTACAAAAGTTG
TTAAATTGGAGCAAGTGGAAGGGCTAGGTAATAGCTTATCAACGGTTATTACATTTTTAT
TTGTTCCTTCAGGGATTTCCTTAGTTAATTCTTTAGGGATTATGCAACAATTTGGCGTTC
AAATTATTTTTGTTATTTTAGTAGCAACATTAGCGTTACTAGCAACAACTGGTTGGACGG
GCGCCTTTTTATTGCATATGAAAGATGCTCGAAAAGAAAAAGAACCCGCAGCAACGAAGA
AAGCGAAAGGAGAGGTTCGCGCATGAATCCGTATGTTGGCATTATTATTTCATTAGCTGT
ATTTGGCATAGGTACTTGGTTGTTTAAAAAAAGTAAAGGTTTCTTCTTATTTACGCCATT
ATTCGTTGCGATGATTTTAGGCGTTGTCGTTTTAAAAGTAACAGGAATTAGTTACGAGCA
ATACAATGAAGGTGGCAAATATATCAGCTTCTTTCTAGAGCCTGCGACAGTAGCGTTTGC
GATTCCTTTATATAAAAAGAGAGACGTGTTGAAAAAATATTGGTTAGAAATTTTAACGGC
GTTAACAATTGGTTCTTTTGGTTCGCTAGTGGCTGTTTATTTTGCAGGAAAAGTGATTGG
CATGGATAATCATTTAGTGGCCTCAATCTTACCACAAGCAGCTACAACAGCGATTGCCGT
ACCTATTTCTCAAACTGTTGGCGGCATTGCTTCCATTACGGCGTTTACTGTAATCTTCAA
TGGTGTACTAACCTATGCCTTGGGTCGAATTGCATTGAAATGGTTTAAGATTAACAATCC
AATCGCCAAAGGTTTAGCTTTAGGTGCGGCCGGACATGCCCTAGGTGTGGCAGTTGGCAT
AGAAATGGGCGAAACAGAGGCTGCTATGGCTAGTATTTCTGTCGTAGTGGTTGGCGTAGT
TACTGTTTTAGTAGTTCCTTTCTTTGCAACGGTCATTGGTCTATAAAAAAGTGGGCTTCC
TCACTTTTTATGAGTAGCTAATTTCTATCAGCTAACAGTCTCTGCTTATTCTGTGAATGC
TAGTTATCACTAATCCGTAGGCTCGGAGTTAAAATGAGTGTAAAAAAGCCAACCTTATCC
ATAGTAAGGTTGGCTTTTGCGTTGTTCACAGGATTTTTTGAATATAGATAGGTCGGATTG
ACCAGTCTTTTTATAGAATGGTTGCTCCTAAAGTTTGTTTAAAGTGGCGTAACGCCCATT
CGTGTCCTTGTTCATCAAAACTAGCAACGGCGCGTTCAGGAATCATTAATTGATAGCCTA
AATTATAGGCATCGACAGCCGTATGCAACACGCAAATATCTGTACAAACACCAGTTAAAC
AAAGCTCTGTAATTCCTCGTTCTCGTAATCGAATGTCCAAATCCGTGCCACTAAAAGCAG
AATAGTGCCGTTTGTCCATCCAATAAATGGTTGCCTCATTTTTGTGAGCTTGATAAAAAT
CAGCTAGCGAGCCAAACAGATTACGCCCGTCAGTTCCTAAGACATTGTGGGGCGGGAAAA
GTTTATTTTCAGGATGATAGCGATCTAGGGGGTCATGCCCATCAATGGCAAAAACCACAA
AATCGCCATTGTCAAAATAGTGCTTTGTTTGTTGAACAAGGGCCGTTTCAATGGCTTGCC
CAGCGGCACCAGTGGTTAGTTTTCCGTCTGTGGCGACAAAATCATTCGTATAATCAATGG
AAATCAGAGCTTTCATTTGGCAACCTCCTAAAGGTTAAAGTCATTTTGTTCATTTTACAG
CTTTTAAGAAAGCATTTCAAATGATAAAAGTACATCAAATTCTAAAAAAGCTGTTTCAAA
ATAAACGCTTTGGCTAAAAAACATGCTATAATTTTGCTACAAATTAAAGCAGGTGAATAG
AGTGAAAAGAAAAATCGTACGTTTTATCCTTTGGTTGTTAGGAATCATTGTGGTTATTTG
CTTAGGCGTGTTTCTCGCCTTTCAATTATCCCCTAAGCCAGGCGCTTGGGTCATCAACCA
GTTATTCGCAGGCGAAGTTGAAATAAAAGATTCAGCTTCCTATGATAAAGCATTGCCCAA
TGTCCAATTGCAAGAAAATCAAACATACCCTTCTTCAAGAAAAAAGAATACCTTTGATTT
GTATTATCCCCAAACGTCAAAACAAGCGGTACCAGTCGTTTTATGGGTCCATGGTGGTGG
CTATGTGGGAGGAGATAAGTCTGGGATGAAAGAGTTTGCGACACGTTTAGTGGCTGATTC
CTCAGTTGCCTTTATTTCAATGAATTATGAATTAGCACCAGACGCACCTTATCCAAGCCA
GCTCCAGCAGGTCAATGAACTTGTTCAATTTTTATTAGAAAAGAAACAAGCGTATCCCAT
GTTAGATTTATCTAAGCTTTTTATTGGCGGGGACAGTGCGGGTGCACAGATTGCTCTACA
ATATGCAACAGTTCAAACCAATGCCAACTATGCCAAAGAACTAGGGATGACTGCAGCATT
GCCGGCTAGCCATTTAAAAGGCACGCTCTCGTATTGTGGTCCGGTGGATTTGAAACAAAT
GGCCAACCAACAAAGTGATAATCGTTTTATGAAATTTTTCGTTAAAACAGTGGCTTGGTC
CTTGCTCGGCACTAAAGACTGGCAGACGAGTGCAGAACTGCAAGAAGTGAGTTTAGTGGA
TAAAGTCACCAAAGAATTTCCCCCGACGTATCTAACAGATGGCAATAGCTTTTCATTCCA
AGAGCAAGGACTAGCCTTGGTTCAGCGGTTAAAAACTTTAAATGTTCCAGTTTCAGCTCT
CTTTTTCAAAGATAAGAAAGCAACGATCACCCACGAATATCAATTCGACTATCAAACAAA
AGAAGCTAAACAATGTTACCAAGAAACAGTCCAGTTTGTGAATACGTATAAATAAACAGA
GGCCTTAGAAATATTTCTAAGGCCTCTGTTTATTTATTTTTGTCATTTTTTCAGCTGAGA
AATATGTATAAATTAAACAAAAATGTTTATTTAATGATGTTTACATGAGAAAAAATCCGT
GCTATACTACGAACTCGTTTGTTAATTTTAATGTTAAAAACAACGTTTTTGTTATTTTTG
TGAACAAATTAACATTTTTATCTTACAAAAACAGCAAAAAATTCGTTTAGTTAACAAAAA
GAAAATTAAAAAATAAATTTTTTTTTTGAAATTAAGAAAATATCTTTAAAAAAATCAGAA
GAAAACTTCGTATACTTGAGCCATAGGTTGGTTGTGGAAAGTTTACTTCGAGGGAGGAGT
GATGAAGTTAATGAAAAAGAAAATCGCTGTTTTATTGGCAACTTGTTTACTTGTACAACC
ATTTTTATCTGTTTCAGCGTGGGCGATTGAAGGGGAGCAACAAACAGAACGTACGCAGAC
ACAGCCAAAAACAGCAGAAACCAGTACAAGTGAAGCAACAAAAGAAAGCAGCGCACATTC
TACAGAACAGTCATCAATGACTGAATCTAGTGCTATCACAGAAAAAGTAACCACCTCTTC
CACAGAAACAAAACCAAGCGAAGAGCAGAAGCAAATCACGTTGACCTTTGAAACAACGGA
TCAAGCTTTGTTTCTAAATGATGCCAAAAGTTATCAAGTGGTAAAAGAAAAAAATCAGCC
ACTTCGGACAGAAGAATTACCAAAATGGGCGAATAGTGAGGAAAATGCGACTTTCGTTGG
CTGGTCTTATCAAGGCAAAACATATACAAATGAAGAACTTCTTCAATTAGAGTTTTCAGA
AGATACACAACTTACGGCTGTCTTTAAACAGAAACTGACACGCATGGCCAGAGCTGTTTC
[truncated: 2,964,995 more chars]
