# Supplementary material for: Candidate Genomic Features Associated with Persistence in Enterococcus spp
Source: Microorganisms. 2026 Apr 19;14(4):921. doi: 10.3390/microorganisms14040921 (PMC13119490; doi:10.3390/microorganisms14040921)
Supplement: Supplementary file 1 [file microorganisms-14-00921-s001.zip › Supplementary File S1/QUAST/EH1_negative/contigs_reports/minimap_output/EH1_negative_final.used_snps]

NZ_KB944668.1	chromosome00001	51564	.	G	2922615
NZ_KB944668.1	chromosome00001	51606	C	A	2922572
NZ_KB944668.1	chromosome00001	51743	A	G	2922435
NZ_KB944668.1	chromosome00001	51866	A	G	2922312
NZ_KB944668.1	chromosome00001	51870	T	G	2922308
NZ_KB944668.1	chromosome00001	51904	T	C	2922274
NZ_KB944668.1	chromosome00001	52004	T	G	2922174
NZ_KB944668.1	chromosome00001	52030	T	A	2922148
NZ_KB944668.1	chromosome00001	52106	A	G	2922072
NZ_KB944668.1	chromosome00001	52186	C	A	2921992
NZ_KB944668.1	chromosome00001	52302	C	T	2921876
NZ_KB944668.1	chromosome00001	52306	T	C	2921872
NZ_KB944668.1	chromosome00001	52308	A	T	2921870
NZ_KB944668.1	chromosome00001	52393	T	C	2921785
NZ_KB944668.1	chromosome00001	52442	A	T	2921736
NZ_KB944668.1	chromosome00001	52455	G	A	2921723
NZ_KB944668.1	chromosome00001	52491	C	T	2921687
NZ_KB944668.1	chromosome00001	52500	A	G	2921678
NZ_KB944668.1	chromosome00001	52552	G	A	2921626
NZ_KB944668.1	chromosome00001	52608	A	G	2921570
NZ_KB944668.1	chromosome00001	52650	A	G	2921528
NZ_KB944668.1	chromosome00001	52653	A	G	2921525
NZ_KB944668.1	chromosome00001	52656	T	C	2921522
NZ_KB944668.1	chromosome00001	52657	T	C	2921521
NZ_KB944668.1	chromosome00001	52665	T	C	2921513
NZ_KB944668.1	chromosome00001	52680	A	G	2921498
NZ_KB944668.1	chromosome00001	52707	C	T	2921471
NZ_KB944668.1	chromosome00001	52711	A	G	2921467
NZ_KB944668.1	chromosome00001	52713	C	T	2921465
NZ_KB944668.1	chromosome00001	52717	G	C	2921461
NZ_KB944668.1	chromosome00001	52734	G	T	2921444
NZ_KB944668.1	chromosome00001	52792	T	A	2921386
NZ_KB944668.1	chromosome00001	53029	G	A	2921149
NZ_KB944668.1	chromosome00001	53043	A	G	2921135
NZ_KB944668.1	chromosome00001	53055	C	T	2921123
NZ_KB944668.1	chromosome00001	53114	.	T	2921064
NZ_KB944668.1	chromosome00001	53125	G	C	2921052
NZ_KB944668.1	chromosome00001	53126	G	A	2921051
NZ_KB944668.1	chromosome00001	53129	G	A	2921048
NZ_KB944668.1	chromosome00001	53178	C	T	2920999
NZ_KB944668.1	chromosome00001	53187	A	T	2920990
NZ_KB944668.1	chromosome00001	53194	A	C	2920983
NZ_KB944668.1	chromosome00001	53215	C	T	2920962
NZ_KB944668.1	chromosome00001	53220	T	A	2920957
NZ_KB944668.1	chromosome00001	53223	G	A	2920954
NZ_KB944668.1	chromosome00001	53226	T	C	2920951
NZ_KB944668.1	chromosome00001	53232	A	T	2920945
NZ_KB944668.1	chromosome00001	53241	A	C	2920936
NZ_KB944668.1	chromosome00001	53244	C	T	2920933
NZ_KB944668.1	chromosome00001	53271	C	T	2920906
NZ_KB944668.1	chromosome00001	53274	A	C	2920903
NZ_KB944668.1	chromosome00001	53280	A	G	2920897
NZ_KB944668.1	chromosome00001	53281	A	T	2920896
NZ_KB944668.1	chromosome00001	53283	G	A	2920894
NZ_KB944668.1	chromosome00001	53292	C	T	2920885
NZ_KB944668.1	chromosome00001	53295	C	T	2920882
NZ_KB944668.1	chromosome00001	53296	C	G	2920881
NZ_KB944668.1	chromosome00001	53297	C	T	2920880
NZ_KB944668.1	chromosome00001	53313	A	T	2920864
NZ_KB944668.1	chromosome00001	53314	A	G	2920863
NZ_KB944668.1	chromosome00001	53317	A	G	2920860
NZ_KB944668.1	chromosome00001	53319	C	T	2920858
NZ_KB944668.1	chromosome00001	53328	A	G	2920849
NZ_KB944668.1	chromosome00001	53331	C	T	2920846
NZ_KB944668.1	chromosome00001	53333	T	A	2920844
NZ_KB944668.1	chromosome00001	53335	C	T	2920842
NZ_KB944668.1	chromosome00001	53337	A	G	2920840
NZ_KB944668.1	chromosome00001	53349	C	A	2920828
NZ_KB944668.1	chromosome00001	53355	G	A	2920822
NZ_KB944668.1	chromosome00001	53363	G	A	2920814
NZ_KB944668.1	chromosome00001	53385	G	T	2920792
NZ_KB944668.1	chromosome00001	53388	C	T	2920789
NZ_KB944668.1	chromosome00001	53391	A	T	2920786
NZ_KB944668.1	chromosome00001	53395	C	T	2920782
NZ_KB944668.1	chromosome00001	53397	T	A	2920780
NZ_KB944668.1	chromosome00001	53400	A	T	2920777
NZ_KB944668.1	chromosome00001	53411	C	T	2920766
NZ_KB944668.1	chromosome00001	53451	C	T	2920726
NZ_KB944668.1	chromosome00001	53494	G	A	2920683
NZ_KB944668.1	chromosome00001	8147	C	T	2969077
NZ_KB944668.1	chromosome00001	8166	A	G	2969058
NZ_KB944668.1	chromosome00001	8201	T	C	2969023
NZ_KB944668.1	chromosome00001	8240	C	T	2968984
NZ_KB944668.1	chromosome00001	8252	G	A	2968972
NZ_KB944668.1	chromosome00001	8255	A	C	2968969
NZ_KB944668.1	chromosome00001	8267	G	A	2968957
NZ_KB944668.1	chromosome00001	8285	G	A	2968939
NZ_KB944668.1	chromosome00001	8473	T	C	2968751
NZ_KB944668.1	chromosome00001	8589	G	C	2968635
NZ_KB944668.1	chromosome00001	8744	C	A	2968480
NZ_KB944668.1	chromosome00001	9062	C	T	2968162
NZ_KB944668.1	chromosome00001	10048	TCTTTT	.	2967176
NZ_KB944668.1	chromosome00001	10295	T	C	2966935
NZ_KB944668.1	chromosome00001	10315	A	G	2966915
NZ_KB944668.1	chromosome00001	10398	A	C	2966832
NZ_KB944668.1	chromosome00001	10484	C	T	2966746
NZ_KB944668.1	chromosome00001	10529	T	C	2966701
NZ_KB944668.1	chromosome00001	10789	G	A	2966441
NZ_KB944668.1	chromosome00001	10894	A	C	2966336
NZ_KB944668.1	chromosome00001	11214	T	C	2966016
NZ_KB944668.1	chromosome00001	11428	C	T	2965802
NZ_KB944668.1	chromosome00001	11495	A	C	2965735
NZ_KB944668.1	chromosome00001	11628	A	T	2965602
NZ_KB944668.1	chromosome00001	11828	A	G	2965402
NZ_KB944668.1	chromosome00001	12008	G	T	2965222
NZ_KB944668.1	chromosome00001	12027	A	G	2965203
NZ_KB944668.1	chromosome00001	12107	A	G	2965123
NZ_KB944668.1	chromosome00001	12204	A	G	2965026
NZ_KB944668.1	chromosome00001	12209	CAAGGGGAAAGATAATTTTTTTATATCTTTAAAAAA	.	2965021
NZ_KB944668.1	chromosome00001	12249	C	T	2965017
NZ_KB944668.1	chromosome00001	12253	T	C	2965013
NZ_KB944668.1	chromosome00001	12255	T	C	2965011
NZ_KB944668.1	chromosome00001	12280	G	T	2964986
NZ_KB944668.1	chromosome00001	12303	G	A	2964963
NZ_KB944668.1	chromosome00001	12457	A	G	2964809
NZ_KB944668.1	chromosome00001	12532	A	C	2964734
NZ_KB944668.1	chromosome00001	12538	C	T	2964728
NZ_KB944668.1	chromosome00001	12561	G	T	2964705
NZ_KB944668.1	chromosome00001	12597	G	A	2964669
NZ_KB944668.1	chromosome00001	12604	C	A	2964662
NZ_KB944668.1	chromosome00001	12605	T	A	2964661
NZ_KB944668.1	chromosome00001	12610	A	C	2964656
NZ_KB944668.1	chromosome00001	12619	GGATTGATTGG	.	2964647
NZ_KB944668.1	chromosome00001	12631	T	.	2964646
NZ_KB944668.1	chromosome00001	12646	G	A	2964632
NZ_KB944668.1	chromosome00001	12647	G	T	2964631
NZ_KB944668.1	chromosome00001	12648	C	T	2964630
NZ_KB944668.1	chromosome00001	12651	T	C	2964627
NZ_KB944668.1	chromosome00001	12674	A	C	2964604
NZ_KB944668.1	chromosome00001	12676	A	G	2964602
NZ_KB944668.1	chromosome00001	12693	G	A	2964585
NZ_KB944668.1	chromosome00001	13057	T	.	2964221
NZ_KB944668.1	chromosome00001	13093	C	T	2964186
NZ_KB944668.1	chromosome00001	13497	C	T	2963782
NZ_KB944668.1	chromosome00001	13679	C	T	2963600
NZ_KB944668.1	chromosome00001	13910	A	G	2963369
NZ_KB944668.1	chromosome00001	13920	A	C	2963359
NZ_KB944668.1	chromosome00001	14006	A	G	2963273
NZ_KB944668.1	chromosome00001	14270	G	A	2963009
NZ_KB944668.1	chromosome00001	14279	A	G	2963000
NZ_KB944668.1	chromosome00001	14633	G	A	2962646
NZ_KB944668.1	chromosome00001	15065	G	A	2962214
NZ_KB944668.1	chromosome00001	15080	G	A	2962199
NZ_KB944668.1	chromosome00001	15209	A	G	2962070
NZ_KB944668.1	chromosome00001	15688	G	A	2961591
NZ_KB944668.1	chromosome00001	15738	C	T	2961541
NZ_KB944668.1	chromosome00001	15795	A	C	2961484
NZ_KB944668.1	chromosome00001	16242	C	T	2961037
NZ_KB944668.1	chromosome00001	16365	A	G	2960914
NZ_KB944668.1	chromosome00001	16476	T	A	2960803
NZ_KB944668.1	chromosome00001	17049	A	G	2960230
NZ_KB944668.1	chromosome00001	17059	A	G	2960220
NZ_KB944668.1	chromosome00001	17182	C	T	2960097
NZ_KB944668.1	chromosome00001	17527	T	C	2959752
NZ_KB944668.1	chromosome00001	17632	A	G	2959647
NZ_KB944668.1	chromosome00001	17633	T	C	2959646
NZ_KB944668.1	chromosome00001	17705	T	C	2959574
NZ_KB944668.1	chromosome00001	17732	C	T	2959547
NZ_KB944668.1	chromosome00001	17832	G	A	2959447
NZ_KB944668.1	chromosome00001	18260	A	G	2959019
NZ_KB944668.1	chromosome00001	18973	C	T	2958306
NZ_KB944668.1	chromosome00001	19074	G	T	2958205
NZ_KB944668.1	chromosome00001	19092	C	T	2958187
NZ_KB944668.1	chromosome00001	19123	T	C	2958156
NZ_KB944668.1	chromosome00001	19272	C	T	2958007
NZ_KB944668.1	chromosome00001	19287	C	T	2957992
NZ_KB944668.1	chromosome00001	19461	C	T	2957818
NZ_KB944668.1	chromosome00001	19524	G	T	2957755
NZ_KB944668.1	chromosome00001	20793	C	T	2956486
NZ_KB944668.1	chromosome00001	21091	C	A	2956188
NZ_KB944668.1	chromosome00001	21248	G	A	2956031
NZ_KB944668.1	chromosome00001	21487	C	T	2955792
NZ_KB944668.1	chromosome00001	21682	C	T	2955597
NZ_KB944668.1	chromosome00001	22029	T	C	2955250
NZ_KB944668.1	chromosome00001	22160	.	AAGGAA	2955119
NZ_KB944668.1	chromosome00001	22245	T	C	2955028
NZ_KB944668.1	chromosome00001	22257	C	G	2955016
NZ_KB944668.1	chromosome00001	22280	C	T	2954993
NZ_KB944668.1	chromosome00001	22330	C	A	2954943
NZ_KB944668.1	chromosome00001	22404	T	A	2954869
NZ_KB944668.1	chromosome00001	22440	T	G	2954833
NZ_KB944668.1	chromosome00001	22457	A	C	2954816
NZ_KB944668.1	chromosome00001	22619	T	C	2954654
NZ_KB944668.1	chromosome00001	22627	T	C	2954646
NZ_KB944668.1	chromosome00001	22671	A	G	2954602
NZ_KB944668.1	chromosome00001	22814	C	T	2954459
NZ_KB944668.1	chromosome00001	22950	T	G	2954323
NZ_KB944668.1	chromosome00001	23217	T	.	2954056
NZ_KB944668.1	chromosome00001	23245	A	T	2954029
NZ_KB944668.1	chromosome00001	23247	G	A	2954027
NZ_KB944668.1	chromosome00001	23271	C	T	2954003
NZ_KB944668.1	chromosome00001	23309	TGACCATGTTCTGACCATGGTTGGATAATTTTTTACAAATTT	.	2953965
NZ_KB944668.1	chromosome00001	23402	C	T	2953914
NZ_KB944668.1	chromosome00001	23413	T	G	2953903
NZ_KB944668.1	chromosome00001	23416	T	C	2953900
NZ_KB944668.1	chromosome00001	23419	A	.	2953897
NZ_KB944668.1	chromosome00001	23427	C	.	2953890
NZ_KB944668.1	chromosome00001	23429	.	AA	2953889
NZ_KB944668.1	chromosome00001	23430	G	A	2953886
NZ_KB944668.1	chromosome00001	23431	G	T	2953885
NZ_KB944668.1	chromosome00001	23432	G	A	2953884
NZ_KB944668.1	chromosome00001	23438	T	C	2953878
NZ_KB944668.1	chromosome00001	23440	A	G	2953876
NZ_KB944668.1	chromosome00001	23443	C	A	2953873
NZ_KB944668.1	chromosome00001	23462	C	A	2953854
NZ_KB944668.1	chromosome00001	23463	C	T	2953853
NZ_KB944668.1	chromosome00001	23465	C	T	2953851
NZ_KB944668.1	chromosome00001	23469	A	.	2953847
NZ_KB944668.1	chromosome00001	23475	G	A	2953842
NZ_KB944668.1	chromosome00001	23476	G	T	2953841
NZ_KB944668.1	chromosome00001	23477	G	A	2953840
NZ_KB944668.1	chromosome00001	23478	G	T	2953839
NZ_KB944668.1	chromosome00001	23482	G	T	2953835
NZ_KB944668.1	chromosome00001	23485	T	C	2953832
NZ_KB944668.1	chromosome00001	23507	C	G	2953810
NZ_KB944668.1	chromosome00001	23512	G	C	2953805
NZ_KB944668.1	chromosome00001	23513	C	T	2953804
NZ_KB944668.1	chromosome00001	23519	C	T	2953798
NZ_KB944668.1	chromosome00001	23541	A	T	2953776
NZ_KB944668.1	chromosome00001	23543	G	A	2953774
NZ_KB944668.1	chromosome00001	23549	T	C	2953768
NZ_KB944668.1	chromosome00001	23560	A	G	2953757
NZ_KB944668.1	chromosome00001	23561	A	T	2953756
NZ_KB944668.1	chromosome00001	23565	T	A	2953752
NZ_KB944668.1	chromosome00001	23572	T	G	2953745
NZ_KB944668.1	chromosome00001	23575	.	ATA	2953742
NZ_KB944668.1	chromosome00001	23575	C	A	2953739
NZ_KB944668.1	chromosome00001	23576	C	A	2953738
NZ_KB944668.1	chromosome00001	23579	G	A	2953735
NZ_KB944668.1	chromosome00001	23581	.	AA	2953733
NZ_KB944668.1	chromosome00001	23584	TCACTCAA	.	2953728
NZ_KB944668.1	chromosome00001	23595	.	A	2953725
NZ_KB944668.1	chromosome00001	23600	T	G	2953719
NZ_KB944668.1	chromosome00001	23602	A	C	2953717
NZ_KB944668.1	chromosome00001	23603	C	G	2953716
NZ_KB944668.1	chromosome00001	23608	G	A	2953711
NZ_KB944668.1	chromosome00001	23614	.	TTT	2953705
NZ_KB944668.1	chromosome00001	23615	A	T	2953701
NZ_KB944668.1	chromosome00001	23616	A	G	2953700
NZ_KB944668.1	chromosome00001	23617	A	G	2953699
NZ_KB944668.1	chromosome00001	23619	C	G	2953697
NZ_KB944668.1	chromosome00001	23622	G	A	2953694
NZ_KB944668.1	chromosome00001	23626	C	A	2953690
NZ_KB944668.1	chromosome00001	23631	T	A	2953685
NZ_KB944668.1	chromosome00001	23633	C	A	2953683
NZ_KB944668.1	chromosome00001	23642	TCG	.	2953674
NZ_KB944668.1	chromosome00001	23647	A	G	2953672
NZ_KB944668.1	chromosome00001	23649	.	GGG	2953670
NZ_KB944668.1	chromosome00001	23650	C	A	2953666
NZ_KB944668.1	chromosome00001	23655	C	T	2953661
NZ_KB944668.1	chromosome00001	23658	G	T	2953658
NZ_KB944668.1	chromosome00001	23664	C	T	2953652
NZ_KB944668.1	chromosome00001	23676	C	T	2953640
NZ_KB944668.1	chromosome00001	23682	T	G	2953634
NZ_KB944668.1	chromosome00001	23688	G	A	2953628
NZ_KB944668.1	chromosome00001	23689	A	G	2953627
NZ_KB944668.1	chromosome00001	23733	A	G	2953583
NZ_KB944668.1	chromosome00001	23912	T	G	2953404
NZ_KB944668.1	chromosome00001	23968	A	G	2953348
NZ_KB944668.1	chromosome00001	24085	G	A	2953231
NZ_KB944668.1	chromosome00001	24217	C	T	2953099
NZ_KB944668.1	chromosome00001	24957	A	T	2952359
NZ_KB944668.1	chromosome00001	25643	C	A	2951673
NZ_KB944668.1	chromosome00001	25945	G	C	2951371
NZ_KB944668.1	chromosome00001	26107	G	A	2951209
NZ_KB944668.1	chromosome00001	26119	A	G	2951197
NZ_KB944668.1	chromosome00001	26195	A	G	2951121
NZ_KB944668.1	chromosome00001	26374	A	G	2950942
NZ_KB944668.1	chromosome00001	26458	T	C	2950858
NZ_KB944668.1	chromosome00001	26588	C	A	2950728
NZ_KB944668.1	chromosome00001	26719	G	A	2950597
NZ_KB944668.1	chromosome00001	26815	G	A	2950501
NZ_KB944668.1	chromosome00001	26917	A	G	2950399
NZ_KB944668.1	chromosome00001	27295	A	T	2950021
NZ_KB944668.1	chromosome00001	27317	G	A	2949999
NZ_KB944668.1	chromosome00001	27520	C	T	2949796
NZ_KB944668.1	chromosome00001	27680	T	C	2949636
NZ_KB944668.1	chromosome00001	27682	T	C	2949634
NZ_KB944668.1	chromosome00001	27732	C	G	2949584
NZ_KB944668.1	chromosome00001	27951	A	G	2949365
NZ_KB944668.1	chromosome00001	27953	A	G	2949363
NZ_KB944668.1	chromosome00001	28025	T	C	2949291
NZ_KB944668.1	chromosome00001	28163	T	C	2949153
NZ_KB944668.1	chromosome00001	28214	C	T	2949102
NZ_KB944668.1	chromosome00001	28238	G	A	2949078
NZ_KB944668.1	chromosome00001	28249	T	C	2949067
NZ_KB944668.1	chromosome00001	28292	C	T	2949024
NZ_KB944668.1	chromosome00001	28499	A	G	2948817
NZ_KB944668.1	chromosome00001	28517	T	C	2948799
NZ_KB944668.1	chromosome00001	28575	G	T	2948741
NZ_KB944668.1	chromosome00001	28738	A	G	2948578
NZ_KB944668.1	chromosome00001	28752	T	C	2948564
NZ_KB944668.1	chromosome00001	28926	A	G	2948390
NZ_KB944668.1	chromosome00001	29048	T	C	2948268
NZ_KB944668.1	chromosome00001	29169	T	G	2948147
NZ_KB944668.1	chromosome00001	29186	A	T	2948130
NZ_KB944668.1	chromosome00001	29215	C	T	2948101
NZ_KB944668.1	chromosome00001	29255	C	T	2948061
NZ_KB944668.1	chromosome00001	29353	A	.	2947963
NZ_KB944668.1	chromosome00001	29379	C	A	2947938
NZ_KB944668.1	chromosome00001	29480	C	T	2947837
NZ_KB944668.1	chromosome00001	29505	T	G	2947812
NZ_KB944668.1	chromosome00001	29563	T	C	2947754
NZ_KB944668.1	chromosome00001	29650	C	A	2947667
NZ_KB944668.1	chromosome00001	29658	A	G	2947659
NZ_KB944668.1	chromosome00001	29762	T	C	2947555
NZ_KB944668.1	chromosome00001	29842	A	C	2947475
NZ_KB944668.1	chromosome00001	30101	C	A	2947216
NZ_KB944668.1	chromosome00001	30158	G	A	2947159
NZ_KB944668.1	chromosome00001	30401	T	C	2946916
NZ_KB944668.1	chromosome00001	30465	C	T	2946852
NZ_KB944668.1	chromosome00001	30497	A	G	2946820
NZ_KB944668.1	chromosome00001	30558	A	G	2946759
NZ_KB944668.1	chromosome00001	30656	G	T	2946661
NZ_KB944668.1	chromosome00001	30677	C	T	2946640
NZ_KB944668.1	chromosome00001	30743	C	T	2946574
NZ_KB944668.1	chromosome00001	30922	C	T	2946395
NZ_KB944668.1	chromosome00001	31094	A	G	2946223
NZ_KB944668.1	chromosome00001	31235	A	G	2946082
NZ_KB944668.1	chromosome00001	31306	C	T	2946011
NZ_KB944668.1	chromosome00001	31396	C	T	2945921
NZ_KB944668.1	chromosome00001	31475	A	G	2945842
NZ_KB944668.1	chromosome00001	31550	A	G	2945767
NZ_KB944668.1	chromosome00001	31766	G	A	2945551
NZ_KB944668.1	chromosome00001	32184	G	A	2945133
NZ_KB944668.1	chromosome00001	32735	G	C	2944582
NZ_KB944668.1	chromosome00001	32789	G	A	2944528
NZ_KB944668.1	chromosome00001	32795	T	C	2944522
NZ_KB944668.1	chromosome00001	32813	A	G	2944504
NZ_KB944668.1	chromosome00001	32840	T	G	2944477
NZ_KB944668.1	chromosome00001	32846	C	T	2944471
NZ_KB944668.1	chromosome00001	32888	G	A	2944429
NZ_KB944668.1	chromosome00001	32923	A	G	2944394
NZ_KB944668.1	chromosome00001	32930	A	G	2944387
NZ_KB944668.1	chromosome00001	32984	C	A	2944333
NZ_KB944668.1	chromosome00001	33134	A	C	2944183
NZ_KB944668.1	chromosome00001	33192	G	A	2944125
NZ_KB944668.1	chromosome00001	33725	C	T	2943592
NZ_KB944668.1	chromosome00001	33816	A	G	2943501
NZ_KB944668.1	chromosome00001	33983	T	C	2943334
NZ_KB944668.1	chromosome00001	34040	T	A	2943277
NZ_KB944668.1	chromosome00001	34085	G	A	2943232
NZ_KB944668.1	chromosome00001	34211	A	G	2943106
NZ_KB944668.1	chromosome00001	34212	A	C	2943105
NZ_KB944668.1	chromosome00001	34227	G	T	2943090
NZ_KB944668.1	chromosome00001	34253	A	G	2943064
NZ_KB944668.1	chromosome00001	34271	C	T	2943046
NZ_KB944668.1	chromosome00001	34307	G	A	2943010
NZ_KB944668.1	chromosome00001	34352	A	G	2942965
NZ_KB944668.1	chromosome00001	34622	C	A	2942695
NZ_KB944668.1	chromosome00001	34686	A	G	2942631
NZ_KB944668.1	chromosome00001	34781	G	A	2942536
NZ_KB944668.1	chromosome00001	34902	G	A	2942415
NZ_KB944668.1	chromosome00001	34961	A	G	2942356
NZ_KB944668.1	chromosome00001	34970	.	A	2942347
NZ_KB944668.1	chromosome00001	35148	C	A	2942168
NZ_KB944668.1	chromosome00001	35151	C	T	2942165
NZ_KB944668.1	chromosome00001	35179	C	T	2942137
NZ_KB944668.1	chromosome00001	35669	A	G	2941647
NZ_KB944668.1	chromosome00001	35763	C	T	2941553
NZ_KB944668.1	chromosome00001	35842	C	G	2941474
NZ_KB944668.1	chromosome00001	36008	C	A	2941308
NZ_KB944668.1	chromosome00001	36173	C	T	2941143
NZ_KB944668.1	chromosome00001	36246	T	C	2941070
NZ_KB944668.1	chromosome00001	36385	G	A	2940931
NZ_KB944668.1	chromosome00001	36439	T	C	2940877
NZ_KB944668.1	chromosome00001	36604	G	A	2940712
NZ_KB944668.1	chromosome00001	36703	C	T	2940613
NZ_KB944668.1	chromosome00001	36715	G	A	2940601
NZ_KB944668.1	chromosome00001	36912	C	T	2940404
NZ_KB944668.1	chromosome00001	36975	T	C	2940341
NZ_KB944668.1	chromosome00001	36996	T	C	2940320
NZ_KB944668.1	chromosome00001	37028	C	T	2940288
NZ_KB944668.1	chromosome00001	37101	G	A	2940215
NZ_KB944668.1	chromosome00001	37143	A	T	2940173
NZ_KB944668.1	chromosome00001	37185	G	A	2940131
NZ_KB944668.1	chromosome00001	37188	A	G	2940128
NZ_KB944668.1	chromosome00001	37191	C	T	2940125
NZ_KB944668.1	chromosome00001	37195	G	C	2940121
NZ_KB944668.1	chromosome00001	37200	A	G	2940116
NZ_KB944668.1	chromosome00001	37206	C	T	2940110
NZ_KB944668.1	chromosome00001	37210	.	T	2940106
NZ_KB944668.1	chromosome00001	37212	A	.	2940103
NZ_KB944668.1	chromosome00001	37224	G	A	2940092
NZ_KB944668.1	chromosome00001	37228	T	G	2940088
NZ_KB944668.1	chromosome00001	37232	T	C	2940084
NZ_KB944668.1	chromosome00001	37245	G	A	2940071
NZ_KB944668.1	chromosome00001	37250	G	A	2940066
NZ_KB944668.1	chromosome00001	37262	T	C	2940054
NZ_KB944668.1	chromosome00001	37277	G	T	2940039
NZ_KB944668.1	chromosome00001	37286	T	C	2940030
NZ_KB944668.1	chromosome00001	37381	T	C	2939935
NZ_KB944668.1	chromosome00001	37561	C	G	2939755
NZ_KB944668.1	chromosome00001	37600	G	T	2939716
NZ_KB944668.1	chromosome00001	37631	C	A	2939685
NZ_KB944668.1	chromosome00001	37734	T	C	2939582
NZ_KB944668.1	chromosome00001	37941	C	T	2939375
NZ_KB944668.1	chromosome00001	38030	T	A	2939286
NZ_KB944668.1	chromosome00001	38047	T	G	2939269
NZ_KB944668.1	chromosome00001	38221	T	C	2939095
NZ_KB944668.1	chromosome00001	38222	C	T	2939094
NZ_KB944668.1	chromosome00001	38239	G	T	2939077
NZ_KB944668.1	chromosome00001	38248	G	T	2939068
NZ_KB944668.1	chromosome00001	38278	C	T	2939038
NZ_KB944668.1	chromosome00001	38317	A	G	2938999
NZ_KB944668.1	chromosome00001	38339	C	T	2938977
NZ_KB944668.1	chromosome00001	38378	T	C	2938938
NZ_KB944668.1	chromosome00001	38461	T	C	2938855
NZ_KB944668.1	chromosome00001	38487	G	A	2938829
NZ_KB944668.1	chromosome00001	38666	G	A	2938650
NZ_KB944668.1	chromosome00001	38679	C	T	2938637
NZ_KB944668.1	chromosome00001	38782	G	A	2938534
NZ_KB944668.1	chromosome00001	38783	G	T	2938533
NZ_KB944668.1	chromosome00001	38790	C	T	2938526
NZ_KB944668.1	chromosome00001	38821	C	T	2938495
NZ_KB944668.1	chromosome00001	38869	A	T	2938447
NZ_KB944668.1	chromosome00001	38905	C	T	2938411
NZ_KB944668.1	chromosome00001	38925	.	TACCTGAAAATAACCAAAGTAGAACCTTTACCTGAAAATAACCAAAGTAGAACCTT	2938391
NZ_KB944668.1	chromosome00001	38960	T	C	2938300
NZ_KB944668.1	chromosome00001	38964	G	T	2938296
NZ_KB944668.1	chromosome00001	39067	G	A	2938193
NZ_KB944668.1	chromosome00001	39074	A	T	2938186
NZ_KB944668.1	chromosome00001	39088	C	T	2938172
NZ_KB944668.1	chromosome00001	39124	G	T	2938136
NZ_KB944668.1	chromosome00001	39133	G	A	2938127
NZ_KB944668.1	chromosome00001	39136	C	T	2938124
NZ_KB944668.1	chromosome00001	39147	AT	.	2938113
NZ_KB944668.1	chromosome00001	39150	AT	.	2938112
NZ_KB944668.1	chromosome00001	39155	T	G	2938109
NZ_KB944668.1	chromosome00001	39156	T	C	2938108
NZ_KB944668.1	chromosome00001	39203	T	C	2938061
NZ_KB944668.1	chromosome00001	5092	C	T	2972685
NZ_KB944668.1	chromosome00001	5096	C	G	2972681
NZ_KB944668.1	chromosome00001	5191	T	C	2972586
NZ_KB944668.1	chromosome00001	5209	G	A	2972568
NZ_KB944668.1	chromosome00001	5215	G	A	2972562
NZ_KB944668.1	chromosome00001	5221	A	G	2972556
NZ_KB944668.1	chromosome00001	5298	T	C	2972479
NZ_KB944668.1	chromosome00001	5317	C	G	2972460
NZ_KB944668.1	chromosome00001	5377	A	G	2972400
NZ_KB944668.1	chromosome00001	5395	C	G	2972382
NZ_KB944668.1	chromosome00001	5407	C	T	2972370
NZ_KB944668.1	chromosome00001	5423	C	A	2972354
NZ_KB944668.1	chromosome00001	5446	A	G	2972331
NZ_KB944668.1	chromosome00001	5464	C	T	2972313
NZ_KB944668.1	chromosome00001	5581	T	C	2972196
NZ_KB944668.1	chromosome00001	5665	C	T	2972112
NZ_KB944668.1	chromosome00001	5670	C	G	2972107
NZ_KB944668.1	chromosome00001	5674	C	T	2972103
NZ_KB944668.1	chromosome00001	5680	T	A	2972097
NZ_KB944668.1	chromosome00001	5686	A	T	2972091
NZ_KB944668.1	chromosome00001	5698	A	G	2972079
NZ_KB944668.1	chromosome00001	5746	C	T	2972031
NZ_KB944668.1	chromosome00001	5761	C	T	2972016
NZ_KB944668.1	chromosome00001	5764	A	C	2972013
NZ_KB944668.1	chromosome00001	5788	C	G	2971989
NZ_KB944668.1	chromosome00001	5836	A	G	2971941
NZ_KB944668.1	chromosome00001	5845	C	T	2971932
NZ_KB944668.1	chromosome00001	5846	C	A	2971931
NZ_KB944668.1	chromosome00001	5849	.	C	2971928
NZ_KB944668.1	chromosome00001	5852	G	T	2971924
NZ_KB944668.1	chromosome00001	5854	AG	.	2971922
NZ_KB944668.1	chromosome00001	5858	G	T	2971920
NZ_KB944668.1	chromosome00001	5860	C	A	2971918
NZ_KB944668.1	chromosome00001	5862	.	G	2971916
NZ_KB944668.1	chromosome00001	5866	G	C	2971911
NZ_KB944668.1	chromosome00001	5867	T	C	2971910
NZ_KB944668.1	chromosome00001	5869	A	T	2971908
NZ_KB944668.1	chromosome00001	5878	A	T	2971899
NZ_KB944668.1	chromosome00001	5879	A	T	2971898
NZ_KB944668.1	chromosome00001	5888	T	A	2971889
NZ_KB944668.1	chromosome00001	5890	T	A	2971887
NZ_KB944668.1	chromosome00001	5891	G	A	2971886
NZ_KB944668.1	chromosome00001	5892	C	A	2971885
NZ_KB944668.1	chromosome00001	5893	C	A	2971884
NZ_KB944668.1	chromosome00001	5896	C	T	2971881
NZ_KB944668.1	chromosome00001	5900	C	G	2971877
NZ_KB944668.1	chromosome00001	5901	T	A	2971876
NZ_KB944668.1	chromosome00001	5902	T	A	2971875
NZ_KB944668.1	chromosome00001	5905	A	.	2971872
NZ_KB944668.1	chromosome00001	5908	.	C	2971870
NZ_KB944668.1	chromosome00001	5911	C	T	2971866
NZ_KB944668.1	chromosome00001	5918	A	G	2971859
NZ_KB944668.1	chromosome00001	5919	A	G	2971858
NZ_KB944668.1	chromosome00001	5920	T	A	2971857
NZ_KB944668.1	chromosome00001	5921	A	C	2971856
NZ_KB944668.1	chromosome00001	5926	.	T	2971851
NZ_KB944668.1	chromosome00001	5929	G	.	2971847
NZ_KB944668.1	chromosome00001	5932	G	T	2971845
NZ_KB944668.1	chromosome00001	5938	A	G	2971839
NZ_KB944668.1	chromosome00001	5959	A	C	2971818
NZ_KB944668.1	chromosome00001	5962	G	C	2971815
NZ_KB944668.1	chromosome00001	5989	C	T	2971788
NZ_KB944668.1	chromosome00001	6102	.	CG	2971675
NZ_KB944668.1	chromosome00001	6257	G	A	2971518
NZ_KB944668.1	chromosome00001	6304	G	A	2971471
NZ_KB944668.1	chromosome00001	6322	C	T	2971453
NZ_KB944668.1	chromosome00001	6442	T	G	2971333
NZ_KB944668.1	chromosome00001	6553	C	G	2971222
NZ_KB944668.1	chromosome00001	6615	T	G	2971160
NZ_KB944668.1	chromosome00001	6703	T	C	2971072
NZ_KB944668.1	chromosome00001	6706	G	T	2971069
NZ_KB944668.1	chromosome00001	6709	A	T	2971066
NZ_KB944668.1	chromosome00001	6710	C	G	2971065
NZ_KB944668.1	chromosome00001	6794	A	G	2970981
NZ_KB944668.1	chromosome00001	6795	A	C	2970980
NZ_KB944668.1	chromosome00001	6796	T	G	2970979
NZ_KB944668.1	chromosome00001	6802	T	C	2970973
NZ_KB944668.1	chromosome00001	6811	T	C	2970964
NZ_KB944668.1	chromosome00001	6817	C	T	2970958
NZ_KB944668.1	chromosome00001	6835	C	T	2970940
NZ_KB944668.1	chromosome00001	6868	C	A	2970907
NZ_KB944668.1	chromosome00001	6869	A	C	2970906
NZ_KB944668.1	chromosome00001	6907	G	A	2970868
NZ_KB944668.1	chromosome00001	7039	G	T	2970736
NZ_KB944668.1	chromosome00001	7078	A	G	2970697
NZ_KB944668.1	chromosome00001	7119	C	A	2970656
NZ_KB944668.1	chromosome00001	7180	A	G	2970595
NZ_KB944668.1	chromosome00001	7225	C	T	2970550
NZ_KB944668.1	chromosome00001	7258	C	A	2970517
NZ_KB944668.1	chromosome00001	7309	T	C	2970466
NZ_KB944668.1	chromosome00001	7311	A	G	2970464
NZ_KB944668.1	chromosome00001	7312	C	A	2970463
NZ_KB944668.1	chromosome00001	7345	A	C	2970430
NZ_KB944668.1	chromosome00001	7361	.	AGC	2970414
NZ_KB944668.1	chromosome00001	7619	C	T	2970153
NZ_KB944668.1	chromosome00001	7661	G	A	2970111
NZ_KB944668.1	chromosome00001	7662	A	G	2970110
NZ_KB944668.1	chromosome00001	7664	T	A	2970108
NZ_KB944668.1	chromosome00001	7711	C	A	2970061
NZ_KB944668.1	chromosome00001	7810	C	T	2969962
NZ_KB944668.1	chromosome00001	8085	T	A	2969687
NZ_KB944668.1	chromosome00001	3479	G	A	2974325
NZ_KB944668.1	chromosome00001	3481	C	T	2974323
NZ_KB944668.1	chromosome00001	3484	A	G	2974320
NZ_KB944668.1	chromosome00001	3492	T	C	2974312
NZ_KB944668.1	chromosome00001	3493	T	C	2974311
NZ_KB944668.1	chromosome00001	3526	A	G	2974278
NZ_KB944668.1	chromosome00001	3553	C	G	2974251
NZ_KB944668.1	chromosome00001	3555	T	C	2974249
NZ_KB944668.1	chromosome00001	3559	G	T	2974245
NZ_KB944668.1	chromosome00001	3566	G	A	2974238
NZ_KB944668.1	chromosome00001	3584	G	T	2974220
NZ_KB944668.1	chromosome00001	3588	G	A	2974216
NZ_KB944668.1	chromosome00001	3614	A	T	2974190
NZ_KB944668.1	chromosome00001	3677	T	C	2974127
NZ_KB944668.1	chromosome00001	3679	T	A	2974125
NZ_KB944668.1	chromosome00001	3685	A	T	2974119
NZ_KB944668.1	chromosome00001	3688	T	A	2974116
NZ_KB944668.1	chromosome00001	3691	A	T	2974113
NZ_KB944668.1	chromosome00001	3692	G	A	2974112
NZ_KB944668.1	chromosome00001	3700	G	A	2974104
NZ_KB944668.1	chromosome00001	3732	T	C	2974072
NZ_KB944668.1	chromosome00001	3754	A	T	2974050
NZ_KB944668.1	chromosome00001	3850	G	C	2973954
NZ_KB944668.1	chromosome00001	3853	T	C	2973951
NZ_KB944668.1	chromosome00001	3916	A	G	2973888
NZ_KB944668.1	chromosome00001	3928	A	G	2973876
NZ_KB944668.1	chromosome00001	3937	C	T	2973867
NZ_KB944668.1	chromosome00001	3940	T	C	2973864
NZ_KB944668.1	chromosome00001	3991	T	C	2973813
NZ_KB944668.1	chromosome00001	4045	C	G	2973759
NZ_KB944668.1	chromosome00001	4117	C	A	2973687
NZ_KB944668.1	chromosome00001	4132	G	A	2973672
NZ_KB944668.1	chromosome00001	4138	C	T	2973666
NZ_KB944666.1	chromosome00001	272705	G	T	387
NZ_KB944666.1	chromosome00001	272708	C	T	390
NZ_KB944666.1	chromosome00001	273709	A	G	1391
NZ_KB944666.1	chromosome00001	274043	C	T	1725
NZ_KB944666.1	chromosome00001	274223	C	T	1905
NZ_KB944666.1	chromosome00001	274544	C	T	2226
NZ_KB944666.1	chromosome00001	274799	G	T	2481
NZ_KB944666.1	chromosome00001	275025	C	A	2707
NZ_KB944666.1	chromosome00001	275094	A	T	2776
NZ_KB944666.1	chromosome00001	275121	A	G	2803
NZ_KB944666.1	chromosome00001	275164	T	.	2846
NZ_KB944666.1	chromosome00001	275173	A	G	2854
NZ_KB944666.1	chromosome00001	275220	.	T	2901
NZ_KB944666.1	chromosome00001	276314	A	G	3996
NZ_KB944666.1	chromosome00001	276890	T	C	4572
NZ_KB944666.1	chromosome00001	277450	T	C	5132
NZ_KB944666.1	chromosome00001	277915	T	C	5597
NZ_KB944666.1	chromosome00001	277945	A	C	5627
NZ_KB944666.1	chromosome00001	278015	T	C	5697
NZ_KB944666.1	chromosome00001	278041	C	T	5723
NZ_KB944666.1	chromosome00001	278053	T	C	5735
NZ_KB944666.1	chromosome00001	278086	T	C	5768
NZ_KB944666.1	chromosome00001	278095	C	T	5777
NZ_KB944666.1	chromosome00001	278152	G	T	5834
NZ_KB944666.1	chromosome00001	278266	C	A	5948
NZ_KB944666.1	chromosome00001	278293	A	G	5975
NZ_KB944666.1	chromosome00001	278365	G	A	6047
NZ_KB944666.1	chromosome00001	278425	T	C	6107
NZ_KB944666.1	chromosome00001	278440	G	A	6122
NZ_KB944666.1	chromosome00001	278515	T	G	6197
NZ_KB944666.1	chromosome00001	278548	T	C	6230
NZ_KB944666.1	chromosome00001	278620	G	A	6302
NZ_KB944666.1	chromosome00001	279184	G	T	6866
NZ_KB944666.1	chromosome00001	279233	A	G	6915
NZ_KB944666.1	chromosome00001	279269	T	C	6951
NZ_KB944666.1	chromosome00001	279842	C	T	7524
NZ_KB944666.1	chromosome00001	279992	T	C	7674
NZ_KB944666.1	chromosome00001	280410	T	C	8092
NZ_KB944666.1	chromosome00001	280892	G	A	8574
NZ_KB944666.1	chromosome00001	281111	T	C	8793
NZ_KB944666.1	chromosome00001	281210	G	T	8892
NZ_KB944666.1	chromosome00001	281211	A	G	8893
NZ_KB944666.1	chromosome00001	281348	C	T	9030
NZ_KB944666.1	chromosome00001	282085	C	T	9767
NZ_KB944666.1	chromosome00001	282371	G	A	10053
NZ_KB944666.1	chromosome00001	282596	C	T	10278
NZ_KB944666.1	chromosome00001	282599	T	C	10281
NZ_KB944666.1	chromosome00001	282626	T	C	10308
NZ_KB944666.1	chromosome00001	282905	A	G	10587
NZ_KB944666.1	chromosome00001	283069	A	T	10751
NZ_KB944666.1	chromosome00001	283229	G	A	10911
NZ_KB944666.1	chromosome00001	283391	C	T	11073
NZ_KB944666.1	chromosome00001	283562	C	T	11244
NZ_KB944666.1	chromosome00001	283775	C	T	11457
NZ_KB944666.1	chromosome00001	283796	G	C	11478
NZ_KB944666.1	chromosome00001	283853	A	T	11535
NZ_KB944666.1	chromosome00001	283859	C	T	11541
NZ_KB944666.1	chromosome00001	283862	C	T	11544
NZ_KB944666.1	chromosome00001	284000	A	T	11682
NZ_KB944666.1	chromosome00001	284006	T	C	11688
NZ_KB944666.1	chromosome00001	284306	G	A	11988
NZ_KB944666.1	chromosome00001	284420	C	T	12102
NZ_KB944666.1	chromosome00001	284624	C	T	12306
NZ_KB944666.1	chromosome00001	284810	C	T	12492
NZ_KB944666.1	chromosome00001	285214	G	A	12896
NZ_KB944666.1	chromosome00001	285355	C	T	13037
NZ_KB944666.1	chromosome00001	285473	A	G	13155
NZ_KB944666.1	chromosome00001	285475	C	A	13157
NZ_KB944666.1	chromosome00001	285488	C	A	13170
NZ_KB944666.1	chromosome00001	285495	.	T	13177
NZ_KB944666.1	chromosome00001	285528	C	A	13211
NZ_KB944666.1	chromosome00001	285529	G	T	13212
NZ_KB944666.1	chromosome00001	285545	C	T	13228
NZ_KB944666.1	chromosome00001	285561	T	A	13244
NZ_KB944666.1	chromosome00001	285574	T	A	13257
NZ_KB944666.1	chromosome00001	285575	G	A	13258
NZ_KB944666.1	chromosome00001	285582	A	G	13265
NZ_KB944666.1	chromosome00001	285626	T	.	13309
NZ_KB944666.1	chromosome00001	285664	T	C	13346
NZ_KB944666.1	chromosome00001	286293	C	T	13975
NZ_KB944666.1	chromosome00001	286321	T	C	14003
NZ_KB944666.1	chromosome00001	286389	A	G	14071
NZ_KB944666.1	chromosome00001	286551	T	C	14233
NZ_KB944666.1	chromosome00001	286642	C	T	14324
NZ_KB944666.1	chromosome00001	286770	T	C	14452
NZ_KB944666.1	chromosome00001	286842	G	A	14524
NZ_KB944666.1	chromosome00001	286902	T	C	14584
NZ_KB944666.1	chromosome00001	286926	C	T	14608
NZ_KB944666.1	chromosome00001	287158	G	A	14840
NZ_KB944666.1	chromosome00001	287174	G	A	14856
NZ_KB944666.1	chromosome00001	287342	C	T	15024
NZ_KB944666.1	chromosome00001	287547	T	G	15229
NZ_KB944666.1	chromosome00001	288242	T	C	15924
NZ_KB944666.1	chromosome00001	288875	T	C	16557
NZ_KB944666.1	chromosome00001	288921	G	A	16603
NZ_KB944666.1	chromosome00001	289053	C	T	16735
NZ_KB944666.1	chromosome00001	289266	A	T	16948
NZ_KB944666.1	chromosome00001	289422	G	A	17104
NZ_KB944666.1	chromosome00001	289542	T	C	17224
NZ_KB944666.1	chromosome00001	290067	T	C	17393
NZ_KB944666.1	chromosome00001	290193	A	G	17519
NZ_KB944666.1	chromosome00001	293045	G	A	20371
NZ_KB944666.1	chromosome00001	293270	A	G	20596
NZ_KB944666.1	chromosome00001	293387	T	C	20713
NZ_KB944666.1	chromosome00001	293444	T	C	20770
NZ_KB944666.1	chromosome00001	293738	T	G	21064
NZ_KB944666.1	chromosome00001	293846	G	T	21172
NZ_KB944666.1	chromosome00001	294254	A	T	21580
NZ_KB944666.1	chromosome00001	294624	G	T	21950
NZ_KB944666.1	chromosome00001	294761	AA	.	22087
NZ_KB944666.1	chromosome00001	294914	T	C	22238
NZ_KB944666.1	chromosome00001	295986	T	C	23310
NZ_KB944666.1	chromosome00001	296055	T	C	23379
NZ_KB944666.1	chromosome00001	296702	C	T	24026
NZ_KB944666.1	chromosome00001	297746	A	G	25070
NZ_KB944666.1	chromosome00001	297782	C	T	25106
NZ_KB944666.1	chromosome00001	298326	C	T	25650
NZ_KB944666.1	chromosome00001	298356	C	T	25680
NZ_KB944666.1	chromosome00001	298442	A	T	25766
NZ_KB944666.1	chromosome00001	298476	T	C	25800
NZ_KB944666.1	chromosome00001	298609	C	T	25933
NZ_KB944666.1	chromosome00001	298981	C	T	26305
NZ_KB944666.1	chromosome00001	299495	A	C	26819
NZ_KB944666.1	chromosome00001	299709	T	C	27033
NZ_KB944666.1	chromosome00001	299715	C	T	27039
NZ_KB944666.1	chromosome00001	300998	T	G	28322
NZ_KB944666.1	chromosome00001	301575	A	G	28899
NZ_KB944666.1	chromosome00001	303481	A	C	30805
NZ_KB944666.1	chromosome00001	303757	A	C	31081
NZ_KB944666.1	chromosome00001	303803	A	T	31127
NZ_KB944666.1	chromosome00001	303809	T	C	31133
NZ_KB944666.1	chromosome00001	303936	G	A	31260
NZ_KB944666.1	chromosome00001	304175	T	G	31499
NZ_KB944666.1	chromosome00001	304437	A	T	31761
NZ_KB944666.1	chromosome00001	304456	.	TC	31780
NZ_KB944666.1	chromosome00001	304456	A	G	31782
NZ_KB944666.1	chromosome00001	304460	A	T	31786
NZ_KB944666.1	chromosome00001	304462	GAC	.	31788
NZ_KB944666.1	chromosome00001	304746	C	G	32069
NZ_KB944666.1	chromosome00001	304819	G	A	32142
NZ_KB944666.1	chromosome00001	304834	A	G	32157
NZ_KB944666.1	chromosome00001	304864	G	A	32187
NZ_KB944666.1	chromosome00001	304930	T	C	32253
NZ_KB944666.1	chromosome00001	305011	A	G	32334
NZ_KB944666.1	chromosome00001	305141	C	G	32464
NZ_KB944666.1	chromosome00001	305161	T	C	32484
NZ_KB944666.1	chromosome00001	305236	G	A	32559
NZ_KB944666.1	chromosome00001	305296	A	G	32619
NZ_KB944666.1	chromosome00001	305368	A	G	32691
NZ_KB944666.1	chromosome00001	305371	C	T	32694
NZ_KB944666.1	chromosome00001	305425	A	T	32748
NZ_KB944666.1	chromosome00001	305431	T	C	32754
NZ_KB944666.1	chromosome00001	305465	G	A	32788
NZ_KB944666.1	chromosome00001	305494	C	T	32817
NZ_KB944666.1	chromosome00001	305557	T	C	32880
NZ_KB944666.1	chromosome00001	305641	A	G	32964
NZ_KB944666.1	chromosome00001	305758	G	A	33081
NZ_KB944666.1	chromosome00001	305881	A	G	33204
NZ_KB944666.1	chromosome00001	305896	C	T	33219
NZ_KB944666.1	chromosome00001	306142	G	A	33465
NZ_KB944666.1	chromosome00001	306193	G	A	33516
NZ_KB944666.1	chromosome00001	306200	G	A	33523
NZ_KB944666.1	chromosome00001	306205	A	G	33528
NZ_KB944666.1	chromosome00001	306259	A	G	33582
NZ_KB944666.1	chromosome00001	306430	C	T	33753
NZ_KB944666.1	chromosome00001	306856	A	C	34179
NZ_KB944666.1	chromosome00001	307117	T	C	34440
NZ_KB944666.1	chromosome00001	307424	T	G	34747
NZ_KB944666.1	chromosome00001	307547	G	T	34870
NZ_KB944666.1	chromosome00001	307616	T	C	34939
NZ_KB944666.1	chromosome00001	307676	A	G	34999
NZ_KB944666.1	chromosome00001	307688	T	G	35011
NZ_KB944666.1	chromosome00001	307697	G	A	35020
NZ_KB944666.1	chromosome00001	307703	A	G	35026
NZ_KB944666.1	chromosome00001	307973	G	A	35296
NZ_KB944666.1	chromosome00001	308117	T	A	35440
NZ_KB944666.1	chromosome00001	308237	C	T	35560
NZ_KB944666.1	chromosome00001	308486	T	C	35809
NZ_KB944666.1	chromosome00001	308492	A	G	35815
NZ_KB944666.1	chromosome00001	308525	C	T	35848
NZ_KB944666.1	chromosome00001	308717	G	A	36040
NZ_KB944666.1	chromosome00001	308741	T	C	36064
NZ_KB944666.1	chromosome00001	308756	A	T	36079
NZ_KB944666.1	chromosome00001	308773	G	A	36096
NZ_KB944666.1	chromosome00001	309986	G	T	37309
NZ_KB944666.1	chromosome00001	309992	A	G	37315
NZ_KB944666.1	chromosome00001	310160	T	C	37483
NZ_KB944666.1	chromosome00001	310166	C	T	37489
NZ_KB944666.1	chromosome00001	310178	G	T	37501
NZ_KB944666.1	chromosome00001	310183	C	T	37506
NZ_KB944666.1	chromosome00001	310193	A	G	37516
NZ_KB944666.1	chromosome00001	310368	G	A	37691
NZ_KB944666.1	chromosome00001	310415	C	A	37738
NZ_KB944666.1	chromosome00001	310511	A	G	37834
NZ_KB944666.1	chromosome00001	310590	A	G	37913
NZ_KB944666.1	chromosome00001	310661	A	C	37984
NZ_KB944666.1	chromosome00001	310685	A	G	38008
NZ_KB944666.1	chromosome00001	310757	G	A	38080
NZ_KB944666.1	chromosome00001	310928	G	T	38251
NZ_KB944666.1	chromosome00001	310959	T	A	38282
NZ_KB944666.1	chromosome00001	311103	C	A	38426
NZ_KB944666.1	chromosome00001	311105	C	T	38428
NZ_KB944666.1	chromosome00001	311214	C	A	38537
NZ_KB944666.1	chromosome00001	311265	T	C	38588
NZ_KB944666.1	chromosome00001	311463	G	A	38786
NZ_KB944666.1	chromosome00001	311688	T	C	39011
NZ_KB944666.1	chromosome00001	311694	C	T	39017
NZ_KB944666.1	chromosome00001	311706	G	A	39029
NZ_KB944666.1	chromosome00001	311776	C	A	39099
NZ_KB944666.1	chromosome00001	312078	G	A	39401
NZ_KB944666.1	chromosome00001	312112	C	T	39435
NZ_KB944666.1	chromosome00001	312144	A	G	39467
NZ_KB944666.1	chromosome00001	312336	G	T	39659
NZ_KB944666.1	chromosome00001	312445	G	A	39768
NZ_KB944666.1	chromosome00001	312450	A	G	39773
NZ_KB944666.1	chromosome00001	312471	C	T	39794
NZ_KB944666.1	chromosome00001	312553	A	G	39876
NZ_KB944666.1	chromosome00001	312554	G	A	39877
NZ_KB944666.1	chromosome00001	312744	T	C	40067
NZ_KB944666.1	chromosome00001	312874	T	C	40197
NZ_KB944666.1	chromosome00001	315246	G	A	42569
NZ_KB944666.1	chromosome00001	315789	C	T	43112
NZ_KB944666.1	chromosome00001	316347	C	T	43670
NZ_KB944666.1	chromosome00001	316369	C	T	43692
NZ_KB944666.1	chromosome00001	316476	A	G	43799
NZ_KB944666.1	chromosome00001	316802	G	A	44125
NZ_KB944666.1	chromosome00001	316831	G	T	44154
NZ_KB944666.1	chromosome00001	316865	G	A	44188
NZ_KB944666.1	chromosome00001	317041	T	C	44364
NZ_KB944666.1	chromosome00001	317572	C	T	44895
NZ_KB944666.1	chromosome00001	317647	T	C	44970
NZ_KB944666.1	chromosome00001	317935	T	C	45258
NZ_KB944666.1	chromosome00001	317938	T	C	45261
NZ_KB944666.1	chromosome00001	317956	T	C	45279
NZ_KB944666.1	chromosome00001	318022	C	T	45345
NZ_KB944666.1	chromosome00001	318082	C	T	45405
NZ_KB944666.1	chromosome00001	318303	C	A	45626
NZ_KB944666.1	chromosome00001	318893	C	T	46216
NZ_KB944666.1	chromosome00001	319226	C	T	46549
NZ_KB944666.1	chromosome00001	319598	G	A	46921
NZ_KB944666.1	chromosome00001	319620	C	A	46943
NZ_KB944666.1	chromosome00001	319979	T	C	47302
NZ_KB944666.1	chromosome00001	320319	C	A	47642
NZ_KB944666.1	chromosome00001	320725	T	G	48048
NZ_KB944666.1	chromosome00001	320851	A	G	48174
NZ_KB944666.1	chromosome00001	320914	A	G	48237
NZ_KB944666.1	chromosome00001	320999	A	G	48322
NZ_KB944666.1	chromosome00001	321170	G	A	48493
NZ_KB944666.1	chromosome00001	321180	C	T	48503
NZ_KB944666.1	chromosome00001	321188	C	T	48511
NZ_KB944666.1	chromosome00001	321200	T	C	48523
NZ_KB944666.1	chromosome00001	321219	A	G	48542
NZ_KB944666.1	chromosome00001	321224	T	C	48547
NZ_KB944666.1	chromosome00001	321230	C	A	48553
NZ_KB944666.1	chromosome00001	321455	T	G	48778
NZ_KB944666.1	chromosome00001	321500	C	A	48823
NZ_KB944666.1	chromosome00001	321530	T	C	48853
NZ_KB944666.1	chromosome00001	321533	C	T	48856
NZ_KB944666.1	chromosome00001	321668	C	T	48991
NZ_KB944666.1	chromosome00001	322354	A	G	49677
NZ_KB944666.1	chromosome00001	322396	C	T	49719
NZ_KB944666.1	chromosome00001	322690	AACGTCCAG	.	50013
NZ_KB944666.1	chromosome00001	323050	A	C	50364
NZ_KB944666.1	chromosome00001	323117	T	A	50431
NZ_KB944666.1	chromosome00001	323195	A	G	50509
NZ_KB944666.1	chromosome00001	323366	C	T	50680
NZ_KB944666.1	chromosome00001	323394	G	A	50708
NZ_KB944666.1	chromosome00001	323511	C	A	50825
NZ_KB944666.1	chromosome00001	323650	T	C	50964
NZ_KB944666.1	chromosome00001	324263	A	G	51577
NZ_KB944666.1	chromosome00001	324281	A	G	51595
NZ_KB944666.1	chromosome00001	325547	T	G	52861
NZ_KB944666.1	chromosome00001	325550	T	G	52864
NZ_KB944666.1	chromosome00001	325589	G	A	52903
NZ_KB944666.1	chromosome00001	325856	T	G	53170
NZ_KB944666.1	chromosome00001	325883	C	T	53197
NZ_KB944666.1	chromosome00001	325922	G	A	53236
NZ_KB944666.1	chromosome00001	326063	C	T	53377
NZ_KB944666.1	chromosome00001	326313	C	T	55745
NZ_KB944666.1	chromosome00001	326331	T	C	55763
NZ_KB944666.1	chromosome00001	326410	G	A	55842
NZ_KB944666.1	chromosome00001	326500	C	T	55932
NZ_KB944666.1	chromosome00001	326813	C	T	56245
NZ_KB944666.1	chromosome00001	326839	C	T	56271
NZ_KB944666.1	chromosome00001	326862	A	G	56294
NZ_KB944666.1	chromosome00001	326870	A	G	56302
NZ_KB944666.1	chromosome00001	327460	C	T	56892
NZ_KB944666.1	chromosome00001	327754	G	A	57186
NZ_KB944666.1	chromosome00001	327856	A	G	57288
NZ_KB944666.1	chromosome00001	327904	C	T	57336
NZ_KB944666.1	chromosome00001	327965	A	C	57397
NZ_KB944666.1	chromosome00001	327978	A	T	57410
NZ_KB944666.1	chromosome00001	328000	T	G	57432
NZ_KB944666.1	chromosome00001	328035	T	A	57467
NZ_KB944666.1	chromosome00001	328716	G	A	58148
NZ_KB944666.1	chromosome00001	328899	T	C	58331
NZ_KB944666.1	chromosome00001	329120	G	A	58552
NZ_KB944666.1	chromosome00001	329339	G	A	58771
NZ_KB944666.1	chromosome00001	329666	A	C	59098
NZ_KB944666.1	chromosome00001	329767	T	C	59199
NZ_KB944666.1	chromosome00001	330263	G	A	59695
NZ_KB944666.1	chromosome00001	330275	C	T	59707
NZ_KB944666.1	chromosome00001	330386	C	T	59818
NZ_KB944666.1	chromosome00001	330545	C	T	59977
NZ_KB944666.1	chromosome00001	330686	C	T	60118
NZ_KB944666.1	chromosome00001	330839	G	T	60271
NZ_KB944666.1	chromosome00001	330848	G	A	60280
NZ_KB944666.1	chromosome00001	331072	G	A	60504
NZ_KB944666.1	chromosome00001	331313	G	T	60745
NZ_KB944666.1	chromosome00001	331475	C	T	60907
NZ_KB944666.1	chromosome00001	331488	C	T	60920
NZ_KB944666.1	chromosome00001	331569	A	G	61001
NZ_KB944666.1	chromosome00001	331580	T	G	61012
NZ_KB944666.1	chromosome00001	331583	G	A	61015
NZ_KB944666.1	chromosome00001	331584	T	C	61016
NZ_KB944666.1	chromosome00001	331585	A	G	61017
NZ_KB944666.1	chromosome00001	331687	.	A	61119
NZ_KB944666.1	chromosome00001	331688	A	G	61121
NZ_KB944666.1	chromosome00001	331699	G	T	61132
NZ_KB944666.1	chromosome00001	331899	.	A	61332
NZ_KB944666.1	chromosome00001	332001	C	T	61435
NZ_KB944666.1	chromosome00001	332089	A	G	61523
NZ_KB944666.1	chromosome00001	332095	A	G	61529
NZ_KB944666.1	chromosome00001	332100	C	T	61534
NZ_KB944666.1	chromosome00001	332124	G	A	61558
NZ_KB944666.1	chromosome00001	332216	C	T	61650
NZ_KB944666.1	chromosome00001	332244	A	G	61678
NZ_KB944666.1	chromosome00001	332320	T	C	61754
NZ_KB944666.1	chromosome00001	332355	C	T	61789
NZ_KB944666.1	chromosome00001	332385	T	C	61819
NZ_KB944666.1	chromosome00001	332421	T	C	61855
NZ_KB944666.1	chromosome00001	332487	T	C	61921
NZ_KB944666.1	chromosome00001	332630	G	T	62064
NZ_KB944666.1	chromosome00001	332721	C	T	62155
NZ_KB944666.1	chromosome00001	332815	A	G	62249
NZ_KB944666.1	chromosome00001	332844	T	C	62278
NZ_KB944666.1	chromosome00001	332934	A	G	62368
NZ_KB944666.1	chromosome00001	333030	T	C	62464
NZ_KB944666.1	chromosome00001	333033	G	A	62467
NZ_KB944666.1	chromosome00001	333303	A	G	62737
NZ_KB944666.1	chromosome00001	333352	G	C	62786
NZ_KB944666.1	chromosome00001	333375	T	C	62809
NZ_KB944666.1	chromosome00001	333402	A	G	62836
NZ_KB944666.1	chromosome00001	333483	G	A	62917
NZ_KB944666.1	chromosome00001	333502	G	A	62936
NZ_KB944666.1	chromosome00001	333625	T	C	63059
NZ_KB944666.1	chromosome00001	333909	C	T	63343
NZ_KB944666.1	chromosome00001	333942	C	T	63376
NZ_KB944666.1	chromosome00001	334008	A	C	63442
NZ_KB944666.1	chromosome00001	334012	T	C	63446
NZ_KB944666.1	chromosome00001	334098	A	G	63532
NZ_KB944666.1	chromosome00001	334242	T	C	63676
NZ_KB944666.1	chromosome00001	334317	T	A	63751
NZ_KB944666.1	chromosome00001	334330	G	T	63764
NZ_KB944666.1	chromosome00001	334401	G	A	63835
NZ_KB944666.1	chromosome00001	334445	C	T	63879
NZ_KB944666.1	chromosome00001	334452	T	G	63886
NZ_KB944666.1	chromosome00001	334467	A	G	63901
NZ_KB944666.1	chromosome00001	334605	C	A	64039
NZ_KB944666.1	chromosome00001	334629	C	T	64063
NZ_KB944666.1	chromosome00001	334729	G	A	64163
NZ_KB944666.1	chromosome00001	334753	T	C	64187
NZ_KB944666.1	chromosome00001	334787	T	C	64221
NZ_KB944666.1	chromosome00001	334941	T	C	64375
NZ_KB944666.1	chromosome00001	334956	T	C	64390
NZ_KB944666.1	chromosome00001	335091	T	C	64525
NZ_KB944666.1	chromosome00001	335470	G	T	64904
NZ_KB944666.1	chromosome00001	335478	G	A	64912
NZ_KB944666.1	chromosome00001	335648	CAGATCCAAAACCAGATCCAAAACCAGANNNNNNNNNNCCAAAACCAGATCCAAAACCAGATCCAAAACCAGATCCAAAACCAGACCCAAAACCAGACCCAACATCAGATCCAAAAT	.	65082
NZ_KB944666.1	chromosome00001	335776	C	T	65093
NZ_KB944666.1	chromosome00001	335886	A	G	65203
NZ_KB944666.1	chromosome00001	335910	G	A	65227
NZ_KB944666.1	chromosome00001	336034	C	T	65351
NZ_KB944666.1	chromosome00001	336225	A	G	65542
NZ_KB944666.1	chromosome00001	336415	A	G	65732
NZ_KB944666.1	chromosome00001	336609	T	C	65926
NZ_KB944666.1	chromosome00001	336903	C	T	66220
NZ_KB944666.1	chromosome00001	336915	A	G	66232
NZ_KB944666.1	chromosome00001	336921	T	C	66238
NZ_KB944666.1	chromosome00001	336945	T	C	66262
NZ_KB944666.1	chromosome00001	336948	A	G	66265
NZ_KB944666.1	chromosome00001	336969	T	C	66286
NZ_KB944666.1	chromosome00001	337211	A	C	66528
NZ_KB944666.1	chromosome00001	337506	A	C	66823
NZ_KB944666.1	chromosome00001	337521	C	T	66838
NZ_KB944666.1	chromosome00001	337587	C	T	66904
NZ_KB944666.1	chromosome00001	337786	A	G	67103
NZ_KB944666.1	chromosome00001	337788	A	G	67105
NZ_KB944666.1	chromosome00001	337838	A	G	67155
NZ_KB944666.1	chromosome00001	337892	C	T	67209
NZ_KB944666.1	chromosome00001	338116	T	C	67433
NZ_KB944666.1	chromosome00001	338161	C	T	67478
NZ_KB944666.1	chromosome00001	338298	T	C	67615
NZ_KB944666.1	chromosome00001	338509	C	A	67826
NZ_KB944666.1	chromosome00001	338578	G	A	67895
NZ_KB944666.1	chromosome00001	338722	T	C	68039
NZ_KB944666.1	chromosome00001	338731	C	T	68048
NZ_KB944666.1	chromosome00001	338797	T	C	68114
NZ_KB944666.1	chromosome00001	338814	A	C	68131
NZ_KB944666.1	chromosome00001	338911	T	C	68228
NZ_KB944666.1	chromosome00001	339120	T	C	68437
NZ_KB944666.1	chromosome00001	339171	T	C	68488
NZ_KB944666.1	chromosome00001	339199	G	A	68516
NZ_KB944666.1	chromosome00001	340792	C	T	68709
NZ_KB944666.1	chromosome00001	340819	C	T	68736
NZ_KB944666.1	chromosome00001	340861	G	A	68778
NZ_KB944666.1	chromosome00001	340864	A	T	68781
NZ_KB944666.1	chromosome00001	340933	C	A	68850
NZ_KB944666.1	chromosome00001	340945	T	C	68862
NZ_KB944666.1	chromosome00001	341084	C	T	69001
NZ_KB944666.1	chromosome00001	341116	G	T	69033
NZ_KB944666.1	chromosome00001	341119	T	G	69036
NZ_KB944666.1	chromosome00001	341680	G	T	69597
NZ_KB944666.1	chromosome00001	341989	T	C	69906
NZ_KB944666.1	chromosome00001	342088	C	T	70005
NZ_KB944666.1	chromosome00001	342390	.	TTTTTCAT	70307
NZ_KB944666.1	chromosome00001	342614	T	G	70539
NZ_KB944666.1	chromosome00001	342635	C	T	70560
NZ_KB944666.1	chromosome00001	342692	T	C	70617
NZ_KB944666.1	chromosome00001	342816	G	A	70741
NZ_KB944666.1	chromosome00001	342849	C	T	70774
NZ_KB944666.1	chromosome00001	342942	C	T	70867
NZ_KB944666.1	chromosome00001	342982	G	.	70907
NZ_KB944666.1	chromosome00001	342983	G	C	70907
NZ_KB944666.1	chromosome00001	342988	.	C	70912
NZ_KB944666.1	chromosome00001	342988	G	C	70913
NZ_KB944666.1	chromosome00001	343038	T	C	70963
NZ_KB944666.1	chromosome00001	343109	G	A	71034
NZ_KB944666.1	chromosome00001	343174	C	T	71099
NZ_KB944666.1	chromosome00001	343315	T	C	71240
NZ_KB944666.1	chromosome00001	343516	G	A	71441
NZ_KB944666.1	chromosome00001	343528	C	T	71453
NZ_KB944666.1	chromosome00001	343558	C	A	71483
NZ_KB944666.1	chromosome00001	343690	T	C	71615
NZ_KB944666.1	chromosome00001	343703	G	A	71628
NZ_KB944666.1	chromosome00001	344057	G	A	71982
NZ_KB944666.1	chromosome00001	344420	C	T	72345
NZ_KB944666.1	chromosome00001	344514	A	G	72439
NZ_KB944666.1	chromosome00001	344542	T	C	72467
NZ_KB944666.1	chromosome00001	344666	G	A	72591
NZ_KB944666.1	chromosome00001	344842	C	T	72767
NZ_KB944666.1	chromosome00001	344875	T	C	72800
NZ_KB944666.1	chromosome00001	345595	C	T	73520
NZ_KB944666.1	chromosome00001	345616	T	C	73541
NZ_KB944666.1	chromosome00001	345646	A	G	73571
NZ_KB944666.1	chromosome00001	345652	C	T	73577
NZ_KB944666.1	chromosome00001	345811	G	A	73736
NZ_KB944666.1	chromosome00001	345997	A	G	73922
NZ_KB944666.1	chromosome00001	346114	A	G	74039
NZ_KB944666.1	chromosome00001	346147	T	C	74072
NZ_KB944666.1	chromosome00001	346208	C	T	74133
NZ_KB944666.1	chromosome00001	346237	G	A	74162
NZ_KB944666.1	chromosome00001	346253	C	T	74178
NZ_KB944666.1	chromosome00001	346297	C	T	74222
NZ_KB944666.1	chromosome00001	346306	A	G	74231
NZ_KB944666.1	chromosome00001	346451	A	G	74376
NZ_KB944666.1	chromosome00001	346505	T	G	74430
NZ_KB944666.1	chromosome00001	346516	G	A	74441
NZ_KB944666.1	chromosome00001	346537	G	A	74462
NZ_KB944666.1	chromosome00001	346589	A	G	74514
NZ_KB944666.1	chromosome00001	346723	T	G	74648
NZ_KB944666.1	chromosome00001	346839	A	T	74764
NZ_KB944666.1	chromosome00001	346842	C	T	74767
NZ_KB944666.1	chromosome00001	347108	C	A	75033
NZ_KB944666.1	chromosome00001	347143	C	G	75068
NZ_KB944666.1	chromosome00001	347386	T	G	75311
NZ_KB944666.1	chromosome00001	347503	C	T	75428
NZ_KB944666.1	chromosome00001	347668	C	G	75593
NZ_KB944666.1	chromosome00001	347673	T	C	75598
NZ_KB944666.1	chromosome00001	347784	.	C	75709
NZ_KB944666.1	chromosome00001	347785	A	C	75711
NZ_KB944666.1	chromosome00001	347808	.	G	75734
NZ_KB944666.1	chromosome00001	347817	T	G	75744
NZ_KB944666.1	chromosome00001	347959	T	C	75886
NZ_KB944666.1	chromosome00001	348076	T	C	76003
NZ_KB944666.1	chromosome00001	348668	T	.	76595
NZ_KB944666.1	chromosome00001	348966	C	T	76892
NZ_KB944666.1	chromosome00001	348984	A	C	76910
NZ_KB944666.1	chromosome00001	349121	G	A	77047
NZ_KB944666.1	chromosome00001	349126	T	G	77052
NZ_KB944666.1	chromosome00001	349128	T	A	77054
NZ_KB944666.1	chromosome00001	349182	T	C	77108
NZ_KB944666.1	chromosome00001	349197	G	A	77123
NZ_KB944666.1	chromosome00001	349293	C	T	77219
NZ_KB944666.1	chromosome00001	349320	T	C	77246
NZ_KB944666.1	chromosome00001	349728	T	C	77654
NZ_KB944666.1	chromosome00001	349830	A	G	77756
NZ_KB944666.1	chromosome00001	350043	C	T	77969
NZ_KB944666.1	chromosome00001	350079	A	G	78005
NZ_KB944666.1	chromosome00001	350231	A	G	78157
NZ_KB944666.1	chromosome00001	350295	A	G	78221
NZ_KB944666.1	chromosome00001	350346	A	G	78272
NZ_KB944666.1	chromosome00001	350559	C	T	78485
NZ_KB944666.1	chromosome00001	350823	A	G	78749
NZ_KB944666.1	chromosome00001	351295	T	C	79221
NZ_KB944666.1	chromosome00001	351577	G	A	79503
NZ_KB944666.1	chromosome00001	351584	A	G	79510
NZ_KB944666.1	chromosome00001	351627	T	C	79553
NZ_KB944666.1	chromosome00001	351630	T	G	79556
NZ_KB944666.1	chromosome00001	351675	A	G	79601
NZ_KB944666.1	chromosome00001	351876	A	G	79802
NZ_KB944666.1	chromosome00001	351883	C	T	79809
NZ_KB944666.1	chromosome00001	353226	A	G	81152
NZ_KB944666.1	chromosome00001	353673	C	T	81599
NZ_KB944666.1	chromosome00001	353678	T	G	81604
NZ_KB944666.1	chromosome00001	353690	C	T	81616
NZ_KB944666.1	chromosome00001	353719	C	T	81645
NZ_KB944666.1	chromosome00001	353733	A	T	81659
NZ_KB944666.1	chromosome00001	353734	A	T	81660
NZ_KB944666.1	chromosome00001	353735	A	T	81661
NZ_KB944666.1	chromosome00001	353736	A	T	81662
NZ_KB944666.1	chromosome00001	353737	A	T	81663
NZ_KB944666.1	chromosome00001	354038	G	A	81964
NZ_KB944666.1	chromosome00001	354094	G	A	82020
NZ_KB944666.1	chromosome00001	354201	T	.	82127
NZ_KB944666.1	chromosome00001	354413	T	A	82338
NZ_KB944666.1	chromosome00001	354638	A	C	82563
NZ_KB944666.1	chromosome00001	354650	T	C	82575
NZ_KB944666.1	chromosome00001	354716	G	A	82641
NZ_KB944666.1	chromosome00001	354743	T	C	82668
NZ_KB944666.1	chromosome00001	354830	A	G	82755
NZ_KB944666.1	chromosome00001	354917	T	C	82842
NZ_KB944666.1	chromosome00001	355001	T	G	82926
NZ_KB944666.1	chromosome00001	355393	G	A	83318
NZ_KB944666.1	chromosome00001	355399	G	A	83324
NZ_KB944666.1	chromosome00001	355440	G	A	83365
NZ_KB944666.1	chromosome00001	355465	G	A	83390
NZ_KB944666.1	chromosome00001	355468	G	A	83393
NZ_KB944666.1	chromosome00001	355486	A	G	83411
NZ_KB944666.1	chromosome00001	355507	T	C	83432
NZ_KB944666.1	chromosome00001	355585	G	A	83510
NZ_KB944666.1	chromosome00001	356034	A	G	83959
NZ_KB944666.1	chromosome00001	356235	A	G	84160
NZ_KB944666.1	chromosome00001	356566	G	A	84491
NZ_KB944666.1	chromosome00001	356569	G	A	84494
NZ_KB944666.1	chromosome00001	356834	A	T	84759
NZ_KB944666.1	chromosome00001	356841	T	.	84766
NZ_KB944666.1	chromosome00001	357062	C	T	84986
NZ_KB944666.1	chromosome00001	357309	C	T	85233
NZ_KB944666.1	chromosome00001	357488	A	T	85412
NZ_KB944666.1	chromosome00001	357575	T	G	85499
NZ_KB944666.1	chromosome00001	357626	A	G	85550
NZ_KB944666.1	chromosome00001	357672	T	C	85596
NZ_KB944666.1	chromosome00001	357896	T	G	85820
NZ_KB944666.1	chromosome00001	358031	G	A	85955
NZ_KB944666.1	chromosome00001	358034	G	A	85958
NZ_KB944666.1	chromosome00001	358038	G	A	85962
NZ_KB944666.1	chromosome00001	358175	C	A	86099
NZ_KB944666.1	chromosome00001	358320	A	G	86244
NZ_KB944666.1	chromosome00001	359269	A	C	87193
NZ_KB944666.1	chromosome00001	359354	T	C	87278
NZ_KB944666.1	chromosome00001	359374	G	A	87298
NZ_KB944666.1	chromosome00001	359741	A	T	87665
NZ_KB944666.1	chromosome00001	359756	C	T	87680
NZ_KB944666.1	chromosome00001	359765	T	C	87689
NZ_KB944666.1	chromosome00001	359967	G	A	87891
NZ_KB944666.1	chromosome00001	360260	C	T	88184
NZ_KB944666.1	chromosome00001	360320	C	T	88244
NZ_KB944666.1	chromosome00001	360408	T	C	88332
NZ_KB944666.1	chromosome00001	360461	G	T	88385
NZ_KB944666.1	chromosome00001	360620	A	G	88544
NZ_KB944666.1	chromosome00001	360719	C	T	88643
NZ_KB944666.1	chromosome00001	360749	C	T	88673
NZ_KB944666.1	chromosome00001	360787	G	A	88711
NZ_KB944666.1	chromosome00001	360926	G	A	88850
NZ_KB944666.1	chromosome00001	360971	T	C	88895
NZ_KB944666.1	chromosome00001	360973	A	G	88897
NZ_KB944666.1	chromosome00001	360980	C	T	88904
NZ_KB944666.1	chromosome00001	361004	A	C	88928
NZ_KB944666.1	chromosome00001	361007	T	A	88931
NZ_KB944666.1	chromosome00001	361010	T	A	88934
NZ_KB944666.1	chromosome00001	361022	T	C	88946
NZ_KB944666.1	chromosome00001	361035	A	G	88959
NZ_KB944666.1	chromosome00001	361050	A	T	88974
NZ_KB944666.1	chromosome00001	361063	C	T	88987
NZ_KB944666.1	chromosome00001	361064	A	G	88988
NZ_KB944666.1	chromosome00001	361076	C	T	89000
NZ_KB944666.1	chromosome00001	361094	A	T	89018
NZ_KB944666.1	chromosome00001	361175	A	G	89099
NZ_KB944666.1	chromosome00001	361265	A	C	89189
NZ_KB944666.1	chromosome00001	361274	G	A	89198
NZ_KB944666.1	chromosome00001	361280	T	C	89204
NZ_KB944666.1	chromosome00001	361292	C	T	89216
NZ_KB944666.1	chromosome00001	361322	T	C	89246
NZ_KB944666.1	chromosome00001	361412	T	C	89336
NZ_KB944666.1	chromosome00001	361415	T	C	89339
NZ_KB944666.1	chromosome00001	361427	G	A	89351
NZ_KB944666.1	chromosome00001	361490	C	A	89414
NZ_KB944666.1	chromosome00001	361629	G	A	89553
NZ_KB944666.1	chromosome00001	361631	A	G	89555
NZ_KB944666.1	chromosome00001	361707	C	G	89631
NZ_KB944666.1	chromosome00001	361738	G	A	89662
NZ_KB944666.1	chromosome00001	361746	A	G	89670
NZ_KB944666.1	chromosome00001	361752	A	G	89676
NZ_KB944666.1	chromosome00001	361775	T	A	89699
NZ_KB944666.1	chromosome00001	361803	T	C	89727
NZ_KB944666.1	chromosome00001	361817	G	A	89741
NZ_KB944666.1	chromosome00001	361880	T	G	89804
NZ_KB944666.1	chromosome00001	361903	A	G	89827
NZ_KB944666.1	chromosome00001	361974	C	T	89898
NZ_KB944666.1	chromosome00001	362165	C	T	90089
NZ_KB944666.1	chromosome00001	362168	C	T	90092
NZ_KB944666.1	chromosome00001	362177	C	T	90101
NZ_KB944666.1	chromosome00001	362246	T	C	90170
NZ_KB944666.1	chromosome00001	362357	C	T	90281
NZ_KB944666.1	chromosome00001	362366	T	C	90290
NZ_KB944666.1	chromosome00001	362378	C	T	90302
NZ_KB944666.1	chromosome00001	362382	A	C	90306
NZ_KB944666.1	chromosome00001	362495	G	A	90419
NZ_KB944666.1	chromosome00001	362571	A	G	90495
NZ_KB944666.1	chromosome00001	362693	T	C	90617
NZ_KB944666.1	chromosome00001	362743	C	T	90667
NZ_KB944666.1	chromosome00001	363006	G	A	90930
NZ_KB944666.1	chromosome00001	363082	G	T	91006
NZ_KB944666.1	chromosome00001	363090	T	G	91014
NZ_KB944666.1	chromosome00001	363194	T	G	91118
NZ_KB944666.1	chromosome00001	363195	A	C	91119
NZ_KB944666.1	chromosome00001	363338	A	G	91262
NZ_KB944666.1	chromosome00001	363369	G	A	91293
NZ_KB944666.1	chromosome00001	363402	T	G	91326
NZ_KB944666.1	chromosome00001	363522	C	A	91446
NZ_KB944666.1	chromosome00001	363531	A	G	91455
NZ_KB944666.1	chromosome00001	363594	.	AAAGA	91518
NZ_KB944666.1	chromosome00001	363597	.	TGGAACAAAAATCACTTTGGATTTTTGTTCCAGGCTCAAAACCTTATAAACGGCGGTAACAGAACCAACTCCTTCGGAAATAAGCCGAAATTCTCCAAAAATTAAAGAGCAATTTTCGGAAATTTCTTCTTATTTCTCGGAGCTA	91526
NZ_KB944666.1	chromosome00001	363598	T	A	91672
NZ_KB944666.1	chromosome00001	363600	C	G	91674
NZ_KB944666.1	chromosome00001	363606	T	G	91680
NZ_KB944666.1	chromosome00001	363608	CG	.	91682
NZ_KB944666.1	chromosome00001	363612	G	C	91684
NZ_KB944666.1	chromosome00001	363615	TGG	.	91687
NZ_KB944666.1	chromosome00001	363621	G	C	91690
NZ_KB944666.1	chromosome00001	363686	C	G	91755
NZ_KB944666.1	chromosome00001	363695	G	T	91764
NZ_KB944666.1	chromosome00001	363703	G	C	91772
NZ_KB944666.1	chromosome00001	363724	A	G	91793
NZ_KB944666.1	chromosome00001	363735	C	A	91804
NZ_KB944666.1	chromosome00001	363736	A	T	91805
NZ_KB944666.1	chromosome00001	363745	G	T	91814
NZ_KB944666.1	chromosome00001	363940	A	G	92009
NZ_KB944666.1	chromosome00001	364187	T	C	92256
NZ_KB944666.1	chromosome00001	364208	G	A	92277
NZ_KB944666.1	chromosome00001	364217	T	C	92286
NZ_KB944666.1	chromosome00001	364274	G	A	92343
NZ_KB944666.1	chromosome00001	364277	C	T	92346
NZ_KB944666.1	chromosome00001	364454	C	T	92523
NZ_KB944666.1	chromosome00001	364481	C	T	92550
NZ_KB944666.1	chromosome00001	364676	C	T	92745
NZ_KB944666.1	chromosome00001	365026	C	T	93095
NZ_KB944666.1	chromosome00001	365090	C	T	93159
NZ_KB944666.1	chromosome00001	365093	T	C	93162
NZ_KB944666.1	chromosome00001	365099	A	G	93168
NZ_KB944666.1	chromosome00001	365213	C	T	93282
NZ_KB944666.1	chromosome00001	365240	T	C	93309
NZ_KB944666.1	chromosome00001	365264	G	A	93333
NZ_KB944666.1	chromosome00001	365273	G	T	93342
NZ_KB944666.1	chromosome00001	365279	G	A	93348
NZ_KB944666.1	chromosome00001	365291	C	T	93360
NZ_KB944666.1	chromosome00001	365294	C	T	93363
NZ_KB944666.1	chromosome00001	365411	T	C	93480
NZ_KB944666.1	chromosome00001	365461	T	C	93530
NZ_KB944666.1	chromosome00001	365506	T	C	93575
NZ_KB944666.1	chromosome00001	365723	G	A	93792
NZ_KB944666.1	chromosome00001	365879	T	C	93948
NZ_KB944666.1	chromosome00001	365898	G	A	93967
NZ_KB944666.1	chromosome00001	365915	A	G	93984
NZ_KB944666.1	chromosome00001	365926	A	C	93995
NZ_KB944666.1	chromosome00001	365930	A	G	93999
NZ_KB944666.1	chromosome00001	365935	G	T	94004
NZ_KB944666.1	chromosome00001	365936	C	T	94005
NZ_KB944666.1	chromosome00001	365942	C	T	94011
NZ_KB944666.1	chromosome00001	366032	T	C	94101
NZ_KB944666.1	chromosome00001	366050	T	C	94119
NZ_KB944666.1	chromosome00001	366158	C	T	94227
NZ_KB944666.1	chromosome00001	366225	A	G	94294
NZ_KB944666.1	chromosome00001	366233	A	G	94302
NZ_KB944666.1	chromosome00001	366261	C	T	94330
NZ_KB944666.1	chromosome00001	366284	A	G	94353
NZ_KB944666.1	chromosome00001	366356	CAAAAAA	.	94425
NZ_KB944666.1	chromosome00001	366364	TG	.	94426
NZ_KB944666.1	chromosome00001	366370	T	A	94430
NZ_KB944666.1	chromosome00001	366377	G	T	94437
NZ_KB944666.1	chromosome00001	366379	T	C	94439
NZ_KB944666.1	chromosome00001	366381	T	C	94441
NZ_KB944666.1	chromosome00001	366384	G	A	94444
NZ_KB944666.1	chromosome00001	366387	C	T	94447
NZ_KB944666.1	chromosome00001	366454	A	G	94514
NZ_KB944666.1	chromosome00001	366455	A	T	94515
NZ_KB944666.1	chromosome00001	366457	C	G	94517
NZ_KB944666.1	chromosome00001	366459	A	T	94519
NZ_KB944666.1	chromosome00001	366460	C	T	94520
NZ_KB944666.1	chromosome00001	366587	T	C	94647
NZ_KB944666.1	chromosome00001	366614	G	T	94674
NZ_KB944666.1	chromosome00001	366616	G	A	94676
NZ_KB944666.1	chromosome00001	366634	G	T	94694
NZ_KB944666.1	chromosome00001	366690	G	A	94750
NZ_KB944666.1	chromosome00001	366691	A	G	94751
NZ_KB944666.1	chromosome00001	366702	G	A	94762
NZ_KB944666.1	chromosome00001	366706	A	G	94766
NZ_KB944666.1	chromosome00001	366748	C	A	94808
NZ_KB944666.1	chromosome00001	366751	T	C	94811
NZ_KB944666.1	chromosome00001	366752	G	A	94812
NZ_KB944666.1	chromosome00001	366754	T	C	94814
NZ_KB944666.1	chromosome00001	366775	G	A	94835
NZ_KB944666.1	chromosome00001	366778	C	T	94838
NZ_KB944666.1	chromosome00001	366787	A	G	94847
NZ_KB944666.1	chromosome00001	366939	A	G	94999
NZ_KB944666.1	chromosome00001	366960	A	G	95020
NZ_KB944666.1	chromosome00001	366963	T	C	95023
NZ_KB944666.1	chromosome00001	366987	G	A	95047
NZ_KB944666.1	chromosome00001	366999	A	G	95059
NZ_KB944666.1	chromosome00001	367011	T	C	95071
NZ_KB944666.1	chromosome00001	367019	C	T	95079
NZ_KB944666.1	chromosome00001	367030	G	A	95090
NZ_KB944666.1	chromosome00001	367032	T	C	95092
NZ_KB944666.1	chromosome00001	367042	G	A	95102
NZ_KB944666.1	chromosome00001	367047	A	G	95107
NZ_KB944666.1	chromosome00001	367071	A	G	95131
NZ_KB944666.1	chromosome00001	367086	G	A	95146
NZ_KB944666.1	chromosome00001	367098	G	T	95158
NZ_KB944666.1	chromosome00001	367110	A	G	95170
NZ_KB944666.1	chromosome00001	367113	A	G	95173
NZ_KB944666.1	chromosome00001	367255	A	G	95315
NZ_KB944666.1	chromosome00001	367266	A	G	95326
NZ_KB944666.1	chromosome00001	367425	T	C	95485
NZ_KB944666.1	chromosome00001	367437	A	G	95497
NZ_KB944666.1	chromosome00001	367446	T	C	95506
NZ_KB944666.1	chromosome00001	367467	A	G	95527
NZ_KB944666.1	chromosome00001	367479	G	A	95539
NZ_KB944666.1	chromosome00001	367480	C	T	95540
NZ_KB944666.1	chromosome00001	367482	A	.	95542
NZ_KB944666.1	chromosome00001	367487	.	G	95546
NZ_KB944666.1	chromosome00001	367487	T	G	95547
NZ_KB944666.1	chromosome00001	367527	A	G	95587
NZ_KB944666.1	chromosome00001	367573	T	C	95633
NZ_KB944666.1	chromosome00001	367581	G	T	95641
NZ_KB944666.1	chromosome00001	367593	G	A	95653
NZ_KB944666.1	chromosome00001	367614	C	T	95674
NZ_KB944666.1	chromosome00001	367638	A	G	95698
NZ_KB944666.1	chromosome00001	367653	A	G	95713
NZ_KB944666.1	chromosome00001	367671	A	C	95731
NZ_KB944666.1	chromosome00001	367735	T	C	95795
NZ_KB944666.1	chromosome00001	367752	C	T	95812
NZ_KB944666.1	chromosome00001	367782	C	T	95842
NZ_KB944666.1	chromosome00001	367794	A	G	95854
NZ_KB944666.1	chromosome00001	367797	C	T	95857
NZ_KB944666.1	chromosome00001	367800	C	T	95860
NZ_KB944666.1	chromosome00001	367801	T	C	95861
NZ_KB944666.1	chromosome00001	367805	G	T	95865
NZ_KB944666.1	chromosome00001	367806	T	G	95866
NZ_KB944666.1	chromosome00001	367809	C	A	95869
NZ_KB944666.1	chromosome00001	367818	G	A	95878
NZ_KB944666.1	chromosome00001	367833	T	C	95893
NZ_KB944666.1	chromosome00001	367842	T	C	95902
NZ_KB944666.1	chromosome00001	367851	G	A	95911
NZ_KB944666.1	chromosome00001	367854	G	A	95914
NZ_KB944666.1	chromosome00001	367863	C	T	95923
NZ_KB944666.1	chromosome00001	367869	T	C	95929
NZ_KB944666.1	chromosome00001	367956	C	T	96016
NZ_KB944666.1	chromosome00001	367983	T	C	96043
NZ_KB944666.1	chromosome00001	368004	G	A	96064
NZ_KB944666.1	chromosome00001	368023	T	C	96083
NZ_KB944666.1	chromosome00001	368025	A	C	96085
NZ_KB944666.1	chromosome00001	368028	C	T	96088
NZ_KB944666.1	chromosome00001	368058	C	T	96118
NZ_KB944666.1	chromosome00001	368064	A	G	96124
NZ_KB944666.1	chromosome00001	368067	C	T	96127
NZ_KB944666.1	chromosome00001	368073	T	C	96133
NZ_KB944666.1	chromosome00001	368114	G	A	96174
NZ_KB944666.1	chromosome00001	368169	C	T	96229
NZ_KB944666.1	chromosome00001	368220	T	G	96280
NZ_KB944666.1	chromosome00001	368358	G	A	96418
NZ_KB944666.1	chromosome00001	368419	A	G	96479
NZ_KB944666.1	chromosome00001	368907	T	G	96967
NZ_KB944666.1	chromosome00001	369105	C	T	97165
NZ_KB944666.1	chromosome00001	369222	C	A	97282
NZ_KB944666.1	chromosome00001	369237	G	C	97297
NZ_KB944666.1	chromosome00001	369238	C	T	97298
NZ_KB944666.1	chromosome00001	369243	C	T	97303
NZ_KB944666.1	chromosome00001	369246	G	A	97306
NZ_KB944666.1	chromosome00001	369251	A	G	97311
NZ_KB944666.1	chromosome00001	369254	.	AAACAAGCAATACAAATGAAAGCAATACACCAAGTACAACCAGTA	97314
NZ_KB944666.1	chromosome00001	369257	G	C	97362
NZ_KB944666.1	chromosome00001	369263	G	A	97368
NZ_KB944666.1	chromosome00001	369302	G	C	97407
NZ_KB944666.1	chromosome00001	369303	C	A	97408
NZ_KB944666.1	chromosome00001	369306	T	C	97411
NZ_KB944666.1	chromosome00001	369308	G	A	97413
NZ_KB944666.1	chromosome00001	369312	C	A	97417
NZ_KB944666.1	chromosome00001	369314	G	A	97419
NZ_KB944666.1	chromosome00001	369315	C	T	97420
NZ_KB944666.1	chromosome00001	369323	G	A	97428
NZ_KB944666.1	chromosome00001	369327	G	A	97432
NZ_KB944666.1	chromosome00001	369333	C	T	97438
NZ_KB944666.1	chromosome00001	369335	T	C	97440
NZ_KB944666.1	chromosome00001	369336	G	A	97441
NZ_KB944666.1	chromosome00001	369339	A	T	97444
NZ_KB944666.1	chromosome00001	369342	T	C	97447
NZ_KB944666.1	chromosome00001	369345	G	A	97450
NZ_KB944666.1	chromosome00001	369347	G	C	97452
NZ_KB944666.1	chromosome00001	369353	G	A	97458
NZ_KB944666.1	chromosome00001	369357	A	C	97462
NZ_KB944666.1	chromosome00001	369425	T	C	97530
NZ_KB944666.1	chromosome00001	369447	A	C	97552
NZ_KB944666.1	chromosome00001	369456	T	C	97561
NZ_KB944666.1	chromosome00001	369459	T	C	97564
NZ_KB944666.1	chromosome00001	369482	G	C	97587
NZ_KB944666.1	chromosome00001	369488	G	A	97593
NZ_KB944666.1	chromosome00001	369515	T	C	97620
NZ_KB944666.1	chromosome00001	369537	A	G	97642
NZ_KB944666.1	chromosome00001	369540	C	T	97645
NZ_KB944666.1	chromosome00001	369546	T	C	97651
NZ_KB944666.1	chromosome00001	369548	G	A	97653
NZ_KB944666.1	chromosome00001	369549	T	C	97654
NZ_KB944666.1	chromosome00001	369552	C	G	97657
NZ_KB944666.1	chromosome00001	369553	T	C	97658
NZ_KB944666.1	chromosome00001	369561	G	A	97666
NZ_KB944666.1	chromosome00001	369564	A	C	97669
NZ_KB944666.1	chromosome00001	369567	T	C	97672
NZ_KB944666.1	chromosome00001	369572	G	C	97677
NZ_KB944666.1	chromosome00001	369591	C	T	97696
NZ_KB944666.1	chromosome00001	369594	C	T	97699
NZ_KB944666.1	chromosome00001	369597	G	C	97702
NZ_KB944666.1	chromosome00001	369598	C	T	97703
NZ_KB944666.1	chromosome00001	369603	C	T	97708
NZ_KB944666.1	chromosome00001	369615	G	A	97720
NZ_KB944666.1	chromosome00001	369617	G	C	97722
NZ_KB944666.1	chromosome00001	369618	C	A	97723
NZ_KB944666.1	chromosome00001	369621	T	C	97726
NZ_KB944666.1	chromosome00001	369623	G	A	97728
NZ_KB944666.1	chromosome00001	369627	G	A	97732
NZ_KB944666.1	chromosome00001	369629	G	A	97734
NZ_KB944666.1	chromosome00001	369642	G	A	97747
NZ_KB944666.1	chromosome00001	369648	C	T	97753
NZ_KB944666.1	chromosome00001	369696	G	A	97801
NZ_KB944666.1	chromosome00001	369713	G	A	97818
NZ_KB944666.1	chromosome00001	369753	C	T	97858
NZ_KB944666.1	chromosome00001	369761	A	G	97866
NZ_KB944666.1	chromosome00001	369861	T	G	97966
NZ_KB944666.1	chromosome00001	369903	G	A	98008
NZ_KB944666.1	chromosome00001	369925	A	G	98030
NZ_KB944666.1	chromosome00001	370008	T	C	98113
NZ_KB944666.1	chromosome00001	370189	T	A	98294
NZ_KB944666.1	chromosome00001	370269	A	G	98374
NZ_KB944666.1	chromosome00001	370975	A	G	99080
NZ_KB944666.1	chromosome00001	371190	T	C	99295
NZ_KB944666.1	chromosome00001	372549	T	C	100654
NZ_KB944666.1	chromosome00001	373329	T	C	101434
NZ_KB944666.1	chromosome00001	374630	G	A	102735
NZ_KB944666.1	chromosome00001	374751	C	T	102856
NZ_KB944666.1	chromosome00001	374811	G	A	102916
NZ_KB944666.1	chromosome00001	374832	G	A	102937
NZ_KB944666.1	chromosome00001	374889	T	C	102994
NZ_KB944666.1	chromosome00001	375093	T	C	103198
NZ_KB944666.1	chromosome00001	375201	G	A	103306
NZ_KB944666.1	chromosome00001	375522	T	C	103627
NZ_KB944666.1	chromosome00001	375704	A	G	103809
NZ_KB944666.1	chromosome00001	375707	G	A	103812
NZ_KB944666.1	chromosome00001	375775	A	G	103880
NZ_KB944666.1	chromosome00001	375779	A	G	103884
NZ_KB944666.1	chromosome00001	375830	A	G	103935
NZ_KB944666.1	chromosome00001	375881	G	A	103986
NZ_KB944666.1	chromosome00001	375926	C	T	104031
NZ_KB944666.1	chromosome00001	375962	A	C	104067
NZ_KB944666.1	chromosome00001	375975	C	T	104080
NZ_KB944666.1	chromosome00001	375989	A	T	104094
NZ_KB944666.1	chromosome00001	376001	G	A	104106
NZ_KB944666.1	chromosome00001	376076	G	A	104181
NZ_KB944666.1	chromosome00001	376244	G	A	104349
NZ_KB944666.1	chromosome00001	376289	T	C	104394
NZ_KB944666.1	chromosome00001	376319	C	T	104424
NZ_KB944666.1	chromosome00001	379670	T	C	107775
NZ_KB944666.1	chromosome00001	379915	T	G	108020
NZ_KB944666.1	chromosome00001	379933	T	A	108038
NZ_KB944666.1	chromosome00001	380323	A	G	108428
NZ_KB944666.1	chromosome00001	380326	C	T	108431
NZ_KB944666.1	chromosome00001	380359	T	C	108464
NZ_KB944666.1	chromosome00001	380461	G	T	108566
NZ_KB944666.1	chromosome00001	380552	T	C	108657
NZ_KB944666.1	chromosome00001	380566	T	C	108671
NZ_KB944666.1	chromosome00001	380787	.	A	108892
NZ_KB944666.1	chromosome00001	380798	.	A	108904
NZ_KB944666.1	chromosome00001	380864	A	T	108971
NZ_KB944666.1	chromosome00001	381478	T	C	109585
NZ_KB944666.1	chromosome00001	381673	A	T	109780
NZ_KB944666.1	chromosome00001	381694	C	T	109801
NZ_KB944666.1	chromosome00001	381715	C	T	109822
NZ_KB944666.1	chromosome00001	381733	T	C	109840
NZ_KB944666.1	chromosome00001	381790	A	G	109897
NZ_KB944666.1	chromosome00001	381870	C	T	109977
NZ_KB944666.1	chromosome00001	381888	A	T	109995
NZ_KB944666.1	chromosome00001	382105	C	T	110212
NZ_KB944666.1	chromosome00001	382177	C	T	110284
NZ_KB944666.1	chromosome00001	382444	T	C	110551
NZ_KB944666.1	chromosome00001	382588	A	G	110695
NZ_KB944666.1	chromosome00001	382645	C	T	110752
NZ_KB944666.1	chromosome00001	383308	C	T	111415
NZ_KB944666.1	chromosome00001	383410	G	A	111517
NZ_KB944666.1	chromosome00001	383880	A	C	111987
NZ_KB944666.1	chromosome00001	383898	A	G	112005
NZ_KB944666.1	chromosome00001	384003	T	G	112110
NZ_KB944666.1	chromosome00001	384057	C	T	112164
NZ_KB944666.1	chromosome00001	384075	T	G	112182
NZ_KB944666.1	chromosome00001	384105	A	G	112212
NZ_KB944666.1	chromosome00001	385256	C	T	113363
NZ_KB944666.1	chromosome00001	385447	A	G	113554
NZ_KB944666.1	chromosome00001	385480	C	T	113587
NZ_KB944666.1	chromosome00001	385573	C	T	113680
NZ_KB944666.1	chromosome00001	385591	A	C	113698
NZ_KB944666.1	chromosome00001	2039874	A	G	116704
NZ_KB944666.1	chromosome00001	2039933	C	T	116645
NZ_KB944666.1	chromosome00001	2040112	C	T	116466
NZ_KB944666.1	chromosome00001	2040230	A	G	116348
NZ_KB944666.1	chromosome00001	2040258	T	C	116320
NZ_KB944666.1	chromosome00001	2040262	C	T	116316
NZ_KB944666.1	chromosome00001	2040282	G	A	116296
NZ_KB944666.1	chromosome00001	2040471	A	G	116107
NZ_KB944666.1	chromosome00001	2040473	A	G	116105
NZ_KB944666.1	chromosome00001	2040477	G	A	116101
NZ_KB944666.1	chromosome00001	2040496	G	A	116082
NZ_KB944666.1	chromosome00001	2040532	C	T	116046
NZ_KB944666.1	chromosome00001	2040541	T	C	116037
NZ_KB944666.1	chromosome00001	2040567	C	T	116011
NZ_KB944666.1	chromosome00001	2040571	T	C	116007
NZ_KB944666.1	chromosome00001	2040588	A	T	115990
NZ_KB944666.1	chromosome00001	2040622	A	G	115956
NZ_KB944666.1	chromosome00001	2040639	C	T	115939
NZ_KB944666.1	chromosome00001	2040646	A	G	115932
NZ_KB944666.1	chromosome00001	2040651	A	G	115927
NZ_KB944666.1	chromosome00001	2040661	TGCTGA	.	115917
NZ_KB944666.1	chromosome00001	2040684	T	A	115900
NZ_KB944666.1	chromosome00001	2040699	T	G	115885
NZ_KB944666.1	chromosome00001	2040708	A	G	115876
NZ_KB944666.1	chromosome00001	2040710	G	A	115874
NZ_KB944666.1	chromosome00001	2040726	T	C	115858
NZ_KB944666.1	chromosome00001	2040730	C	T	115854
NZ_KB944666.1	chromosome00001	2040735	A	G	115849
NZ_KB944666.1	chromosome00001	2040821	A	C	115763
NZ_KB944666.1	chromosome00001	2040877	G	A	115707
NZ_KB944666.1	chromosome00001	2040878	T	A	115706
NZ_KB944666.1	chromosome00001	2040936	A	C	115648
NZ_KB944666.1	chromosome00001	2040954	A	G	115630
NZ_KB944666.1	chromosome00001	2040973	G	A	115611
NZ_KB944666.1	chromosome00001	2040999	A	C	115585
NZ_KB944666.1	chromosome00001	2041034	T	A	115550
NZ_KB944666.1	chromosome00001	2041040	T	C	115544
NZ_KB944666.1	chromosome00001	2041055	T	A	115529
NZ_KB944666.1	chromosome00001	2041088	T	C	115496
NZ_KB944666.1	chromosome00001	2041219	A	G	115365
NZ_KB944666.1	chromosome00001	2041271	T	C	115313
NZ_KB944666.1	chromosome00001	2041286	T	C	115298
NZ_KB944666.1	chromosome00001	2041325	C	T	115259
NZ_KB944666.1	chromosome00001	2041382	G	A	115202
NZ_KB944666.1	chromosome00001	2041411	G	A	115173
NZ_KB944666.1	chromosome00001	2041413	T	C	115171
NZ_KB944666.1	chromosome00001	2041484	A	G	115100
NZ_KB944666.1	chromosome00001	2041541	T	G	115043
NZ_KB944666.1	chromosome00001	2041550	T	C	115034
NZ_KB944666.1	chromosome00001	2041583	T	C	115001
NZ_KB944666.1	chromosome00001	2041589	C	T	114995
NZ_KB944666.1	chromosome00001	2041637	T	C	114947
NZ_KB944666.1	chromosome00001	2041670	C	A	114914
NZ_KB944666.1	chromosome00001	2041691	A	G	114893
NZ_KB944666.1	chromosome00001	2041694	T	C	114890
NZ_KB944666.1	chromosome00001	2041704	G	A	114880
NZ_KB944666.1	chromosome00001	2041766	C	T	114818
NZ_KB944666.1	chromosome00001	2041994	C	T	114590
NZ_KB944666.1	chromosome00001	2042102	G	A	114482
NZ_KB944666.1	chromosome00001	2042117	A	G	114467
NZ_KB944666.1	chromosome00001	2042141	G	A	114443
NZ_KB944666.1	chromosome00001	2042147	C	T	114437
NZ_KB944666.1	chromosome00001	2042151	C	T	114433
NZ_KB944666.1	chromosome00001	2042162	G	T	114422
NZ_KB944666.1	chromosome00001	2042170	G	A	114414
NZ_KB944666.1	chromosome00001	2042185	C	A	114399
NZ_KB944666.1	chromosome00001	2042234	T	C	114350
NZ_KB944666.1	chromosome00001	2042255	C	T	114329
NZ_KB944666.1	chromosome00001	2042282	G	A	114302
NZ_KB944666.1	chromosome00001	2042398	A	C	114186
NZ_KB944666.1	chromosome00001	2042426	C	T	114158
NZ_KB944666.1	chromosome00001	2042435	T	C	114149
NZ_KB944666.1	chromosome00001	2042436	G	A	114148
NZ_KB944666.1	chromosome00001	2042441	A	G	114143
NZ_KB944666.1	chromosome00001	2042447	T	A	114137
NZ_KB944666.1	chromosome00001	2042462	C	T	114122
NZ_KB944666.1	chromosome00001	2042471	C	A	114113
NZ_KB944666.1	chromosome00001	2042483	C	A	114101
NZ_KB944666.1	chromosome00001	2042492	G	A	114092
NZ_KB944666.1	chromosome00001	2042496	T	C	114088
NZ_KB944666.1	chromosome00001	2042516	C	T	114068
NZ_KB944666.1	chromosome00001	2042522	G	A	114062
NZ_KB944666.1	chromosome00001	2042525	C	T	114059
NZ_KB944666.1	chromosome00001	2042540	A	G	114044
NZ_KB944666.1	chromosome00001	2042549	G	A	114035
NZ_KB944666.1	chromosome00001	2042561	A	T	114023
NZ_KB944666.1	chromosome00001	2042586	C	T	113998
NZ_KB944666.1	chromosome00001	2042609	A	G	113975
NZ_KB944666.1	chromosome00001	2042616	A	T	113968
NZ_KB944666.1	chromosome00001	2038917	G	A	117657
NZ_KB944666.1	chromosome00001	2038974	G	A	117600
NZ_KB944666.1	chromosome00001	2039019	C	T	117555
NZ_KB944666.1	chromosome00001	2039020	A	C	117554
NZ_KB944666.1	chromosome00001	2039031	T	C	117543
NZ_KB944666.1	chromosome00001	2039097	A	G	117477
NZ_KB944666.1	chromosome00001	2039159	G	A	117415
NZ_KB944666.1	chromosome00001	2039160	A	G	117414
NZ_KB944666.1	chromosome00001	2024884	C	T	136449
NZ_KB944666.1	chromosome00001	2024887	G	A	136446
NZ_KB944666.1	chromosome00001	2024890	A	G	136443
NZ_KB944666.1	chromosome00001	2024905	T	A	136428
NZ_KB944666.1	chromosome00001	2024907	A	G	136426
NZ_KB944666.1	chromosome00001	2024938	G	A	136395
NZ_KB944666.1	chromosome00001	2024950	C	T	136383
NZ_KB944666.1	chromosome00001	2024953	A	C	136380
NZ_KB944666.1	chromosome00001	2024984	T	C	136349
NZ_KB944666.1	chromosome00001	2024987	C	G	136346
NZ_KB944666.1	chromosome00001	2024994	A	T	136339
NZ_KB944666.1	chromosome00001	2024995	C	A	136338
NZ_KB944666.1	chromosome00001	2025010	A	G	136323
NZ_KB944666.1	chromosome00001	2025016	A	G	136317
NZ_KB944666.1	chromosome00001	2025028	A	G	136305
NZ_KB944666.1	chromosome00001	2025030	C	T	136303
NZ_KB944666.1	chromosome00001	2025042	T	C	136291
NZ_KB944666.1	chromosome00001	2025055	G	A	136278
NZ_KB944666.1	chromosome00001	2025063	T	G	136270
NZ_KB944666.1	chromosome00001	2025079	C	T	136254
NZ_KB944666.1	chromosome00001	2025082	A	C	136251
NZ_KB944666.1	chromosome00001	2025085	G	A	136248
NZ_KB944666.1	chromosome00001	2025088	T	C	136245
NZ_KB944666.1	chromosome00001	2025094	T	C	136239
NZ_KB944666.1	chromosome00001	2025097	G	A	136236
NZ_KB944666.1	chromosome00001	2025106	G	A	136227
NZ_KB944666.1	chromosome00001	2025148	A	G	136185
NZ_KB944666.1	chromosome00001	2025151	G	A	136182
NZ_KB944666.1	chromosome00001	2025162	G	A	136171
NZ_KB944666.1	chromosome00001	2025169	T	C	136164
NZ_KB944666.1	chromosome00001	2025204	T	C	136129
NZ_KB944666.1	chromosome00001	2025264	A	G	136069
NZ_KB944666.1	chromosome00001	2025289	A	G	136044
NZ_KB944666.1	chromosome00001	2025308	A	G	136025
NZ_KB944666.1	chromosome00001	2025771	A	G	135562
NZ_KB944666.1	chromosome00001	2025784	G	T	135549
NZ_KB944666.1	chromosome00001	2025792	T	A	135541
NZ_KB944666.1	chromosome00001	2025801	T	C	135532
NZ_KB944666.1	chromosome00001	2025807	A	G	135526
NZ_KB944666.1	chromosome00001	2025831	T	C	135502
NZ_KB944666.1	chromosome00001	2025859	C	T	135474
NZ_KB944666.1	chromosome00001	2025873	G	A	135460
NZ_KB944666.1	chromosome00001	2025927	T	C	135406
NZ_KB944666.1	chromosome00001	2025945	A	G	135388
NZ_KB944666.1	chromosome00001	2026036	G	A	135297
NZ_KB944666.1	chromosome00001	2026053	G	A	135280
NZ_KB944666.1	chromosome00001	2026056	T	C	135277
NZ_KB944666.1	chromosome00001	2026098	G	A	135235
NZ_KB944666.1	chromosome00001	2026104	T	C	135229
NZ_KB944666.1	chromosome00001	2026106	G	T	135227
NZ_KB944666.1	chromosome00001	2026110	A	C	135223
NZ_KB944666.1	chromosome00001	2026116	T	A	135217
NZ_KB944666.1	chromosome00001	2026119	C	T	135214
NZ_KB944666.1	chromosome00001	2026143	C	T	135190
NZ_KB944666.1	chromosome00001	2026146	T	G	135187
NZ_KB944666.1	chromosome00001	2026176	A	G	135157
NZ_KB944666.1	chromosome00001	2026190	G	A	135143
NZ_KB944666.1	chromosome00001	2018772	A	C	142424
NZ_KB944666.1	chromosome00001	2018781	T	C	142415
NZ_KB944666.1	chromosome00001	2018784	A	G	142412
NZ_KB944666.1	chromosome00001	2018790	C	T	142406
NZ_KB944666.1	chromosome00001	2018802	C	T	142394
NZ_KB944666.1	chromosome00001	2018811	C	T	142385
NZ_KB944666.1	chromosome00001	2018815	A	G	142381
NZ_KB944666.1	chromosome00001	2018823	A	G	142373
NZ_KB944666.1	chromosome00001	2018829	T	A	142367
NZ_KB944666.1	chromosome00001	2018841	A	T	142355
NZ_KB944666.1	chromosome00001	2018853	G	A	142343
NZ_KB944666.1	chromosome00001	2018856	C	T	142340
NZ_KB944666.1	chromosome00001	2018859	A	G	142337
NZ_KB944666.1	chromosome00001	2018868	G	T	142328
NZ_KB944666.1	chromosome00001	2018892	A	G	142304
NZ_KB944666.1	chromosome00001	2018901	G	A	142295
NZ_KB944666.1	chromosome00001	2018910	T	G	142286
NZ_KB944666.1	chromosome00001	2018913	C	T	142283
NZ_KB944666.1	chromosome00001	2018919	T	C	142277
NZ_KB944666.1	chromosome00001	2018931	C	T	142265
NZ_KB944666.1	chromosome00001	2018934	T	A	142262
NZ_KB944666.1	chromosome00001	2018937	A	T	142259
NZ_KB944666.1	chromosome00001	2018949	T	A	142247
NZ_KB944666.1	chromosome00001	2018952	A	G	142244
NZ_KB944666.1	chromosome00001	2018988	G	A	142208
NZ_KB944666.1	chromosome00001	2018991	T	G	142205
NZ_KB944666.1	chromosome00001	2019000	C	T	142196
NZ_KB944666.1	chromosome00001	2019009	C	T	142187
NZ_KB944666.1	chromosome00001	2019015	A	G	142181
NZ_KB944666.1	chromosome00001	2019020	G	A	142176
NZ_KB944666.1	chromosome00001	2019023	A	C	142173
NZ_KB944666.1	chromosome00001	2019024	G	A	142172
NZ_KB944666.1	chromosome00001	2019030	A	G	142166
NZ_KB944666.1	chromosome00001	2019057	A	G	142139
NZ_KB944666.1	chromosome00001	2019060	T	G	142136
NZ_KB944666.1	chromosome00001	2019084	A	T	142112
NZ_KB944666.1	chromosome00001	2019090	A	T	142106
NZ_KB944666.1	chromosome00001	2019096	T	C	142100
NZ_KB944666.1	chromosome00001	2019102	C	T	142094
NZ_KB944666.1	chromosome00001	2019105	C	T	142091
NZ_KB944666.1	chromosome00001	2019192	C	A	142004
NZ_KB944666.1	chromosome00001	2019213	A	T	141983
NZ_KB944666.1	chromosome00001	2019222	A	T	141974
NZ_KB944666.1	chromosome00001	2019228	A	C	141968
NZ_KB944666.1	chromosome00001	2019237	A	G	141959
NZ_KB944666.1	chromosome00001	2019249	G	A	141947
NZ_KB944666.1	chromosome00001	2019291	A	G	141905
NZ_KB944666.1	chromosome00001	2019330	G	A	141866
NZ_KB944666.1	chromosome00001	2019350	G	A	141846
NZ_KB944666.1	chromosome00001	2019363	C	T	141833
NZ_KB944666.1	chromosome00001	2019384	C	T	141812
NZ_KB944666.1	chromosome00001	2019396	A	G	141800
NZ_KB944666.1	chromosome00001	2019408	A	G	141788
NZ_KB944666.1	chromosome00001	2019426	A	G	141770
NZ_KB944666.1	chromosome00001	2019429	G	A	141767
NZ_KB944666.1	chromosome00001	2019438	A	G	141758
NZ_KB944666.1	chromosome00001	2019450	C	T	141746
NZ_KB944666.1	chromosome00001	2019453	G	A	141743
NZ_KB944666.1	chromosome00001	2019459	A	G	141737
NZ_KB944666.1	chromosome00001	2019462	G	A	141734
NZ_KB944666.1	chromosome00001	2019465	C	T	141731
NZ_KB944666.1	chromosome00001	2019468	A	G	141728
NZ_KB944666.1	chromosome00001	2019471	G	A	141725
NZ_KB944666.1	chromosome00001	2019474	G	A	141722
NZ_KB944666.1	chromosome00001	2019477	G	A	141719
NZ_KB944666.1	chromosome00001	2019504	A	G	141692
NZ_KB944666.1	chromosome00001	2019507	A	G	141689
NZ_KB944666.1	chromosome00001	2019516	T	A	141680
NZ_KB944666.1	chromosome00001	2019541	A	G	141655
NZ_KB944666.1	chromosome00001	2019546	T	C	141650
NZ_KB944666.1	chromosome00001	2019555	A	T	141641
NZ_KB944666.1	chromosome00001	2019558	A	.	141638
NZ_KB944666.1	chromosome00001	2019560	A	C	141637
NZ_KB944666.1	chromosome00001	2019562	.	C	141635
NZ_KB944666.1	chromosome00001	2019570	G	T	141626
NZ_KB944666.1	chromosome00001	2019594	G	A	141602
NZ_KB944666.1	chromosome00001	2019600	C	T	141596
NZ_KB944666.1	chromosome00001	2019603	T	A	141593
NZ_KB944666.1	chromosome00001	2019604	C	A	141592
NZ_KB944666.1	chromosome00001	2019612	A	G	141584
NZ_KB944666.1	chromosome00001	2019618	C	T	141578
NZ_KB944666.1	chromosome00001	2019633	C	T	141563
NZ_KB944666.1	chromosome00001	2019641	G	A	141555
NZ_KB944666.1	chromosome00001	2019642	A	T	141554
NZ_KB944666.1	chromosome00001	2019648	G	T	141548
NZ_KB944666.1	chromosome00001	2019651	G	A	141545
NZ_KB944666.1	chromosome00001	2019654	T	G	141542
NZ_KB944666.1	chromosome00001	2019657	T	A	141539
NZ_KB944666.1	chromosome00001	2019666	T	C	141530
NZ_KB944666.1	chromosome00001	2019717	G	T	141479
NZ_KB944666.1	chromosome00001	2019764	T	G	141432
NZ_KB944666.1	chromosome00001	2019803	A	G	141393
NZ_KB944666.1	chromosome00001	2019908	A	G	141288
NZ_KB944666.1	chromosome00001	2019986	C	G	141210
NZ_KB944666.1	chromosome00001	2019994	C	T	141202
NZ_KB944666.1	chromosome00001	2020049	C	T	141147
NZ_KB944666.1	chromosome00001	2020050	C	T	141146
NZ_KB944666.1	chromosome00001	2020063	A	G	141133
NZ_KB944666.1	chromosome00001	2020156	A	C	141040
NZ_KB944666.1	chromosome00001	2020159	C	A	141037
NZ_KB944666.1	chromosome00001	2020163	G	A	141033
NZ_KB944666.1	chromosome00001	2020210	A	T	140986
NZ_KB944666.1	chromosome00001	2020214	A	G	140982
NZ_KB944666.1	chromosome00001	2020225	A	T	140971
NZ_KB944666.1	chromosome00001	2020238	G	A	140958
NZ_KB944666.1	chromosome00001	2020246	T	A	140950
NZ_KB944666.1	chromosome00001	2020345	G	T	140851
NZ_KB944666.1	chromosome00001	2020690	G	A	140506
NZ_KB944666.1	chromosome00001	2021201	T	A	139995
NZ_KB944666.1	chromosome00001	2021240	G	T	139956
NZ_KB944666.1	chromosome00001	2021471	T	C	139725
NZ_KB944666.1	chromosome00001	2021476	C	T	139720
NZ_KB944666.1	chromosome00001	2021492	C	T	139704
NZ_KB944666.1	chromosome00001	2021497	T	C	139699
NZ_KB944666.1	chromosome00001	2021677	G	A	139519
NZ_KB944666.1	chromosome00001	2021695	T	C	139501
NZ_KB944666.1	chromosome00001	2021740	A	G	139456
NZ_KB944666.1	chromosome00001	2021793	T	A	139403
NZ_KB944666.1	chromosome00001	2021799	T	C	139397
NZ_KB944666.1	chromosome00001	2021808	T	A	139388
NZ_KB944666.1	chromosome00001	2021827	G	A	139369
NZ_KB944666.1	chromosome00001	2021859	C	T	139337
NZ_KB944666.1	chromosome00001	2021956	A	C	139240
NZ_KB944666.1	chromosome00001	2022043	T	C	139153
NZ_KB944666.1	chromosome00001	2022152	C	T	139044
NZ_KB944666.1	chromosome00001	2022192	A	T	139004
NZ_KB944666.1	chromosome00001	2022210	A	G	138986
NZ_KB944666.1	chromosome00001	2022224	T	C	138972
NZ_KB944666.1	chromosome00001	2022227	G	A	138969
NZ_KB944666.1	chromosome00001	2022234	A	G	138962
NZ_KB944666.1	chromosome00001	2022235	C	T	138961
NZ_KB944666.1	chromosome00001	2022248	A	G	138948
NZ_KB944666.1	chromosome00001	2022256	G	T	138940
NZ_KB944666.1	chromosome00001	2022265	C	T	138931
NZ_KB944666.1	chromosome00001	2022295	C	T	138901
NZ_KB944666.1	chromosome00001	2022343	G	A	138853
NZ_KB944666.1	chromosome00001	2022369	C	T	138827
NZ_KB944666.1	chromosome00001	2022527	C	T	138669
NZ_KB944666.1	chromosome00001	2022530	G	A	138666
NZ_KB944666.1	chromosome00001	2022588	T	C	138608
NZ_KB944666.1	chromosome00001	2022701	C	T	138495
NZ_KB944666.1	chromosome00001	2022716	G	A	138480
NZ_KB944666.1	chromosome00001	2022719	A	G	138477
NZ_KB944666.1	chromosome00001	2022930	A	G	138266
NZ_KB944666.1	chromosome00001	2022989	T	G	138207
NZ_KB944666.1	chromosome00001	2023059	A	G	138137
NZ_KB944666.1	chromosome00001	2023317	A	G	137879
NZ_KB944666.1	chromosome00001	2023323	T	C	137873
NZ_KB944666.1	chromosome00001	2023374	T	C	137822
NZ_KB944666.1	chromosome00001	2023814	A	G	137382
NZ_KB944666.1	chromosome00001	2023853	C	A	137343
NZ_KB944666.1	chromosome00001	2023942	C	T	137254
NZ_KB944666.1	chromosome00001	2023948	T	C	137248
NZ_KB944666.1	chromosome00001	2023957	A	G	137239
NZ_KB944666.1	chromosome00001	2024044	A	G	137152
NZ_KB944666.1	chromosome00001	2024139	T	C	137057
NZ_KB944666.1	chromosome00001	2024167	G	A	137029
NZ_KB944666.1	chromosome00001	2024215	A	T	136981
NZ_KB944666.1	chromosome00001	2024429	A	T	136767
NZ_KB944666.1	chromosome00001	2024430	C	T	136766
NZ_KB944666.1	chromosome00001	2024433	A	C	136763
NZ_KB944666.1	chromosome00001	2024434	T	A	136762
NZ_KB944666.1	chromosome00001	2024454	T	.	136742
NZ_KB944666.1	chromosome00001	2024456	T	C	136741
NZ_KB944666.1	chromosome00001	2024523	T	C	136674
NZ_KB944666.1	chromosome00001	2024536	T	A	136661
NZ_KB944666.1	chromosome00001	2024539	C	T	136658
NZ_KB944666.1	chromosome00001	2012586	T	G	148664
NZ_KB944666.1	chromosome00001	2012588	C	T	148662
NZ_KB944666.1	chromosome00001	2012595	T	A	148655
NZ_KB944666.1	chromosome00001	2012607	T	C	148643
NZ_KB944666.1	chromosome00001	2012615	T	G	148635
NZ_KB944666.1	chromosome00001	2012625	G	A	148625
NZ_KB944666.1	chromosome00001	2012628	C	T	148622
NZ_KB944666.1	chromosome00001	2012637	A	T	148613
NZ_KB944666.1	chromosome00001	2012673	C	T	148577
NZ_KB944666.1	chromosome00001	2012676	A	T	148574
NZ_KB944666.1	chromosome00001	2012682	A	T	148568
NZ_KB944666.1	chromosome00001	2012691	C	A	148559
NZ_KB944666.1	chromosome00001	2012725	.	TTTA	148525
NZ_KB944666.1	chromosome00001	2012727	AG	.	148519
NZ_KB944666.1	chromosome00001	2012730	GA	.	148518
NZ_KB944666.1	chromosome00001	2012741	T	C	148509
NZ_KB944666.1	chromosome00001	2012745	.	GC	148505
NZ_KB944666.1	chromosome00001	2012747	C	.	148501
NZ_KB944666.1	chromosome00001	2012748	A	T	148501
NZ_KB944666.1	chromosome00001	2012751	T	.	148498
NZ_KB944666.1	chromosome00001	2012757	C	A	148493
NZ_KB944666.1	chromosome00001	2012760	.	TTCAAAAGTATCTTGTTGATTTTTACGCCATTT	148490
NZ_KB944666.1	chromosome00001	2012763	G	A	148454
NZ_KB944666.1	chromosome00001	2012781	A	G	148436
NZ_KB944666.1	chromosome00001	2012790	A	C	148427
NZ_KB944666.1	chromosome00001	2012791	T	G	148426
NZ_KB944666.1	chromosome00001	2012793	A	T	148424
NZ_KB944666.1	chromosome00001	2012796	A	G	148421
NZ_KB944666.1	chromosome00001	2012802	A	G	148415
NZ_KB944666.1	chromosome00001	2012808	A	G	148409
NZ_KB944666.1	chromosome00001	2012814	G	A	148403
NZ_KB944666.1	chromosome00001	2012817	G	A	148400
NZ_KB944666.1	chromosome00001	2012826	G	A	148391
NZ_KB944666.1	chromosome00001	2012827	T	G	148390
NZ_KB944666.1	chromosome00001	2012832	G	A	148385
NZ_KB944666.1	chromosome00001	2012835	C	A	148382
NZ_KB944666.1	chromosome00001	2012838	G	T	148379
NZ_KB944666.1	chromosome00001	2012841	T	C	148376
NZ_KB944666.1	chromosome00001	2012847	T	C	148370
NZ_KB944666.1	chromosome00001	2012850	A	G	148367
NZ_KB944666.1	chromosome00001	2012853	G	T	148364
NZ_KB944666.1	chromosome00001	2012865	A	T	148352
NZ_KB944666.1	chromosome00001	2012868	A	C	148349
NZ_KB944666.1	chromosome00001	2012889	C	A	148328
NZ_KB944666.1	chromosome00001	2012904	T	A	148313
NZ_KB944666.1	chromosome00001	2012922	T	C	148295
NZ_KB944666.1	chromosome00001	2012930	C	A	148287
NZ_KB944666.1	chromosome00001	2012931	A	G	148286
NZ_KB944666.1	chromosome00001	2012937	C	T	148280
NZ_KB944666.1	chromosome00001	2012940	G	A	148277
NZ_KB944666.1	chromosome00001	2012943	A	G	148274
NZ_KB944666.1	chromosome00001	2012946	A	G	148271
NZ_KB944666.1	chromosome00001	2012964	A	G	148253
NZ_KB944666.1	chromosome00001	2012973	T	C	148244
NZ_KB944666.1	chromosome00001	2012979	G	A	148238
NZ_KB944666.1	chromosome00001	2012982	T	C	148235
NZ_KB944666.1	chromosome00001	2012985	C	T	148232
NZ_KB944666.1	chromosome00001	2013018	A	G	148199
NZ_KB944666.1	chromosome00001	2013053	A	C	148164
NZ_KB944666.1	chromosome00001	2013054	A	T	148163
NZ_KB944666.1	chromosome00001	2013084	C	T	148133
NZ_KB944666.1	chromosome00001	2013260	T	C	147957
NZ_KB944666.1	chromosome00001	2013336	C	T	147881
NZ_KB944666.1	chromosome00001	2013348	G	A	147869
NZ_KB944666.1	chromosome00001	2013360	G	C	147857
NZ_KB944666.1	chromosome00001	2013477	C	T	147740
NZ_KB944666.1	chromosome00001	2013708	G	C	147509
NZ_KB944666.1	chromosome00001	2013763	A	G	147454
NZ_KB944666.1	chromosome00001	2013787	G	T	147430
NZ_KB944666.1	chromosome00001	2013837	T	G	147380
NZ_KB944666.1	chromosome00001	2013852	G	A	147365
NZ_KB944666.1	chromosome00001	2014086	T	C	147131
NZ_KB944666.1	chromosome00001	2014134	A	G	147083
NZ_KB944666.1	chromosome00001	2014175	A	G	147042
NZ_KB944666.1	chromosome00001	2014227	T	G	146990
NZ_KB944666.1	chromosome00001	2014245	T	A	146972
NZ_KB944666.1	chromosome00001	2014265	C	T	146952
NZ_KB944666.1	chromosome00001	2014322	G	A	146895
NZ_KB944666.1	chromosome00001	2014686	A	G	146531
NZ_KB944666.1	chromosome00001	2014727	C	T	146490
NZ_KB944666.1	chromosome00001	2014796	T	G	146421
NZ_KB944666.1	chromosome00001	2014857	A	G	146360
NZ_KB944666.1	chromosome00001	2014878	T	C	146339
NZ_KB944666.1	chromosome00001	2014882	A	C	146335
NZ_KB944666.1	chromosome00001	2014893	A	G	146324
NZ_KB944666.1	chromosome00001	2014916	T	C	146301
NZ_KB944666.1	chromosome00001	2014989	G	A	146228
NZ_KB944666.1	chromosome00001	2015115	T	C	146102
NZ_KB944666.1	chromosome00001	2015119	G	A	146098
NZ_KB944666.1	chromosome00001	2015139	A	G	146078
NZ_KB944666.1	chromosome00001	2015282	T	A	145935
NZ_KB944666.1	chromosome00001	2015310	C	T	145907
NZ_KB944666.1	chromosome00001	2015313	A	G	145904
NZ_KB944666.1	chromosome00001	2015953	C	T	145264
NZ_KB944666.1	chromosome00001	2015961	T	A	145256
NZ_KB944666.1	chromosome00001	2016188	G	A	145029
NZ_KB944666.1	chromosome00001	2016272	G	A	144945
NZ_KB944666.1	chromosome00001	2016433	A	C	144784
NZ_KB944666.1	chromosome00001	2016509	A	G	144708
NZ_KB944666.1	chromosome00001	2017329	A	T	143888
NZ_KB944666.1	chromosome00001	2017621	C	T	143596
NZ_KB944666.1	chromosome00001	2017701	C	T	143516
NZ_KB944666.1	chromosome00001	2017970	A	C	143247
NZ_KB944666.1	chromosome00001	2017984	A	G	143233
NZ_KB944666.1	chromosome00001	2018097	A	G	143120
NZ_KB944666.1	chromosome00001	2018335	G	C	142882
NZ_KB944666.1	chromosome00001	2018390	C	T	142827
NZ_KB944666.1	chromosome00001	2018430	T	C	142787
NZ_KB944666.1	chromosome00001	2018433	C	T	142784
NZ_KB944666.1	chromosome00001	2018439	C	A	142778
NZ_KB944666.1	chromosome00001	2018440	G	A	142777
NZ_KB944666.1	chromosome00001	2018442	T	A	142775
NZ_KB944666.1	chromosome00001	2018451	A	G	142766
NZ_KB944666.1	chromosome00001	2018454	A	T	142763
NZ_KB944666.1	chromosome00001	2018457	A	G	142760
NZ_KB944666.1	chromosome00001	2018463	T	C	142754
NZ_KB944666.1	chromosome00001	385618	C	T	152710
NZ_KB944666.1	chromosome00001	385642	G	A	152734
NZ_KB944666.1	chromosome00001	385657	C	T	152749
NZ_KB944666.1	chromosome00001	386028	A	G	153120
NZ_KB944666.1	chromosome00001	386037	T	C	153129
NZ_KB944666.1	chromosome00001	386082	C	T	153174
NZ_KB944666.1	chromosome00001	386225	C	T	153317
NZ_KB944666.1	chromosome00001	386296	T	C	153388
NZ_KB944666.1	chromosome00001	386335	A	G	153427
NZ_KB944666.1	chromosome00001	386340	A	G	153432
NZ_KB944666.1	chromosome00001	386455	C	T	153547
NZ_KB944666.1	chromosome00001	386537	A	G	153629
NZ_KB944666.1	chromosome00001	386602	A	T	153694
NZ_KB944666.1	chromosome00001	387180	A	C	154272
NZ_KB944666.1	chromosome00001	387217	C	A	154309
NZ_KB944666.1	chromosome00001	387250	C	T	154342
NZ_KB944666.1	chromosome00001	387290	A	G	154382
NZ_KB944666.1	chromosome00001	387292	A	T	154384
NZ_KB944666.1	chromosome00001	387319	G	A	154411
NZ_KB944666.1	chromosome00001	387322	C	T	154414
NZ_KB944666.1	chromosome00001	387329	C	T	154421
NZ_KB944666.1	chromosome00001	387397	A	G	156253
NZ_KB944666.1	chromosome00001	387418	C	T	156274
NZ_KB944666.1	chromosome00001	387419	A	G	156275
NZ_KB944666.1	chromosome00001	387440	G	A	156296
NZ_KB944666.1	chromosome00001	387459	C	T	156315
NZ_KB944666.1	chromosome00001	387465	G	A	156321
NZ_KB944666.1	chromosome00001	387504	C	A	156360
NZ_KB944666.1	chromosome00001	387586	C	T	156442
NZ_KB944666.1	chromosome00001	388017	G	A	156873
NZ_KB944666.1	chromosome00001	388051	C	T	156907
NZ_KB944666.1	chromosome00001	388336	T	C	157192
NZ_KB944666.1	chromosome00001	388805	C	A	157661
NZ_KB944666.1	chromosome00001	388915	T	C	157771
NZ_KB944666.1	chromosome00001	389881	A	C	158737
NZ_KB944666.1	chromosome00001	389974	A	G	158830
NZ_KB944666.1	chromosome00001	390446	C	A	159302
NZ_KB944666.1	chromosome00001	390720	T	C	159576
NZ_KB944666.1	chromosome00001	390777	C	T	159633
NZ_KB944666.1	chromosome00001	390972	A	G	159828
NZ_KB944666.1	chromosome00001	391039	G	A	159895
NZ_KB944666.1	chromosome00001	391044	T	C	159900
NZ_KB944666.1	chromosome00001	391071	A	G	159927
NZ_KB944666.1	chromosome00001	391090	T	C	159946
NZ_KB944666.1	chromosome00001	391125	T	C	159981
NZ_KB944666.1	chromosome00001	391137	C	T	159993
NZ_KB944666.1	chromosome00001	391191	T	G	160047
NZ_KB944666.1	chromosome00001	391284	T	G	160140
NZ_KB944666.1	chromosome00001	391341	C	T	160197
NZ_KB944666.1	chromosome00001	391428	C	T	160284
NZ_KB944666.1	chromosome00001	391431	C	T	160287
NZ_KB944666.1	chromosome00001	391485	T	C	160341
NZ_KB944666.1	chromosome00001	391563	C	A	160419
NZ_KB944666.1	chromosome00001	391602	C	T	160458
NZ_KB944666.1	chromosome00001	391656	C	T	160512
NZ_KB944666.1	chromosome00001	391666	A	G	160522
NZ_KB944666.1	chromosome00001	391669	T	G	160525
NZ_KB944666.1	chromosome00001	391738	C	T	160594
NZ_KB944666.1	chromosome00001	391808	T	C	160664
NZ_KB944666.1	chromosome00001	391829	G	A	160685
NZ_KB944666.1	chromosome00001	391868	C	T	160724
NZ_KB944666.1	chromosome00001	391895	C	T	160751
NZ_KB944666.1	chromosome00001	391901	G	A	160757
NZ_KB944666.1	chromosome00001	391902	T	G	160758
NZ_KB944666.1	chromosome00001	392060	G	A	160916
NZ_KB944666.1	chromosome00001	392111	G	A	160967
NZ_KB944666.1	chromosome00001	392116	C	T	160972
NZ_KB944666.1	chromosome00001	392134	G	A	160990
NZ_KB944666.1	chromosome00001	392146	T	A	161002
NZ_KB944666.1	chromosome00001	392389	A	G	161245
NZ_KB944666.1	chromosome00001	392478	C	T	161334
NZ_KB944666.1	chromosome00001	392545	A	G	161401
NZ_KB944666.1	chromosome00001	392617	G	A	161473
NZ_KB944666.1	chromosome00001	392626	C	T	161482
NZ_KB944666.1	chromosome00001	392691	T	C	161547
NZ_KB944666.1	chromosome00001	392698	C	T	161554
NZ_KB944666.1	chromosome00001	392842	G	A	161698
NZ_KB944666.1	chromosome00001	392884	A	G	161740
NZ_KB944666.1	chromosome00001	393025	C	T	161881
NZ_KB944666.1	chromosome00001	393055	C	T	161911
NZ_KB944666.1	chromosome00001	393070	T	C	161926
NZ_KB944666.1	chromosome00001	393442	T	C	162298
NZ_KB944666.1	chromosome00001	393533	G	A	162389
NZ_KB944666.1	chromosome00001	393606	A	G	162462
NZ_KB944666.1	chromosome00001	393800	G	A	162656
NZ_KB944666.1	chromosome00001	393808	G	A	162664
NZ_KB944666.1	chromosome00001	394405	C	T	163261
NZ_KB944666.1	chromosome00001	394536	A	G	163392
NZ_KB944666.1	chromosome00001	394554	A	C	163410
NZ_KB944666.1	chromosome00001	394658	T	C	163514
[truncated: 19,123 more rows]
