# Supplementary material for: Candidate Genomic Features Associated with Persistence in Enterococcus spp
Source: Microorganisms. 2026 Apr 19;14(4):921. doi: 10.3390/microorganisms14040921 (PMC13119490; doi:10.3390/microorganisms14040921)
Supplement: Supplementary file 1 [file microorganisms-14-00921-s001.zip › Supplementary File S1/QUAST/EH1_negative/contigs_reports/misassemblies_report.txt]

All statistics are based on contigs of size >= 500 bp, unless otherwise noted (e.g., "# contigs (>= 0 bp)" and "Total length (>= 0 bp)" include all contigs).

Assembly                     EH1_negative_final
# misassemblies              54                
  # contig misassemblies     54                
    # c. relocations         52                
    # c. translocations      2                 
    # c. inversions          0                 
  # scaffold misassemblies   0                 
    # s. relocations         0                 
    # s. translocations      0                 
    # s. inversions          0                 
# misassembled contigs       1                 
Misassembled contigs length  3309807           
# local misassemblies        43                
# scaffold gap ext. mis.     0                 
# scaffold gap loc. mis.     0                 
# unaligned mis. contigs     0                 
# mismatches                 20718             
# indels                     625               
    # indels (<= 5 bp)       532               
    # indels (> 5 bp)        93                
Indels length                6295              
