# Supplementary material for: Candidate Genomic Features Associated with Persistence in Enterococcus spp
Source: Microorganisms. 2026 Apr 19;14(4):921. doi: 10.3390/microorganisms14040921 (PMC13119490; doi:10.3390/microorganisms14040921)
Supplement: Supplementary file 1 [file microorganisms-14-00921-s001.zip › Supplementary File S1/QUAST/EH1_negative/report.tsv]

Assembly	EH1_negative_final
# contigs (>= 0 bp)	3
# contigs (>= 1000 bp)	3
# contigs (>= 5000 bp)	3
# contigs (>= 10000 bp)	3
# contigs (>= 25000 bp)	1
# contigs (>= 50000 bp)	1
Total length (>= 0 bp)	3341712
Total length (>= 1000 bp)	3341712
Total length (>= 5000 bp)	3341712
Total length (>= 10000 bp)	3341712
Total length (>= 25000 bp)	3309807
Total length (>= 50000 bp)	3309807
# contigs	3
Largest contig	3309807
Total length	3341712
Reference length	2870381
GC (%)	37.09
Reference GC (%)	37.47
N50	3309807
NG50	3309807
N90	3309807
NG90	3309807
auN	3278365.7
auNG	3816689.8
L50	1
LG50	1
L90	1
LG90	1
# misassemblies	54
# misassembled contigs	1
Misassembled contigs length	3309807
# local misassemblies	43
# scaffold gap ext. mis.	0
# scaffold gap loc. mis.	0
# unaligned mis. contigs	0
# unaligned contigs	2 + 1 part
Unaligned length	738852
Genome fraction (%)	90.752
Duplication ratio	1.002
# N's per 100 kbp	0.00
# mismatches per 100 kbp	796.01
# indels per 100 kbp	24.01
Largest alignment	383837
Total aligned length	2602739
NA50	60448
NGA50	79380
NA90	-
NGA90	3781
auNA	116299.7
auNGA	135396.7
LA50	12
LGA50	9
LA90	-
LGA90	45
