# Supplementary material for: Candidate Genomic Features Associated with Persistence in Enterococcus spp
Source: Microorganisms. 2026 Apr 19;14(4):921. doi: 10.3390/microorganisms14040921 (PMC13119490; doi:10.3390/microorganisms14040921)
Supplement: Supplementary file 1 [file microorganisms-14-00921-s001.zip › Supplementary File S1/QUAST/EH1_negative/report.txt]

All statistics are based on contigs of size >= 500 bp, unless otherwise noted (e.g., "# contigs (>= 0 bp)" and "Total length (>= 0 bp)" include all contigs).

Assembly                     EH1_negative_final
# contigs (>= 0 bp)          3                 
# contigs (>= 1000 bp)       3                 
# contigs (>= 5000 bp)       3                 
# contigs (>= 10000 bp)      3                 
# contigs (>= 25000 bp)      1                 
# contigs (>= 50000 bp)      1                 
Total length (>= 0 bp)       3341712           
Total length (>= 1000 bp)    3341712           
Total length (>= 5000 bp)    3341712           
Total length (>= 10000 bp)   3341712           
Total length (>= 25000 bp)   3309807           
Total length (>= 50000 bp)   3309807           
# contigs                    3                 
Largest contig               3309807           
Total length                 3341712           
Reference length             2870381           
GC (%)                       37.09             
Reference GC (%)             37.47             
N50                          3309807           
NG50                         3309807           
N90                          3309807           
NG90                         3309807           
auN                          3278365.7         
auNG                         3816689.8         
L50                          1                 
LG50                         1                 
L90                          1                 
LG90                         1                 
# misassemblies              54                
# misassembled contigs       1                 
Misassembled contigs length  3309807           
# local misassemblies        43                
# scaffold gap ext. mis.     0                 
# scaffold gap loc. mis.     0                 
# unaligned mis. contigs     0                 
# unaligned contigs          2 + 1 part        
Unaligned length             738852            
Genome fraction (%)          90.752            
Duplication ratio            1.002             
# N's per 100 kbp            0.00              
# mismatches per 100 kbp     796.01            
# indels per 100 kbp         24.01             
Largest alignment            383837            
Total aligned length         2602739           
NA50                         60448             
NGA50                        79380             
NA90                         -                 
NGA90                        3781              
auNA                         116299.7          
auNGA                        135396.7          
LA50                         12                
LGA50                        9                 
LA90                         -                 
LGA90                        45                
