# Supplementary material for: Candidate Genomic Features Associated with Persistence in Enterococcus spp
Source: Microorganisms. 2026 Apr 19;14(4):921. doi: 10.3390/microorganisms14040921 (PMC13119490; doi:10.3390/microorganisms14040921)
Supplement: Supplementary file 1 [file microorganisms-14-00921-s001.zip › Supplementary File S1/QUAST/EH1_negative/transposed_report.tex]

\documentclass[12pt,a4paper]{article}
\begin{document}
\begin{table}[ht]
\begin{center}
\caption{All statistics are based on contigs of size $\geq$ 500 bp, unless otherwise noted (e.g., "\# contigs ($\geq$ 0 bp)" and "Total length ($\geq$ 0 bp)" include all contigs).}
\begin{tabular}{|l*{54}{|r}|}
\hline
Assembly & \# contigs ($\geq$ 0 bp) & \# contigs ($\geq$ 1000 bp) & \# contigs ($\geq$ 5000 bp) & \# contigs ($\geq$ 10000 bp) & \# contigs ($\geq$ 25000 bp) & \# contigs ($\geq$ 50000 bp) & Total length ($\geq$ 0 bp) & Total length ($\geq$ 1000 bp) & Total length ($\geq$ 5000 bp) & Total length ($\geq$ 10000 bp) & Total length ($\geq$ 25000 bp) & Total length ($\geq$ 50000 bp) & \# contigs & Largest contig & Total length & Reference length & GC (\%) & Reference GC (\%) & N50 & NG50 & N90 & NG90 & auN & auNG & L50 & LG50 & L90 & LG90 & \# misassemblies & \# misassembled contigs & Misassembled contigs length & \# local misassemblies & \# scaffold gap ext. mis. & \# scaffold gap loc. mis. & \# unaligned mis. contigs & \# unaligned contigs & Unaligned length & Genome fraction (\%) & Duplication ratio & \# N's per 100 kbp & \# mismatches per 100 kbp & \# indels per 100 kbp & Largest alignment & Total aligned length & NA50 & NGA50 & NA90 & NGA90 & auNA & auNGA & LA50 & LGA50 & LA90 & LGA90 \\ \hline
EH1\_negative\_final & 3 & 3 & 3 & 3 & 1 & 1 & 3341712 & 3341712 & 3341712 & 3341712 & 3309807 & 3309807 & 3 & 3309807 & 3341712 & 2870381 & 37.09 & 37.47 & 3309807 & 3309807 & 3309807 & 3309807 & 3278365.7 & 3816689.8 & 1 & 1 & 1 & 1 & 54 & 1 & 3309807 & 43 & 0 & 0 & 0 & 2 + 1 part & 738852 & 90.752 & 1.002 & 0.00 & 796.01 & 24.01 & 383837 & 2602739 & 60448 & 79380 & - & 3781 & 116299.7 & 135396.7 & 12 & 9 & - & 45 \\ \hline
\end{tabular}
\end{center}
\end{table}
\end{document}
