# Supplementary material for: Candidate Genomic Features Associated with Persistence in Enterococcus spp
Source: Microorganisms. 2026 Apr 19;14(4):921. doi: 10.3390/microorganisms14040921 (PMC13119490; doi:10.3390/microorganisms14040921)
Supplement: Supplementary file 1 [file microorganisms-14-00921-s001.zip › Supplementary File S1/QUAST/EH1_negative/transposed_report.txt]

All statistics are based on contigs of size >= 500 bp, unless otherwise noted (e.g., "# contigs (>= 0 bp)" and "Total length (>= 0 bp)" include all contigs).

Assembly            # contigs (>= 0 bp)  # contigs (>= 1000 bp)  # contigs (>= 5000 bp)  # contigs (>= 10000 bp)  # contigs (>= 25000 bp)  # contigs (>= 50000 bp)  Total length (>= 0 bp)  Total length (>= 1000 bp)  Total length (>= 5000 bp)  Total length (>= 10000 bp)  Total length (>= 25000 bp)  Total length (>= 50000 bp)  # contigs  Largest contig  Total length  Reference length  GC (%)  Reference GC (%)  N50      NG50     N90      NG90     auN        auNG       L50  LG50  L90  LG90  # misassemblies  # misassembled contigs  Misassembled contigs length  # local misassemblies  # scaffold gap ext. mis.  # scaffold gap loc. mis.  # unaligned mis. contigs  # unaligned contigs  Unaligned length  Genome fraction (%)  Duplication ratio  # N's per 100 kbp  # mismatches per 100 kbp  # indels per 100 kbp  Largest alignment  Total aligned length  NA50   NGA50  NA90  NGA90  auNA      auNGA     LA50  LGA50  LA90  LGA90
EH1_negative_final  3                    3                       3                       3                        1                        1                        3341712                 3341712                    3341712                    3341712                     3309807                     3309807                     3          3309807         3341712       2870381           37.09   37.47             3309807  3309807  3309807  3309807  3278365.7  3816689.8  1    1     1    1     54               1                       3309807                      43                     0                         0                         0                         2 + 1 part           738852            90.752               1.002              0.00               796.01                    24.01                 383837             2602739               60448  79380  -     3781   116299.7  135396.7  12    9      -     45   
