# Supplementary material for: Candidate Genomic Features Associated with Persistence in Enterococcus spp
Source: Microorganisms. 2026 Apr 19;14(4):921. doi: 10.3390/microorganisms14040921 (PMC13119490; doi:10.3390/microorganisms14040921)
Supplement: Supplementary file 1 [file microorganisms-14-00921-s001.zip › Supplementary File S1/QUAST/EH4.1/contigs_reports/all_alignments_EH4-1_final.tsv]

S1	E1	S2	E2	Reference	Contig	IDY	Ambiguous	Best_group
1925797	2024412	98835	1	NZ_KB944666.1	chromosome00001	98.5		True
relocation, inconsistency = -54387
1912589	1925719	166427	153300	NZ_KB944666.1	chromosome00001	98.85		True
relocation, inconsistency = 14822
1880717	1897766	183434	166428	NZ_KB944666.1	chromosome00001	98.84		True
relocation, inconsistency = -5782
1592257	1880717	477799	189216	NZ_KB944666.1	chromosome00001	99.15		True
relocation, inconsistency = 5051
1560872	1587193	504109	477812	NZ_KB944666.1	chromosome00001	99.16		True
relocation, inconsistency = -50572
1558005	1560947	557548	554606	NZ_KB944666.1	chromosome00001	99.22		True
relocation, inconsistency = 1282
1547889	1556722	566382	557549	NZ_KB944666.1	chromosome00001	99.71		True
local misassembly
1478382	1547352	635395	566422	NZ_KB944666.1	chromosome00001	99.2		True
relocation, inconsistency = -1048
1419371	1478391	695521	636434	NZ_KB944666.1	chromosome00001	99.04		True
indel: stretch of mismatches
1230942	1419200	884132	695692	NZ_KB944666.1	chromosome00001	99.11		True
local misassembly
1226383	1230801	888816	884398	NZ_KB944666.1	chromosome00001	99.34		True
local misassembly
1211293	1226133	903658	888817	NZ_KB944666.1	chromosome00001	99.23		True
local misassembly
1209446	1211250	906125	904321	NZ_KB944666.1	chromosome00001	99.22		True
local misassembly
1190586	1209412	925743	906923	NZ_KB944666.1	chromosome00001	99.18		True
local misassembly
1153098	1190043	962611	925744	NZ_KB944666.1	chromosome00001	98.99		True
local misassembly
1111006	1153060	1005260	963377	NZ_KB944666.1	chromosome00001	98.96		True
local misassembly
1092871	1110659	1023402	1005607	NZ_KB944666.1	chromosome00001	99.29		True
relocation, inconsistency = 897736
2012575	2021964	1027582	1037005	NZ_KB944666.1	chromosome00001	95.25		True
local misassembly
2022297	2024523	1037347	1039576	NZ_KB944666.1	chromosome00001	98.16		True
local misassembly
2024828	2026196	1040065	1041433	NZ_KB944666.1	chromosome00001	96.79		True
relocation, inconsistency = 947812
1069471	1069956	1048979	1048493	NZ_KB944666.1	chromosome00001	96.51		True
local misassembly
1059406	1062539	1059732	1056601	NZ_KB944666.1	chromosome00001	98.76		True
local misassembly
1051806	1057481	1067431	1061745	NZ_KB944666.1	chromosome00001	99.05		True
local misassembly
940317	1050814	1178241	1067432	NZ_KB944666.1	chromosome00001	98.94		True
local misassembly
863166	939837	1255608	1178682	NZ_KB944666.1	chromosome00001	98.88		True
relocation, inconsistency = 47415
811131	815750	1260227	1255609	NZ_KB944666.1	chromosome00001	99.16		True
local misassembly
732123	809298	1338622	1261447	NZ_KB944666.1	chromosome00001	98.8		True
relocation, inconsistency = 20666
663740	711456	1386343	1338623	NZ_KB944666.1	chromosome00001	99.19		True
relocation, inconsistency = -4573
638111	663747	1416433	1390909	NZ_KB944666.1	chromosome00001	98.83		True
translocation
8133	39210	1536277	1505240	NZ_KB944668.1	chromosome00001	98.32		True
local misassembly
5067	8116	1539896	1536842	NZ_KB944668.1	chromosome00001	96.57		True
local misassembly
3463	4152	1541527	1540838	NZ_KB944668.1	chromosome00001	95.22		True
translocation
541920	638120	1642854	1546676	NZ_KB944666.1	chromosome00001	99.0		True
local misassembly
487754	541917	1697843	1643682	NZ_KB944666.1	chromosome00001	99.23		True
local misassembly
396637	486838	1788910	1698809	NZ_KB944666.1	chromosome00001	99.37		True
relocation, inconsistency = -15513
396188	396502	1804872	1804558	NZ_KB944666.1	chromosome00001	98.41		True
relocation, inconsistency = -2845
387378	396161	1816527	1807744	NZ_KB944666.1	chromosome00001	99.07		True
relocation, inconsistency = -1764
348692	387372	1857158	1818297	NZ_KB944666.1	chromosome00001	98.32		True
relocation, inconsistency = -1332
340645	348699	1866546	1858483	NZ_KB944666.1	chromosome00001	99.01		True
relocation, inconsistency = 1400
326166	339228	1879510	1866563	NZ_KB944666.1	chromosome00001	98.22		True
relocation, inconsistency = -2118
289982	326100	1917800	1881694	NZ_KB944666.1	chromosome00001	99.47		True
local misassembly
269481	289595	1937945	1917831	NZ_KB944666.1	chromosome00001	99.45		True
local misassembly
253625	269192	1953568	1938002	NZ_KB944666.1	chromosome00001	99.17		True
local misassembly
206550	253329	2000980	1954026	NZ_KB944666.1	chromosome00001	98.65		True
local misassembly
202410	206521	2005555	2001444	NZ_KB944666.1	chromosome00001	99.51		True
relocation, inconsistency = -1999
197055	202356	2012935	2007608	NZ_KB944666.1	chromosome00001	98.22		True
local misassembly
188782	197216	2022117	2013683	NZ_KB944666.1	chromosome00001	97.88		True
local misassembly
174475	176724	2036925	2034677	NZ_KB944666.1	chromosome00001	97.87		True
local misassembly
171834	173258	2040439	2039018	NZ_KB944666.1	chromosome00001	98.14		True
local misassembly
158500	171137	2053076	2040440	NZ_KB944666.1	chromosome00001	99.32		True
relocation, inconsistency = -16514
106542	143766	2121559	2084324	NZ_KB944666.1	chromosome00001	98.09		True
relocation, inconsistency = 9993
82019	96503	2136087	2121605	NZ_KB944666.1	chromosome00001	99.34		True
local misassembly
81464	82027	2137051	2136485	NZ_KB944666.1	chromosome00001	96.14		True
relocation, inconsistency = -1122
76907	81584	2142730	2138053	NZ_KB944666.1	chromosome00001	98.03		True
local misassembly
70736	75188	2149691	2145239	NZ_KB944666.1	chromosome00001	98.52		True
local misassembly
69785	70424	2150330	2149692	NZ_KB944666.1	chromosome00001	99.56		True
local misassembly
41575	66752	2177900	2152716	NZ_KB944666.1	chromosome00001	99.04		True
relocation, inconsistency = 4625
25068	36870	2189782	2177980	NZ_KB944666.1	chromosome00001	99.51		True
relocation, inconsistency = -3732
12630	24856	2206112	2193726	NZ_KB944666.1	chromosome00001	97.59		True
local misassembly
1925	12159	2216821	2206591	NZ_KB944666.1	chromosome00001	98.9		True
relocation, inconsistency = -2805927
2806360	2806553	2218313	2218120	NZ_KB944666.1	chromosome00001	97.94		True
local misassembly
2781963	2805785	2243588	2219785	NZ_KB944666.1	chromosome00001	98.85		True
relocation, inconsistency = -6880
2766509	2781925	2265923	2250506	NZ_KB944666.1	chromosome00001	99.45		True
local misassembly
2765608	2765792	2266193	2266009	NZ_KB944666.1	chromosome00001	95.68		True
local misassembly
2765637	2765792	2266377	2266222	NZ_KB944666.1	chromosome00001	96.79		True
local misassembly
2693123	2765792	2338976	2266435	NZ_KB944666.1	chromosome00001	98.78		True
relocation, inconsistency = -12959
2663115	2693140	2381885	2351918	NZ_KB944666.1	chromosome00001	99.08		True
relocation, inconsistency = -18038
2613393	2663117	2449744	2399921	NZ_KB944666.1	chromosome00001	99.24		True
relocation, inconsistency = 1530813
1068921	1069415	2462909	2463405	NZ_KB944666.1	chromosome00001	96.78		True
relocation, inconsistency = 926599
2010816	2014617	2482011	2478207	NZ_KB944666.1	chromosome00001	96.22		True
relocation, inconsistency = -604823
2611509	2613417	2486140	2484233	NZ_KB944666.1	chromosome00001	99.11		True
relocation, inconsistency = 2024
2583855	2608152	2511767	2487473	NZ_KB944666.1	chromosome00001	99.18		True
local misassembly
2538970	2583298	2556180	2511844	NZ_KB944666.1	chromosome00001	99.28		True
relocation, inconsistency = -1089
2501790	2538679	2594584	2557560	NZ_KB944666.1	chromosome00001	98.87		True
relocation, inconsistency = -5828
2497092	2501796	2605110	2600406	NZ_KB944666.1	chromosome00001	98.92		True
relocation, inconsistency = 1101
2484741	2495904	2616360	2605197	NZ_KB944666.1	chromosome00001	99.4		True
relocation, inconsistency = -1504
2483336	2484519	2619269	2618086	NZ_KB944666.1	chromosome00001	99.49		True
relocation, inconsistency = 1381321
1075779	1083029	2638255	2645520	NZ_KB944666.1	chromosome00001	97.47		True
local misassembly
1085285	1091052	2647368	2653132	NZ_KB944666.1	chromosome00001	98.09		True
relocation, inconsistency = 917742
2008795	2010816	2655154	2653133	NZ_KB944666.1	chromosome00001	96.79		True
relocation, inconsistency = -474744
2449849	2483350	2688847	2655343	NZ_KB944666.1	chromosome00001	99.22		True
relocation, inconsistency = -1332
2432702	2449857	2707327	2690171	NZ_KB944666.1	chromosome00001	99.56		True
relocation, inconsistency = -1332
2415801	2432710	2725557	2708651	NZ_KB944666.1	chromosome00001	99.27		True
relocation, inconsistency = 883174
1532327	1532621	2725563	2725858	NZ_KB944666.1	chromosome00001	97.64		True
indel: indel (> 5bp)
1532680	1532917	2725859	2726096	NZ_KB944666.1	chromosome00001	97.92		True
relocation, inconsistency = 838176
2371094	2415770	2770773	2726097	NZ_KB944666.1	chromosome00001	99.13		True
local misassembly
2369406	2370673	2772458	2771191	NZ_KB944666.1	chromosome00001	98.74		True
local misassembly
2353116	2368745	2789242	2773613	NZ_KB944666.1	chromosome00001	99.13		True
local misassembly
2329379	2353075	2813811	2790116	NZ_KB944666.1	chromosome00001	99.24		True
local misassembly
2328471	2328939	2815053	2814585	NZ_KB944666.1	chromosome00001	98.51		True
local misassembly
2328114	2328496	2815974	2815592	NZ_KB944666.1	chromosome00001	97.67		True
local misassembly
2254597	2328392	2889559	2815975	NZ_KB944666.1	chromosome00001	98.83		True
local misassembly
2223798	2251552	2919452	2891759	NZ_KB944666.1	chromosome00001	99.05		True
relocation, inconsistency = -1516
2220447	2223803	2924319	2920963	NZ_KB944666.1	chromosome00001	99.52		True
relocation, inconsistency = 9567
2207065	2210845	2928134	2924354	NZ_KB944666.1	chromosome00001	99.55		True
relocation, inconsistency = -45610
2172160	2195122	3008649	2985687	NZ_KB944666.1	chromosome00001	99.49		True
local misassembly
2115767	2170588	3065120	3010294	NZ_KB944666.1	chromosome00001	99.25		True
local misassembly
2084694	2110883	3096874	3070702	NZ_KB944666.1	chromosome00001	98.88		True
relocation, inconsistency = -42571
2040822	2084704	3183607	3139435	NZ_KB944666.1	chromosome00001	98.45		True
relocation, inconsistency = -1332
2034822	2040829	3190938	3184932	NZ_KB944666.1	chromosome00001	99.05		True
local misassembly
2031483	2033459	3194959	3192980	NZ_KB944666.1	chromosome00001	96.77		True
relocation, inconsistency = -1728
2030771	2031286	3197399	3196884	NZ_KB944666.1	chromosome00001	97.87		True
CONTIG	chromosome00001	3204788	misassembled
3244	3381	5484	5620	NZ_KB944667.1	plasmid00001	97.1		True
unknown
4340	4841	6569	7070	NZ_KB944667.1	plasmid00001	97.01		True
unknown
6	2516	7077	9587	NZ_KB944668.1	plasmid00001	96.97		True
unknown
3366	8126	10794	15554	NZ_KB944668.1	plasmid00001	96.89		True
unknown
CONTIG	plasmid00001	68013	mis_unaligned
37743	39227	35578	37058	NZ_KB944668.1	plasmid00002	97.44		True
unknown
55882	58985	48449	51559	NZ_KB944668.1	plasmid00002	95.18		True
unknown
3244	4841	54821	56418	NZ_KB944667.1	plasmid00002	98.62		True
unknown
1	2496	56420	58915	NZ_KB944668.1	plasmid00002	95.07		True
unknown
3381	7459	59375	63450	NZ_KB944668.1	plasmid00002	96.82		True
unknown
CONTIG	plasmid00002	63450	mis_unaligned
