# Supplementary material for: Candidate Genomic Features Associated with Persistence in Enterococcus spp
Source: Microorganisms. 2026 Apr 19;14(4):921. doi: 10.3390/microorganisms14040921 (PMC13119490; doi:10.3390/microorganisms14040921)
Supplement: Supplementary file 1 [file microorganisms-14-00921-s001.zip › Supplementary File S1/QUAST/EH4.1/contigs_reports/contigs_report_EH4-1_final.mis_contigs.info]

chromosome00001
Extensive misassembly (relocation, inconsistency = -54387) between 98835 1 and 166427 153300
Extensive misassembly (relocation, inconsistency = 14822) between 166427 153300 and 183434 166428
Extensive misassembly (relocation, inconsistency = -5782) between 183434 166428 and 477799 189216
Extensive misassembly (relocation, inconsistency = 5051) between 477799 189216 and 504109 477812
Extensive misassembly (relocation, inconsistency = -50572) between 504109 477812 and 557548 554606
Extensive misassembly (relocation, inconsistency = 1282) between 557548 554606 and 566382 557549
Extensive misassembly (relocation, inconsistency = -1048) between 635395 566422 and 695521 636434
Extensive misassembly (relocation, inconsistency = 897736) between 1023402 1005607 and 1027582 1037005
Extensive misassembly (relocation, inconsistency = 947812) between 1040065 1041433 and 1048979 1048493
Extensive misassembly (relocation, inconsistency = 47415) between 1255608 1178682 and 1260227 1255609
Extensive misassembly (relocation, inconsistency = 20666) between 1338622 1261447 and 1386343 1338623
Extensive misassembly (relocation, inconsistency = -4573) between 1386343 1338623 and 1416433 1390909
Extensive misassembly (translocation) between 1416433 1390909 and 1536277 1505240
Extensive misassembly (translocation) between 1541527 1540838 and 1642854 1546676
Extensive misassembly (relocation, inconsistency = -15513) between 1788910 1698809 and 1804872 1804558
Extensive misassembly (relocation, inconsistency = -2845) between 1804872 1804558 and 1816527 1807744
Extensive misassembly (relocation, inconsistency = -1764) between 1816527 1807744 and 1857158 1818297
Extensive misassembly (relocation, inconsistency = -1332) between 1857158 1818297 and 1866546 1858483
Extensive misassembly (relocation, inconsistency = 1400) between 1866546 1858483 and 1879510 1866563
Extensive misassembly (relocation, inconsistency = -2118) between 1879510 1866563 and 1917800 1881694
Extensive misassembly (relocation, inconsistency = -1999) between 2005555 2001444 and 2012935 2007608
Extensive misassembly (relocation, inconsistency = -16514) between 2053076 2040440 and 2121559 2084324
Extensive misassembly (relocation, inconsistency = 9993) between 2121559 2084324 and 2136087 2121605
Extensive misassembly (relocation, inconsistency = -1122) between 2137051 2136485 and 2142730 2138053
Extensive misassembly (relocation, inconsistency = 4625) between 2177900 2152716 and 2189782 2177980
Extensive misassembly (relocation, inconsistency = -3732) between 2189782 2177980 and 2206112 2193726
Extensive misassembly (relocation, inconsistency = -2805927) between 2216821 2206591 and 2218313 2218120
Extensive misassembly (relocation, inconsistency = -6880) between 2243588 2219785 and 2265923 2250506
Extensive misassembly (relocation, inconsistency = -12959) between 2338976 2266435 and 2381885 2351918
Extensive misassembly (relocation, inconsistency = -18038) between 2381885 2351918 and 2449744 2399921
Extensive misassembly (relocation, inconsistency = 1530813) between 2449744 2399921 and 2462909 2463405
Extensive misassembly (relocation, inconsistency = 926599) between 2462909 2463405 and 2482011 2478207
Extensive misassembly (relocation, inconsistency = -604823) between 2482011 2478207 and 2486140 2484233
Extensive misassembly (relocation, inconsistency = 2024) between 2486140 2484233 and 2511767 2487473
Extensive misassembly (relocation, inconsistency = -1089) between 2556180 2511844 and 2594584 2557560
Extensive misassembly (relocation, inconsistency = -5828) between 2594584 2557560 and 2605110 2600406
Extensive misassembly (relocation, inconsistency = 1101) between 2605110 2600406 and 2616360 2605197
Extensive misassembly (relocation, inconsistency = -1504) between 2616360 2605197 and 2619269 2618086
Extensive misassembly (relocation, inconsistency = 1381321) between 2619269 2618086 and 2638255 2645520
Extensive misassembly (relocation, inconsistency = 917742) between 2647368 2653132 and 2655154 2653133
Extensive misassembly (relocation, inconsistency = -474744) between 2655154 2653133 and 2688847 2655343
Extensive misassembly (relocation, inconsistency = -1332) between 2688847 2655343 and 2707327 2690171
Extensive misassembly (relocation, inconsistency = -1332) between 2707327 2690171 and 2725557 2708651
Extensive misassembly (relocation, inconsistency = 883174) between 2725557 2708651 and 2725563 2725858
Extensive misassembly (relocation, inconsistency = 838176) between 2725859 2726096 and 2770773 2726097
Extensive misassembly (relocation, inconsistency = -1516) between 2919452 2891759 and 2924319 2920963
Extensive misassembly (relocation, inconsistency = 9567) between 2924319 2920963 and 2928134 2924354
Extensive misassembly (relocation, inconsistency = -45610) between 2928134 2924354 and 3008649 2985687
Extensive misassembly (relocation, inconsistency = -42571) between 3096874 3070702 and 3183607 3139435
Extensive misassembly (relocation, inconsistency = -1332) between 3183607 3139435 and 3190938 3184932
Extensive misassembly (relocation, inconsistency = -1728) between 3194959 3192980 and 3197399 3196884
