# Supplementary material for: Candidate Genomic Features Associated with Persistence in Enterococcus spp
Source: Microorganisms. 2026 Apr 19;14(4):921. doi: 10.3390/microorganisms14040921 (PMC13119490; doi:10.3390/microorganisms14040921)
Supplement: Supplementary file 1 [file microorganisms-14-00921-s001.zip › Supplementary File S1/QUAST/EH4.1/contigs_reports/contigs_report_EH4-1_final.stdout]

Aligning contigs to reference...
	Aligning contigs to the reference
Filtering alignments...
Parsing coords...
Loading reference...
	Loaded [NZ_KB944668.1]
	Loaded [NZ_KB944667.1]
	Loaded [NZ_KB944666.1]
	Total Regions: 3
	Total Region Length: 2870381
Analyzing contigs...
CONTIG: chromosome00001 (3204788bp)
Best alignment score: 286131.0 (LEN: 288584, IDY: 99.15), Total number of alignments: 116
			Too much alignments (116), will use speed up heuristics
			Found 88 solid alignments:
		Solid alignment 1925797 2024412 | 98835 1 | 98616 98835 | 98.5 | NZ_KB944666.1 chromosome00001
		Solid alignment 1912587 1925719 | 166429 153300 | 13133 13130 | 98.85 | NZ_KB944666.1 chromosome00001
		Solid alignment 1880717 1897766 | 183434 166428 | 17050 17007 | 98.84 | NZ_KB944666.1 chromosome00001
		Solid alignment 1592257 1880717 | 477799 189216 | 288461 288584 | 99.15 | NZ_KB944666.1 chromosome00001
		Solid alignment 1560872 1587193 | 504109 477812 | 26322 26298 | 99.16 | NZ_KB944666.1 chromosome00001
		Solid alignment 1557995 1560947 | 557558 554606 | 2953 2953 | 99.22 | NZ_KB944666.1 chromosome00001
		Solid alignment 1547889 1556722 | 566382 557549 | 8834 8834 | 99.71 | NZ_KB944666.1 chromosome00001
		Solid alignment 1478382 1547352 | 635395 566422 | 68971 68974 | 99.2 | NZ_KB944666.1 chromosome00001
		Solid alignment 1419371 1478391 | 695521 636434 | 59021 59088 | 99.04 | NZ_KB944666.1 chromosome00001
		Solid alignment 1230942 1419200 | 884132 695692 | 188259 188441 | 99.11 | NZ_KB944666.1 chromosome00001
		Solid alignment 1226376 1230801 | 888823 884398 | 4426 4426 | 99.34 | NZ_KB944666.1 chromosome00001
		Solid alignment 1211293 1226133 | 903658 888817 | 14841 14842 | 99.23 | NZ_KB944666.1 chromosome00001
		Solid alignment 1209446 1211250 | 906125 904321 | 1805 1805 | 99.22 | NZ_KB944666.1 chromosome00001
		Solid alignment 1190585 1209412 | 925744 906923 | 18828 18822 | 99.18 | NZ_KB944666.1 chromosome00001
		Solid alignment 1153098 1190043 | 962611 925744 | 36946 36868 | 98.99 | NZ_KB944666.1 chromosome00001
		Solid alignment 1111006 1153060 | 1005260 963377 | 42055 41884 | 98.96 | NZ_KB944666.1 chromosome00001
		Solid alignment 1092871 1110659 | 1023402 1005607 | 17789 17796 | 99.29 | NZ_KB944666.1 chromosome00001
		Solid alignment 2012575 2021964 | 1027582 1037005 | 9390 9424 | 95.25 | NZ_KB944666.1 chromosome00001
		Solid alignment 2022297 2024523 | 1037347 1039576 | 2227 2230 | 98.16 | NZ_KB944666.1 chromosome00001
		Solid alignment 2024828 2026196 | 1040065 1041433 | 1369 1369 | 96.79 | NZ_KB944666.1 chromosome00001
		Solid alignment 1059406 1062539 | 1059732 1056601 | 3134 3132 | 98.76 | NZ_KB944666.1 chromosome00001
		Solid alignment 1051799 1057481 | 1067438 1061745 | 5683 5694 | 99.05 | NZ_KB944666.1 chromosome00001
		Solid alignment 940317 1050814 | 1178241 1067432 | 110498 110810 | 98.94 | NZ_KB944666.1 chromosome00001
		Solid alignment 863166 939837 | 1255608 1178682 | 76672 76927 | 98.88 | NZ_KB944666.1 chromosome00001
		Solid alignment 811131 815868 | 1260227 1255491 | 4738 4737 | 99.16 | NZ_KB944666.1 chromosome00001
		Solid alignment 732123 809298 | 1338622 1261447 | 77176 77176 | 98.8 | NZ_KB944666.1 chromosome00001
		Solid alignment 663740 711582 | 1386343 1338497 | 47843 47847 | 99.19 | NZ_KB944666.1 chromosome00001
		Solid alignment 638111 663747 | 1416433 1390909 | 25637 25525 | 98.83 | NZ_KB944666.1 chromosome00001
		Solid alignment 8133 39210 | 1536277 1505240 | 31078 31038 | 98.32 | NZ_KB944668.1 chromosome00001
		Solid alignment 5067 8116 | 1539896 1536842 | 3050 3055 | 96.57 | NZ_KB944668.1 chromosome00001
		Solid alignment 541920 638120 | 1642854 1546676 | 96201 96179 | 99.0 | NZ_KB944666.1 chromosome00001
		Solid alignment 487754 541917 | 1697843 1643682 | 54164 54162 | 99.23 | NZ_KB944666.1 chromosome00001
		Solid alignment 396637 486838 | 1788910 1698809 | 90202 90102 | 99.37 | NZ_KB944666.1 chromosome00001
		Solid alignment 387378 396161 | 1816527 1807744 | 8784 8784 | 99.07 | NZ_KB944666.1 chromosome00001
		Solid alignment 348692 387372 | 1857158 1818297 | 38681 38862 | 98.32 | NZ_KB944666.1 chromosome00001
		Solid alignment 340645 348699 | 1866546 1858483 | 8055 8064 | 99.01 | NZ_KB944666.1 chromosome00001
		Solid alignment 326166 339228 | 1879510 1866563 | 13063 12948 | 98.22 | NZ_KB944666.1 chromosome00001
		Solid alignment 289982 326100 | 1917800 1881694 | 36119 36107 | 99.47 | NZ_KB944666.1 chromosome00001
		Solid alignment 269481 289595 | 1937945 1917831 | 20115 20115 | 99.45 | NZ_KB944666.1 chromosome00001
		Solid alignment 253625 269192 | 1953568 1938002 | 15568 15567 | 99.17 | NZ_KB944666.1 chromosome00001
		Solid alignment 206550 253329 | 2000980 1954026 | 46780 46955 | 98.65 | NZ_KB944666.1 chromosome00001
		Solid alignment 202410 206521 | 2005555 2001444 | 4112 4112 | 99.51 | NZ_KB944666.1 chromosome00001
		Solid alignment 197055 202356 | 2012935 2007608 | 5302 5328 | 98.22 | NZ_KB944666.1 chromosome00001
		Solid alignment 188782 197216 | 2022117 2013683 | 8435 8435 | 97.88 | NZ_KB944666.1 chromosome00001
		Solid alignment 174475 176724 | 2036925 2034677 | 2250 2249 | 97.87 | NZ_KB944666.1 chromosome00001
		Solid alignment 171807 173258 | 2040466 2039018 | 1452 1449 | 98.14 | NZ_KB944666.1 chromosome00001
		Solid alignment 158500 171137 | 2053076 2040440 | 12638 12637 | 99.32 | NZ_KB944666.1 chromosome00001
		Solid alignment 106542 143766 | 2121559 2084324 | 37225 37236 | 98.09 | NZ_KB944666.1 chromosome00001
		Solid alignment 82019 96503 | 2136087 2121605 | 14485 14483 | 99.34 | NZ_KB944666.1 chromosome00001
		Solid alignment 76907 81584 | 2142730 2138053 | 4678 4678 | 98.03 | NZ_KB944666.1 chromosome00001
		Solid alignment 70736 75188 | 2149691 2145239 | 4453 4453 | 98.52 | NZ_KB944666.1 chromosome00001
		Solid alignment 41575 66752 | 2177900 2152716 | 25178 25185 | 99.04 | NZ_KB944666.1 chromosome00001
		Solid alignment 25068 36870 | 2189782 2177980 | 11803 11803 | 99.51 | NZ_KB944666.1 chromosome00001
		Solid alignment 12630 24856 | 2206112 2193726 | 12227 12387 | 97.59 | NZ_KB944666.1 chromosome00001
		Solid alignment 1925 12159 | 2216821 2206591 | 10235 10231 | 98.9 | NZ_KB944666.1 chromosome00001
		Solid alignment 2781963 2805785 | 2243588 2219785 | 23823 23804 | 98.85 | NZ_KB944666.1 chromosome00001
		Solid alignment 2766509 2781925 | 2265923 2250506 | 15417 15418 | 99.45 | NZ_KB944666.1 chromosome00001
		Solid alignment 2693123 2765792 | 2338976 2266435 | 72670 72542 | 98.78 | NZ_KB944666.1 chromosome00001
		Solid alignment 2663115 2693140 | 2381885 2351918 | 30026 29968 | 99.08 | NZ_KB944666.1 chromosome00001
		Solid alignment 2613393 2663117 | 2449744 2399921 | 49725 49824 | 99.24 | NZ_KB944666.1 chromosome00001
		Solid alignment 2010816 2014617 | 2482011 2478207 | 3802 3805 | 96.22 | NZ_KB944666.1 chromosome00001
		Solid alignment 2611509 2613417 | 2486140 2484233 | 1909 1908 | 99.11 | NZ_KB944666.1 chromosome00001
		Solid alignment 2583855 2608152 | 2511767 2487473 | 24298 24295 | 99.18 | NZ_KB944666.1 chromosome00001
		Solid alignment 2538970 2583298 | 2556180 2511844 | 44329 44337 | 99.28 | NZ_KB944666.1 chromosome00001
		Solid alignment 2501790 2538679 | 2594584 2557560 | 36890 37025 | 98.87 | NZ_KB944666.1 chromosome00001
		Solid alignment 2497092 2501796 | 2605110 2600406 | 4705 4705 | 98.92 | NZ_KB944666.1 chromosome00001
		Solid alignment 2484741 2495904 | 2616360 2605197 | 11164 11164 | 99.4 | NZ_KB944666.1 chromosome00001
		Solid alignment 2483336 2484519 | 2619269 2618086 | 1184 1184 | 99.49 | NZ_KB944666.1 chromosome00001
		Solid alignment 1075779 1083029 | 2638255 2645520 | 7251 7266 | 97.47 | NZ_KB944666.1 chromosome00001
		Solid alignment 1085285 1091052 | 2647368 2653132 | 5768 5765 | 98.09 | NZ_KB944666.1 chromosome00001
		Solid alignment 2008795 2011320 | 2655154 2652629 | 2526 2526 | 96.79 | NZ_KB944666.1 chromosome00001
		Solid alignment 2449849 2483350 | 2688847 2655343 | 33502 33505 | 99.22 | NZ_KB944666.1 chromosome00001
		Solid alignment 2432702 2449857 | 2707327 2690171 | 17156 17157 | 99.56 | NZ_KB944666.1 chromosome00001
		Solid alignment 2415801 2432710 | 2725557 2708651 | 16910 16907 | 99.27 | NZ_KB944666.1 chromosome00001
		Solid alignment 2371094 2415770 | 2770773 2726097 | 44677 44677 | 99.13 | NZ_KB944666.1 chromosome00001
		Solid alignment 2369406 2370673 | 2772458 2771191 | 1268 1268 | 98.74 | NZ_KB944666.1 chromosome00001
		Solid alignment 2353116 2368745 | 2789242 2773613 | 15630 15630 | 99.13 | NZ_KB944666.1 chromosome00001
		Solid alignment 2329379 2353075 | 2813811 2790116 | 23697 23696 | 99.24 | NZ_KB944666.1 chromosome00001
		Solid alignment 2254597 2328392 | 2889559 2815975 | 73796 73585 | 98.83 | NZ_KB944666.1 chromosome00001
		Solid alignment 2223798 2251552 | 2919452 2891759 | 27755 27694 | 99.05 | NZ_KB944666.1 chromosome00001
		Solid alignment 2220447 2223803 | 2924319 2920963 | 3357 3357 | 99.52 | NZ_KB944666.1 chromosome00001
		Solid alignment 2207065 2210845 | 2928134 2924354 | 3781 3781 | 99.55 | NZ_KB944666.1 chromosome00001
		Solid alignment 2172160 2195122 | 3008649 2985687 | 22963 22963 | 99.49 | NZ_KB944666.1 chromosome00001
		Solid alignment 2115767 2170588 | 3065120 3010294 | 54822 54827 | 99.25 | NZ_KB944666.1 chromosome00001
		Solid alignment 2084694 2110883 | 3096874 3070702 | 26190 26173 | 98.88 | NZ_KB944666.1 chromosome00001
		Solid alignment 2040822 2084704 | 3183607 3139435 | 43883 44173 | 98.45 | NZ_KB944666.1 chromosome00001
		Solid alignment 2034822 2040829 | 3190938 3184932 | 6008 6007 | 99.05 | NZ_KB944666.1 chromosome00001
		Solid alignment 2031483 2033459 | 3194959 3192980 | 1977 1980 | 96.77 | NZ_KB944666.1 chromosome00001
			Skipping alignments located inside solid regions since they are redundant:
		Nothing was skipped
			Looking for the best set of alignments (out of 116 total alignments)
		Ambiguity for this contig is not checked for speed up (too much alignments and --ambiguity-usage is "one")
			Skipping redundant alignments after choosing the best set of alignments
		Skipping redundant alignment 1925704 1925810 | 151834 151728 | 107 107 | 98.13 | NZ_KB944666.1 chromosome00001
		Skipping redundant alignment 2024465 2024558 | 3204786 3204693 | 94 94 | 100.0 | NZ_KB944666.1 chromosome00001
		Skipping redundant alignment 2328468 2328677 | 2814774 2814565 | 210 210 | 95.24 | NZ_KB944666.1 chromosome00001
		Skipping redundant alignment 2765637 2765755 | 2265951 2265833 | 119 119 | 95.8 | NZ_KB944666.1 chromosome00001
		Skipping redundant alignment 2766506 2766599 | 2266139 2266046 | 94 94 | 97.87 | NZ_KB944666.1 chromosome00001
		Skipping redundant alignment 2766509 2766599 | 2266349 2266259 | 91 91 | 97.8 | NZ_KB944666.1 chromosome00001
		Skipping redundant alignment 1547411 1547512 | 2001040 2001140 | 102 101 | 98.04 | NZ_KB944666.1 chromosome00001
		Skipping redundant alignment 1532765 1532868 | 2001142 2001040 | 104 103 | 97.12 | NZ_KB944666.1 chromosome00001
		Skipping redundant alignment 1547568 1547654 | 2001141 2001227 | 87 87 | 97.7 | NZ_KB944666.1 chromosome00001
		Skipping redundant alignment 779347 779644 | 2001166 2001463 | 298 298 | 97.65 | NZ_KB944666.1 chromosome00001
		Skipping redundant alignment 1532334 1532561 | 2001502 2001275 | 228 228 | 97.37 | NZ_KB944666.1 chromosome00001
		Skipping redundant alignment 1547655 1547882 | 2001281 2001508 | 228 228 | 95.61 | NZ_KB944666.1 chromosome00001
		Skipping redundant alignment 1070547 1070641 | 1046399 1046305 | 95 95 | 95.79 | NZ_KB944666.1 chromosome00001
		Skipping redundant alignment 1068118 1068232 | 1051675 1051561 | 115 115 | 97.39 | NZ_KB944666.1 chromosome00001
			The best set is below. Score: 2606430.3, number of alignments: 102, unaligned bases: 556980
		This contig is misassembled.
		This contig is partially unaligned. (Aligned 2647808 out of 3204788 non-N bases (82.62%))
			Real Alignment 1: 1925797 2024412 | 98835 1 | 98616 98835 | 98.5 | NZ_KB944666.1 chromosome00001
			  Extensive misassembly (relocation, inconsistency = -54387) between these two alignments
			Excluding internal overlap of size 2 between Alignment 2 and 3: 1912587 1925719 | 166429 153300 | 13133 13130 --> 1912589 1925719 | 166427 153300 | 13131 13128
			Real Alignment 2: 1912589 1925719 | 166427 153300 | 13131 13128 | 98.85 | NZ_KB944666.1 chromosome00001
			  Extensive misassembly (relocation, inconsistency = 14822) between these two alignments
			Real Alignment 3: 1880717 1897766 | 183434 166428 | 17050 17007 | 98.84 | NZ_KB944666.1 chromosome00001
			  Extensive misassembly (relocation, inconsistency = -5782) between these two alignments
			Real Alignment 4: 1592257 1880717 | 477799 189216 | 288461 288584 | 99.15 | NZ_KB944666.1 chromosome00001
			  Extensive misassembly (relocation, inconsistency = 5051) between these two alignments
			Real Alignment 5: 1560872 1587193 | 504109 477812 | 26322 26298 | 99.16 | NZ_KB944666.1 chromosome00001
			  Extensive misassembly (relocation, inconsistency = -50572) between these two alignments
			Excluding internal overlap of size 10 between Alignment 6 and 7: 1557995 1560947 | 557558 554606 | 2953 2953 --> 1558005 1560947 | 557548 554606 | 2943 2943
			Real Alignment 6: 1558005 1560947 | 557548 554606 | 2943 2943 | 99.22 | NZ_KB944666.1 chromosome00001
			  Extensive misassembly (relocation, inconsistency = 1282) between these two alignments
			Real Alignment 7: 1547889 1556722 | 566382 557549 | 8834 8834 | 99.71 | NZ_KB944666.1 chromosome00001
			  Gap between these two alignments (local misassembly). Inconsistency = 497
			Real Alignment 8: 1478382 1547352 | 635395 566422 | 68971 68974 | 99.2 | NZ_KB944666.1 chromosome00001
			  Extensive misassembly (relocation, inconsistency = -1048) between these two alignments
			Real Alignment 9: 1419371 1478391 | 695521 636434 | 59021 59088 | 99.04 | NZ_KB944666.1 chromosome00001
			  Stretch of 170 mismatches between these two alignments (number of Ns: 0)
			Real Alignment 10: 1230942 1419200 | 884132 695692 | 188259 188441 | 99.11 | NZ_KB944666.1 chromosome00001
			  Gap between these two alignments (local misassembly). Inconsistency = -125
			Excluding internal overlap of size 7 between Alignment 11 and 12: 1226376 1230801 | 888823 884398 | 4426 4426 --> 1226383 1230801 | 888816 884398 | 4419 4419
			Real Alignment 11: 1226383 1230801 | 888816 884398 | 4419 4419 | 99.34 | NZ_KB944666.1 chromosome00001
			  Gap between these two alignments (local misassembly). Inconsistency = 249
			Real Alignment 12: 1211293 1226133 | 903658 888817 | 14841 14842 | 99.23 | NZ_KB944666.1 chromosome00001
			  Gap between these two alignments (local misassembly). Inconsistency = -620
			Real Alignment 13: 1209446 1211250 | 906125 904321 | 1805 1805 | 99.22 | NZ_KB944666.1 chromosome00001
			  Gap between these two alignments (local misassembly). Inconsistency = -764
			Excluding internal overlap of size 1 between Alignment 14 and 15: 1190585 1209412 | 925744 906923 | 18828 18822 --> 1190586 1209412 | 925743 906923 | 18827 18821
			Real Alignment 14: 1190586 1209412 | 925743 906923 | 18827 18821 | 99.18 | NZ_KB944666.1 chromosome00001
			  Gap between these two alignments (local misassembly). Inconsistency = 542
			Real Alignment 15: 1153098 1190043 | 962611 925744 | 36946 36868 | 98.99 | NZ_KB944666.1 chromosome00001
			  Gap between these two alignments (local misassembly). Inconsistency = -728
			Real Alignment 16: 1111006 1153060 | 1005260 963377 | 42055 41884 | 98.96 | NZ_KB944666.1 chromosome00001
			  Gap between these two alignments (local misassembly). Inconsistency = 0
			Real Alignment 17: 1092871 1110659 | 1023402 1005607 | 17789 17796 | 99.29 | NZ_KB944666.1 chromosome00001
			  Extensive misassembly (relocation, inconsistency = 897736) between these two alignments
			Real Alignment 18: 2012575 2021964 | 1027582 1037005 | 9390 9424 | 95.25 | NZ_KB944666.1 chromosome00001
			  Gap between these two alignments (local misassembly). Inconsistency = -9
			Real Alignment 19: 2022297 2024523 | 1037347 1039576 | 2227 2230 | 98.16 | NZ_KB944666.1 chromosome00001
			  Gap between these two alignments (local misassembly). Inconsistency = -184
			Real Alignment 20: 2024828 2026196 | 1040065 1041433 | 1369 1369 | 96.79 | NZ_KB944666.1 chromosome00001
			  Extensive misassembly (relocation, inconsistency = 947812) between these two alignments
			Real Alignment 21: 1069471 1069956 | 1048979 1048493 | 486 487 | 96.51 | NZ_KB944666.1 chromosome00001
			  Gap between these two alignments (local misassembly). Inconsistency = -690
			Real Alignment 22: 1059406 1062539 | 1059732 1056601 | 3134 3132 | 98.76 | NZ_KB944666.1 chromosome00001
			  Gap between these two alignments (local misassembly). Inconsistency = -88
			Excluding internal overlap of size 7 between Alignment 23 and 24: 1051799 1057481 | 1067438 1061745 | 5683 5694 --> 1051806 1057481 | 1067431 1061745 | 5676 5687
			Real Alignment 23: 1051806 1057481 | 1067431 1061745 | 5676 5687 | 99.05 | NZ_KB944666.1 chromosome00001
			  Gap between these two alignments (local misassembly). Inconsistency = 991
			Real Alignment 24: 940317 1050814 | 1178241 1067432 | 110498 110810 | 98.94 | NZ_KB944666.1 chromosome00001
			  Gap between these two alignments (local misassembly). Inconsistency = 39
			Excluding internal overlap of size 118 between Alignment 25 and 26: 811131 815868 | 1260227 1255491 | 4738 4737 --> 811131 815750 | 1260227 1255609 | 4620 4619
			Real Alignment 25: 863166 939837 | 1255608 1178682 | 76672 76927 | 98.88 | NZ_KB944666.1 chromosome00001
			  Extensive misassembly (relocation, inconsistency = 47415) between these two alignments
			Real Alignment 26: 811131 815750 | 1260227 1255609 | 4620 4619 | 99.16 | NZ_KB944666.1 chromosome00001
			  Gap between these two alignments (local misassembly). Inconsistency = 613
			Excluding internal overlap of size 126 between Alignment 27 and 28: 663740 711582 | 1386343 1338497 | 47843 47847 --> 663740 711456 | 1386343 1338623 | 47717 47721
			Real Alignment 27: 732123 809298 | 1338622 1261447 | 77176 77176 | 98.8 | NZ_KB944666.1 chromosome00001
			  Extensive misassembly (relocation, inconsistency = 20666) between these two alignments
			Real Alignment 28: 663740 711456 | 1386343 1338623 | 47717 47721 | 99.19 | NZ_KB944666.1 chromosome00001
			  Extensive misassembly (relocation, inconsistency = -4573) between these two alignments
			Real Alignment 29: 638111 663747 | 1416433 1390909 | 25637 25525 | 98.83 | NZ_KB944666.1 chromosome00001
			  Extensive misassembly (translocation) between these two alignments
			Real Alignment 30: 8133 39210 | 1536277 1505240 | 31078 31038 | 98.32 | NZ_KB944668.1 chromosome00001
			  Gap between these two alignments (local misassembly). Inconsistency = -548
			Real Alignment 31: 5067 8116 | 1539896 1536842 | 3050 3055 | 96.57 | NZ_KB944668.1 chromosome00001
			  Gap between these two alignments (local misassembly). Inconsistency = -27
			Real Alignment 32: 3463 4152 | 1541527 1540838 | 690 690 | 95.22 | NZ_KB944668.1 chromosome00001
			  Extensive misassembly (translocation) between these two alignments
			Real Alignment 33: 541920 638120 | 1642854 1546676 | 96201 96179 | 99.0 | NZ_KB944666.1 chromosome00001
			  Gap between these two alignments (local misassembly). Inconsistency = -825
			Real Alignment 34: 487754 541917 | 1697843 1643682 | 54164 54162 | 99.23 | NZ_KB944666.1 chromosome00001
			  Gap between these two alignments (local misassembly). Inconsistency = -50
			Real Alignment 35: 396637 486838 | 1788910 1698809 | 90202 90102 | 99.37 | NZ_KB944666.1 chromosome00001
			  Extensive misassembly (relocation, inconsistency = -15513) between these two alignments
			Real Alignment 36: 396188 396502 | 1804872 1804558 | 315 315 | 98.41 | NZ_KB944666.1 chromosome00001
			  Extensive misassembly (relocation, inconsistency = -2845) between these two alignments
			Real Alignment 37: 387378 396161 | 1816527 1807744 | 8784 8784 | 99.07 | NZ_KB944666.1 chromosome00001
			  Extensive misassembly (relocation, inconsistency = -1764) between these two alignments
			Real Alignment 38: 348692 387372 | 1857158 1818297 | 38681 38862 | 98.32 | NZ_KB944666.1 chromosome00001
			  Extensive misassembly (relocation, inconsistency = -1332) between these two alignments
			Real Alignment 39: 340645 348699 | 1866546 1858483 | 8055 8064 | 99.01 | NZ_KB944666.1 chromosome00001
			  Extensive misassembly (relocation, inconsistency = 1400) between these two alignments
			Real Alignment 40: 326166 339228 | 1879510 1866563 | 13063 12948 | 98.22 | NZ_KB944666.1 chromosome00001
			  Extensive misassembly (relocation, inconsistency = -2118) between these two alignments
			Real Alignment 41: 289982 326100 | 1917800 1881694 | 36119 36107 | 99.47 | NZ_KB944666.1 chromosome00001
			  Gap between these two alignments (local misassembly). Inconsistency = 356
			Real Alignment 42: 269481 289595 | 1937945 1917831 | 20115 20115 | 99.45 | NZ_KB944666.1 chromosome00001
			  Gap between these two alignments (local misassembly). Inconsistency = 232
			Real Alignment 43: 253625 269192 | 1953568 1938002 | 15568 15567 | 99.17 | NZ_KB944666.1 chromosome00001
			  Gap between these two alignments (local misassembly). Inconsistency = -162
			Real Alignment 44: 206550 253329 | 2000980 1954026 | 46780 46955 | 98.65 | NZ_KB944666.1 chromosome00001
			  Gap between these two alignments (local misassembly). Inconsistency = -435
			Real Alignment 45: 202410 206521 | 2005555 2001444 | 4112 4112 | 99.51 | NZ_KB944666.1 chromosome00001
			  Extensive misassembly (relocation, inconsistency = -1999) between these two alignments
			Real Alignment 46: 197055 202356 | 2012935 2007608 | 5302 5328 | 98.22 | NZ_KB944666.1 chromosome00001
			  Gap between these two alignments (local misassembly). Inconsistency = -909
			Real Alignment 47: 188782 197216 | 2022117 2013683 | 8435 8435 | 97.88 | NZ_KB944666.1 chromosome00001
			  Gap between these two alignments (local misassembly). Inconsistency = -502
			Real Alignment 48: 174475 176724 | 2036925 2034677 | 2250 2249 | 97.87 | NZ_KB944666.1 chromosome00001
			  Gap between these two alignments (local misassembly). Inconsistency = -876
			Excluding internal overlap of size 27 between Alignment 49 and 50: 171807 173258 | 2040466 2039018 | 1452 1449 --> 171834 173258 | 2040439 2039018 | 1425 1422
			Real Alignment 49: 171834 173258 | 2040439 2039018 | 1425 1422 | 98.14 | NZ_KB944666.1 chromosome00001
			  Gap between these two alignments (local misassembly). Inconsistency = 696
			Real Alignment 50: 158500 171137 | 2053076 2040440 | 12638 12637 | 99.32 | NZ_KB944666.1 chromosome00001
			  Extensive misassembly (relocation, inconsistency = -16514) between these two alignments
			Real Alignment 51: 106542 143766 | 2121559 2084324 | 37225 37236 | 98.09 | NZ_KB944666.1 chromosome00001
			  Extensive misassembly (relocation, inconsistency = 9993) between these two alignments
			Real Alignment 52: 82019 96503 | 2136087 2121605 | 14485 14483 | 99.34 | NZ_KB944666.1 chromosome00001
			  Gap between these two alignments (local misassembly). Inconsistency = -406
			Real Alignment 53: 81464 82027 | 2137051 2136485 | 564 567 | 96.14 | NZ_KB944666.1 chromosome00001
			  Extensive misassembly (relocation, inconsistency = -1122) between these two alignments
			Real Alignment 54: 76907 81584 | 2142730 2138053 | 4678 4678 | 98.03 | NZ_KB944666.1 chromosome00001
			  Gap between these two alignments (local misassembly). Inconsistency = -790
			Excluding internal overlap of size 41 between Alignment 55 and 56: 69785 70465 | 2150330 2149651 | 681 680 --> 69785 70424 | 2150330 2149692 | 640 639
			Real Alignment 55: 70736 75188 | 2149691 2145239 | 4453 4453 | 98.52 | NZ_KB944666.1 chromosome00001
			  Gap between these two alignments (local misassembly). Inconsistency = 311
			Real Alignment 56: 69785 70424 | 2150330 2149692 | 640 639 | 99.56 | NZ_KB944666.1 chromosome00001
			  Gap between these two alignments (local misassembly). Inconsistency = 647
			Real Alignment 57: 41575 66752 | 2177900 2152716 | 25178 25185 | 99.04 | NZ_KB944666.1 chromosome00001
			  Extensive misassembly (relocation, inconsistency = 4625) between these two alignments
			Real Alignment 58: 25068 36870 | 2189782 2177980 | 11803 11803 | 99.51 | NZ_KB944666.1 chromosome00001
			  Extensive misassembly (relocation, inconsistency = -3732) between these two alignments
			Real Alignment 59: 12630 24856 | 2206112 2193726 | 12227 12387 | 97.59 | NZ_KB944666.1 chromosome00001
			  Gap between these two alignments (local misassembly). Inconsistency = -8
			Real Alignment 60: 1925 12159 | 2216821 2206591 | 10235 10231 | 98.9 | NZ_KB944666.1 chromosome00001
			  Extensive misassembly (relocation, inconsistency = -2805927) between these two alignments
			Real Alignment 61: 2806360 2806553 | 2218313 2218120 | 194 194 | 97.94 | NZ_KB944666.1 chromosome00001
			  Gap between these two alignments (local misassembly). Inconsistency = -897
			Real Alignment 62: 2781963 2805785 | 2243588 2219785 | 23823 23804 | 98.85 | NZ_KB944666.1 chromosome00001
			  Extensive misassembly (relocation, inconsistency = -6880) between these two alignments
			Real Alignment 63: 2766509 2781925 | 2265923 2250506 | 15417 15418 | 99.45 | NZ_KB944666.1 chromosome00001
			  Gap between these two alignments (local misassembly). Inconsistency = 631
			Real Alignment 64: 2765608 2765792 | 2266193 2266009 | 185 185 | 95.68 | NZ_KB944666.1 chromosome00001
			  Gap between these two alignments (local misassembly). Inconsistency = -213
			Real Alignment 65: 2765637 2765792 | 2266377 2266222 | 156 156 | 96.79 | NZ_KB944666.1 chromosome00001
			  Gap between these two alignments (local misassembly). Inconsistency = -213
			Real Alignment 66: 2693123 2765792 | 2338976 2266435 | 72670 72542 | 98.78 | NZ_KB944666.1 chromosome00001
			  Extensive misassembly (relocation, inconsistency = -12959) between these two alignments
			Real Alignment 67: 2663115 2693140 | 2381885 2351918 | 30026 29968 | 99.08 | NZ_KB944666.1 chromosome00001
			  Extensive misassembly (relocation, inconsistency = -18038) between these two alignments
			Real Alignment 68: 2613393 2663117 | 2449744 2399921 | 49725 49824 | 99.24 | NZ_KB944666.1 chromosome00001
			  Extensive misassembly (relocation, inconsistency = 1530813) between these two alignments
			Real Alignment 69: 1068921 1069415 | 2462909 2463405 | 495 497 | 96.78 | NZ_KB944666.1 chromosome00001
			  Extensive misassembly (relocation, inconsistency = 926599) between these two alignments
			Real Alignment 70: 2010816 2014617 | 2482011 2478207 | 3802 3805 | 96.22 | NZ_KB944666.1 chromosome00001
			  Extensive misassembly (relocation, inconsistency = -604823) between these two alignments
			Real Alignment 71: 2611509 2613417 | 2486140 2484233 | 1909 1908 | 99.11 | NZ_KB944666.1 chromosome00001
			  Extensive misassembly (relocation, inconsistency = 2024) between these two alignments
			Real Alignment 72: 2583855 2608152 | 2511767 2487473 | 24298 24295 | 99.18 | NZ_KB944666.1 chromosome00001
			  Gap between these two alignments (local misassembly). Inconsistency = 480
			Real Alignment 73: 2538970 2583298 | 2556180 2511844 | 44329 44337 | 99.28 | NZ_KB944666.1 chromosome00001
			  Extensive misassembly (relocation, inconsistency = -1089) between these two alignments
			Real Alignment 74: 2501790 2538679 | 2594584 2557560 | 36890 37025 | 98.87 | NZ_KB944666.1 chromosome00001
			  Extensive misassembly (relocation, inconsistency = -5828) between these two alignments
			Real Alignment 75: 2497092 2501796 | 2605110 2600406 | 4705 4705 | 98.92 | NZ_KB944666.1 chromosome00001
			  Extensive misassembly (relocation, inconsistency = 1101) between these two alignments
			Real Alignment 76: 2484741 2495904 | 2616360 2605197 | 11164 11164 | 99.4 | NZ_KB944666.1 chromosome00001
			  Extensive misassembly (relocation, inconsistency = -1504) between these two alignments
			Real Alignment 77: 2483336 2484519 | 2619269 2618086 | 1184 1184 | 99.49 | NZ_KB944666.1 chromosome00001
			  Extensive misassembly (relocation, inconsistency = 1381321) between these two alignments
			Real Alignment 78: 1075779 1083029 | 2638255 2645520 | 7251 7266 | 97.47 | NZ_KB944666.1 chromosome00001
			  Gap between these two alignments (local misassembly). Inconsistency = 408
			Excluding internal overlap of size 504 between Alignment 79 and 80: 2008795 2011320 | 2655154 2652629 | 2526 2526 --> 2008795 2010816 | 2655154 2653133 | 2022 2022
			Real Alignment 79: 1085285 1091052 | 2647368 2653132 | 5768 5765 | 98.09 | NZ_KB944666.1 chromosome00001
			  Extensive misassembly (relocation, inconsistency = 917742) between these two alignments
			Real Alignment 80: 2008795 2010816 | 2655154 2653133 | 2022 2022 | 96.79 | NZ_KB944666.1 chromosome00001
			  Extensive misassembly (relocation, inconsistency = -474744) between these two alignments
			Real Alignment 81: 2449849 2483350 | 2688847 2655343 | 33502 33505 | 99.22 | NZ_KB944666.1 chromosome00001
			  Extensive misassembly (relocation, inconsistency = -1332) between these two alignments
			Real Alignment 82: 2432702 2449857 | 2707327 2690171 | 17156 17157 | 99.56 | NZ_KB944666.1 chromosome00001
			  Extensive misassembly (relocation, inconsistency = -1332) between these two alignments
			Real Alignment 83: 2415801 2432710 | 2725557 2708651 | 16910 16907 | 99.27 | NZ_KB944666.1 chromosome00001
			  Extensive misassembly (relocation, inconsistency = 883174) between these two alignments
			Real Alignment 84: 1532327 1532621 | 2725563 2725858 | 295 296 | 97.64 | NZ_KB944666.1 chromosome00001
			  Indel (> 5bp) between these two alignments: deletion of length 58; 0 mismatches (number of Ns: 0)
			Excluding internal overlap of size 2 between Alignment 85 and 86: 1532680 1532919 | 2725859 2726098 | 240 240 --> 1532680 1532917 | 2725859 2726096 | 238 238
			Real Alignment 85: 1532680 1532917 | 2725859 2726096 | 238 238 | 97.92 | NZ_KB944666.1 chromosome00001
			  Extensive misassembly (relocation, inconsistency = 838176) between these two alignments
			Real Alignment 86: 2371094 2415770 | 2770773 2726097 | 44677 44677 | 99.13 | NZ_KB944666.1 chromosome00001
			  Gap between these two alignments (local misassembly). Inconsistency = 3
			Real Alignment 87: 2369406 2370673 | 2772458 2771191 | 1268 1268 | 98.74 | NZ_KB944666.1 chromosome00001
			  Gap between these two alignments (local misassembly). Inconsistency = -494
			Real Alignment 88: 2353116 2368745 | 2789242 2773613 | 15630 15630 | 99.13 | NZ_KB944666.1 chromosome00001
			  Gap between these two alignments (local misassembly). Inconsistency = -833
			Real Alignment 89: 2329379 2353075 | 2813811 2790116 | 23697 23696 | 99.24 | NZ_KB944666.1 chromosome00001
			  Gap between these two alignments (local misassembly). Inconsistency = -334
			Real Alignment 90: 2328471 2328939 | 2815053 2814585 | 469 469 | 98.51 | NZ_KB944666.1 chromosome00001
			  Gap between these two alignments (local misassembly). Inconsistency = -564
			Excluding internal overlap of size 46 between Alignment 91 and 92: 2328068 2328496 | 2816020 2815592 | 429 429 --> 2328114 2328496 | 2815974 2815592 | 383 383
			Real Alignment 91: 2328114 2328496 | 2815974 2815592 | 383 383 | 97.67 | NZ_KB944666.1 chromosome00001
			  Overlap between these two alignments (local misassembly). Inconsistency = -279
			Real Alignment 92: 2254597 2328392 | 2889559 2815975 | 73796 73585 | 98.83 | NZ_KB944666.1 chromosome00001
			  Gap between these two alignments (local misassembly). Inconsistency = 845
			Real Alignment 93: 2223798 2251552 | 2919452 2891759 | 27755 27694 | 99.05 | NZ_KB944666.1 chromosome00001
			  Extensive misassembly (relocation, inconsistency = -1516) between these two alignments
			Real Alignment 94: 2220447 2223803 | 2924319 2920963 | 3357 3357 | 99.52 | NZ_KB944666.1 chromosome00001
			  Extensive misassembly (relocation, inconsistency = 9567) between these two alignments
			Real Alignment 95: 2207065 2210845 | 2928134 2924354 | 3781 3781 | 99.55 | NZ_KB944666.1 chromosome00001
			  Extensive misassembly (relocation, inconsistency = -45610) between these two alignments
			Real Alignment 96: 2172160 2195122 | 3008649 2985687 | 22963 22963 | 99.49 | NZ_KB944666.1 chromosome00001
			  Gap between these two alignments (local misassembly). Inconsistency = -73
			Real Alignment 97: 2115767 2170588 | 3065120 3010294 | 54822 54827 | 99.25 | NZ_KB944666.1 chromosome00001
			  Gap between these two alignments (local misassembly). Inconsistency = -698
			Real Alignment 98: 2084694 2110883 | 3096874 3070702 | 26190 26173 | 98.88 | NZ_KB944666.1 chromosome00001
			  Extensive misassembly (relocation, inconsistency = -42571) between these two alignments
			Real Alignment 99: 2040822 2084704 | 3183607 3139435 | 43883 44173 | 98.45 | NZ_KB944666.1 chromosome00001
			  Extensive misassembly (relocation, inconsistency = -1332) between these two alignments
			Real Alignment 100: 2034822 2040829 | 3190938 3184932 | 6008 6007 | 99.05 | NZ_KB944666.1 chromosome00001
			  Gap between these two alignments (local misassembly). Inconsistency = -679
			Real Alignment 101: 2031483 2033459 | 3194959 3192980 | 1977 1980 | 96.77 | NZ_KB944666.1 chromosome00001
			  Extensive misassembly (relocation, inconsistency = -1728) between these two alignments
			Real Alignment 102: 2030771 2031286 | 3197399 3196884 | 516 516 | 97.87 | NZ_KB944666.1 chromosome00001
		Unaligned bases: 556980

CONTIG: plasmid00001 (68013bp)
Best alignment score: 4612.9 (LEN: 4761, IDY: 96.89), Total number of alignments: 4
			Looking for the best set of alignments (out of 4 total alignments)
			The best set is below. Score: 7392.9, number of alignments: 4, unaligned bases: 60102
		This contig is misassembled.
		This contig is partially unaligned. (Aligned 7911 out of 68013 non-N bases (11.63%))
			Warning! This contig is more unaligned than misassembled. Contig length is 68013 (number of Ns: 0) and total length of all aligns is 7911
		Alignment: 3244 3381 | 5484 5620 | 138 137 | 97.1 | NZ_KB944667.1 plasmid00001
		Alignment: 4340 4841 | 6569 7070 | 502 502 | 97.01 | NZ_KB944667.1 plasmid00001
		Alignment: 6 2516 | 7077 9587 | 2511 2511 | 96.97 | NZ_KB944668.1 plasmid00001
		Alignment: 3366 8126 | 10794 15554 | 4761 4761 | 96.89 | NZ_KB944668.1 plasmid00001
		Unaligned bases: 60102

CONTIG: plasmid00002 (63450bp)
Best alignment score: 3946.4 (LEN: 4076, IDY: 96.82), Total number of alignments: 6
			Looking for the best set of alignments (out of 6 total alignments)
			Skipping redundant alignments after choosing the best set of alignments
		Skipping redundant alignment 7464 7699 | 5 240 | 236 236 | 97.46 | NZ_KB944668.1 plasmid00002
		This contig has several significant sets of alignments. [An ambiguously mapped contig]
		Using only the very best set (option --ambiguity-usage is set to "one").
			The best set is below. Score: 11523.3, number of alignments: 5, unaligned bases: 50688
		This contig is misassembled.
		This contig is partially unaligned. (Aligned 12762 out of 63450 non-N bases (20.11%))
			Warning! This contig is more unaligned than misassembled. Contig length is 63450 (number of Ns: 0) and total length of all aligns is 12762
		Alignment: 37743 39227 | 35578 37058 | 1485 1481 | 97.44 | NZ_KB944668.1 plasmid00002
		Alignment: 55882 58985 | 48449 51559 | 3104 3111 | 95.18 | NZ_KB944668.1 plasmid00002
		Alignment: 3244 4841 | 54821 56418 | 1598 1598 | 98.62 | NZ_KB944667.1 plasmid00002
		Alignment: 1 2496 | 56420 58915 | 2496 2496 | 95.07 | NZ_KB944668.1 plasmid00002
		Alignment: 3381 7459 | 59375 63450 | 4079 4076 | 96.82 | NZ_KB944668.1 plasmid00002
		Unaligned bases: 50688

Analyzing coverage...
Writing SNPs into /output/contigs_reports/minimap_output/EH4-1_final.used_snps

Analysis is finished!
Founded SNPs were written into /output/contigs_reports/minimap_output/EH4-1_final.used_snps

Results:
	Local Misassemblies: 48
	Misassemblies: 51
		Relocations: 49
		Translocations: 2
		Inversions: 0
	Scaffold gap extensive misassemblies: 0
	Scaffold gap local misassemblies: 0
	Misassembled Contigs: 1
	Misassembled Contig Bases: 3204788
	Misassemblies Inter-Contig Overlap ("Extra" Aligned Bases): 0
Unaligned Contigs: 0 + 3 part
Half Unaligned Contigs with Misassemblies: 2
Unaligned Bases in Fully and Partially Unaligned Contigs: 667770

Ambiguously Mapped Contigs: 1
Total Bases in Ambiguously Mapped Contigs: 63450
"Extra" Aligned Bases in Ambiguously Mapped Contigs: 0
Note that --allow-ambiguity option was set to "one" and only first alignment per each of these contigs was used (there is no "extra" aligned bases).

	Covered Bases in Reference: 2635784
	Raw Aligned Bases in Assembly: 2668379
	Total Aligned Bases in Assembly (with "Extras"): 2668379

	SNPs: 22012
	Insertions: 3729
	Deletions: 2673
