# Supplementary material for: Candidate Genomic Features Associated with Persistence in Enterococcus spp
Source: Microorganisms. 2026 Apr 19;14(4):921. doi: 10.3390/microorganisms14040921 (PMC13119490; doi:10.3390/microorganisms14040921)
Supplement: Supplementary file 1 [file microorganisms-14-00921-s001.zip › Supplementary File S1/QUAST/EH4.1/contigs_reports/contigs_report_EH4-1_final.unaligned.info]

Contig	Total_length	Unaligned_length	Unaligned_type	Unaligned_parts
chromosome00001	3204788	556980	partial	98836-153299,183435-189215,477800-477811,504110-554605,566383-566421,635396-636433,695522-695691,884133-884397,903659-904320,906126-906922,962612-963376,1005261-1005606,1023403-1027581,1037006-1037346,1039577-1040064,1041434-1048492,1048980-1056600,1059733-1061744,1178242-1178681,1260228-1261446,1386344-1390908,1416434-1505239,1536278-1536841,1539897-1540837,1541528-1546675,1642855-1643681,169784…
plasmid00001	68013	60102	partial	1-5483,5621-6568,7071-7076,9588-10793,15555-68013
plasmid00002	63450	50688	partial	1-35577,37059-48448,51560-54820,56419-56419,58916-59374
