# Supplementary material for: Candidate Genomic Features Associated with Persistence in Enterococcus spp
Source: Microorganisms. 2026 Apr 19;14(4):921. doi: 10.3390/microorganisms14040921 (PMC13119490; doi:10.3390/microorganisms14040921)
Supplement: Supplementary file 1 [file microorganisms-14-00921-s001.zip › Supplementary File S1/QUAST/EH4.1/contigs_reports/EH4-1_final.mis_contigs.fa]

>chromosome00001
AGGAGAAACAAAATGAAACCAAACCTATTACCAATGAATTTACAAATGTTTGCTGAAGAA
GACGGTGGTACAAACTTCACTTTCGATGATTTTAAGGCATTTGTAGAATCAAATGAGGAA
GCACAAAAATTTGTACAATCACAGTCACAATCAGCTGCAGATAAACAATTAGAAGCTTGG
AAACAAAATAATCTTGAAAAAATCAAGGAAACAACAATCAAGGAGTATGAAGAATCTAAG
AAAAATAAAACTCCTGAACAAATTAAATTAGAAGAATTACAGGCTGAATTTGAAGCTGAA
AAGGCATTACGTGTGACTAGTGATAATAAGGCTTTTGTTGCAGAAAAAATTGCTGGCTTA
GATTGGGACGGAGATTTGAAAGATTCTATTTCTCAATTTATGTTAAATAATCTTGTTAGT
TCAGATACTGAATTTACTAAGAAGGCTGTAGAAGGCTTTACAGAGCTTTTAGAAGCAATA
AATGATAAGCATGCAGAAGCTATTAAAAATGTAGAAATGACTAAAGCTTTTGGTAATAAA
TCGCAACAAACCAACATGGGAACTGGTAATCAAACAAAATCGTTTGAAAATCCAGAGGTA
GCATTAGGACAAAAATTACAAGCTTTTATCGATTAGGAGGAAACTACAAATGAAAAAAAG
TTCATTAAATAATCTTGAGTATTTAGATATTTCACAGGAAGTTAACGCATTACAAGTTCC
AAACACACCATTTTTAAGCTATTTGTTAGGCGCAGGCAAAGTTGAAGCTGCCAAGTCAAC
TGAGATTAAATGGCGAGAATATGGCATGAATAATGATGATTCATCTGCTCAATTAGAAGG
CGGAGAATACGCAGATGCGGAATCTGATCGTACATGGTTTAACAACTATACTGAAATTTT
CAGAAAATCAACTTCTGTATCTGGCACATTAGATGCTATTAATGTAGATGGTGTAGGAAA
TGAATTGAATAGCCAAGTAGCTCTTCGTGCTACAGAAATGAAAATTGACTTAAATCGTAA
ATTGATTGTTGGTGTAAAGGCTGATGAATCTGGTTCTAAAGGTCGTCAGATGAACGGAAT
TTTAAATTTGATTAGCTCAACGAATAAAGTCGAAACAGCAGCTGCGGGGGCAGTAACAAG
AAAAGATATTGATGCCTTATTTAAAACAATGTTCCAAAAAGGATACATGGGCGAAAAATT
ATGTTTAGTAGCACCTGATATGCAAGAATTAATGATTGATCAGTTGGATGAAAAATCAAC
AAAAATTGTGCAATTTGGCGATAAACTTACTTTTGGATTGCAACTTGGAAATATTGTCTC
AAATTACGGTTCAGGAATTGCGTTAATTGAACCTAATTTACCTAATGGAACAATCGCAGC
TATTGATACTAATTATGTAAAATTACGTCCATTACGTGAATGGCGTGCGGAAGAATTAGC
AAAAACAACAGATTCAAGACGGATTGGATTAGTTGGTGAGTATTCAATTGAATACAAAGC
TTCTAATTCTGGAGCAATCTTGAATTTGAAAGCCTAAAATATAATAACAAAGGAGGAAAT
TAAAAATGGCAACAGCAAAAAAAGAAGTAACTTATCGTGTACTTGACAAGAAAAACTTTG
TGGGCTTTATGCATCCTAAAACAAAAAAATTTATCACAGCAAACGAAAATAATGAATTTA
TAGTTTCAGAAGACGATAAAGAAGCTATTGAAATATTAGAACGTGCTGCAGATACTTTTA
AAGTTTAGGTAATGATGCTTTATGGTTGATGAAAAAAAAGAAGAAATCGTTGAGAAAATT
CAATTGATGCTACCTAACGCTTCTGAAGATAGGATTTTGTCTGTTTTAAACCTTGTTATC
TTTGAAATCAATTCTTACAATACTTGTAAAATTGATATTGCTTGGGACGAGTTTGAACCA
CTTATAATTGAGGTTATCTATAAAGCTTTAAAAAACGAAATAGATAAGTCTGTAGCTAGT
GTAAAACGTGGTGATACATCAATTAGTTATGTAGTTGAATCAAAAGACATACAATCACTC
ATGAAGAACTATAGCAGTGCCATTAAACGTATTTTAGGCTGTGATAGCGGGGTGTTTTTC
TATTGAATGAAGCAGAAGTTTTAGCAGCTACTTATTTTGATACCTGTGTTATTGAGCGAA
TAAGTGATATTGAAAATGTGGAAAGCGGAATTACTGAACAAGTTTATTTTCCAATTCATG
ATGGCAAGTTACCCTGTGCTTTCTCTCAAGGAAGTATGGGAAACTTACCTGTAATAGAAA
ACAAAGAAGCGTTTAAGTTTAATATCTCTTATGAAGAACAAAAACTTTTTTTAGAACCTA
ATATAAAAGTTAAAAAAGGAGATAGAATAACTATTACTCAAGGTACAGGTCAAAAACATG
TGTTATTTTCAAAAAAACCTTTTTATTATCCAAGCCATATAGAAGTAGTGCTATCAGGAA
GTTCAATTGATGAGTAAAAGCGATCTTAGAATGAAATCAAATGCTGATAAAGTTATTGCA
AATTTAAAGAAAATGACACCCATTGCTGAAAAAGAAGGTGCTGCAATGGTGAATGATTCG
TTAGCTAAAATTTATCAGTTAATTGTACCTATGACACCAATTAAATCGGGTGATTTAAGA
CGAGGTTATCGAATCATTAAAGCTAGAAAGCTGTCTAGTGGTCGTATCGTGGGAGCATTG
ATTAATAATGAAAAATATTTTAGATATGTAAACGATGGCCACCGAACAAAAAATGGCGGA
TTTGTTAAAGGCAGATTTATGTTGCAAAAATCTAATAAATTAGCTAATGCAACATATATT
CCGAAACGATTTAAACAAATGGCGATTATCATTGTTAAGAAAGGATAGATATGTACGATA
AAATTTTAAAAATGCTTACTGACACAATAAAACAGTTCTCGGATGCACCTATCTATCTTG
ATAATGTGATGCAATCGTCAGAACCGTTTTATTTCGTTTTGAGCGTAGAAGAAAGCATGA
CTGATAATGTAGGTCAAAACGTTCAAAATAAAGCATACAATGTTGATATTGCACTGGTTG
ATAGTAAGAAAGATAAACAATTAGTAAAAAGCCTAACAGAAAGCTGTGGGGCTTTTTTTA
ATGTGTTGAATTTGGACGGAAACGAATTGTTTCCAGAAGATTATCAAACGTTTAAAACAG
ACGGAATTCAACATATCAATTTTAATGTTGCGTTCCCTCAATTAATTGAATGGAGTGAAA
AATAGATGGCAAAAAAGAAAAATGTAAGTGTCATTTCTGTAGAGAAGCCAACGTGGTTCC
CACTAACAGACGAAACGGGCGCTTTTCCAGTTTACGGAGCGCCAATTACAATCGGTACTG
CTGTAAGTATCAAACCAGATGTTACAACAGAAACAACGCCTGACTATGGCGATAGTGTAG
TTCAAGATCAGTATGTTGCATTTGGTGGTGCAGAAGTTACTTTAGAAACAAACGGCTACC
AAAATGAAGTTTTAGCTGAAATTACAGGGGGAAAAAAATTAAAGGGTGGCGTATTGCGGT
CTGCGGATGATATTGCATCAGATGGCGCATTTGCTTATCGTCGCCGAAAATCGAACGGTA
AATATCGCTATACGATTTTCTATAAAGGAAAATTTGCTTTAACATCTGATGAAACATCTA
CATTAGAAGGAAGTTCAGTATCTTATACCCATCCAGAATGGACGGGGTCTTTCGTTGATG
TTCCAGGGTTGGGTTATATGTATTCCGTGGATGAAGACGATGAAGGTGTTGACTTAGAGA
TGATTAAAAACTGGTTTACTGAGGTAATGGATCCACGTAAAGAAAATACTACTGCTGTTA
CTGGTGTAACTTTAGACCAAACAGAGTTAAATTTAAAAGTTGGCCAAACAGCAACCTTAA
CACCGACAATTACACCAGATAACGCCTCAAATAAAAAATATCAGTTCCGTTCAGAAAGTG
AGGCTATTGGAACTGTAACACCAATTCAAGGGAAGGTTACTGCTGTAGGAGAAGGGACAA
CGGAAATCGTAGTCACAACAGAAGATGGTAACTTTACCGCAAAATGTACATTAAATGTAA
CAACAGCAGATTAAAAATAACAGTTTAGGACGACCTTGTCGTCCTATTTTATATGGAGGA
ATTAAAATGGCAAGTAAATTTCAACAAAAAATTAAATTAATGATTAAAGATGGAAGCAAA
TATACTACAAAACAATTCACGTCGGCAGAATTTTTACCAGGTTCAGTCATGGATACAGGT
ACGGATTTACAAATCAGGTTAGAAGAAGCAACAAAAACAAATGATATGGAAGCAATTCGT
CCTATTTTAAGAGAATGCTATGACTTTATTGCTGACGTTATTTTTGAAAAACAGTTTACT
GGACAAGAATATATTGACGGTATGGATGCTCGTGAATTATTGAAAATTACAGCTCAATTG
TTAGGTTCTGTTACTTCTGGTTATGATGCAATTTATTCTGAACAGAAAAAAAAGTAACGG
AACTTTTATATCATCCTCATTTTAAGTACACGCCACAATATCGAGAAGCAGAACTAAAAA
GTTCGCTTCTTGAGAATGGGTGGACTTTAAATGAGATCGAAAACACAGATTTAAACGAGC
TTTTGAAAATTTATGCATTTAAAGATGCTGTAGACGAATTTGAAAATATCAAATATCTTG
ATGAAAATACTATGTTCTAAGAGGGAGGGGGTACTTTTTGAACAATGAAGACTTAGTCTT
AAAAATGATACTGGATGAATCTGGCTTTTCACAAGGATTAAATTCAGCAGTAAAAAAGTT
ACAAGGCTTTGATGTTGAAGTTGATAGAACAGGACAAAAAGGCGGCCGATCTCTTGGGAG
CATATGGACGTCTTTTGTTGGTAACTTTTTAGCTAGCGGAGCAACTAAAATTATCTCTAA
AGGTATTGGATTGATTACCAGCAACATCGACGGGGCCATTAATCGTGTAGATACGTTAAA
TAACGCAAATCGTGTGTTTGAAAATATGGGCTTTTCAGCTGGTGAAACATCTAAAACAAT
GGATAGCTTAAAGAAAAGTATCCAAGGGCTGCCTACGCCGTTAGATAGCGCTATTAAAGG
TGTTCAATTAATCGCTTCATCAACAAATGATTTAGGTAAATCAGAACAGATTTTCGCAGC
TTTAAATAACGGTATCCTCGGTTTTGGTGGTTCTGCTGAAATGGTAGAAAATGCTATTAT
CCAGCTGTCCCAATCGTTCTCAAATGGTAAAGTAGATGCTGAAACTTGGAATTCAATGAT
TAATAGTGGTTTAGGACCAGCATTAAACGCTTTAGCAAAACAGATGGGATTAACAGCTGG
ACAGATGAAAGCAGGGCTTTCTGATGGCTCAATTTCAGTTGAAGAATTTCAAGATGCTTT
AATCAAATTAAATAAAGAAGGCGGTGGCGGTCTTAAATCATTAGAACAGATTGCTAAAGA
TTCTACCGCTGGTATTAAAACAGGTTTAGCTAACATGAAGACTGCAATCGTTCGTGGTGT
GGCTAACGTTGTAACTAAAATTGACGAAGGCTTAAAAAGTGCAGGTTTTGGAAGTATTAG
TGAAATCATTGCTGACAAAGGGGCAAAAATGGAAGCAGCTTTATCTAAATTTGCCGAGAT
GATTCCGCCAATGATTAAAACAGCCAAAACATTGTATGATACGTTAAAACCTTATGCTCC
ATTGCTTGCAGGTTTAGCTGGCAGTATTGGAACGTTGATGCTTGCTAAAAAAGTAAGTGC
AGCATTCACGGCTTGGCAAAAAGCAACAGAAGGATTATCAATTGCGCAAGCGATACTTAA
TTCAACTATGTTGGCGAATCCGTTTGTCGCTATTTTAGCTGCAGTTGTAGGTTTAGTTAC
AGGATTTATTTATCTTTGGAAGACTAACGAAGGGTTTAGGGATGCTGTTAAAAATATTTG
GAAAAATATACAAGAATTTATTTCTAGTGCTGCAGAAACAGTTGTGAAAGCTTGGGATTC
CACAATGAAATTTTTCAGTAACATGTGGGATGGCACAAAAGAGGCTTTTTCGAATGCTGG
CACATGGATGAAAGAAGTACCTGGAAATGCAGCCGACTGGGTTAAAAATAAGTGGAACGG
TACCAAGGAATTTTTCAGTGGACTTTGGAATTCAACAAAAGAAGGCTCAAAAAATACATG
GGAAAATATTAAACAAAGTGCTGCTGACAGTGCTAAAAGTGTTGGAGAAAGTTTTAAAAA
TGGCTTTGATAATGTGAAAGATTGGTTTAAGGGTGTTGGAAAATCAATATCAGATGTTTT
CACAACAGCATTTGATTTTGTCTGGAAATATATTGGTCCATATGTAACAGGAATCAAAAA
TGCGTTTAAAATGGTTGTTAACGCTATGAAAGCGAACATTGAAAATGTCAAAATGATCGC
TGAAAATGTCGTCACCATTCTAAAAAATGTTCTATTAGCTCCAATTCTTTTCATTACATC
AATGATCACAGGTGGATGGGAAGAGGCAAAAGAAAACATGATTGCCGTTTGGGATAATAT
TGCTGAAGCTGCTCAGACTATTTGGTTCGGGATTAAAAATATCTTTTATAACACTGTTAC
AGCTATTTCCTATTCAGTCACTTCTATTTTTAATGGATTGATGTTGACAATTAAAAAGAT
TTGGATTGATGTGAAGTTATTTTTCACCTTACTCTGGATTGACATTAAATATGGAGCGAT
CAACGTTTGGATTGAAATTAAATATTCTATCATCGAAACGTGGATAAATATTAAATTTGA
AGCAATTAGAATATGGGAAAGTTTGAAAACTTGGTTCTTTGAAACAGTAGAAAACATTAA
AAATGGTGTAATTGATGGTTGGAATAACTTAAAACAAGGCACAGTTGATACATTTAACGC
AACTGTTCAATGGTCAAAAGATACCTGGAATAATTTTAAACAGTGGATTGTTGATCTTGT
GACAGGTATAAAAGACGGCATCATTAACGGTTGGGAAAACTTAAAACAGGGAACAGTTAA
TATTTTCAACAATTTGGTACAAGGTGCTAAAAATGCGTGGAATAATCTTAAAAGAAGCGT
TAGTGATACAGTTGAAAATGTGAAGCAAACCTTTAATGATATGCGCCATATCGATTTATT
TGAAATTGGTAAAAATATTATCCAAGGATTAGTTAACGGTATTGGTTCAATGATTGGTGC
TGTGAATAAAAAAATTAAAGAAGTTGCTGGTAATATTAAAGAAAAAATCAAAGGTGCTTT
AGGCATTCATTCACCTTCAAGATGGATGCGGGATATGATTGGTAAAAATATTGTATTAGG
TGTTGTAGCTGGTATTGACCAAGAAAAAGGAACGCTTGACAAATCAGTGAAAAAAATGAC
CGATTTACCAACAGAGTTACCAAATTTTTCTACTACTGGCAGATATATCAACCAACAAGG
AGCTCAAACAGAAAGCTTAGCTAAAAATAAAGGTAATGCTACGACTAATATTGGCGGTGA
TACTTTCAATATCAATATACAAGCTATGGGAAAATTAAATGAAAAACAATTAATGGATAT
GGCTAAAGACCTCGTTAAGTATATTCAAATTGTTAAAAATAGAGATAGTGATGCAACTGG
GGGTGCTTTTGGTGGAATTTAAAAGAGGACAGTTTTTTCTTAATGGAAAACATAGTTCTG
AATTCAATGTATTTATGAGAGAAAGACCTGAACGACTTTCTGCAGGACGTGTGGTAGAGC
TTAGGGAGCGAATGGGTAATGATTCAATAGCCGTTGATTTTGCATATTATAAAAATGTAG
AACGTACCATTACATGCTATGCGAAAGCAAATACTTTACAAGAAGTTTCTTTTTTAGAAG
ATGAAATTTCCTTTTGGCTCGATATGGGAAACTATTCTGATTTTATTGTCTATTTTGATG
AGCATTATATTTATCAGGCGATTGTAACGAGTCCACCAAAATTTACAGGAACAAGAAAAA
GCGGGGTTTTAATTCCTTTTGAATTTACTGTAAGTATCCGACCTTTTAAGAAAAATCGTA
TTGGCCAATATTGGATAAGTAATCCTAATCAGTTAATCAATACAGAAAAATATCCTTCAG
AACCCATTATTCAGATTTTGGGGTCTGGGGATATTTCTTTTTTTATCAATAATCAATCAT
ATTCATTAAAAGCAATTAACGGTGACATCATTATAGATTCAGAAAAACAAGAAGCTTATA
GAAAATCAGGTGGAGCATTTGAAATCTTGGATCATAAAACACTTTTTAAAGATTATCCGA
TTTTAAAATGTGGAGAGAATAATTTTCGCTGGACTGGTAAAGTAACAGAGTTTAAGGTTC
AGCCGAATTGGAGGCGAAAGGTTTGATTCCAGTTATTTTTAAACCTGGAGAAAAAGATTT
TTCAACAAATGGATTAGGACGTCTTGTTGATGCGACACGTTGCGAAATCACTGAAGAAGC
AAACGGAAAATATGAACTAGAAATGGACTATCCAGCGATTAGCAGATTTAGTGATTATTT
CGAAAATGGCTATCAAATTAAAGCAAAGCCAAATGACTTAGAAGAATACCACATTTTTGA
GATCAAACAAACGTTTAAAGATACTTTTACTAATAGCATTGTTATTTATGCCCAATCTCG
TACTTATAAGCTAGGAAACAGACAAGTGAGGCTAGTAACAGTTGATAATCGTAATGGTGC
AGAAGCAATGAAATTAATCGAACAGAACATGGACGAACCTTGTGATATCAAACTATATTC
TGATATAAATACAGCTTCTAGCACTACATTTGAAGCTAGAAATGTATTGAATTGTATTGC
AGGGGAACAAGGTTCTCTACTTCAATACTGGGGCGGAGAAATAAAACGAGAGCCTTTTAA
ATTATCTTTGCTAAGGCGTAGAGGACGAGATAACGTTGGAACTGTTCGTTATGGTAAAGA
TTTAAAAGGATTAACCATTAAATTTGATTGGCAATCAATTGTTACTAAAGTTTTGCCATT
TGCAGAGCTTCAAAGTGGAGCAGACGGAACTTCTCAACGGATTTATGGAAATGCAGTTAA
AAGCGAATATATCAGTAAGTATCCTGATGTTTACGCTCAATACATTCAGTTTACTGAAGA
TCAAGGAGTAAAAGATATAGCTAGCTTAAATAAAGTGGCAAGTAAATACTTCACTACATT
ATATCCAGGAAGTGATAAGCCTAAAGTTTCTATTGAATTAGAAATTGAGAAACTTACAGA
TTCAGAAGAAGCAAAAGAATTTGCTAAGATGCGTAACTATAATTTATTCGATACATTCAC
TGTGTACCACAAGCTTTATGATATTGACATTCAAACGAAAGTTACAGGAATTGTCTATGA
TGCTTTAGCAGAAAAAACAATAAAAATCACTGCGGGAGATATCCAAGTTGCTTTTTATAA
ACAGCAAAGTCAAGACTTTCAAGAAGCTATAAAAACATTGACAAAAAAAGAGTATATGAG
TGATTTTGTAGATTATATTACTGATTTGATTAACGGTGTTGAAGGCGGAAGTATACGTCA
GTATCCTAAAAATCGACCTAACACCCATTATTACTTAGATACGGAATCCACGGATACTGC
AAAAGATGTGATTGCAATTAATCACAAAGGAATTGGATTCTCAAGAACTGGTTGGAAAGG
TCCATTTAAAAATGCATGGGGAATTAATGGAGTATTGAATGCGGACTTTATAGGAGCTGG
CAAAATAAAATCTAATATTTTTGAAACATCATTTAATAGCTGTGGAGATATTTTACGTAT
GGTAAACGGTATTTTACAAGCTTGGAATAATAAGAAAAAAATCATGGAATTAACTAAAAA
AGGGATGGAGTTTTGGAATGGTAATAGTCACGTTGGCACGATGGGAACAAAGGGAAATCC
TTTTCCAGGGTTAGCAGATAAAAATGGAAATCCAATAGTTTCTGATGGGAATTCATTACT
ATTAGTCGCAGATAATCCCCAAAAAATTATTGGTTTGTCTAACCAATCAGGCACAGGACA
TTTAATTACTGGTCCTACACAGTTTTTTGTTGGAAATAATTTTAACTTTTTTGGTCCAAA
TGGAAGTAAAGCAATTCTGACAGTTGATCGATTGATTGTGGGCGGCAAAGAAGTTATCCC
TGGTCAAAATGGTGGTGGTGGTTCTGGAGCTGGTACAGGTGGTTATCCATCAGAAGTTAC
AAGCGATGCAGATAAATTTGCTTGGGACTTATGGAGTTACCTATTAGCTAACGGATACAG
CAAAGCAGCTGCTGCAGGTATCCTCGGAAATGTACAAGGAGAAGTTGGTCCAAGTATGAA
CCCAGATACCGAACAAATAGGCGGTCCAGCTTACGGATGGGTTCAATGGGACGGTTCAGC
ATATCCATTGGTAGGCGCACCAACTTGGAATGGCCGAGAATATGTACAACGCTTAATCGC
AGCTGCAGGTATCAAACAAGACTATAGGACGTCATTAGCCCAAGCTCAATTAATTAATTG
GTGTATGTTCAATGGGCAATGGTTAGGACAAGTAAGTCCATTAACAGTTGATGAATTTAA
AGTTGTCAGCTCGCCTAAAACAGCTGCTTATGCGTTTGAATTAAACTTTGAACGTCCAGC
TGCAGCACATCCAGAAAGACAAACCTATGCACAAGTATGGTATGACAAATTCAAAGATTT
GAAAGCTTCTACTGCAACAGGAAAAGCTGGCATAGAACATTTGGAGACCTTAATGGGCAA
ATGGCTTGGTAATGGGCAATGTTATGCCGTTCCAGCCGAATATTCTGGTTTTATGGGCGG
CTGTGGTTTAGGTGCAGGAACAATTTATGGCTTTTCACATGTAATTGGTGATACATCATC
TGCTGCAGATATTGGTGAAGCATATGATTGGAATGCGGTAGGTTGGCGAGTAATCCAAAA
TCCAACGTATCAAGATTTAGTGGTAGGAGCAATCGTCAATATTAGACGAGGTGGCCAATG
GGGAACAGGTTGGACAGTAGACCCAACATATGGTCACACGGGCGTGATTTACGGCTTAAA
TAACGGACGTATCCAAACCATAGAACAGAACGCCGAGCAAGGGCAAATTGTCGCAAAATA
TGACCGATTATATTTTGCTAATTCTATTCAATCGATTGTTATTCCACCAAAATAACGAAA
GGAGGATTTTTCAATGGTTAAATGGCAAGCAACGCTAAGTACAACTGAACCTTACAATTA
CATTGGGATTCAGAATGTACGACAAGGAAATCGAAACACAGAAGTCTTAGAAGCCATACT
AGTTGAAAATGCTTTGCCACTTGATTTAACAGGTTGCGAAGTTTTTTTTGAATCGGTTAT
TGATAATAAATATCCGATTCAACGTTCAGCAAAAATTGTGAATGCCAAAAAAGGGATTAT
TCAGTATACCTTTGATGAATATTCTATGCAGTCGTTACACAGACAAGAAGCATATTTCAG
TATTCATAAAGGTGATAACCTGATTGGTGCAACGCAAAACTTTTCTTATTTTGTAGTGAA
TGCTGCTTCGAAAACAGAAGGTGAAATGGGTTCTTATTGGCAGTCCATTGAAGATTTAAT
CGCGGACATGAACGCTTTTATCAACGAAAATAAGGGTGATTTTACTGATTGGATGAATGC
TAGAAAAGAAGAGTTCGAAGCGTGGCGAGATGCGCAAAAAACAGATTTCACTTCATGGTT
CGAATCAATCAAAGATATTTTAAAAACGATTGATCCTGGCGGTACGATGTTAGCCGAGCT
AATGGATGCACGTGTAGACATTCAAGGAGTGCGCCATAATTCAATTTCTGAACGTTTATT
GGCAGATATGGAATATTTGTATCAGAAATTAGAGAAACGCTTATATACGTTAGAATATGG
CGAAATAAGTGACTTGATTATTTTACAAGATGATGCTTTTTCACTGAATCATGAAACAGA
AATTGTTGGAACAGTTGATTATCCTGCGATCGATGGGGCATTGGTTATCGCAACAGTTGA
TGATACAAAACAGAACGCTTATGTGTTTGAAAAAGTGGGTGAAATAAGTGGTTAAAGCAA
AACGAATGATGGAAACCGATGAAAATGGCGTGGAACGTCAGTTTTATCCTATTACACATG
CATCCGCTGTTCGAGGATTAGAAAAAATTATTGCGGGTCAATCAAAAGTATTATCTGTTA
ATGGATATACTGGGGCAGTAATTATCACTAAAGCAGATCTAGGCTTAGAAAATGCACTGA
CAGAACTTCCTTATGCGACAGAAGAAACAGACGGTATTATCACTGCTGAAATGTTTCAAC
GGTTGTCAAATGGCGAGGGAGGCGTGTACATTCTTCCAATCGCTACCGCAGATGAACTGG
GCGGAATAAAGGTTGGCCAACTGTTAGAAATTACAGAAGACGGAACGTTGTCTGCGGTAA
AGCAAACAGATCAAAATTTCACCACTGAACTAAAATCGAAACTGGAAGAGTTGAAAGGTT
ATACTGCTGGAGCGAATATTTCTATTTCAGAAGATGGTGTTATTTCAGCAACTGGTGGTG
GCGATGGCGGCGGAGTGAATCAACAATATGTTGACCAAAAAGTTCAAGAAGCCATTGACA
GAATACCTGATATTACGTTTGAGAGAGTAGGGGAAGTTGAATGACAGATATTGTTAAAGT
AAAACAAGGAGGAACACAGGTATTTCCTCAAACACATTGGAATGCTGTGGAAGGGAAACC
AGAAGTATTGAAAGGTGAAAAGGGAGACCCAGGTCCACAAGGTCCAAAAGGAGATAAAGG
AGACGTTGGTCCGCAAGGTCCAGCAGGGCAAAATGCAACAACGACAGACGTTGCAACCTC
AATAAAAAATGGCTTGATGTCTAAAGAAGATAAAACAAAGCTAGATGGATTGCCAGCAAT
TACGTTTGAAAAGGTAGGGGAAGTGTAATGACAACAGATATTGTTCAATTAAAAGAAAAA
GGAAAACCAGTCTATCTTAAAACACATACTGCCGCAATTGATGGGCTTGAATCTTATATA
AAAAAAATAGATGCGGACAAAGCATATCAAAAAATTACCAAAAAAGAACCGTTGTGGACA
GGTGCATGGTATGGCGGAGCTGCAGGAAATGGGCAAGTACCTTCTAAGTCTCTTTCACAG
TGTGAGAATGGTTGGATTTTACAATGGCAAGAATATACCAAAGAAGGAGCTTTGAACGGT
GCGTGTTATCACTTTTTCTTAGTGCCTAAACAGCATGCGCAGAATCCAGGTTCTGGGGGA
GTTATTTTCCTTTTACATGGATACTATACTAATTTAGTACGGAAATATTTATATATTAAG
GATACTAAAATTACTGGAAACGACTTAAATGCCTCTTCTAGTGATACGGCTGGTTCAGGC
AGTAAAATGTTTGCGTTAAGTGCGATTTATGAATACTAGGAGGAAAGAGAACATGAAAAT
TTGGATTGATGATATTCAAGGTTATTTAGACGGATATTCCACAATGGAACAACCGAATAA
AATTGAACTTGAAGTAGAAAAAGAGCCAACAGATTTTTTTAATTATCGCTGGGACGGAAC
AAGCTTAATATACGATCCTGATAATGTGCCAGAACCAGAGCCAACGCCACCTACGGAATT
GGAACTTTTACAAAAGCAAAATGCGGAATTAATGAAGCAAGTTTCTCAGCAGAATCAAGT
TATTCAACAAACACAAAGAATGACTGGCGAATTGATGAAACAAGTCGCTGAACTTACGAA
AGGAGCGGAATAAGATGAAAACGAATGCTTTTCCAGGTTTCGATAATATTAAACAGTTGT
ATGATTGGAATTGTTATACAAAACAAGATTTAGTAGATTACGTGAATATGAATTGCTTAA
CAAAAGAAGAATATACAAAAATTTGTGGAGAACCGTTTAGCGAAAGCTAAGCGGTTTTTC
TTGTAAGTAGAAAGTAGGTGCAGGATGAACTTAACAGTAGAACAATGGTTAGCAGTGATT
ACATTCTTAGGGGGAATTATTTTCGCATTAATGAAATTTTATCATGTCTTTTCTCAATTA
GAAGATAGCATGAAAGAACTAAAGGAAGCTGTTGAACGTTTAAATAACCATGAAATACGC
ATTAGCCGATTGGAAGAGCAAAATAAAACCCTCTTTAGAGGGATTGGAGGAAATAAAAAT
GATTAATTGGAAATCAAGAATAAAGAACAAACAATTTTGGCTTTCGATTATTCCAGCAGT
TCTATTATTAATTCAAGTAGTAGCAGTTCCTTTTGGATATAAATTTCAAATTGAAATGAT
TAATAAGCAACTGTTAGATGTTGTTAATGCATTATTTGTTGTGCTAACTATTCTAGGTAT
TGTGACAGATCCCACAACACCTGGATTATCAGATAGGAAAGGAGATAAATAAATGAAAAA
GAAACTATTGGCAACGTTACTGGTAGTCTTATTTTTTGTATCACCAATTAGCACATTTGC
TGCAAAAGGAGACCAAGGCGTTGATTTGTCTATTTGGAATGGGTATCAAGCAACATTTGG
TTATGCACATGATAAATTCTCAATTTCACAAATTGGTGGGCAAAACAACTATGGGATTTA
TGATCAAGTTACTTATTCTAGTCAAGTAGCTAGTACGATTGCTCAAGGTAAACGAGCGCA
TACGTATGTATGGTGGCAAAACGTCCTTACCTACGAAAATGCAAAGCAAGTATTAGATTA
CTTTTTACCTAAAGTTCAAACACCAAAGGGATCAATTGTCGCCTTAGATGCGGAAGACGG
CGTTCAATCGACGGATGTAACGCTATGGGCGTTAGACTATATCAAAGAGGCTGGATATAC
ACCGATGCTTTACGGATACAAAGGGTATCTTACTTCATCTTATGATTTATCACGAATTGC
AAAGAAGTATCAATTATGGATGGCAGAATATCCAGATTATGAAGTGACACCTTATCCAAA
TTACAATTATTTTCCTTCATTTGAAAATATCGGTATTTTTCAGTTCACGTCAACCTACGT
TGCAGGAGGGCTAGATGGTAACGTTGATTTAACAGGTATTACTGATAATGGTTATACAAA
GAATAACCAACCAGCAACAAACACACCAGCTATTGAGGAAGGTAAAGAAGTAGAAAATAC
GCCAAGTTCCGATGTTAAAGTGGGCGACACTGTTAAAGTGAAATTTAGTGTTGATGCTTG
GGCAACTGGCGAAGCTATTCCGCAATGGGTAAAAGGAAACAGCTATAAAGTACAAGAAGT
AACTGAGAGCAGAGTATTGCTTGAAGGTATCTTGTCATGGATCAGCAAAGGCAATATTGA
ATTATTGCCAGATGCGGCAACTGTTCCTGATAAACAACCAGAAGCGACTCATGTGGTACA
ATACGGCGAAACATTATCAAGCATTGCTTATCAATACGGAACAAACTATCAAAGATTGGC
TGCATTAAATGGATTGACAAATCCAAATCTTATTTACCCTGGCCAAATTTTGAAAGTAAA
TGGATCAGTAGTAAGCAACATTTACACAGTTCAATACGGTGATAATTTATCAAGTATTGC
AGCTAAGCTTGGTACGACTTATCAAACCTTAGCTGCATTAAACGGATTAGCAAATCCTAA
CTTGATTTATTCTGGTCAAACATTGAGCTATTGATTTTTTGCAAAATCGGTTGAAATTTA
GAGGTACCTCATTTACAATAGAGTTACCTTTTCATATTATGACTCTTTTCGATTTAGAAA
AGAGGTGCTCCTATCTTATGCCAAGTCCTTAGGTAGGAGCATTTTAATTTTACTCATACG
TAGCTTAGTTTAAAGCTATTGTATTACATAAGAAAACACCTACCACAGATGCACGTACTT
CCCCAAGCAGTTGTCTGTGCGGTAGGTGTTTTTTTAGATTTTACTTGTTAATCATAACCG
ATTTTCTTTTTTTATAACAAGGTTAAGCTTGAATTTATGAAAAGGATAATGTGTACGGAA
TTTATCCTAATAAAAAATAGAATTAGCCTATTTCTAAGCTACTATTACTTGAGAACAGTT
TCCTTTTAAATAAGTGGAAAATTGTAGTACAGCTACTTTAGCGATATTCCTTAATATCCC
AGTTCTAATTTAAAGTCAAACACAATTTTGTTAATAAGTTGTGAATAATTTTATTGGTTG
AATTAACAAAACTAATTTGCTAGAATAATAAAGCAATTACTTGTAGTAAAAGACTACAGG
CCCCTTGTATCATAATTGTGCAAGGGGGTTTTTGTATCGTATATTTATATTTCATGTCTA
GAGTAGATGGATTATAACCTTTTTATAGTATTGGTCCATCATGTTTTAATACACTCATTT
GCTTTATAGGAAATAGTATGGTATTATAAATAAGTAATCAATTTTGACATGTAACGAGAG
CGCTATACATAAGACTATAATTCTCCTTTTGCTTATCAAACATTTTTTGCAACAAATCGC
ATACAGGGTATGCACAAGGAGGAAACATATATGAACAACGGTACAGTAAAGTGGTTTAAC
TCAGACAAAGGTTTTGGATTTATTACAGGTGAAGATGGCAATGACGTATTTGCTCATTTT
TCAGCAATTCAAGCGGATGGTTTTAAGTCATTAGAAGAAGGACAAGCAGTAACTTTTGAT
ATTGAAGAAGGACAGCGCGGTATGCAAGCTGTTAATATTTTTAAAGCATAATAAAGGTTT
TGGTAAAACGTTCCAATTTAATTGGAACGTTTTTTTTATAAGATTAAATTGATAGGCTCT
GAATGTTGAAAGCGAAAGGAGATCATCATATGGGATTTGGAAAATGGAAAGAAATTATAC
CATCAGATAAAAGTAAACAGTTTGAAGAAGGACAGAAAGTATCATTTATTTACAGAAAAG
AAATTAGAAGTGGTATAATAGCTGTTTTATTAATTAATTCAGCAGTAATTAATATTATAG
ACAGTTCTAAGCCAAAAAACAAAAAAGAAAAAACAGTAATTAGTTATGAGAAACTATTAT
CGATGTATTAATAAAAAGACCCTAGTTTAGATTAGGGTCTTTGTGTTAAACTTAAGACAA
GGATTTATGGCATACTCTTTTTTCTAAACATATTCTTTACTTGTTAAAGGATCTGTTATT
TTTATTTAAAAATTGTTAGCTAGTTAGAGCAAATGGTTCGTAATCATTCGGTTGATTGTT
CGAATTTATCATAGTAGTTAAAACGAAATTATCTTGTGTATATAGAAAACACCTACTGAA
GACGCACAATACTTCCCCAAGTTGTGTATGTTTAGTAGGTGTTTATTTATAATTGTATAT
TTGAATTATAAATAAAATACAATTGTTTTGTAAAATGAAAACTTGAAATTTAAAAAAGAA
AGCGGTAAAATATCTTTACCAAACAATTTTATTTTTCATTTTATTACTACCTCTTGTCGC
CTTACCCCAATGAGGCGGCTTTTTTTACATAAAAATATTGAACTCAAAAAATAGATATTG
TAAAATATCTATACATATTTAAACTCTTATTTTTTCACGCAGACCGCCTTTTCTCAATAA
GGTGGTCGTTTTTTTGTTGAAAATTGAAAATCAGTAAAGTAAAATTGTTATATATTAAGC
TATAACTAGTAAGAACTATTTTATCCCCAATAAGCTAGTTATTACTTGGACCATTAGCTC
AGCTGGTTAGAGCAAACGGCTCATGACTATTCGGTCGATGGTTCGAATTCATCATGGTCG
ATAATAGAATTAGACAGGTAGTGAATTATTTTGAAAAGAACAGGAATTCTCTTAGTGAAT
TTAGGAACACCAAAAGATTCTTCCAAGACGGAAGTAAGGAAGTATTTAAAAACTTTTTTA
TCAGATAGAAGAGTAATAAAAATACATCCTATAATTTGGAAACCGATTTTGAACGGTATT
ATCTTGAATATACGTCCAAAAAAATCAGCAAAACTCTATCAAAAAATTTGTACTGAAAAT
GGATTTCCTCTTTTGGAATATACTGAGAAACAAATGGAAAATTTGAAAAATATATGTCCA
GAAGTGGAAGTTACAATCGGAATGTCATATAGTGAACCGAGTATAGAAACTGCTCTAGAT
ACATTATTATCAAAAGAGATTGAAGAACTCAATGTCATACCAATGTATCCGCAATACTCT
GGGACAACGGTAGGATCGGTGTTTGATTCCGTTATGAATTATTTTATAAAAAGTGATAGG
ATAGTGGATATTAAATTTATTCGATCATTTTACAATAATCCACAGTATATAGATTACTTT
TCAAAAAAAATAAATGAAGCTTTGAATGAAAGTCCAATAGATGCTATCGTTTTTTCATAC
CACGGAATTCCTATGTCTTATGTAAAAGATGGGGATAACTACCCGAAGGAATGTACTAAA
ACAACAAAATTAATAATGGATAAATTAGGAGATATTCGTTATTATCAAACCTATCAATCG
AAATTTGGGCCATCTGAATGGTTAAAACCAGCAACTGATGATACCTTGAAAAAATTACCA
TCAAAAGGTATTAAAAATATATTAATTGTTGCACCAGGTTTTGTTGTAGACTGTCTAGAA
ACAATAGAAGAATTGGAACACGAAAACAGAAACTATTTTTTAGAAAATGGCGGGGAAGTC
TACAAATATGTTCATCCATTTAATGGAGATATTGAATTTGCAAAATTAGTAAAGGACATT
ATTTCTTTGTAGTAATTTGTTTTAGTTTTTTATTTTAGTTTGAATTTGTTAAACAATTTA
TTCAGGGTTTGCACGAATATATTTACTGGTATAGCATATAGTAGAATTAAGCAAAAATTA
AACGGCTTATCTCCAGTTCAGTTTAGGAAATAAGCCGCTTAAAAAAGCTTGATTTTTTTG
CACTGCAGTTCGAGTCCTGTATGGTCCATAAAAATACGTTGTATGAAAAGTCAATTCTTT
TTAGATATTTTTGACTTCCCAATTTGATATACTGCGGAAAGTATCTGAGAATTTATTTAA
CACATTTTTTATTTACTAAAGAAAGTAAAGATCAGAGCTGTGCAAATAGAAATGATTAAA
AACATCCCAATATCATCATCTAATGTTTCAAAAACTTCAACAGGTTTCATAAAATGTTTA
ATTATTTTTTTCATTGTATTCACCTCAAAAAGAGAATAGAATGAAATATTCTACTTATCC
ATTGATATATCTAACGATTGACTTACAAAATTGAAATAAAAGTCTAAAAGTCAGTTGGTG
TGATTATTATTATAATACAAAAAAGACCTCCATTCTTTTAAGAATAAGGTCTTTTTTTTC
GTAGTCGCCTTCTAGGCAAACTAATTCAGTTAGCCGTATTCTAAACTCAATAAAATGTCA
AATACTCATAGGTGTATTTTTACCACAAAATTTACCACAGATTTGCGGTATTATTTACAT
ATCTTAGATTATTAAAAATGACAAAACAGCTATTTAATGCGTATTGTATGATTTTTTTGT
TCCTTAAATTGTTATGGAATTTCAGATGGGGAGTGGCAAATATACGAAGAAAATTAACTA
TTTATAGCGGTTTTATTTTATTAGAGAGTCTCGTTAGTTTTAGTATTGTATGTGTGATAG
CAGGGATATTCTCCCTGACTATTACACAATTAATTCAGCAAAATTATCAACGGGAGCAAG
AATTAACGCGCACTCGTCTAGGATACGAAGCAATTTTATTTTTAGAGCAGACGGGTGATT
TACGTTTCAAAGAGCGGATATATCAAGGAGAAACTTACCGATTTTCTTTGATGGAGAACG
ATGGAAGAAGGATACTAAAAGTCACAGATTCAAGAGGAGCGATTTTGATTGGTCAATAAA
AAATATGCGGGTTTTACGATGTTAGAGTGTTTAGTAGCACTAGTCGTTTTAAGTTGTATG
TGTCAATTGTTTCAGTTGATGATTCAACAAAGTTTTATCGGAAATCAATATTTGAAAAAC
AATGATTCGAAATCCTGGCATATTTTTTTAATTCAATTAGAAAAAGAATGTCAAAAGCTC
GTTTTCCAAACAGGCTCTGCTCAAGAGATTTCTTTCCTCGACTCAGAAACAAACAAGACT
ATTTCAATTCAAATCAAAGAAGATAAAATTATTAAGCGAGTCAATGGTAAAGGCTATCAA
CCGCTGTTAATTGGTATCAAAAATGGACAGTTTAAAAATGAAGGACAATCGTTTACTTTG
GAAGTTACTTTTACTTCTGGAAAAACATTTGATAGTTTTTTTCCGATAAAGGGAGAATTT
TAATGAGGCAAAAATATTCAGGAAACTTATTGTTCACGGCCATGGCCATTGTTTATTTGA
TGAGTTTTCTCGCCCTTCAGTTACTAGAAGAACGTCAGTTAACACAAAAATTTACGCAAG
CTACCCAGGAATACTATGCAGGGAAAAGTATCTTTCATTTATTTCTTGCAGATGTTAAAC
AAAATAGACGAAAGTTAAAAACAGAAGAAAGGCTCGTATACGCGCAAGTGACCCTCGATT
ATACATACAAAAATGAACAATTAAGAATAACTGTTTTATTAAACAAATCTGGTCGAAAAT
ACCAATATCAAGAGAGAGTTTCTCATCAAAAAAAAGCGGAAACAATACTGGAATAGCGTT
GTTTTTCTACAAATTATTAGATTTTAGAAGAAAGACAGTAAAGGCATTGATTATTCTTTC
TTTTTTCGTTAAAATAAAACAGGTATGGAAGTTGTTACATTTTGAATAGAATAGAGGTGC
TAATTTGTTCCCAGAAAAAATTGAAGAGGCTTTCGAGCCAATGGAACAAGCAATCCAGTT
ATTGCAACAGTCATTGGATACTTCTTTTTTAGATGCGTATATTGAAAATGGTGAAAATAT
TTTAGATGATTTTCAAGTACGAGTACTTGACGGAGTACCTAATCCAGAGACAGTGAAACA
ATTAGAAACGCTGTATCATACGATTAAAAAAATTGATTTAGCTCCTGAAGATGTGCGACG
CTTGTCCCAATTACTTTTGCTAAAAGGAACGAGAAAAGAGCAGCTTCAAGCAAATCATCA
ATTGACGCCAGACGGTATTGGCTTTTTGTTTGTTTATTTAGTAGAACAATTAACAAATAA
ATCAGAGCCATTAAAAATTTTAGATCCTGCTTCAGGAATGGGAAATTTACTGTTAACGGT
TCTGCTGAACCTTGAAACAGCTGGTTACAAAGTTTCTGGTTATGGTGTGGATATCGATGA
AACACTTTTGGCAGTATCTTCTGTGAACAATGCTTGGTCACAAGCCAATATTCAGTTGTT
CCATCAAGACGGATTGCAAGATTTGTTATTGGATCCAGTTGATTTAGCATTAAGTGACTT
GCCGATTGGCTATTATCCAAATGATGAGCGAGCAAAGGGATTTGCTGCTGCTGCGGAGGA
AGGCCATAGTTATGCGCATCATTTATTAATGGAACAAGCCATGAAATACGTGAAGCCAGC
AGGGTTTGGCTTATTCTTAATCCCGACCAATATTTTAGAGACTGAGCAAAGTGAATTCTT
TAAAAATTGGTTGACAAAAAATGTCTATTTACAAGGAATGATACAGTTACCTGATGAATT
GTTTAAGTCAGAACAATCACGTAAAAGTATCTTGCTTGTTCAAAACAAGGGTGCAGATGC
TGAGCAAGTGAAGGAAGTTTTGTTAGCAAAACTTGCCTCTTTGAAAGATATCAATAAAGT
AACGGAGTTCTTTAAACAATTTGAAGCTTGGAAAGCTTCAAATTTAAAATAAAATAGTAA
CGAAGAGGAGAAAATTATGTCTAAAACAATTGCAATTAATGCAGGTAGTTCAAGTTTAAA
ATGGCAATTATACCAAATGCCAAATGAAGAAGTGATCGCTAAAGGAATCGTTGAACGTAT
TGGCTTAAAAGATTCTATCTTCACAATTAAATATGGTGAAGGACAAAAATATGAAGTAAT
TGTTGATATTGATAACCATGAAGTGGCAGTAAAAATGTTACTAGACCAATTAATCGACTT
AAACATTTTAGGTTCTTATGATGAAATTACTGGTGTTGGTCACCGTGTAGTTGCTGGTGG
AGAAGAATTTAAAGATTCTGTTGTTATTACAGACGAAGTATTAGAAAAAATTGAAGCTTT
ATCTGAATTAGCACCTTTACACAACCCAGCGAATGCGATGGGGATTAAAGCATTTAAACA
TATCTTACCAGAAATCATTAGCGTGGCAGTCTTTGATACGTCGTTCCACACAACAATGCC
AGAACACAACTATTTATATAGTGTACCGCGTGAATACTATGAAAAATTTGCTGCACGTAA
ATATGGGGCACATGGAACAAGTCATCGTTATGTCTCTCAACGTGCTGCAGAAATGTTAGG
TCGTCCAATTGAAGACTTGAAAATTATCACTTGTCACTTAGGAAATGGTGCTTCAATCAC
TGCAGTTGATGGTGGTAAATCAGTCGATACATCAATGGGCTTCACTCCTCTTGCTGGCGT
TACAATGGGGACTCGTTCAGGGGATGTTGATGCGTCACTATTACCTTATTTAATGACAAA
ACTTGGCTTGACTGATGTGCAAGACATGGTTGATATTTTAAACAAAAAATCTGGTTTATT
AGGTTTAACAAATGGTTTATCAAGCGACATGCGCGATATTCAATCAAATCTAGATAAACC
TGAAGTTCAAACAGCATACAACATTTTTATCGATCGTATTCGTAAATACATTGGTAGCTA
TGTCACTGTTATGAATGGCGTTGATGCGATTGTCTTTACTGCTGGAATCGGTGAAAATGC
AGTTGGCGTTCGTAAAGATATTATTGATGGCATGACTTGGTTTGGTTGTGAAATCGATGA
TGACAAAAATAATGTACACGGTGAAGAAGCAGTTATCTCAACTGATGATTCAAAAATCAA
GCTTCTATTAGTACCAACTGATGAAGAGTTAATGATTGCCCGTGACGTAGAACGTCTAAA
ATAATTAAACGAACACACCTTGTGAGATGCTCTCACAAGGTGTGCTTAATAGGTAAATAA
GAAGAAACTGAGCCAACTATCAAAAGTGATAGTTGGCTCAGTTTCTTTTTATTCTTTATT
TTTCTTCATTTTTTGGTAATTTGTTGTCTAAATCCGTCCGTACAACGAGAACATCGCAAC
TAGCATTACGGATAACTGATTCAGAGACAGAGCCAATAAATAAACGCTCAACGGCATTTA
ATCCAGTTGCTCCTAACATAATTAAATCAATGTTGTATTCTTTTGGTAATTCTTTGGCAA
TAATGTTCTTAGGAGAACCATAGGCTAGAACGCTAGAGACTTTTGTTTGTCCCATATCCA
CCGCTTGTTGTTGGTAGGTGTCTAAGGTTTCTTTTGCCATTGACATTGCTTCTTCTGCTA
GCGCACCATCAAAAGAGGACACTGATTGGAAAGAGCGCGTATCAACAACATGTGCTAATA
GTAATTCAGCATCGTTTCGTTTAGCGACGTTGACCGCTTTTTTAAAGGCTAAGTCTGCTT
CGTCAGAACCATCGATTGCTATCATAATTTTTTGATATTGTTGTAACATAATAACCGCTC
CTTTCAGCGTAAAAAAAATCATTAATTGTTTCTATAATAATTGTAAAACAAACAAAGAAA
AAAAGAAACTGAAACCGCTTCTTTTTTTCTGAATATTGGCATTTTTTTTGTAAAAAAAGA
ACCTGGGACAAAAATCACTTTGGATTTTTGTCCCAGGCTTAAAAATTGATAAACGGCGGA
AACAGAAGCAACTCCTTCGGAAATAAGCCGAAATTCTCCAAAAATTAAAGAACAATTTTC
GGAAATTCCTTCTTATTTCTCGGAGTTAAACACTTCTGTCCCGACCTCTTTAAATTCATC
GTCTTTTATGACATTTTTTTTGCAAAAGTTAAACTAAACAACGTTGAAAGTAATAAAACA
AAAAAGATAAAACCAATTGACAATAACGGGCGATTAAAAATAGCCGCTAGAACACCTAGA
ATGGCGATAATCAAGTAATAACGCCCAAAACGTTCGATAAACTGTTGACTTTCTGTTGCA
GTTTCTTTTTTTAAGAGTGGTAAAAAAGCTGCACTTTTCTTCATCAAATAATAACTGGCT
ACGCCTGTGACAACGGCGAGTAATAGTACGAGTATACGAATCATCTTGTCCTCCAAAAAA
AAACAACTTGCCAGAGCAAATTGTTTAGAAATCTTCATAAAAATGGTAAAATCCGTCGAT
GCCGGTAATCGTCCTAGAGTATTGAACCCGCAAGATAAGCAGGTGGGTTCCTCGATCGCA
GTATTGAACTACCAAAAGAAAAGGCATGTTACCAACTTTGATACAAGCAGGATCCCTAGA
TATCAATAAAAATGTTCGGTCAACACAGTGAAAGGACAACGCGTACATCACAGATTTACC
ATCTTTATAATAGCATACTCTCTCAAAATCGGCAACGAGATTGTTTCTTTTTTTGAAAGC
GTATTATTTTGTTATTTTTTCTGTTTCCATTCTTGGATACGCTTGAGTTGCTGATGTAAG
GCTTGTTCATATTTACCAATATCAATCGGTTCGTAATAACGTGCCTCTTTTAATTTGTCA
GGTAAGTATTGCTGATTGACCCAACCGTTTTCAAAATTATGTGGGTATTGATAACCAATG
CCACGGTTTAATTCTTTGGCTCCAGCATAGTGGGCATCACGTAAATGATCAGGAACATCT
CCCACAGAGCCTTGTCGAATATCTGCCAAAGCAGCATCAATCGCTGTGACTGCAGAATTT
GATTTTGGCGATAAACATAAATCAATGACGACACTAGCTAGAGGAATCCTAGCTTCTGGA
AACCCTAGCTTTTCGGCGGCTTGAACAGCGGTGACCGTCCGAGCGGCGGCCGCAGGATTC
CCAAGACCGATATCCTCGTAAGCAATGACCATTAAACGACGACAAATAATCGGTAAATCA
CCTGCTTCAACTAAGCGACCCAAATAATGAAGTGCAGCATCTACATCGCTTCCTCGAATC
GACTTTTGGAAAGCGGAAATCACGTCATAATGGGCATCGCCATCTTTATCATGCGTTAAG
GCTTTTCGTTGCACGCACTCTTCAATAATCGGTAAGGTGATCTTAATTTCGCCTTGTTCA
TTTTTGGGTGTTGATTTAACAGCTAATTCTAGTCCATTTAGCGCACTACGTAAGTCACCG
TTCGTTGCGCGTGTCAAATGTTGTAATGCTTTTTCTTCTAAGTGGACAGGATAATCGCCT
AAGCCACGTGTGCTATCGGTTAAGGCTTCTTGAATCGCTTGCTGAATGTCTGTTTCCGTT
AAGGGCTTTACTTCAAAGATTTGCGTACGACTACGAATCGCAGGATTAATTGTGATATAT
GGATTTTCGGTAGTGGCTCCAATCATAATAATTCGTCCGTTTTCTAAATGAGGGAGCAAA
AAATCTTGTTTTGTTTTATCTAATCGGTGAATTTCATCAAGCAGTAAAATCACTGTGCCA
CTCATTTTGGCTTCTTCAGCAACGATTTGTAAATCTTTTTTTGTGTCTGTGGCCGCGTTC
AACATGCGAAAGGCATAATTTGTTGAACCAGCGATTGCGCTGGCAATACTGGTTTTTCCA
GTGCCAGGCGGCCCATAAAGAATCATCGATGAAAGCATTTTGGCTTCGACCATCCGACGA
ATAATTTTACCAGGGCCGACTAAATGTTGTTGACCAACTACTTCGTCTAAGTGACGAGGT
CGCATTCGATAGGCTAAAGGTTGTTGCATAGAAGGACCTCCTTTTTCATAATCATCTTAT
TATAACATAAAGAACGTACATTCGCTTTTTGGTGGTTTTTTGGGTTTTAGATGGATATAG
CGGAAGGTTTCGTGTATGATAGGGAGTGGTGAAAGAAATGAAAGAAACGATAAATATCTT
TAACACAAAAACAACTGAAGAAGTGGCACAATACTTGTTAGGGATGTATTTAGAGCACGA
AACAGCAACAGGCGTTTTAGGTGGGTACATTGTGGATGCAGAAGCTTATTTAGGTCCTGA
TGATGAGGCGGCCCATAGCTTTGGCTTGAGAAAAACGCCACGCTTACAAGCCATGTATGA
CAAACCAGGTACGATTTATTTATATACTATGCACACGCATTTAATTTTAAATATGGTGAC
ACAAGAACAAGGCAAACCACAAGGGGTGATGATCCGCGCGATTGAACCTGTTGAAGGTGT
CGACAAAATGATTGAAAATCGCCAAGGACGTCAAGGCGTGGAATTGACCAATGGACCAGG
TAAATTAGTTGCAGCCTTAGGAATTGATAAGCAATTATATGGGCAGTCGATTTTTTCTAG
TTCGTTACGGCTCGTGCCAGAAAAACGAAAATTTCCGAAAAAAATTGAGGCACTACCACG
AATTGGGATTCCCAATAAAGGTCGTTGGACAGAGTTGCCTTTAAGATACGTCGTGGCTGG
CAATCCATATATTTCTAAACAAAAAAGAACAGCAGTAGACCAAATAGATTTTGGCTGGAA
GGATGAAGAAAATGAAAAAAGCAACAATGCTCACATACTTAGAGGAACAACTTGAAAAAC
ACTTAGGAGATTACGAAGTAGGCCTTGATTGGGATCGCAAAAACCATACCATCGAAGTCA
TTGTTCGTTTATATGCAGAAAACAATGAGCAAGTGGCGATTGATGATGTTGATGGTACGC
TTTCAGAAGAAGAATTCATTGAATTTGAAGATGGTTTGTTATTTTACAATCCGCAAAAGT
CTGTCGTTGATGACGAAGAGTATTTAGTCACAATTCCTTATGAAGGGAAAAAAGGGCTAC
GCAAAGCAGTTTTAGACGGATTCATTCACTATTTAAAAGTGGTTTTAGATGAAGGGCAAA
GTGATTTGTTAGACTTTTTATCAGATGAAACAGCGGAAGTTTTTGAATTGCATTGGGAGC
CAGCAGATTTTGAAGCGATGATTAAAAAAGTGGCAGAAACAGAAAAAGAACAATGGATTG
CGTATCCAAGTTATTAATTTAGAGGTGAGAACATGAAGTGGACAGAAGTAAAAGTCGAAA
CGGCTAGCGAAGCAGTTGAAGCAATTTCAAACATTATGATGGAAGCTGGCGCAAGTGGCG
TGGCCATTGAAGATGCGTTGGACATTGAAAATTTTGAAAGTGATCTGTATGGGGAAATTT
TAGATAAAGAGCAATTCACCCACATTAAAGAAGGGGCGATTGTGATGGCTTATTTTCCTG
AAACAACCTTCTTACCAGAAATTTTACCATTTATGAAAGAAAATATTTTACGCTTGCCTG
AGTACGGCTTATCCATTGGTAAAAACGAAATGACAATTAGTGAAGTAGCAGAAAGCGACT
GGGCAACTGCTTGGAAAAAATATTATCATCCTGTCCGTGTCACACGATTCTTAACGATTG
TGCCAAGTTGGGAAGCCTATCACGCACAAGATGAAGCAGAAAAAATTATCACATTGGATC
CGGGCATGGCTTTCGGTACAGGCACGCATCCAACGACTCGTTTAACCTTGCAAGCTTTAG
AAACTGTTTTACGTGGTGGCGAAACAGTTCTAGATGTAGGAACGGGTTCTGGTGTTTTGA
GTATTGCAAGTCGCTATTTAGGGGCTAAAGACGTCTACGCATATGATTTAGATGAAGTAG
CAGTTGCAGCGGCAAAAGAAAATATGGATTTAAATCCCATTGCGGCCGATGTTCATGTGT
CAGCCAATGATTTACTAAAAGGGATTGACCATTCTGCTGATGTAATCGTCGCAAATATTT
TGGCAGATATTATTGTGTTAATGATTGAAGATGCTTGGCGTTTGCTAAAACAAGACGGTA
CCTTCATTATTTCTGGAATTATTGAAGATAAAAAAGCAATGGTTTTAGAAGCACTAACGA
AAGTCGGTTTTGTGGTGGACCAACTCTTTAATCAAGGCGATTGGTATGCGATTATCTTGA
AGAAACCAGAGGAAGAGTAAAATGCAACGGTATTTCATGAAAGAAGATTATCAAGAAAAA
GATTTGTATAAAGTCGCAGATGAAAACTATCATCATATTGTGCGAGTTATGCGAATGACG
CCGAATGATCGTTGTTATTTAGTATTTCAAAATAAAACTGCCATTTTAGCTGAGATTGTG
GAAATTGATTCAACATCTGTTTACTTTAAAGAAATTAGTAAAGAAGAAATGGACAAAGAA
TTGCCAATTGAAGTGACGATTGCGTGTGGGTTACCAAAAGGGGACAAGTTAGAATGGATT
GTTCAAAAAGGCACGGAGCTAGGTGGCAATCAGTTTATCGGCTTTCCTGCGAAAACTTCC
GTTGTCAAATGGGACCACAAAAAAAGAGCAGCCAAAGAAAAAAGATTACAAAAAATTGCC
ACAGAAGCGGCGGAGCAATCGCATCGACAGCAGACACCAAGTGTTTCTTTGGTGGAAAAA
ACACAAGAAATCATTGCGCAATTTGACTCATATGACACAGTCTTGGTTGCGTATGAAGAA
TCAGCAAAACAAGGAGAAAAAAGTCAATTAGCACAAGTATTATCCACTTGCCAGCCAGGC
GCACGTTTGTGTGTGCTCTTTGGACCTGAAGGTGGCTTTGCACCGCAAGAAATTGAACAA
TTTCTGCAGGCTGGGGCGAAACTTTGCGGGTTGGGTCCGAGAATTTTACGAGCAGAAACA
GCACCGTTGTATCTTTTAAGTGTGGTTAGCTACCAAATGGAACTTTTAAATTAAACGAAA
GCCCGCCTGTAAAATTCTTGTAGGCATTCTCTTTAAATAAACAGAGAGTAAAAAAGCGAC
AGTGATTGAAATTTAAGGGAAATTTAGTATAATAGAGTTGTTGAAAGTGCTACTGTTTCA
AGTGGTACTTTTCTTTTTTATTAAAATAGATAAAACGTGAACGAAGTGTTCTTTATCCAA
AGGTCACCTTCATAGAGGAGTGAATACCATGCCAAAAGAAGAAATACTGACAGGCCCAGC
GGTCATCAAAATTGTAAGTACCTATATGGGACCAGAACATGTTGAGTTGGTTCAAAAAGC
ATTAACTTATGCTGAAAAAGCACACGAAGGTCAAGTCCGACAATCAGGTGAACCTTACAT
CATCCATCCGATTCAAGTGGCAGGCATTCTGGCTGAATTACATATGGATCCCCATACTGT
AGCAACAGGATTTTTACATGATGTTGTCGAAGATACGGACGTAACACTGGACGATTTAAA
AGAAGAATTTGGCGAAGACATCGCAATGTTAGTCGATGGCGTGACGAAACTAGGAAAAAT
TAAATATAAATCTCATGAAGAACAATTAGCTGAAAATCATCGGAAAATGTTATTGGCAAT
GGCGCAAGATTTACGGGTCATTATGGTGAAACTAGCCGATCGTTTGCACAATATGCGCAC
ATTAAAACATTTACGTGAAGATAAGCAACGACGGATTGCACAAGAAACTTTAGAAATTTA
TGCGCCTTTAGCACATCGCTTAGGGATTAGTCGAATTAAATGGGAATTAGAAGATACTGC
CTTACGTTATATTAACCCCAACCAATACTATCGAATTGTTAATTTGATGCAAAGCAAACG
CGATGAACGTGAAGCTTATGTGGCAGAAGCAGTCGAAGATATTCGTTTAGCTACGGAAGA
TTTAGAAATTTACGCAGAAATATATGGTCGACCAAAACATATTTATTCAATCTATCGTAA
AATGAAGGACCAAAAGAAACAGTTTAATGAAATCTATGACTTATTAGCCATTCGTGTTAT
TGTCGATTCCATTAAAGATTGCTATGCCGTGTTAGGGGCGATTCATACACGTTGGACACC
AATGCCAGGTCGCTTTAAAGATTATATTGCTATGCCAAAAGCGAATATGTATCAATCTAT
CCATACGACAGTTATTGGACCAAAAGGGAATCCAGTAGAGGTCCAAATTCGGACCCATGA
GATGCACCAAATCGCCGAATTTGGGGTGGCGGCTCACTGGGCCTATAAAGAAGGCAAAGC
GGAAAAAATTGAAACAGATGAACTGACGAAGCAAGTCGATTGGTTCCATGAAATTATTGA
ATTACAAGATGAAAGCTATGATGCTTCTGAATTTATGCAAGGTGTGAAAGAAGACATTTT
TAGCGACAAAGTCTATGTCTTTACGCCAAGTGGAGATGTAACCGAACTGCCAAAAGGCTC
CGGACCACTAGATTTTGCTTACAGTATCCATACTGAAATTGGGAATAAAACAACCGGTGC
GAAGGTCAACGGCAAAATGGTACAGTTAGACTATGTCCTAAAAAATGGGGATATTATTGA
AGTCCTAACATCACCGAATTCTTTCGGACCTAGTCGCGACTGGCTGAAAATGGTTAAAAC
AAGTAAAGCCAAAAATAAAATCAAACGTTTCTTTAAAGAACAAGACCGTGAAGATAACAT
TATTAAAGGGCATGATGCTGTCATTAAATACATGACAGAAATCGGCTTTACACCGAAAGA
ATTTTTAACGAAGAATAAAATGGCGGAAGTGTTAGATAAATTTAAATTTCAAACGGAAGA
TGATTTATTTGCGGCAGTAGGTTATGGCGAAGTAAGTGCGCAAGTAGTGTGCAATCGTTT
AACAGAAAAAGAACGCCGCGAACAAGAGTTGGAACGCCAACGTCAAGAAGCAGAAGAGTT
GTTAAATCAGCCAGCTAAAAAAGAATCAGAAAAAATGAAAGTTCGTCATGAAGGCGGCAT
CGTGATTCAAGGGGTGGACAACCTATTGATTCGTTTAAGCCGCTGTTGTAATCCAGTGCC
TGGTGATGAAATCGTTGGTTACATTACCAAAGGACGTGGCGTTTCAATTCATCGTGCGGA
CTGTCCTAACGTACAACATCAAGAAGAACTAGCACAACGTCTAATTGAAGTTGAGTGGGA
AGATACCGAGCACAGTCGCAAAGAATACGCTGCCGATTTGGAGATTTACGGCTATGATCG
TAGTGGCTTACTGAGTGATGTTTTACAAGTCATTAGTTCGATGACAAAAAATTTAGTCGG
CGTTGAAGCTCGTCCATCCAAAGATAAGATGGCCCAGATTCATGTTACTGTGAAAATTCA
AAACCTTTCTCATTTAAAAACCATCGTTGACAAAATTAAAAGTGTACCAGATGTTTATAG
TGTTCGTCGAACCAATGGGTAAGTGTTAAAAGTGAGGCAAAAAAGATGAAAGTAGTTATT
CAAAGAGTCAGTCAAGCACAAGTTGCGATAGAAGAGCAGATAGTGGGACAAATCAAACAA
GGCTTCATGGTGCTGGTGGGGATTCATCAAGAAGACACGCCAGAAGATGTGGCTTATGTT
GTTGGCAAAATCAGTAAATTGCGTGTTTTTGAAGATGACGAAGGAAAAATGAATCGCAGT
ATTCAAGAGATTGAAGGATCAATTTTGAGTATCTCTCAATTTACCCTCTATGCAAAAACT
AAAAAAGGCAATCGTCCCAGTTTTATTGAAGCGGCTCGTCCAGATGTGGCGATTCCTTTG
TATGAATTATTTAATCAACAATTAGAAGCAGAAGGAATAGCGGTAGCCACAGGAGAATTT
GGCGCGGATATGCAAGTGTCGTTGACCAATGATGGTCCAGTGACCATTGTGATTGATACA
CGAGAAAAATAATTGATTTTCCTGTCGGAACCCCTTGACTTTCTAAGAGAACTTTAGTAG
TTTATAGATAATATTAAAAATCTACGAAGGAACGAGTAAGTTTCATCTGTCTGCGAAGAG
AGAGTTGCCGTGGCTGAGAGCAACTTCAACAGTGAAAGTGAAAGACATTCTGGAGATGGA
CGGAAGAAAAGCCGTCCCGTTACGAGCGTTAATCGTTGAGGAAAGAGTAAAATCTTTCAA
AACTAGGTGGTACCGTGTAAAAGAGACTTTTACGCCCTTGTATGTTCAACATACAAGGGC
TTTTTTCATTTTTAGAAAAAAGAAAATGGCGCACACATTTTTGTGGAATGATAGAAGGAG
AGAAAGACAATGAGTTATCAAAAACCAAAAGGAACAAACGATATTTTGCCAGGAACTTCT
GAAAAATGGCAATTTGTGGAAGAAACAGCTCGTTTGATTTTTAAAGATTATCAATACCAA
GAAATCAGAACCCCGATTTTTGAACATTATGAAGTAATATCTCGCAGTGTTGGCGATACC
ACAGATATTGTTTCAAAAGAAATGTATGATTTTTATGATAAAGGAGACCGTCACGTGACG
CTACGTCCTGAGGGGACAGCGCCAATTGTTCGGGCCTTCGTTGAAAATAAATTATATGGT
CCGGAATATACGAAACCATATAAAACCTATTACATGGGGCCGATGTTCCGCTATGAACGC
CCACAAGCTGGTCGTTTGCGTCAATTCCATCAAATTGGTGTGGAAGCATTTGGTAGTGAA
AACCCAGCATTGGATGTTGAAATCATGGCTATGGCTTTGGACTTCTTCAAACAATTAGGC
ATCCAACAAATCAAATTAGTTATTAATTCCTTGGGGGATAAAGAAACACGTGCTACGTAC
CGTCAAGCATTAATCGATTATTTAGAGCCCCATATGGCAGAATTAAGCGAGGATTCACAA
CGTCGCTTACACGAAAACCCATTGCGGGTGTTAGACAGCAAAGATAAAAAAGACAAGGTG
ATTGTCGCAGAAGCGCCCTCCATTTTGGATTATTTAAATGAACCATCTAAAGCACATTTT
GAAGCAGTAACTGATATGTTAGATTTACTAGAAATTCCTTATGAAATTGATAGTAATATG
GTTCGTGGCCTGGATTATTATACACACACAATTTTTGAAATTATGAGTGAAGCGCCTAAA
ATGGGTGCGCAATCAACTATTTGTGCAGGAGGCCGATACAATGGTTTAGTTGAAGAATTA
GGCGGCCCAGACACACCAGGTTTTGGTTTTGGTATGGGCATTGAGCGAGTGTTGTTAACA
ATGGAAGCTGAAGAAGTTGTGATTCCAGCGTTATCTGAATTAGACGCATATGTGGTTGGG
ATTGGTTCAGACACCAACGTCGCAGCTTTGCAACTTGTTCAAAGCATTCGTAACTTTGGT
TTCTCAGCTGATCGTGATTACATGAATCGCAAACCAAAAGCGCAATTTAAAACGGCCGAT
AAATTACAAGCAAAATTAGTTTTAACAATCGGTGAAAATGAATTGAATGAAGGCATTGTC
AACGTAAAATCAATGGCAACACGCGAAGAAAAAGCCTTCCCGTTAAGTGCTATTCATGAT
TCATTTGATGAAGTGTATGACGAAATGATGACAAAAATGATTGAAGAATAAAAAGGAGAG
ATTGAGAAATGGAAAAACGCACAACCTATTGCGGCAATGTATCTGCCGAATTTATTGAAA
AAGAAGTTGTATTAAAAGGATGGGTTCAAAAACGTCGTGACTTAGGAGGCGTTATCTTTA
TTGATTTACGTGACCGTGAAGGAATCGTCCAAGTGGTCTTTAACCCAGAAAAGTCAAAAG
AAGCATGGGAAATTGCTGATAAATGTCGTAGTGAATACGTCATCGAAGTTAAAGGTCAAG
TCGTTTATCGTGATAAAGAAGCGATTAATCCCAAAATGAAAACTGGCGAGTTTGAAGTGA
TGGCGACTGACATTACGATTTTAAATACTGCGAAAACAACGCCATTTACCATTGAAGATG
ACAATAACGTTAATGACGAATTGCGCATGAAATATCGTTATTTAGATTTACGTCGTCCAT
CAATGACAAACAACATTAAATTACGTCACCAAGTAACGAAAACAATCCGTCACTATTTAG
ATAATCATGACTTTTTAGACATTGAAACTCCTTATTTAGGCAAATCAACACCAGAAGGCG
CTCGCGATTATTTGGTTCCTTCTCGTGTCCATGCCGGTCATTTTTATGCTTTACCACAAT
CACCACAACTCTTTAAACAATTATTAATGGGGGCAGGCTTCGATCGCTATTACCAAATCG
TTCGTTGTTTCCGTGATGAAGATTTACGAGGCGACCGTCAGCCAGAATTTACACAAATCG
ATATTGAAACGACCTTTTTAACACCAGAAGAAATTCAAACATATACAGAAAATATGTTGG
CTGAAGTGATGAAAGAGACAAAAGGAATTGAGATTTCTGTTCCGTTTCCACGAATGAGCT
ATGACGAAGCAATGGCACGCTATGGTAGCGATAAACCCGACACTCGTTTTGCTATGGAAT
TAATTGATGTTGCAGAGGTAGTGAAAGACGTAGACTTCAAAGTTTTCCAAGCAGCGTTGG
AAAATGGTGGACATGTGAAGGCTTTGAATGCAAAAGGCGCCGCAGATAAGTATTCTCGTA
AAGATATGGATAACTTAGGTAAGTATGTGAGTCAATTTGGCGCAAAAGGCTTAGCTTGGT
TAAAAGTTGAAGAAGATGGCTTAAAAGGACCGATTGCTAAATTCTTAACAGAAGTTAGTG
ATGAATTAATTGCTGCTACCAATGCAGAAGTCGGTGATATTTTAATGTTTGGTGCCGATA
AACCTGAAATCGTAGCCGCTGCTTTAGGTGCGGTACGTACACGTTTAGGTAAAGAATTAG
GTTTAATTGATGAATCGAAATTCAATTTCTTGTGGATTGTGGATTGGCCGTTGTTTGAAT
ATGATGAAGAAGCTGGTCGCTATGTTTCTGCTCATCATCCATTTACACAACCAAAAGCAG
AGGATGTGGACCGCTTAGCAACAGACCCAGCCTCTGTGTATGCTGAAGCTTACGATGTTG
TCTTAAACGGCTACGAATTAGGCGGCGGCTCATTACGGATCCATACACGAGAATTACAAG
AAAAAATGTTTGAAACGTTAGGTTTTACAAAAGAAGAAGCACAAGACCAATTTGGTTTCT
TGCTAGACGCATTAGATTACGGCTTCCCGCCACATGGAGGGATTGCTTTAGGGCTAGACC
GCTTAGCAATGCTATTGGCTGGGGAAGAAAATATTCGTGAAGTGATTGCCTTCCCTAAAA
ACGGCAAAGCAATTGACCCAATGAACAACGCACCAAGTTTAGTTTCTCCATTACAATTGT
TTGAATTAAACATTGATGTAACAGCCATTGACGAATAAGTGTTAAATCCAAAGAAAGAGT
GACTTCATTGACGGATGAGGTCACTCTTTTTTTGGAAAGGAAAAAGATAACGAAAGACTT
AAAAAGTGGCTGAGCTAAAAATCTGCCAATTGGCTGTTTTTTCTTTTTAGAAAACTTTGT
ATGATAACTGAGTGTATAAAGGAGCGAAACAAATGACAAAAATAATTTTAACAATTGGCG
GTTCCGATCCTTTTTCAGGTGGCGGGATTCAAACAGATTTAAAAACGTTTGAAAATCATC
AAGTCTTTGGCTTATCAACTTTAACTTGCCTTGCTACAGCCCCCAAGAATCATTTTCAGA
TTCATGACCTTGAGACTTCTTTGGTGAAAGAGCAACTCGCTTCCATACCTGCCGGGAGTT
TAGACGGCATCAAGATTGGCTTGATTCACAGTGAAGAAAGTATGTTACAAATTGTAACCT
TTTTGAAAAAGCACGCAGGTCTGCCGGTGGTGTTGGATCCTGTCTTGGCTTTTAAAGAAA
CGACTTCAGTTTATGAAAAAAGATACATGCAGTTATTGATTGAAAAACTTTTTCCATTCG
CAACGATTATAACGCCTAATTTAAAAGAAGCAGAATTACTCATTGGCAGAAAATTAACAA
CCGTCGAAGAAGTCCAACAAGCGGCGGAAGAGTTAAACTCTTTAGGAGCGGCAACGGTGG
TGATTAAAGGTGGTAATCGTTGGCTTGGTCAAGAAGCACGTGACTTTTTTTATGATGGAC
AACAACATATTCAATTGGTCAAAGAAAAAGTAATGGCCCACACCATTGATGGCGCTGGTT
GTTCCTTTGCCTCTGCAATTGGTGCGAATTTAGTTAAAGGATATCCGTTAATTGAAGCAG
TTGATTTAGCAAAAACATACGTTCATGAAGCCATTGTTTCTGGGGTCCAGCTAAATGCAG
CTTTTGGAAGTGTGTGGCATGAAGGATTACTAGCAGGAGGTGTGGCGGATAATGACAAGA
AAAATTAGTCTATATGCAGTAATTACCGCTTTAACAGTGGCTGTGTCAATGGTCTTTATT
ATCCCCGTCCCAGCAACAAATGGCTTTGTTACATTGGCGGATGCAGGGATTTACATTGCT
AGTTTACTTTTTGGTCCGATCGGTGGCTTGACAGTCGGAGCTTTAAGCGGTGGCTTAATT
GATTTATTGTCAGGCTATCCACAATGGTTCGTTTTTTCGTTATTGATTCATGGCGGACAA
GGTTGGTTAGCAGGGCACTTCTTTAATAAAAATAAAAAGATGCAAACGCTAGGATTACTT
TTAGCCAGTCTCCTCATGATTAGCGGGTATGCTTTAGCGACTAGCTGGCTTTACGGCGTG
GGTGCGGGGATTGCCTCATTACCAGGGAATATCATTCAATCCTTATTTGGGGTGATTGTA
GCATTGCCTCTTAGTCAAACATTAAAACGTGTGTTACCAAAAAATGGTCGTTTAGAAGAA
AGAAGGATGAACAAATGACTATCGATGAAAAAATGTTAAAAGAACAGTTAGTGACAATTA
CAGAAGAAGTCATTACAGCAGGAAATTTAAAAAAAGGGGACCTATTCGTTTTGGGTTGTA
CCACCAGTGAGGTAGTAGGTGGCGTCATTGGTAAAAATTCCAGTGCCGAAGTAGGACAAT
GGATTGTCTCAACCTTAATTGAACAATTAGATAAAAAAGGCATCTCTTTGGCTGTCCAAG
GATGCGAACATATTAATCGTGCTTTAGCGATGGAACGTCGTGTGGCTGAAGAAAAAGGCT
TTGAAATTGTCTCGGTAGTACCACAATTACATGCTGGCGGTTCTTGTTCAGTGGCTGCCT
TTGAAAAATTTGATGAACCTGTGGAAGTTGAACATATTGTTGCTCAAGCAGGGATTGACA
TTGGCGACACATCTATCGGTATGCATGTAAAACATGTGCAAGTTCCTCTTCGCTTGAGCA
TTCGAACGTTAGGTGCGGCCCATGTTACAGCATTATATTCTCGTCCTAAATATATTGGTG
GACCAAGAGCCCATTATGAAACAACCCAAGAACGAAATCGTTAAGATTTCGTTCTTTTTT
CATTTCTATAAACATTTGATGAATCTTCCGTAATTATTATAGGAATCTCTTTTTTTCTCT
CGGTAAACCACGTATAATATGAAAAGAAATGTAATTTATTGAAAACCTGAAACGAGGCTA
TTATTTATGAAAAAAATTTATGACGGACTGCCAGTTCATGACTATACAACAAAATTTTCT
GTGTCGATTGTCTATGCTATTCTTGCATCAATTGCCATGAACTTTTTCTATCAACCAGGA
AATATTTATTCCAGTGGCTTAACAGGCTTGGCACAAATTTTAACAACCCTCTCAACAAAA
ATTGTCGGTTTTAATGTGCCTGTCTCCATTACATTGTATCTTTTAAACGTGCCGTTATTC
TTTATTGCGTGGAAAAAAATAGGTAAGAAGTTTACAATTTTTACTTTCATTACCGTGACT
TTAACTTCATTATTTATGCATATTGTTCCGCAAACGGTGATGACCCAAGATCCAATTATC
TGTGCTATTTTTGGTGGGGCGATTTCTGGATCAGGAATTGGTTTTGTCTTAAAAAACGGG
GTTTCTTCTGGGGGCTTAGATATTTTAAGCATTACCATTCGGAAAAAAACGGGGCGTTCC
GTTGGCTCGATTTCAATTTATTTTAACGCACTAATTGTCTTCGTTGCAGGTTATTTATTT
GGCTGGCAGTACATGTTCTACAGTGCGTTATCAATTTTTGTAAGTGGGAAGGTCACAGAT
GCCGTTTATACTAAGCAAAAGAAAATGCAAGTTATGATTGTCACTAAAAACCCAGATCGA
GTCGTGGATGAGATTCAAAAGAAAATGCGCCGCGGTATTACAATTATTCATGAAGCGGAA
GGGGCGTATCGCCACGACCGCCAAACTGTTCTGCTAACTATTGTGACACGCTTTGAGTTG
CCAAGTTTAGAAGCAGCCATGAAAGAAAGTGATCCGAATGCCTTTGTCAGCATCTCAGAT
AATGTTAAAATTTTAGGACGTTTTTACGAAGAAGATTACAAATAAAAGGATATGAAGCAA
CGAGAGAATGGCTGTGTCTATTCTTTCGTTGTTTTTTTTGAAAAATAAGTAAAAAATGCT
TTGTGAGAGGACCTGAAATTCCCATTTAAACAAGAAGTTAATTGAAAGACGTTCGTGAAT
TCCTTTGCTTTTGGTTTAATTAAATCTAATTATTCGGAAATAAGTAGCTATTGTTTCTCA
CAAACGAATGCTTTGTTTGGATTTGAAAGAAAACGATGAAAAAAGAATCATTTTTATTGA
AAAGACCCAAAAAAACTGGTACACTAAGTGTGTAATTGATAAGTACTTTTAATACTGTTA
TGAATAAATAGTAGGAAAAACGAACATCAATTCTATTTTTTTAAAGTTCATAGGTCGTTT
TCAGTCTTACTTGGACATATTTCGACCCACAAAAGGAGCGCATCATGTTAAAAGAATTTA
AAATGATTGAAGCAGTTGCTCCAGATATGCTCGATGTATTACAAGAAAGATTCCAAATTC
TTCGCAATATTTATTGGATGCAACCTATTGGACGTAGAAGTTTATCAGAAACGATGGGAA
TTACAGAGCGAGTCTTGCGTACAGAAACAGATGTTTTAAAGCAACTCAACCTGATTGAAC
CTTCAAAAAGCGGGATGACATTAACAGAACGCGGTTTGGAAGTCTACCAAGGCTTAGAAT
TAGTCATGAATCAATTGCTTGGCATGCACCAAATCGAAAAAGAAATGACACAGTACTTTG
GCATTCAACGTTGTATCGTTGTTGCAGGAGATAGTGATATCCAAAAGAAAGTTCTTTCGG
ACTTTGGAGATGTCTTAACCAATACGCTGAATTTACTCTTACCAAATGGTGAGAATACAA
TTGCGGTTATGGGTGGGACAACAATGGCCATGGTGGCCGAAAATATGGGATCACTAGAAA
CTGAAAAACGTCATAATTTGTTTGTTCCAGCCAGAGGAGGGATTGGTGAAGCAGTTTCTG
TCCAAGCCAATTCAATTAGTGCTGTAATGGCCAACAAAACGGGTGGTAACTACCGGGCGT
TATATGTCCCAGAACAATTGAGTCGTGAAACGTATAATAGTTTATTACAAGAACCCTCGA
TTCAAGAAGTTCTTACGTTAATTAGTCATGCCAACTGTGTGGTGCACAGTATTGGTCGAG
CGTTGCACATGGCGGCACGCCGAAAAATGTCTGATGACGAAATGGTTATGCTCAAACAAA
AAAATGCCGTGGCAGAATCGTTTGGTTATTTCTTTGATGAAGAAGGAAAAGTGGTCTATA
AAATTCCACGAATTGGCCTTCAATTAAAAAACTTACAAGAAATTCCCTATGTCGTCGCAA
TTGCGGGCGGCAAAACGAAAGCCAAAGCCATTCGCGCATATATGAAAAATGCACCAAAAC
AAACGTGGCTCATCACAGATGAAGCTGCCGCAAACGAGATTTTAAAAGGGGTAACCCTTT
AAAATAAAAAATTTTTGATTTTCATAAGGAGGAAATCTTTAATGACAGTTAAAGTAGGTA
TTAATGGATTTGGACGTATCGGACGCTTAGCTTTCCGTCGTATCCAAGATGTAGAAGGAA
TCGAAGTAGTTGCAATCAACGACTTAACAGATGCTAAAATGTTAGCACACTTGTTAAAAT
ATGACACAACTCAAGGCCGTTTCAACGGTACAGTTGAAGTTCACGAAGGTTCATTCAACG
TTAACGGCAAAGAAATCAAAGTTTTAGCTAACCGTAACCCTGAAGAATTACCATGGGGCG
AATTAGGCGTAGACATCGTTTTAGAATGTACTGGTTTCTTTACTTCTAAAGAAGCTGCTG
AAAAACATTTAACTGCTGGTGCAAAACGTGTAGTTATTTCAGCTCCTGGTGGTAACGATG
TACCAACAATCGTTTACAACACAAACCATGAAACATTAACTGGAGAAGAAACTGTAATTT
CAGGCGCTTCTTGTACTACAAACTGCTTAGCTCCAATGGCTAAAGCTTTACATGACAACT
TTGGTGTTGTTGAAGGTTTAATGACAACTATCCACGCTTACACAGGTGACCAAATGACAT
TAGACGGACCACATCCTAAAGGCGACTTCCGTCGTGCGCGCGCTGCTGCTGCAAACATCG
TACCTAACTCAACTGGTGCTGCTAAAGCAATCGGCTTAGTAATCCCAGAATTGAACGGTA
AATTAGATGGCGCTGCTCAACGTGTTCCTGTAGCAACTGGTTCATTAACTGAATTAGTTA
CTGTATTAGACAAAGAAGTTACTGTTGATGAAGTAAATGCAGTAATGGAAAAAGCTGCTA
ACGAATCTTATGGTTATAACACAGACGAAATCGTTTCTTCTGATATCGTAGGTATGACTT
ACGGTTCATTATTCGATGCAACTCAAACAAAAGTGATGACAGTTGGCGACAAACAATTAG
TTAAAACTGTTGCTTGGTATGACAACGAAATGTCATACACTGCTCAATTAGTTCGTACTT
TAGAATACTTCGCTAACTTATAAGATTCATTCTTATCATTAGTGAAATTTGAACAATTGT
GAAATAATAAGCGGGGAAGCAACGCGCTTCTCCGCTTTCTTTTTTTAAAAAAGAAAAATC
CTAAAATTGACAATACAGGAGGTCTACTCATGGCTAAAAAGACAATTAAAGATGTAGATT
TAAAAGACAAAAAAGTCCTTGTCCGTGTTGACTTTAACGTTCCGTTAAAAGATGGCGTGA
TCACAAACGATAATCGTATCGTAGCGGCTTTACCAACAATCAAATACGTGATTGAAAATG
GCGGAAAAGCAATTCTTTTCTCTCATTTAGGTCGTGTAAAAACAGAAGAAGACAAAGCTG
GCAAATCATTAAAACCAGTGGCTGAACGTTTAAGCGAATTACTAGGTCAACCAGTTACTT
TTGTTCCAGAAACACGTGGTAAAGAATTAGAAGACGCTGTTAACAATATGAAAGATGGCG
ACGTTTTAGTATTTGAAAACACTCGTTTTGAAGATGTTGACGGCAAAAAAGAAAGCGGCA
ATGACGCTGAATTGGGTAAATACTGGGCTTCTTTAGGCGATGTATTTGTCAATGATGCTT
TTGGTACTGCACACCGTGCACATGCCTCAAACGTTGGAATTGCTTCAACTGGTATCCCAA
CAGTTGCTGGTTTCTTAATGGAAAAAGAAATTAAATTCATCGGCGAAGCTGTTGAAAATC
CAAAACGTCCATTCGTAGCAATCTTGGGTGGCGCAAAAGTTTCTGACAAAATCGCTGTCA
TTGAAAACCTAATTGAAAAAGCCGATAAAATTTTAATCGGTGGCGGTATGGCTTACACAT
TCATGAAAGCACAAGGCTATAGTGTTGGTTTATCTTTACTTGAAGAAGATAAAGTGGACT
TAGCGAAAAGCTTAATGGAAAAAGCTGGCGACAAATTAGTTTTACCGGTTGATACAGTTG
TCTCTAAAGAGTTCAGCAATGACGCTCCTTTCCACACGGTTCCTTCAACTGAAATCCCAG
ATGATGAAGAAGGCTTGGATATTGGTGAAAAAACAATTGAATTATTCGCTAACGAATTAC
AAGGTGCGAAAACAGTTGTTTGGAATGGACCAATGGGCGTATTTGAAATGAGTAACTTTG
CCAAAGGAACAATTGGTGTTTGTGAAGCGATTGCTAATTTAGAAGACGCAACAACAATCA
TCGGTGGCGGGGACTCTGCTGCTGCAGCAATTCAATTAGGCTACGAAAACAAATTCTCTC
ACATCTCAACAGGTGGCGGAGCAAGTTTAGAATTATTAGAAGGCAAAACTTTACCAGGTT
TAGCTTCTATTAACGATAAATAATCAGTTTAAAAGACAATATTTTTAAAAAAAGAAAAGG
ATGTGCTTTTCATGCGCAAACCAATTATCGCTGGTAACTGGAAAATGAACAAAACTTTAA
GCGAAGCACAAAGCTTTGCAGAAGCAGTAAAAAATGCTGTTCCATCAAACGACGTTGTTG
ACGCTGTGATTGGATCTCCAGCATTATTCTTAGCTCCTTTAGCTTGGAACCTAAAAGATT
CTGAAGTGAAATTAGCTGCACAAAACTGCTACTGGGAAAACGCTGGTGCCTTCACTGGTG
AAAACTCACCAGCTGCAATTGCAGATTTAGGTGTAGACTATGTGATTATCGGACACTCTG
AACGTCGCGAATATTTCCACGAAACAGATGAAGATATCAATAAAAAAGCCAAAGCAATCT
TTGCAAATGGTATGACACCAATCTTCTGTTGTGGTGAAACTTTAGAAACGTATGAAGCTG
GTAAAACAGCGGAATGGATCGAAGGTCAAATCACTAAAGGCTTAGTTGGTTTATCAAACG
AACAAGTTGCTTCAATGGTTATCGCTTACGAACCAATTTGGGCAATCGGAACTGGTAAAT
CTGCAGATGCTAATATTGCAGATGAAATCTGTGGTGTTGTTCGTTCAACAGTTGAAAAAT
TATACGGCAAAGAAGTTTCTGAAGCTGTTCGTATTCAATACGGTGGTTCTGTTAAACCAG
AAAACATCGCTGAATATATGGCAAAAGAAAACGTTGACGGTGCTTTAGTCGGCGGCGCAA
GCTTAGAAGCAGATTCATTCCTAGCTTTATTAGATGCTGTAAAATAAGAAATCACTAACG
GTAACGTTTTCTCAATGACTTTTGCAAAAAAATGTTTGCATAGTTTGCGAGAATTAACTA
CAATCATACATGAGGGAATCCCCTTAGTATAAATACAAACTCAAAGGAGAGACAAAACAT
GTCAATTATTACTGATATTTACGCACGCGAAGTCTTAGACTCACGCGGTAACCCAACAAT
CGAAGTAGAAGTTTACACTGAAAGCGGAGCTTTCGGCCGTGGAATGGTTCCTTCAGGAGC
TTCAACTGGTGAATACGAAGCAGTTGAATTACGTGATGGCGACAAAGCTCGTTACTTAGG
TAAAGGTGTTACTAAAGCTGTAGATAACGTAAACAACATCATTGCTGAAGCAATCATCGG
TTACGATGTACGCGATCAAATGGCTATCGATAAAGCAATGATCGATTTAGATGGAACTCC
TAACAAAGGTAAATTAGGTGCTAACGCTATTCTTGGTGTGTCTATCGCCGTAGCTCGTGC
TGCTGCTGATTACCTAGAAGTGCCTTTATATCACTACTTAGGCGGATTCAATACAAAAGT
ATTACCAACTCCAATGATGAACATCATCAACGGTGGATCACATGCTGACAACAGTATTGA
CTTCCAAGAATTCATGATTATGCCTGTAGGTGCGCCTACATTCAAAGAAGCTTTACGTAT
GGGTGCAGAAGTATTCCACGCATTAGCTTCAATCTTAAAAGGTCGCGGTTTAGCTACTTC
AGTAGGTGACGAAGGTGGTTTCGCTCCTAACTTAGGTTCAAACGAAGAAGGTTTCGAAGT
AATCATCGAAGCTATCGAAAAAGCTGGCTATGTTCCTGGTAAAGACGTTGTTCTTGCTAT
GGATGCTGCTTCTTCAGAATTCTACGACAAAGAAAAAGGCGTTTACGTTTTAGCTGACTC
AGGCGAAGGCGAAAAAACAACTGAAGAAATGATCGCGTTCTACGAAGAATTAGTTTCTAA
ATACCCAATCATTTCAATCGAAGACGGCTTAGACGAAAACGACTGGGACGGATTCAAAAA
ATTAACTGAAGTATTAGGCGACAAAGTTCAATTAGTTGGTGACGATTTATTCGTAACAAA
TACAACTAAATTAGCTGAAGGTATCGAAAAAGGTATCGCTAACTCAATCCTAATCAAAGT
TAACCAAATCGGTACTTTAACTGAAACATTTGAAGCAATCGAAATGGCTAAAGAAGCTGG
CTACACTGCAGTTGTATCTCACCGTTCTGGTGAAACAGAAGATTCAACAATCTCTGATAT
CGCTGTTGCAACAAACGCTGGCCAAATCAAAACTGGTTCATTAAGCCGTACTGACCGTAT
TGCTAAATACAACCAATTATTACGTATTGAAGATCAATTAGGCGATGTAGCTGAATACAA
AGGCTTAAAATCTTTCTACAACTTAAAAAACAAATAATTCATTAAATGAATAACGCTTAA
AGGGACAATTGGTTAATGAACCAATTCTCCTTATACTCGGACGTAAAAACACGCCTTTCT
GCAAAGAAAGGCGTGTTTTTTTATATTTATAAAAATATTGAAAAAATAGATTAGAAATAA
CTTCAACCGTACATCGCTCTATAATCACTTGTTTAAAAATAACAAAACATTAACAAAACA
ACATTATATAAAAATTTAATAAAACAAAATAATTGTTATTTTATAATTTTAGTATTGACT
GGTTTCAGATAACGCTGTACGCTTAAAGAAATAGTATAGAATTTCACAAAAAAATGAAAA
CACAAATTTAACTTGGAGGATGTTGAGTAGTGAGCAACGGGAAAAAGATTTTTATTAGTC
ATAGTTCAAAGGATCAAGAATATGTGGATGCGTTTATCCAATTATTGAAAAAGTTTGGGT
TTCGAACACAGGATATTTTTTATAGTTCCACTATTGAAACAGGTGTACAGCCAGGAGAAT
TAATTTTTGACACGATTAAAAGGGAGCTAACCAATCAACCTGTCATGCTGTATTTTTTAT
CTGATCATTATTATCAGAGTATTCCATGTTTAAACGAAATGGGTGCTTCTTGGATGCTAT
CAGATAAACACTATCCAATTGCGTTAAATAATTTTTCTATGAAAGATATGAAAGGTGTTA
TTAGTAGTGAGCGTTTGGCGATTGCGTTTAATGATAAGACAAGTACTAATGAAATAAACT
GCTTATTAAAAAAGTTATCTCATGACACAGATGTACAAGCTGAGCCAGATTTTGAACTAA
ACGTTGAGAAAAATATTCAGCCATTCCAAAATAAACTGACACAACTGATTCGGCAAGCAA
GTTATTTAAAACCTGATGAAAAGGGATATTTTGAAACGATTCTTAGCACTCATCGTCCTG
TGTATGGCACAGCAAAAGGGGTCTATGACTGTTTTAAATTACCTAGCTTAATTGAGCCTA
AAAGTTTAGGTTTAGACACGCTATCAGAGGATGAAAGCCATTGGCTATTCTTTTTTCTTA
CGTGGGGAACTTTTCAAGAAGGCGAAAAAGTGCGGTTTAAATTGAAAAAGGATAAGGCGT
ATAACAATCGGGAATTCAGTGATATTGGTAAATGTAAAAATATTTACGTCTCTTATTTAG
AGAAGGTAGAGTAATTGGAGGAGGTAATAAATGAAAATGAATTGGCGTCAGTTGGTTGGT
ACATATCGTATTTCTGATAATGGTAAACAATATCAAAATGACTGGTTAAATAAGCAAGTT
GATTTAGCCACAGAACTTCGTAAATCTTTTGATAGTGACTATCGTAGAGTAATTAAAAGT
GATGCATTTAGACGCTTACAAGATAAAACACAAGTTTTTCCTTTAGAACGTAATGATTTT
GTAAGAACACGTTTAACACATAGCTTAGAAGTGGCAATGCATAGCAGGGATATACTTAGA
TTAGTTATTTCACAGTTGAACGAACGAAACATTGAGGTTATGGAATTATCAGAATGCTAT
CGGTTGTTAGAAACAGCTGCATTAATCCATGATATCGGCAATCCCCCTTTTGGACATTTT
GGGGAAGAAGCCATTCGTATTTGGTTTGAAAAAAATGGTCCTTTGTATGCTTGTTGGTCT
GATTTTTCGGAGCAACAACAAAATGATTTTCTTAACTTTGAAGGAAACGCTCAAACCATC
CGACTTTTAACAAAACTGCATCATGATAATGGGACTTCTAAAGCAGGAATGAAACTAACA
GCCACGACATTAGATACAGTTATCAAATATACGGCATCTTCAGATCAATTAAATAAGCAA
CAGCTTTTGTCTAAAAAAGTTGGCTATTTTTACTCGGAAAAACAAGTGTTTAACGCCATT
AAATTTGCGACAGGAACACAAAATAAGCGACACCCATTAGTCTTTTTGTTAGAAGCTTCA
GATGATATCGCCTATACTTTTTCAGATATCGAAGATGCCTATAATTATGGTTTATACAGC
TATCAAGATTTAAAGCAGTTTGTTGATGCGCAAACAGGAACAAAAAAATTTTTAATGTTA
GAAAAAGATAAAACAGAAGAAGCTACCTTACAAGAATTTTTGAGAAAGACACAAAGAGCT
GTTTGTCAAAGCGTAGCGAAAAATTTTGCTAATCATTATGACTTAATTATGAGAGGTATC
TATCATAATGAAATTATCATTGAAGATTGTGATGAAGTGAAATGCTTTCAGGCATTAAAA
AACTTTTCTAGAGTCTATGTTTTTCAAACAAAAACAATTTTGGATCAAGAGGTATTGGGC
TTCAATATCATCAATCGTTTACTAGATGAATTTGTTCCAGTCGTACTGAAATATGAAAAA
GTTTCCATGAATAAGTATGAGGAGCGAATCTTTAATAATATTTCGGAAAGCGCGAAAGCG
TTGTATAGAAGAGAAGCAAAGAACGCTACAGAAGCAGAAAAAGACTATTATCGTTTGAAA
ATGGCGGTGGACTTTGTATGTAATATGACGGATGGATATGCCAAAAAAGTTTATGATACA
TTATTCACTTAAAATTTGAGAAAAAGCTTCTCAGCGGTTGCCGCCGCTGAAGAAAACTAG
TTCATTGCACAGGCTGATCGTTTCAGTAAAAATTTTAAAGATGCTAGTAATTTCACTGAA
AATCGGGTACACTAAAATTAGCTAGTGTAACTAGCAAAAAAGGCAACTGGAATAGATAGG
TTGTGCTGTCTATGAAGGGCTTTGTTTGTCAGGTGGTGCTGACATGCAAAGTGCCTTTTT
TCTTTTTCTCAACATTTTAAGGACAAAAAACGATTGCAACATGTCACAATCGCTAACCTC
GGAGAAAAAGGAATTTTTCTCCAATGGCCATTTCGATAACCTGTTGTGTGTTTCGAAACA
TTCAGAACGGTGGTGCGTTCTTTCAGTGCCTAATTATCCAATTCGTTTCTTGTTCCTCTA
TTTACAGTATACTGAATGAAAGCCTATTCTGCAATGATAGAATCAGGTTCCTGTGATTAA
ATAACATAAAAAATGGGCTCCTTATATAAAGAAAAATAACAAAAGAAATTTTGAATATTG
ACGTTTTTTTTAGGTACGTTATGATAAGCGAGAGGTGATTTTATGTTAAAAACGCAAATT
GTTGATTATTTACGCAATCAAACAGCTTTTTTTGAACCATCTTTAGTCAGTGAAATTTTC
ACAGCAAGCAATATTGCAACGACATTTTCTATCAAACGAAATACAGCTAGTCACTATTTA
AATCAGTTAAACGAAGAAGGAATTCTAGTTAAGATCAATACACGACCGGTTTACTTTTTT
CATAAAGAAGCGTTTCAGCAACAAAACTATCTTTTAAAAAGAACTGTTTATCAAAGTTTC
CAAGAAATGATCGATGAACAGCCTGTTTTTGATCGCAAAAGTGATTTTTTTCAGTCGGTC
ATTGGTTATCGCGGTAGTTTAGCCCAGACCATCGAACAATTAAAAATGGCAGCGCTTTAT
CCTGGCGGTGGATTGCCTGTCTTAATTACAGGTGAAAGTGGTACGGGTAAAAGTTTTTTA
GCATCCTTATATTATCAGTTTTGTCTTTCAAAAGAACTACTTGACGATTCAGCACCTTTT
GTAACAGTTAATTGTGCGCAATATGCCAACAATCCAGAGCTTTTAACTAGTCAATTATTT
GGACATCTTAAAGGCGCTTTTACGGGAGCAGATTCCGATAAAATTGGGGCCTTTCAAAGT
GCAGAAGGGGGCGTTTTATTTTTAGATGAAGTTCATCGTTTGAGTCCTGAAGGGCAGGAA
AAATTGTTTACATTTTTAGATCAGGGTATTATTTATCGAATGGGTGAAACCAATCGGCCC
ATTCCTGTTACGTGTCGGTTGTGCTTTGCCACAACTGAAGAAATTTCTAGCACCTTTTTA
ACGACATTTTTAAGACGAATTCCTATTCAAATTAAAATCCCAAGTCTTGCTGAACGCACT
CAAGCGGAAAGAAAACAATTAATTATGCGAGCATTTTATGAGGAACAGCAAGCTATTCAA
AAAGCAGTTACTATCACGCCACAAGTTATCCAACTTTTAGAAAACCACCATTATGTAGGC
AATGTAGGTGAATTAAGAAATAATATAAAAATTATTACTGCACGCAGCTTTGCCGCCAAT
CTTGATAAATGTGTTATTCCAATCACTTTGCACGATCTACCGAAAGAATTTCTGGATCAA
TCAATCAAACTAGTTCCTGATGAAAATGAATTGCCTATTCGTTTAGATGAGCAAACAAAT
CTGGTTAGTTTGTTAGAGGAAACAGAGCTTGCGCAAAGAAGAATTATCCAGAGTTATGAA
CGAATCCTTCGTCTTTATGTCTCTCACCATCATCATCTTTCCACTGCTAATAACGATATC
TCGAAAGAAATTGAACGCTTATTCGATGATTTATTATTTGAAAAGAAGCGAGAGAAAAAT
CACGAAATGCTATTGTTTATTACGCAAAATATCCGTCAATTATTGGAAACGATTGAATCG
TCTTATCAAATTCGGTTTAATGGCAGTTTAGTCTATGCATTAAGCACCTATCTGTTTCAA
CGAAGATGCATTGATTGGTTTCCAGAACAAGAACCTACAACAGTCATTGACGAACTTTTA
ACAGAAGTTCAAACCAAATTAGCAACTAGTTATGGCTACGCTGAACAACTGTTAACTTTA
GTGAAACGTTCATTAGATATTGAACTATCCCAGATGGATCGAATTATTGTCACCATTTAT
CTTCACTATTCGGGTTCAGTAAAGAAAAGTCACTATCCGAAAGCGGTGATTGTTGCCCAC
GGATATGCCACAGCAAGTAGTATTGCGAATGTTGCAAATCGGCTGTTAAATGTGCCAATT
TTTCAATCGTTTGACATGCCGTTAGATGTTACTCCCAAAAAAATTTCCGAACACTTAATT
CACTATATGGAACGTCAAGAAACGAGGAATGGTTTAGTAATTCTTTTTGATATGGGTTCA
TTGAAAGAAATTTATCAGTATTTTCCGGCAGAAGAAGAAGGTCCTTTTTTATTAATGAAT
AATGTGACAACAAGCTTGGCTCTGTCTATAGGAGAAGCCATTAAAGACGAAGTTTCTTTT
GAAGAATTGCCCCAAAAAGCGTTAACGGTTCATCCAAATGAATGGGAAATCATATTACCT
GAAAATAAAACGGAACGTGTCATTTTAACAACGTGTAGTACCGGAATTGGCACAGCCGTT
AAAATTAGAGATTTACTTGAAAAAAGTTTACCTGCGGAAGCACAATTAAAGATTATTCCT
TGTGAATATAATCAATTACGTAATGCAGAGTCGATCAAAGAAAGTTTTCCAGAATATGAG
ATTGTCGGCATCATCGGTACAAACAACCCGTCTTCAAATGACCTCCCGTATATCTCTTTA
GAAGAGTTGATTGCAGGAAAAGGAATTACGACCCTTTTAGAATGGACAAAGAGAGAATTA
ACTAAAGATATGCTGTCCTATGTAAATCATGAGTTGATTCGTAACTTTTCATTAGATCGG
GTCATTCAATCAGTGACGATTTTAGATACAGAAAAAATTATTCGACAAGTAGAGGTCTTT
TTAATTCAATTAGAAGAGCGGTGGCAACAAACAATTCAAAATGATCGTAAATTAGCGGTA
TATGTCCATGTCAGTTGTTTAATTGAACGATTAATCCGGAATGAACCTATTGAAAATTAT
AATGGCGCTGAACAACTAAAGCAGTGTCAAAGAACGGTCTTGCAAGAGTTAAAAGAGGCG
TTTAGTGTCATTGAAAAAGTTTATAGTGTCAATATACCTGAATCGGAGCTTTTTTATGTC
TATGATGTGTTGTTTGGAAAAACGGAGTTTAACAACGCAGAAAGCGATTTTTAAAATAAA
AAGGAGGGAGTGCCACTTTTTTGGCACTCTTTTTGCTATATAAAGAAGTAAGTGAGGTGA
AGAAAATGGAACGTAAAATTATTCTGGCAACACATGGTAATTTCGCTGCAGGGATTCAGA
CATCATTAGCTTTAATTTGTGGTGAAACAAAGAATGTGGAATGTCTTTGCGCTTATATGG
AACAACCTTATGATTTAGCTAAGACGGTCAAAGACATTTTAAAGAACAATCAACAAAATG
AATTAATTGTGATTACAGACCTATTTGGCGGAAGCGTGAATAACGAATTCTTTAATTATG
TGGGGAAACAAGCAATGCATTTAATTTCAGGATTAAATTTAGCAACATTAATTGAAATAT
ATACCCAAATAAATACTGTTGATTCATTAGTTGATTTAGTAAAACGTGCCGTTGAAAACG
GACAAGAAAGTCTTTGTTATTGTAATGAGTTATCTAGTAAAGAAATTTTAGAAGAAGAAT
TTTAGGAGGAAATGAAATGATTAAATTGTTAAGAGTCGATCATCGCTTGTTACATGGTCA
AGTGGCTTTTTCATGGACCCAAGGCTTAGGAGCCGATTGTATTTTAATCGCAAATGATGA
CGTACCTAAAAATGATATTCGAAAAACAACCATTAAGCTAGCTAAACCAGCAGGAGTAAA
ACTGGTCATTAAAACGATTGAAGATGCGATTGCCGCACTAAAAAGTGGTGTTACAGAAAA
ATACAAACTTTTTATTGTAGTTGAAAGTGTGGAAGATGCTTATCGATTGGCTACTGCTTA
TCCAGAAATAAAAGAAATTAACTTAGGAGGAATGAAAGTAAGGGAAAATACTCGAAACAT
TTCTAAAGCAATTAATATCACACCGGATGAAGAAAAAATGGTTAAAGAATTGGTCGCAAA
TGGTTGTGAAGTTGAAATTCGACAAGTCCCAAATGACAAAAAAGTAGCAGCATTAAATGT
CTTGTAGAAAGGAGAAATAAAAATGATAGGACAAGCGATTCTTTTAGGTTGCATCGCTTT
TATTGCGCAGTCGGAATATGCTTTAGGAACCTCGTTGCTTTCAAGACCAATTGTAACCGG
TTTATTTGTCGGAATTGTATTAGGTGATGTCAAAACGGGCGTAATCATGGGCGCGACCTT
AGAGTTAGCTTTCATCGGTTCTTTTTCAGTGGGCGCATCAATCCCACCTGATGTAGTGAC
TGGTGGGATTCTTGGTACAGCGTTTGCTATTACTGCTGGCGCAGGAACAGAAACAGCCTT
AGTCTTAGGCTTGCCAATCGCAACGTTAACGTTGATTCTTAAAAATATTTATTTGGGTTT
GCTCATCCCAATCATGAGTCAAAAAGCTGATCAGTATGCTGAAGAAGGAGCATATAAAGG
GGTGGAGCGCATGCATTTACTTGCAGGCTTTGGCTTATCGTTCATGCTAGCGCTCATTGT
AACTATTTCATTTGCCGTGGGCAGCAACACCATTAAAGGCTTACTTGATCTGATCCCTGA
ATTTATTCAACATGGATTGTCTGTTGCAACGGGGATTATTCCAGCGCTAGGATTTGCGAT
GCTTGCACGCTTACTGATTAACAAACAAGTGGCGCCATATTTCTTTTTAGGTTTTGTCTT
AATGGCCTACTTTAAGTTACCTGTAACAGGAGTAGCAATTTTGGGTGCCATTACAGCAGT
AATTGTTGTGAATATCATGAATTATGCCAAAGGAAAGAATGAAACAATACAAACAACAAG
TGGGGAGGTAATTGATGATGACGAAGACTTCTAAAACTAAGACAGAAAACTTAATTACAA
AAAAAGAACTTAATCAAGTCTTTTGGCGTTCATTTCAAATGGAATTTTCATGGAATTATG
AACGTCAGATGAATATGGCTTATGTCTATGCCATGATCCCTATTTTAAAGAAATTATATC
CTCAAAAAGAAGAGATGGCGGCAGCTTTAAAACGGCATCTTGCTTTCTTTAATACTACGC
CGCATATCGTGACGTTTATTTTAGGAATTAATGCTGCAATGGAAGAAGAAAATGTTCTGG
ATGAAAATTTTGAAGTTGGAACAATCGATAGTATTAAAACCTCGTTAATGGGACCTTTAG
CTGGTTTAGGTGATTCCTTTTTCTGGGGAACCTTACGCTTGATTGCAACAGGTGTTGGAA
CTTCGTTAGCTTTACAAGGGAATGTGTTAGGGCCAATTCTATTTTTACTCATTTTTAACG
TCCCCCATGTGATTGTTCGTTATTTACTGAATCGTTGGGGCTATAAATTAGGAACTGGTT
TTCTCAAAAAGATTCAAGCAAATGGCATGATGGAAAGTCTCACATTAGGCGCTTCAATAA
TTGGCTTGATGGTGGTAGGTGCTATGACCGCCTCCATGATTGATTTAACTATCCCGATTA
CAATCAGCGGAAGTGGGAAAAATGCAGTCACGGTTCAAAATATCTTTGACGATATCATGC
CTAAATTATTACCGCTTGCATCTTTTGGTTTTGTTTTTTATTTATTGAAAAAAGAAGTAA
AACCTTTAGCGATTTTAGGTGGCATGGCAATTGTCGGAATTCTTGGCTCATTAATTGGTC
TATTTTAGGAGGCAAAATATGAAAACGATGCTGGATTATATAAATGAGGAGCAAGCAGCT
CTAACTCAGATTCTTAACCAATTTCAATTAACTGATACAGACGTTTCAAAGGTCACGCAC
TGTCTAATTTTAGCAACTGGCTCGTCACATAACGCTTGTCAGGCGGCTAAAGTTTACCTT
GAAGAAGTGGCGCCTATTTATGTGGAAATCCAAGAGCCGTTCAATTTTGCTCATTATGGC
AAAGTGGATGATCGGTTTGATCTGGTCGTAGCGGTTTCGCAAAGTGGTAAAAGTGCTTCA
ACAATTGATGCCATTGCAAAAATTAAAAACCAAACGTCTGTAAAAACAGTGGCCTTGACA
AGTGATGTCACCAGCCCGATTACGGAGGTTGTGGATGAAGTCCTGGATTTAAAAATAGGG
CTTGAAACAGTTGGTTTTGTCACAAAAGGGTATACGGCAACACTTTTAAATTTATTTCTA
TTTGGTTTGAAACTGGGCTATCAAAAGCATCAATTAACAAAAGTAGAGGTTGAAGAAGAA
TTAGCAAAACTTACCAAAGCAATTCAGGAAATCGATTCGGTGATTTATAAAACCGAACAA
TTTTGGCAAAAAACGAAAAAAGAATTAACAGAGGGGACACGATTTATCGCAATTGGTTAT
GGGCCCAATATTGGTACGGCGAAAGAGTTTGAGACGAAGTTTACAGAAACAGTTCGCTTA
CCTTCCCAAGGATTTGAAGTCGAAGCCTATATGCATGGGCCTTATCTTGAAGCGGATAAT
ACACATCTTTTGTTTTTTATTGAAAATCAAAGTCCTATTCAAGCACGTAGCCAAGCCTTG
AAAAATTATCTAGCCAGTTATGTTGGCCAATGTTACACAATTACAACGCGTTCAACGAGA
GCATCAAATACGTTAGATTTAGCAAGTGATGTCGAAGAAAAAATTAGTCCTTTATTGTTA
GTTATTCCATTTCAATACTTGGCGCATCAAGTAGCTACAAGTAAAGGAATTGATTTATCT
CAACGGATTTTTGATGATTTTGATTGTGTCCTAAAAAGTAAAATAGCAAAGAAAGAGGGA
AATCAGCCATGTTAAAATTTAATGAAGAACAACAAATCAAAGACATACGAGGTGCCTTAG
CCTTGCGTTCAGATGTTGAAAAAGTTGTTGATCAAGTTTGGACGAAAGGATTTGATGCGG
TTTATTATTTAGGAATCGGCGGTACTTATGCTTCAGCCATGCAAGCAGTTACTTATGCGA
ATGGAAAAAGTAATTTACCAATCTATGTTCAACATGCTGCTGAGTATTACACAACAGGCA
ATAAACGTTTAACAGAAAAATCATTCGTCATCTTGTCTTCCGTTACTGGGACAACACAAG
AAGTGGTGCAAGCCGTTCAAGAAATCAAAAAGGTCGGCGCAACGCTATTTGGTTTTATTG
ATGCAAAAGATAGTCTTTTAGCAGATTTATGTGATTATGTGGTGACTTATCCAGCTCCAG
GAACTGAGCAAATCAAGTTCTTTATGGTAGCTGATCGTTTAATGCAAAAAAACAACGAAT
TTACAGATTACGAAAATTATTACCAAGAATTGGAAGAATATTTGCCTACAGGTTTAGCTG
AAGCCGAAAAAAGTGCCGATGCGTTTGGCTTAGCTTTTGCGGAAAAACATCGTCATGATA
GCATTCACTATTTTATTGGCGCAGGGAACCAATGGGGAGCGGTTTATTCTTATGCAATGT
GCTATTGGGAAGAGCAAAGTTGGCTTCGTTCAAAATCAATTCATGCAGCAGAGTTCTTAC
ATGGAACGCTAGAAATTGTAGATGAAACTACGCCAGTAACGTTGTTTATTGGAGAAGACG
AGCAGCGTCCGTTGGCAGAACGAGTAGCAAAATTATTGCCGAAAATCTGTGCCAATTATA
CAATTATTGATTCGAAAGCGTATGAACTTCCAGGAATTAGTGAAAAATATCGTGGCCGAG
TTGTTTCATTTCTCCTAATGCATGCGGTAACGCAACGCATTGATGCGCATGTAGAAAAAT
TAAATTGTCACCCATTAGAGATTCGTCGTTATTATCGTCAATTTGATTACTAAGACAAAA
TAGCCTCTTTTTCCAGCAAGCCTGTGGTAGACTGAAGAGAGAATACTTCAGAAAGTAGGA
AAACCAATGACAAAACCGAAAATCTATACAATGACCTTTGCCAGTGTTTACCCGCTATAC
ATCCAAAAAGCAGAACGTAAAAATCGAACGCAAGCGGAGGTTGACGAAATTATTTACTGG
TTAACTGGTTATGATGAAAAAGGCTTGCAACAACAATTGGCTCAAAAAGTAACGATGGAA
ACATTTTTTGAAGAAGCACCCAATTTTAATGAAAACGCCCAATTGATCAAAGGCGTAATT
TGTGGCTATCGCGTGGAAGAAATTGAATGGCACCTTTTGAGGTTTTAAAAGGGCGTAATT
CTTTGCTGAAACGTTGGATGGCTGATGGCGTAGGATAGAAACCTAAATGTTGCTTAGCCG
CCGCAAAATGCACTAAATTGCCATTTAAGTAAAAGGTCGGCATTCCATAAGCGATTTTTT
CAGTAGTCTCCTGAGGAACAACTGCTAAAATTGCTTGGTAGATTTCTGTTAACTGTGTTT
GATGTTGGGGTTGCTGGCGAATATAGTTTGCAATGATGGTCATATAAAAACACCTCCGTT
TGTTTCAGTATACTATGTAAAAAATAAAAGGCGAAGGAGATACAAAAAAACCGTCTAGTA
TTTTTTCTTTACTAAACGGCTTTTAGCTTAAATAACTACCTAAAGGGTCTTGCATGGAAA
TGTTTGTCACTCCTTAGTTTAATTGTTTTAAGTGTGCAATTGCTTCTTCAATTGTGTGAC
CAGTTGCTGTTTTACTTTCATTTTTTGCATCAAAAACAATGAAAATATTTTTGTCTGTGT
CTAATTGAATACGGTATTGAATGTTTTTTACTTTGTAAGTCATAGTTATTCTCCTTTCAT
AAAGTACTCTAAAAAGGCGACGATAACTGATAACGAAATTCCATTGTTACTATACCACTG
GAAAATTATTTTTGCAACAAATAACATTTTTTCTTTACCATTCCTTAGACTTCTTTGCTA
GCTACTTCTTTACATTCTTTTTCAAGAAGCATAAAATAAATACATTACTAGTTTTTGAAT
AGGAGATCGATGTGAAAAAGAGAGTTGAAAAATTTAGACGATGGCCCTACCGTTACCTTT
TGTATGGAATCGGGTTCATCTTATTAATTATTTTTAGTAATTTATATTTGCAATGGTGTC
AGAATAACTTGTCTGTTGATCTAGCCTTCAAGTTTGCTTTTTCGTGGCATACGGAAAAGT
TTTTCTTAGGTTGTTTTGTGCTAAGCGTTTTTTTACTTTTTTTATGTAGTTTGGCAGGTT
CATTAGGAGTTGGCGCTCTTTTATATAGTGTCATAATAGGTGTTTTAGGATTTGCGGACT
ATCAAAAGATGTTTTATCGTGTCGAACCTATTTATCCAGACGACTTAAAAATGATCACAG
AAGTTAGTTTATTAAAAGAAATGGTTGGTTTATGGCCGTTTATTTTTGTGGTAGCGTTAG
GTTGTGTAGCACTTTTTTTCTTAGGAAAAGCCTTTTATAAAAGTTTCTTTTTATCGAAGA
AAAAACAAACGATTCGTGTGTTAAGTCTTGTTCTTTCGATTGGTCTATTTTCATATATTG
GTGATTTTAACAATCCGCAAAATTTGTTACGTAAAGCCTATAATAAAACCGCGTTATGGA
TTCCTTACAGCCAAAAAATGAATTACTACAATACAGGATTTATTGGTGGTTTTCTATATA
ATTTAAAAGTAGAGGCTATGGACCAACCAAAGGGCTATTCAAAAGAAGCTATTTCAGAAA
TTACTCAGAAGTATCAAAAGTTGGCCGAGGCGAAAACACTGCCGAGCAATGAGCAACCAA
ATATTGTGTTTGTCATGAGTGAAAGTTTTTCAAATCCAGATCATCTGAAAGGCTTGTCCA
TTATTGGTAATCCTTTAGCTGATTATCAGCAAATCGCTGATAAAACTTACAGTGGCCAGA
TGCTTTCACAAAACTATGGGGGCGGAACTGCGAATATTGAATTTGAAGCCTTAACAAGTT
TTTCGATGGAATTAATGAATGCTCAAATGACTACACCTTATACGATGATGATTCCTAAGA
TGACGGAATTGCCTTCCATTGTTTCATTACTTAAGGAACAAAAGTACCAAACAACGGCTA
TTCATCCGTACAATACATCTATGTATAAACGAAAAGATGTGTATAAAATTTTAGGTTTTG
ATCAATTTATCAATGAAAAAACAATGAACTATACGGATAAACTAGAAAATAATCCTTACA
TTTCAGATCAAGCAGCGTATCAGGAAGTGACGACACTGCTTAAAGAAAAAGAGCAACCGC
AATTCATTCATTTAGTTACTATGCAAACACATATGCCCTATGAAAACAAATACACAACGT
CCAATTATTTTTCTCAAGGAAACGGCAATCAAGTCGCGCTCAATAATTACTTGCAAGATA
TTGCCTACAGTAGCGAAGCTTTGAAAAATTTCCTACAAGAAATCGAAAAAATGCCCAAAC
GCACATTAGTCGTTTTTTGGGGAGATCACTTACCAAGTATTTATGATGAAAACATTCAAG
CGTTGAATGAAGGGGCAGCCCTTCACCAGACAGAATTTCTAATGTATGATACGGCGAACC
AGTTAACAGAAAAAAATCAGCATCAAGCAATCATTAGTCCATTTTATTTTGCTCCCTCAC
TTTTCCAACAAAGTGGCTTACCGCAATCGGGATTTTACGCTATGCTAAATGAGGTACAAG
AACAATTGCCTGCTTTTGAAAAGGGGAATTACTATCTCGGTGGGGAATGGAAAAAAACAG
TAGAAATGAATAAAAAGCAAGAACAACTATATGAGGAATACCGACTGATTCAATATGACA
TTGTTTCAGGGAAGCAATATAGTTTAGAAAATCAATTTTTTAGCTAAAAAGAGCCTGGGA
CAAAAATCACTTTGGATTTTTGTCCCAGGCTCAAAACCTGATAAACGGCGGGAACAGAAC
CAACTCCTTCGGAAATAAGCCGAAATTCTCCAAAAATTAAAGAGCAATTTTCGGAAATTT
CTTCTTATTTCTCGGAGCTAAACGGTTCTGTCCCGACCTCTTGAGTTTTATTTTAAAGTT
TTACGATAAACAATGACATAATAGCTGAAAGCTAACAGACAAGCAAAACTTAAAAAGTAA
AGCGGCAAGACCCAAATGGTACCATTGTGAAAGTAACTAATCAAATAGGTAAAGAAACTA
ACAAACAAGTAATAGACAAAACTAAAAATCCCACTGGCAGTACCAATTACAGATTCATAG
CCTTTTAAGGCCATACTTAAGGCATTGGGCAAAGTAATATTAATCCCTAAGAAAAAGAGA
AAAATAAACAAAATAAGACCAATGATTGTTTCAAATTGTGTCATTATTAATAAACAGCAA
GCCGCAAAGATACTTAGCAGCAAACCAGCAAAGGCAATTTTTTCCGCTGACCAATATCCT
AGCAACCAATTGATAAGAACCGCAGCAAGAATACTAGACACAGCTAAAACTAAACCAAGA
AAGCCATATTGGACACTGCTAAAGCCAAAGTGATTGATGAAAATAAACGGAGCTTCTGCA
TAGTAGCTAAACAATAAACCATTAATGCCCCCAATCAATAAGCCGTAGCACCAAACTTTC
GAGTCGAAGGAAAGGCGTTTCGCCACGGACCAAAAAGGCGCTTTCGTTAAGGTATTTCCT
AAGTGAAAGGTTTCTGGTAAACGATAAAAACTATAGAAAAGTAATAGAACAGCCATGACA
ATTAAGGTGCTAAAGACATGCTGATAGCCAAAATAGGTTTGAACAAGTCCGCCGACTAAG
GGTCCGATGGCAGGAGATAGCGATAGGGCAGCGCTTGTTTGAGCAAAAATTTTCCCTCTT
TGAAGATCGTTAAAGCTTTCCCGCATCATCGATTGGGTAATGACAGAACCAACGCTTGCA
CCAAATGCTTGAATTAAACGGAAGAATAACAGCCAAGGAAATGTCGGACTCAAAAAAAGG
CCAATATTTCCAATTAAATAGCATAAAATTCCTAATAACATAGCTGGGCGACGTCCAATC
GTATCGGATAGAATTCCCCAGAATAAAACGCCAACGGCAAAGGCAACAAAATAAATACTC
ATGGTTAATTGTGCCACGCTATCGTGAATGTTAAAAGCAGAACTAAGCGCTGGCAAAATG
GGTGTGAAAATCGACTCGCTGATTTGTGGAAATCCCACAAGCAAAATAATAATTAGTAAT
GATGGGACGGTGTTTCGGGTGTTTTTCATGATTTTTCTCCTTAAAAGTTTAATCTAATCA
AAAACACCCATTGTCTTTTACAACCGCCAAATTTAAAATAAGTAAAATAATGTCACCAAC
TTTCCTTGAAATTTTTTATTATACAAAGTCTAAATGAAGCAGCGCTTCTTCTTGACTAAA
TTCATAAGTGTAGCGACCGGATAAACCGGCAAGCTCACCTGATGCTTGAAATAGTTTACC
TGGGCAGTCTAAAAGACCCTGTGTAAACGTCCCTTTTTCGCAAGCAGTAAAGGTGCCTTT
TTTTCCTAAATAAGTTCCTTCGAAATGGAGGAAACCGACCACTTGAGCCACAGCTTCAAG
CCCATCTGCCATTGAAGAGCCTTGATAAGTCATTAAGTATTCCACAGAAGCTGTCCCAGA
TAAGGCGCCTGACAATTGATAAGTAGCGCTCGCTTGATTTACTGGGAAATTTTCATTAAG
ATTGTCAATCGGTTGTTCTTGCCAACTAGATACAGTAAATGATGCTTGCTCCATTGCTGT
CCCTTCTTTCTTATTAATAAGAATAGGGTAGCGGGAAGCGCACTATTTGTCAACAATCCA
CCACTTTAACTCTTCATTTTTTGCACAAAAGAATGTAACGCTAAGCGGTTGATGTGATAA
GCAGTTCCTTGTTTTTGAATAAAGCCGCGCTCTCGAAATTGTTTGAAGGTATAAATAAGA
TGGCGATAACTAACCCCTAAGTATTCGGCAATCTCAGTATGTTTTTCTTTATAAACATCT
TCGTGATTAGCGGCAACCAATAGCAATTCCGCTAGCCGATAACTTAGTTCATAGGTCTGA
TTCGTTGTAAAGTGGTCCACCCGTTGAAGCATTTTTTTCCCTAGATAATGGCTGAGTTGC
TGCATAAAAAGCACCTTGTTTTTTAAAACAGTTTCTGCGTAAGCTAAAGGTACAGCCAAA
CAACAGGTTTCACCTAAGGCGATAACGTCCTTGGTTATCGTTTCCGCTTGAACTAATGTT
AAATCGCCAATTAAATCACCTGCCGTTAAAAACTGAACAATGGATTGGCGGCCATTGCGT
TCTGTTTTTAAAATTTTCGCTTTTCCTTTGATTAAATAAAAAAGATAATTTAATGGCTCT
GCTTGGTGATGAATGAATTCTTGATTTTCAAAATCGATAATAAAACTGTGTTTTAAATCA
GTTTCATTAAAAAAAGGCGTATTTTTAGCTAATTCTTGTTTCGGTGATCGTTGGTAGGCT
GTTTTAAGCATTTTTTCTCCTTGTAATAGGAGATATCTCCTATTTGTTTCTTCTATTGTA
GCACATAATAGACGTATCAAGAGTAGAGGAGTTTTTATAATGTGGAAGAAAAAAATTGTG
CTATCGTTTCTTTTTTATTTAATTAGTGCATTGGGCATCAGTTTGACAATTCAAGCAGGC
GTTGGAGTTAGTAGTTTTAATGCATTTAATGTGACCTTTGCAACACTTACTCATTTAAAA
GTCGGGACGGTTACCACAGCTATCAATTTCGCTTTTTTAGGCACGTGTTGGTTGTTAGAT
CAGCAGCGTAAAATTCAGGACTATTTGATTATTTTGGTGGCGTTAATTGGCTTTGGTTTT
GTCATTAATTTTTTCTTATATCAATTATTTGGTTCGCTTGTTTTTCAAAATTATTTGGTT
AAAATTGTTCTATTTATTTTAGGGACAATCATAGCAGGAATCGGGACAGGACAGGTAGTT
GCGCTAGGTGTTTTGCAATTTCCCATTGAAAAATTTTGTACACTTATTTCTGAAAGAACG
CGCTATAGTTTTCAGTTTTATCGTTATTTAGTTGATATTTTTTGTGTCAGTTTAGCACTA
GGATTGTCCATTAGTTATCATTTGCCGATTTTTGTTCGTGAGGGAACCGTGATTAGTCTT
TTCTTACTTTCTTGGGTTATTAGTTGGTCGCGAAAGCGGGGGCAACAGCGTATTTTACGA
ATACAAATCAAGAAACTGGAATCCGAATGAAAGGATTTCAGTTTTTTTCAAATGAGCAGA
ACTTTTATTTGAAAAAAAGAGTGGAAAACGGTATACTAATTAAGTAATTATTCATAACAT
TGGTTCTCCAATCAATGTTAAATAGTTTTTTCATGAGGGAGTAACTGACAGTATTTATGC
TGTGACAACATCACCAACTCCGAAAGCAATTTCTGGTGTTGTCTTAAACGGTGAGACTTA
TGTATGTTCGACGAAGTAGCATACACAAGTCTATTTTTTTTCATTTATTTTTGATGAAAT
GTAAAATAGTACTTGAAGGATGCTGCAAAAAATAGAGGAGGAAGAACATGTCAGAAGAAA
AGAAAACACAATTGTCTGAAGCGTTTTACGCACAAGACGACACAGTTGTTTTGGAGAAAA
TGAACACAACAACTGATGGATTAAGTGCACAGGAGGCTCAAAAGCGTTTAGAAACGTACG
GGGAAAATGTGCTAGATGAAGGGAAGAAAAAATCACTTGCCGTGAAATTCTTTGAGCAAT
TCAAAGATTTTATGATTATTGTTTTATTAGCGGCAGCGGTCATTTCAGCCGTCTTTTCCC
ATGATGTGGTAGACTCGATTATCATCTTAGTGGTTGTTATCTTGAATGCCATCTTTGGGG
TCATCCAAGAAGCCAAAGCGGAACAAGCCATTGAAGCATTAAAAGAAATGTCTTCACCAA
ATGCTAATGTTCGCCGTGATGGACACGTCATTACTGTTAAAAGCGATGAATTAGTGCCAG
GTGACATTGTTTTATTAGAAGCAGGGGATGTCGTTCCAGCCGATTTACGTTTATTGGAAG
CGAATAGCTTAAAAATTGAAGAAGCAGCGTTAACCGGTGAATCTGTTCCAGTTGAAAAAG
AAGTAACCATCTTAGAGGGAACCGATATTGGTATCGGTGACCGAATCAATATGGCTTATT
CCAATAGTAATGTGACGTATGGACGTGGTCTTGGCGTTGTGGTTGGCACAGGAATGAATA
CAGAAGTCGGTAAAATTGCTGGCATGCTAGCAAGCGAACAAGAAACGGAAACGCCTTTAA
AACAAAACTTAAACCAATTGGGTAAAATGTTAACAATTGCCATTTTAGTCATTGCAGCGG
TGATGTTTGTGGTAGGAATGATGAATGGTCGTTCATGGATTGACATGTTATTAACGTCAA
TTTCGTTAGCTGTAGCGGCAATTCCAGAAGGATTACCAGCGATTGTCACGATTATTTTGG
CTTTAGGTACCCAAAAAATGGCCAAGAAAAATGCGATTGTCCGTAAGTTACCAGCCGTTG
AAACATTAGGAAGTACAGACATTATCTGTTCAGATAAAACAGGTACGTTAACCTTAAATC
AAATGACCGTTGAAGCGTTGTATACAGATGGTCAAGTTTTATCTGCTTCCACAGAAATCC
CTGCCGATAATATGGCTTTAAAAATCATGAACTTTACGAATGATACAAAAATCGCTCAAG
ATGGTTCATTAATTGGTGACCCAACAGAAACTGCCTTAGTACAATTTGGTTTAGATCATG
CGTTTAACGTAACCGAAAAAGTAGCAGCTGAACCTCGTGTGGCAGAGATTCCTTTTGACT
CTGATCGTAAATTAATGACTACTGTTCATGAATTAAAAACAGGTGGCTTCCTAGTTTCTG
TCAAAGGTGCACCAGATGAATTATTGAAACGTTGTACGGAAATCTTATCAAATGGAGAAA
CAAGTCCATTAGATGAAACAAAACGTCAAGAAATTTTGAAAACCAACACCTCATTAGCGA
AACAAGCCTTACGTGTTTTAGGAATGGCTTATAAATATGTTGAGACGATTCCAGCCGAAA
TGAGTTCTGAACTTGTGGAAAAAGATTTAACATTTGCTGGTTTAGTCGGTATGATTGACC
CAGAAAGAAAAGAAGCTGCAGATGCTGTAAAAGTCGCGAAAGAAGCGGGTATTCGTCCAA
TTATGATTACGGGTGACCACCGTGATACAGCAGAAGCAATTGCGGCACGTTTAGGCATCA
TCAAAGAAGGCGACGACGATGCAGTCATTACAGGCGCTGAATTAAATGAATTGTCAGATG
AAAAATTCGCACAAGTCGTGGGACACTACTCTGTCTATGCTCGTGTTTCACCAGAACACA
AGGTTCGGATTGTTAAAGCGTGGCAACAAGAAGGAAAAGTGGTTGCGATGACTGGTGATG
GCGTAAATGATGCCCCAGCCTTAAAAGCTGCTGACATCGGGATTGGTATGGGAATTACCG
GAACAGAAGTATCAAAAGGTGCTTCAGATATGGTCCTTGCCGATGATAACTTTTCAACAA
TTATTGTGGCAGTAGAAGAAGGACGTAAAGTCTTCTCAAATATCCAAAAAACGATTCAAT
ATTTACTTTCAGCTAACTTAGGGGAAGTATTAACCTTGTTTATTGCAACAATGCTCAATT
GGGATACCTTGTTACCTGTTCACTTATTGTGGATTAACTTAGTAACGGATACTTTCCCAG
CGATTGCGTTAGGTGTGGAACCAGCAGAACGTGATGTGATGAGCCATGAACCTCGTGGTA
AAAAATCGAACTTCTTCTCTGGCGGCGTTTTAAGCAGTGTTGTTTATCAAGGGATTACGC
AAGGGGCATTGACTTTGATTGTGTACAAAATGTCAATTATGTTCCCAGCACATACCGCAG
CTAACACAAACTTATCGGCGCAAGCGTTGTATGATTTACAACACGGCGATGCTTTAACCA
TGGCCTTCGCTACTTTGGGATTAATTCAATTGTTCCATGCCTTTAATGTGAAGTCGATTT
ATCAATCAATTTTCAAAGTTGGCTTATTCCGCAACAAATCATTTAACTATGGGATTCTTG
TTTCGTTCTTGCTATTAGCTGCAACGATTGTTATTCCAGGATTTAATGATTTATTCAGCG
TCACACATTTAGATGCATATCAATGGGCAATTGTAGCAGGTACTTCTTTTGCTATCATCC
CAATTGTGGAAATTGTGAAGTTCTTCCAACGTAAAGCAGGTAAAGGTGCTTAATAAATAA
GAAAAGAAAATTGGCTGGTACTTAAACCAGTCAATTTTTCTTTATGTAAGGAGTGAAAGG
GCTTGAAACGGAAAATTATTTTCGAAACACAACGACTTATTGTCAGAGAATGGCAGTCGG
AAGATGAAGTGGAATTGAAAAAATTTTTGCAAGATGAAAATGTGATGTATGCCTATGAAC
ACGCTTTTTCTGATGAAGAGGTCGCAAACTGGCTAAAGTGGAACTTACAGTCCTATCAAG
AATACGGCTACGGCTTATGGGCGTTAGAGAAGAAGCGAACAGGCGAAGTCATCGGCGAGT
GTGGTCTCACCAATCAATTAGTAAAAGGTAAGAGCTATCCAGAAATTGGTTATCATTTAT
GTGTGAAAGAATGGCACAAAGGGTATGCGATTGAAGCTGCCGCAGCGACAAAACAGTACG
CATTCGATGTATTAAATTTTCCAGAAGTTATTTCAACGATTCGTGATACGAACTTAGCCT
CTATGAATGTCGCTATTCGAAACCAGATGCTTGTTAGGGATCGATACATTAAAACATACC
GTGGCAAAACGATGCCTCACTATGTTTTCTCTGTTAAGAATCAAAAGAATGAAGACTGAA
AAAGTGCCACTTGTCAGATGGAATAGAAAAAGTGTAAAATGGAGTGAAAGAGAAAAGGGA
AAAGAGGGATGGTTATGAGACCAAATTTAAGATTTTACGTTCAAACAATTAATGATATCG
TTAAAACAACAGAAGACATTGGCGAAGTCATGAATCCATATTACGAAGAAGTTCGTCAAG
CGATCGATAAGAATAAAGTGAATGATTTAACAGCCGAACGAATTGCAGAAATTCAAGCAA
AATTTAAAGAAGGTACTGAAAAATATGAATTAATGCTCAAAAAAGTCGGAACATTAAAAC
CGACGCCACAAGTACTTGGCATTCACAAAAAATTTCAACATGCTTATACAGAATATGTAG
CAGGATGCAATGAAATGATTTTAGCAACAGATCCAGAAACAGGTATTGATGCAGATTTAT
TTAATGCTTCAGAGGAAAAGCAGGATCAAGCAACGGATGAATTAACCTTTGCCATTACGC
GGATGAGCAACATTCTTTTGAAAAAATAAAAAACTAATAAAAATAACTAACGAATTTAAT
ATTTTTTTCATGTCTTTTTTATGGACAAAAGAGAAAGTGTATTGTATTATTAATTCATAC
CAACAACAACCTTTTTATTTTTCATTTTACTCTTATTGAGTAAATACTCCTTTTCCATCG
GCAAAACTGCCGGTGGTTTTTTTGTTATTTTTTTTATTTAATAATAAAACAACCTTTGAT
TTTATTAAAATCAAAGGTTGTTTTAGCTTGTTAATTTTCAACATTTCGCACATAATCATC
AAAGTATTGAATTAACTCTTTCTTGATTTGTTGATAATCTGCTTCAGAATAGTTCTTTTC
TTCTAGCATACCATTAAAAAATGGCAAATTTAGTTCTTCTTTTAAACGTTCAATCACTTC
TTCTTGCTTCATAAGGACCCCTTCTCAACGAATTGTTCTCTTCTATTATAGAACATTGTA
GTCATCCGTCAATTGTTCAAAGGCAATTTTCATTTCCTCTAGACGTTCATTCAATTGATT
GGTTTCATCTTCTTCATTGAAAAAATGTTGTTTTAATTCAAAATAAAAATTTTCGAAGGC
TTGAAAAAAAGGCTCAGACTTGTTGTTTTCAAGAGCAGGAACACTTGTGTAGAGAACACG
AGCGCTATGATAGTAAGTGAAAACCTCGTTAATATTTAATAAAATACGCGCTTCTTCTGG
GCGTGGTCGACTTGTAACTAAGTCATGTAAAGATAAACTTTTTGTATGGGTTTCAGATAA
ATAAAATAAAAATAGTTCCAATTGCTCTTTTGTTGCAGACATGAAAACTCCTCCTCAAAC
AGTAGTAACATTTATTATAAATGAAAATGAAAGTGCTTGAAAAGCAATGCGCTCAGCAAA
AATAATTATTTTAAGGGAAAACTATAGTTGTTGCTTTAGCATTCTTTTTAATCATGATAA
ACTGAGAGAAGTATAGTAGGTCCTGACAGAGGAGGAAACAAATGAAAATTGTGATTATTG
GTGCATCATTCGCAGGTATTTCCGCAGCAATTGCTTCAAGGAAAAAATATCCCCAAGCAG
AAATTTCTTTAATTGATAAACAAGCAACAGTGGGGTATTTATCTGGTGGCTTAAGTGCGT
ATTTTAATCATACCATCAATGAATTACACGAAGCACGTTACATAACGGAAGAGGAATTAC
GTCGTCAAAAGATTCAGTTGCTTTTAAATAGAGAAGTTGTGGCAATGGATGTTGAGAACC
AATTGATTGCTTGGACACGAAAGGAAGAGCAACAGTGGTATTCTTATGATAAATTGATTT
TAGCGACAGGCGCGAGCCAGTTTTCCACGCAAATTCGTGGTAGTCAAACAGAAAAACTAC
TCAAATATAAATTTTTATCAGGTGCTTTAGCGGCTGTTCCATTACTGGAAAATAGCCAGA
CAGTAGCCGTCATTGGTGCAGGACCCATTGGAATGGAAGCTATTGATTTTCTTGTGAAAA
TGAAGAAAACGGTCCATGTCTTTGAAAGCTTGGAAAATCTATTGCCTAAATATTTTGATA
AAGAAATGGTCGCAGAAGTTCAAAAATCTTTGGAAAAACAAGCAGTAATTTTCCATTTTG
AAGAAACGGTCCTAGGAATTGAAGAAACAGCAAATGGTATTGTTCTTGAAACAAGCGAGC
AGGAAATTTCTTGTGACAGTGGGATTTTTGCTTTAAACTTACATCCTCAATTAGCCTATT
TGGATAAAAAAATTCAACGGAATCTGGATCAGACAATCGCGGTGGATGCTTATTTACAAA
CTTCAGTGCCGAATGTTTTTGCCATCGGTGATTGCATTTCAGTTATGAATGAACCAGTCG
CGGAAACTTTTTATGCTCCGTTAGTGAACAATGCGGTACGAACTGGCTTAGTAGTCGCCA
ACAATTTAGAAGAAAAAACACACCGATTCATTGGCTCTTTGCGAACAATGGGAACAAAAG
TGGGGGACTATTACCTTGCTAGTACAGGTCTAACCGAAACGGAAGGTTTATTTTTTCCGC
AAACACTTGCTTCCATAATTGTTAGACAGCCAGCGCCGCCTCTACAACATGGGACAGAAA
TTTTAGGCAAATTAATCTATGATAAAGTGACGCAACGGGTCCTTGGTGCACAGCTTTGTT
CAAAAAACAATTGTTTAGAAAAAATAAATACTTTAGCATTAAGTATCCAAACAGGTCAGA
CACTGACAGACCTATTACAAAAAGATTATTTTTATCAACCTTCCTTAACCAATATTTATG
ATATTACAAATTTGATGGGTGCTTCGGCTTATTGGAGAGAGAACGATGAAAGTTGAGACA
TTATTAGAAAAGAAAGCGATGCGACAATTATTAACGGTACAACAAACCATCTTAGCAGGC
GGCACCTGCTCAGTCTCTGATTTAACAGCATTTTTAGCGGTCACAAAAGCCTCCTTTGAA
AAAGACTTAGAGGATTTACATTATTTTTTGAAACCTTTTGGACAGGATTGTCAGCTTACT
TATGATGGCCAACAGCTATCAATCACCTTATCGGATTTTTTTTCGTTGAATCATTTAATT
GAAGCATTTGTAAAAGAGTCTCTTAAATTTCAACTTTTAGATTATTTATATCGTAATAAA
GAGTTTTCTATTGTTCAATTAACGACTAAATTTATGATTAGTGAGTCTTCTTTATTTCGA
AAGATTAAGGAACTCAATCAATTGTTAGCCGTCTTTGATTTGCAAATAAAAAATGGACAA
CTACAGGGAGAAGAATTGCAGATTCGTTACTTTTACTTTCAGTTGTATTGGTATATTACT
CCCTATGAAATACACCAGAAAAAAACGATGTCGCCGTTAAATAAACGGATAATTGAAGGG
ATTGAGACTGGCTTAGGTTTTACTTTTAATGAACATAATGCGTTAAAAGTTAGCCTTTGG
TTGAGTATTACGAAAAAGCGCCTAGCGGTCACTTCAAAAAAATATCAACAATTGAGAAAG
AAAATGATTGATTTTAAAGAAGATCCGTTATTTAAGCAAGTCCGACAATTGTTTTTCCGT
TTTTCTAGTCGCTATTCATTAGAATTAGACGAAGGAGAAAGCATGATTCATTTTGTTTTT
CTAATCACAATGTCGGTCTTACCAGAATCAGCTTTTGATGAATATTCCTTAATTCGGGGA
CGTCGTTCCGCTGTTTCTTTAGCTGATACGTTTATCTTGGAAAATGTGGTCTTGTATTAT
CGGCCCCATAAATTTGAACCTACTCTTGAGAAAACCATGGCTTACTATTTTTCACAAATT
CATGGAAAACTGTATTTTTTTAAAGGAGAATTGGAAGTCTTTGATCGGGCCCATATCTGG
GAAAAAGAACAGCAATTATCTAGTCGGGAATTAGCTTCTTTTTCAACAACGTTATTAGAA
AAAGCTTTAGCTTGTTTTGATGAAACGTATCAACCAGGAGATAGTTTGCATGAACTTTCT
CTGGTCAAATATTTAAGCGTGTTGGCATTAATTGAATTTAAAATGATTGGTGAAATAAAA
ATTGGAATTCATTTAGCAATGGATGCTCTTTATCAAGCGGCGTTAACACAAGTATTAATG
CTTAGTCTTAAAAATATGAATGGCACGCTGGTGGAGAGGTATCAGCCTGAACAAACATAT
GATTTAATTGTGACCAATTATCAGCAAACGAGCTATCAAGGAACACCGGAAGTCTATGTT
TTGTCAGAATTAAGTTCGACCTATGATGTGCAACAATTAAAAAAGAAAATACGCACCTTG
CGGGAGAAATAAACAAAAGGTTGGTGTGACGGAAATTGTCTGATCCTCGCACCAGCCTTT
TTACAATTAAAAGTCGAAAATTAGGCTTTTTTAAACAAAAATGTTTCTTTTTATTGAAAA
ATTAGAGATAATAAAAGTATTATTGAAAGCGTTGTCTTTGTTGGTTTTAGTAGAAATCCT
TTCAATTTTTTTAAAATAAAAAAAGTTTTTGACATGTTTAGTTATTCTTTTATTTGTAAG
ATAGGGACATAAAGAAAACGATTTCAAAAACGTTTAGGAGGAATTATCATGGCAGAAGAA
AAATACATTATGGCGATTGATCAAGGAACGACTAGTTCTCGTGCAATTATTTTTGATAAA
AAAGGAAACAAAATTGGTAGTTCACAAAAGGAATTTACTCAATATTTTCCTAATGCAGGC
TGGGTGGAACATAATGCCAATGAAATTTGGAATTCTGTTCAATCCGTTATTGCAGGTTCT
TTAATTGAGTCAGGAGTGAAACCTACAGATATTGCCGGAATTGGGATTACAAACCAACGG
GAAACAACCGTTGTTTGGGACAAAGCAACTGGGTTACCCATTTATAACGCAATTGTTTGG
CAATCACGCCAAACGACACCTATTGCTGATCAACTAAAAGAAGATGGCTACAGCGAAATG
ATTCATGAAAAAACTGGGTTAATCATTGATGCTTATTTCTCAGCAACGAAGGTTCGTTGG
ATCTTAGATCACGTAGAAGGTGCGCAAGAACGTGCAGAAAATGGAGAATTGATGTTTGGG
ACAATTGACACTTGGCTCGTTTGGAAATTAACGGGAGATACTCATGTCACTGATTATTCA
AATGCAAGTCGGACGATGTTGTTTAATATCCATGATTTAGATTGGGATCAAGAAATTTTG
GATCTTTTAAATATCCCACGAGTGATGTTACCGAAAGTCGTTTCGAACTCTGAAGTGTAT
GGATTAACAAAAAATTACCATTTTTACGGAAGTGAAGTTCCTATCGCTGGGATGGCTGGT
GACCAACAAGCCGCCTTATTTGGTCAAATGGCCTTTGAACCTGGGATGGTTAAAAATACC
TATGGAACAGGCTCATTTATTGTCATGAACACTGGCGAAGAACCTCAACTTTCTAAAAAT
AATCTGCTTACCACTATTGGCTATGGCATTAACGGCAAAGTATATTATGCCTTGGAAGGA
AGTATCTTCGTGGCTGGTTCAGCGATTCAATGGTTACGAGATGGCTTAAAAATGTTGCAA
ACGGCTGCTGAATCTGAAGCAGTAGCCAAAGCGTCAACAGGGCACAATGAAGTTTATGTG
GTTCCGGCATTCACTGGTTTGGGCGCACCATATTGGGATTCACAAGCGCGTGGGGCTGTC
TTTGGATTAACACGCGGTACCACGAGAGAAGATTTTGTCAAAGCGACACTTCAAGCAGTT
GCGTATCAAGTTCGTGACATTATTGACACGATGAAAGAAGATACAGGCATAGATATTCCC
GTCTTAAAAGTAGACGGTGGAGCAGCAAACAATGATTTCTTGATGCAATTCCAAGCAGAT
ATTTTAAACACTGCTGTTCAAAGAGCCCATAACTTAGAAACAACGGCCTTAGGCGCAGCT
TTCTTGGCGGGCTTAGCGGTTGGCTTCTGGAAAGACTTAGAAGAAATCAAAGCATTCCAA
GAAGAAGGACAACAATTTGAACCAATTATGGCGGAAGAAGAACGAGAAGATTTATATGAA
GGTTGGCAACAAGCAGTAGCAGCTACCCAACAATTCAAACGTAAAAATAAGTAAATGGAA
AAGGGGAATTTTCTATGACTTTCTCAATAGAAACACGCCGACAATCAATCGACGCTTTAA
AAACACAACACTTAGATGTCTTAATTATTGGTGGTGGCATTACTGGCGCAGGGGTTGCCC
TGCAAGCCAGTGCCGCTAAAATGAAGACAGGGTTAATTGAAATGCAGGATTTCGCAGAGG
GCACCTCTTCACGATCAACCAAATTAGTTCATGGTGGTATCCGCTATTTGAAAACGTTTG
ACGTGGAGGTGGTAGCAGATACAGTGAAAGAACGAGCCGTCGTTCAATCCATTGCGCCAC
ACATCCCTAAAGCGGATCCCATGTTATTGCCGATTTATGATGAGCCAAATGCAACATTTA
ATCTATTTTCTGTCAAAATAGCAATGGATTTATATGATCAGTTAGCTGATGTAACAGGTA
CCAAGTACGCCAACTATCTGTTAACAAAAGACGAGGTTTTGGCACGTGAGCCACAACTAA
AAAGTGAAGGTTTACAAGGTGGCGGTGTTTATTTAGATTACCGAAATAATGATGCTCGTT
TAGTTATTGAAAATATTAAACAAGCAGTAGCTGACGGGGCGCATGCTGTGAGTCGGGTTC
AAGCGGTGGGCTTTTTATACAATGATGAAGGGAAAATTACTGGCATTCAAGCAAAGGACC
TACTAACTGACGAACAGTTTGAGATTCACGCAGATGTTGTGATTAATACTACTGGTCCTT
GGTCAGATAAATTAAGAGGCTTAGACAAAAACGATTCATTTACACCACAAATGCGTCCAA
CCAAAGGGGTTCATTTAGTTGTCGACAAAAGCCGTTTAAATGTTCCTCAACCAACGTATT
TTGATACAGGTAAACAAGATGGCCGCATGGTCTTCGTTGTTCCAAGAGAAGAAAAAACAT
ATTTTGGGACGACGGATACAGATTACCATGGAGACTTTCAACATCCAACAGTAGAACAAA
GTGATGTGGATTACCTATTGGAAGTAGTCAATAATCGTTATCCAGAGGTACAATTGACAA
TTGATGATATTGAAGCCAGCTGGGCTGGCTTACGACCTTTAATTTCTGCTAACGGTGGCT
CAGATTATAATGGGGGAAACAATGGCAAACTTTCAGATAAAAGTATTGATGAAGTCATTG
ATGTCGTTGACAGATACCAAAAAAATCAAACAGATAAACGAGAAATTGAAGAAGTCCTAA
ACCATCTGGAAGACAGTTTGGTGGAAAATAAAGTCAATCCTTCAGCTGTCTCTCGAGGCA
GCTCATTGGAAAGATCAGCGGATGGCTTGCTCACTTTGGCTGGTGGGAAATTAACAGATT
ATCGTAAAATGGCAGAAGGTGCGATGAAAATGATTCAAACCATCTTAGCAGAAGAATACC
AGAAAGAATTCACCTTAATTGATTCTAAAAACTATCCAGTTTCAGGCGGAAAATTGAACC
CTGCAACGGTAGACGAAGAATTAGAAGCGTTGGCAAAACATGGCGTGTCTAAAGGGTTAA
GTGAAAAGGATGCACTATACTTAGCTCATTTATATGGCTCCAACGTACCAACTGTTTTTG
AAATGATTGATGATGCCAAAGTAATTCCTGGTTTAACCTTAACAGAAACTGTCTCTTTAA
ACTATGCGATGGAAGAAGAAATGGCTTTAACACCCGTCGACTTTTTATTGCGACGGACCA
ACCACTTATTATTTATGCGTGATCGTTTGGACCAAGTGAAAGCGGGAGTCATTGAAGAAA
TGGCACAGCATTATCAGTGGACAGCGGAAGAAAGAGCACGACACATTGAAACATTAGAAA
AAGTAATTGAAGAATCAGATTTAAAAAATTTGAAAGTAGGGTGAAGAAAAAATGGGAACT
TCGATGATGACACAATTATTCGGTGAATTTTTCGGAACGATGATTTTAGTTTTACTAGGG
GATGGCGTCTGTGCCGCAGTTAACTTGAAGAAAAGCAAAGCCTTTGCTTCTGGTTGGGTC
GTTATTGCTTTAGGTTGGGGCGCTGCTGTTACATTAGCTGTTTACATGTCTGGGTATATG
AGTCCAGCGCATTTAAATCCTGCTGTAACAGTTGCGATGGCAATTACTGGAAACTTTGAA
TGGGGCATGGTTTTACCTTATATCGTAGCTCAAGTCCTAGGCGGTTTTATTGGTGGTTTA
GTTGTCTGGTTAGCTTATTTACCCCATTGGAACATTACAGAAGACAAAGGTGCTATTTTA
GGAACCTTCGCCACTGGTCCAGCTGTCCGTAACTATCCAGCCAATGTTTTAACAGAAATT
ATCGGCACATTTGTCTTGGTTTTTGGTTTACTAGCCTTTTCTCAAAACGACTTAGCGGCT
GGCATTAACCCAATGCTTGTTGGGATTTTGGTCTTAGGACTAGGTCTATCATTAGGCGGA
CCTACAGGTTATGCAATTAACCCTGCACGTGATTTAGGACCTCGTTTAGCGCACCAAATT
ATTCCTGTGAAAACAAAAGGTGATTCCGATTGGGCTTATTCTTGGGTGCCAATTGTGGGA
CCTATCTTAGGTGCTTCATTAGCTGCAGTAATTTATTTATTCACTATTTAATAAAATGAA
ATGTAAATAGTTGTTTTAGACAATAAAAAACGCTTGTGAGAAGTAATCAATTCTTGCAAG
TGTTTTTTGCTACATATTAAACAAAAAAAGATTCCCTTAGACATTTAGACAATTTGTCCA
AATGCGGAACAGAACAATTTTCCTATATGATACAATAAAAGTGCACAAGTAATTGGGGGA
GTAACATTTCATACTTATTTGTCAATTTTAAGCTGGACAGTGTGTTATTCAGTAATATAT
ACTAATTTAAAAAGGAGTACATGATTTGAATGGGATAATGGTTTTGTTAGTGGGGACTGG
GTACATTGGTTGGGTTACTTATAGAAATGGTCGTACGTATTTCCGTTATAAAAAAAATCT
AAAAAAATATCAAACGACGCACCATCTAACGGACAGTGACCTAGAGATGTACCAAAGAAT
TATGGACGAATTAAAAAAACAAATTATTTATTTAAACGAACTAACGAATAAGTCACGAAA
TTTAAAAAAATTGAACAAGTAAAACTGGGTGTTGCTTCCGCTAAAGGCATCTTTAAACAC
TTAGTGAAGTATCCTGAAGCAATTACTCATTTTAGTGATTTTTTATATCATAAGGTACCA
GAGATTTTACGAGCATCAGAACGGTTTTTAAGCATTAAAGAAGATAAATTGTCAACAGAA
GAAATAACACTTGCAACCAATGGTATCTTAAGTACCATACGAGTGTTGTCGGAAAGTATC
ACAGATGATTATGAAAGATTAGTCTCCGAAGCATCTGAGGAAATTGCCTTATCAAAAAAA
TTAGTGGAGAGAAAAAATGGCTAAACAAAAGAATTTTTATGATACATATGATGCGCTTTT
TCAAAAGCCAAAATGGTCGTTTTTTCCTGTCACAAGAACAGATACAGCAAAGCAACTTCC
TAACCCCAATAAAAAAGTGGTAAAACCACAGACGAAAAAAAAGAAAAAACAAAAAAAGAA
CAAAAAAATTATTTGGATAGGCATTGCTGTAGCAATTGGCTTTATAGTATATATTGATCT
TGCGGAGAAAGATGATTATTGGGATTACTCCGCTTCATCAGAAGATGTTTATCCTTTAAA
AGAAGCTGGACTTACCACAACTGGACCTGTTGATTTAGAAAAACCACTAAAAGTCACAAT
AGAAGAAAATAAACTTTTATTTAATCAAGGCTACCAAATAGAAATTATCGGCGATGCCGA
TATTGAAACCAGTGGCGGAAAGAACTTTTTAATTTTACCTTCTACAGAGGAGTATCCAGA
TACAAAATATCTAGGCAATATCAGTTTTTATGAAAAAAGAGACTATTATACATCGGCAGG
TATGTACCTTTCTGGCAATCTTGTCAACAGTCTTTCTGATTATTTGGATACAAGTAAAGA
GTTTATCAAAGCATACCCAATTGATAAAATTGCTGATGTACAAACCGGCTATATTTTAAA
ACGGAATCAAGGATATACAGACATCTCAAAATATTATCTCTTTAAAGATGGGACAGGATT
TGAATTAGAAGTCTCTGTTGACCAATTGGAAAAGGTCAAAGATCCCAAAGACTATTCTTC
TTTTGTAAAAACATACGCAAAAGAAGTCACTTTTATAGAAAAAAGTTTTAAATTTGAGTC
TACTGATGAGGAATCTCGATAGAGAAACTAGTTTTCAGCTTCAAGTAGCGCCTAGCAATA
CCTTTGTTGAAAAAATGTAAGAGCCTGAGACAAAAAACACTTTGGATCTTCGTCTCAGGC
TTAAAAACTGATCAGCGGTGGAACAGTAGCACTTTAAGGACTGAAGTACGTTACTAGATT
GTCTTTGAAGGTAACATAGAAAAGAACAGTAATATACAAGCGACCTACAAACTATTTTCT
GTCAGACTAAAACTGGCAGAAGTGGTTTGTAGGTCGCTTGTTTTCATTATGGCTGGTGAG
ACAGGTTGGCGCTTGATGTTTGTTTTAATATTGCAAATCAAAAATGGCGATACTTATTTT
ACTGAAAATTAGTTCCCAATCTTCTCGGGTTAATTCTTCTTCTAAAATGTAAATTCGGTC
TATTTCTTTTGGTAAATCAAATAAGGGATAGTCAGTAATCACAATATCACAACCAGAAAA
ATCGGTTCGTTCAAAAATAATATCCTCACTAAATGCTTGCTTGATTTTCATCATAATAAA
GCTAGCAATGTAAAAATCGCGAGAATATGCAACACCAATTTTAATTTTTTTGCGGGGACT
ATAGTGCTTATAAATTCGTAACAACAATTCACATGTCCAAATTGGGTTCTCCTGATCCTT
AAATCTTAACTGATAAGGGGAATGCGCTGAAAAGTTTTGATAAAAAGCATAGATTTTTTT
CTGTAAATCTTTTTGATAAGTACTATTTTTATTGACTAAAAAATCTAGAATTGCGGTATT
TGGTTGCTGTGAAATAAATAATTGGTTATAGATAATATTTTTAAATAAAATAAGTAAGAA
GTAATGACGATCAAATTCACGCATTTTTGGAATTTGAAAAACTTCGCAAAAATTGGTTAA
TAAAGAATCAACGTAGAAATATTCTGGGCAAGAAATTTCATTTAGAGCAGCCAGTAAATC
TTTGGCTCGTTTTGCTGAATCAAAATTATCAATGGCAATGGGTGCAATGATATCTACAAC
CCGCTGTTGATCTTCTGAAAAATTTGATTGGGAACAAAAAATAGTTTGTTTTGAGTCTGA
GAAAAGCCTTAAATAAGGATGTTCTTCAAATTCTTTTTGGAGATCATCTTCACAAGTATA
TGGAAAGCGATATTTTGCGATGTGTAAAAGTAAATTTAATTTTAGTAGAGAAGCGTGTTC
CAAGCGTTCAAGAATTTCTGGTTTAATATGCTGCGTCAGTATATCTTCAAAATAAGTAGA
GGTATAACGTGGTAAGGCTAAGGTATTTAAAAAGATGGTCCAGTAGACATCAAGAAAAGC
ATATAGGACTTGAAATTCAGAACCTGTAATCACTTTACTCGCGGAGGGGGAAAAATGGAC
GGAAATTCCATACAAACCAAATAGTTTATTAATGTTATTTAACCGTTTGTAAATGTAAGA
TGAGCTAAAATTAGTTTCTTGACTCACTTTCCAGACAGAATTGTTTTCTTTTTTGATAAT
TGCTTGAAAAAGAATGAAGTCAGTAGAATGGACACAGTAATAATTAAATAATAAAAAATA
GTGGGAAAGAAAATCATTGGAAGTCGTATGTAATGAAATTTTTCCGTGATGGATCTGAAT
CTCTAAGGTATTTTCAGGAAGGGTTGCTAAGTCTTCTTGAATTTCACGAAGATAAATTGA
TAAATTTTTAGTAGAAAGAGCGAATTTTCGGGCAACACTAGATAAATCAAGGTTTGTTTG
TTTTGCTAAGTATAAAAAGACAGCCAATTTTTTTGTGTTTTCTTTGAAAGTAAAAATGTT
TTTATGGCATCTTGTGTTTTGATGAGACTCACTCCTTAGTTATAACTTCTCTTTTATTAT
AATAGTTCGCCTAATAAATTGTAATAAAAAAGAACAATTCTCATTGGTTTATGAGAAAAT
AACAAGATATTCAGCAGGAAAACACCTGTGTCAGTCGATACAGGTGTTACGATGAGCAAA
AAGAGCGGGTTCTTTTTTTATCAAATAATTTTCCAAAGTGACGTGATCAACTAAAGAATC
AATCACCCCTTCTTTAGAAACTGAAAATCCTGCAGCCTGAATTGCTATTTGAATGGCTGC
TTCAGTCGGATAACCTTTCGAAAGATAGGAGGCGAGCGCGCTGATAAAGCTGTCACTGGC
ACCAGTGCTATCCACAGCTATATTTTCTGTTGCAGGGAAATAGTGGCACACTTGGGGTGT
TTTTAATAACACGCCTTTTTTTCCTAAAGTAACAATGACATTTTTTACGCCCATTTCTAA
GAAGTACGCCGCTTTCTCTTCTAATGTACCAGTATCTGGTTGAAGTTCCAATAATTCATC
TTCATTGGGAATGAAAAAATCAACCTTTTCTAGTATATTCACTGGAATATGATGAATAGC
AGCTGGTTTTAAAATAATCGGTACCCCTGAATGTTGGGCGATTTCACAAGCTTTCTCTAC
AGCAGACAAAGGAATTTCTGTTTGAATGAGACAAAAACTGGCATCCATAAATAGGTGTTT
TTGCTGTGCGATTTTTTTAGGCGTAAGCGCTGTGTTTGCACCAGGTAAGATTGAAATCAT
GGAGTCGCCGCTTGTCTCAACATAAATATAAGCTTGACCAGTCTCAGTATCTTGAATACG
TGTGATACCATCTGTCGTAACGTGGTATTTTTCTAATTCTTTATATAAGTAATTCGCATC
TGTGTCTGAGCCTAAACAACCAATTAAGGTGGCCTGATGGCCCAGTTTGGTTAAGCCAAC
AGCTTGATTTAATCCTTTTCCGCCGGGGAATTTAGCATAGCTAGACAAAAAATTTGTTTT
GCCGTTATGTGGTAAATTTGTTGAATACAGATAATTATCAACGTTTAAACTACCCACTAC
AATCATTTTGCTATGTGGATTAACACTAGACATGCCTAATGTATTTTTGTGATCTAGCAC
CAATTTTTCAGCCTCATTAATCAAGGCTGTTTTTTCTTTGCGTTTGTTAAGCAATAATAA
GGCTAACTTGCTACCAAACGTCTCTGTATCTAATAAGACGGAAGAAATATGATCAGGTAA
AAATGAACGATCAATTTTTCGCTTAATTGCGAGTAAAGAGTAATTATCGGGGGTTCGCAA
ACCGCTCTGCTTTAAAAGCTGTTCCAAAAAAACAGCCTGGGTATAGTCATCAGTAAGGAT
ACCCGTAATCCCATCTGTGATAAGCTGATTACTGAAATCAGCAGGGATAGTAGTTAAAAT
ATTTTCTTTACTAAAGGGTAAATTGACATCAAACAAGGCTTTTTTATAGCCTGCAATAAT
TGCTTCTTTATATTTTGGGTTAGTGACGAAATAACTAATTTTTTTATGGTTATTCTGTAA
TAATTCTTGGGTTAAAACATAACTAGCTTCTTCATAAAGCCCCGCTAGAGAAGGTAATTC
GTTAGTTGAGTGATTGACGAAATAGTAAGGAATCGTTAATTCTTCTATAAATTTCGCGTA
TTGTTTACTGTTTTCATTGATTGGGTCCCAAATAATGCCACTGGCTTGTTTTAAAGTTGG
CGAGGTAATATTTTTCAGTTCTTGTTCTAAACTACCGTGACTATTTAAAATCAAGCAGTT
ATAGCCATTTTCTTGAGCTTTATCAATAAAGCTCGTAACCCAAGCCTCAAAAGTTTCATG
GCTATTTAATAATAACACGAAGGTTTTTGTAGTACTATTTGTGACGAGATTTGCTGAGTA
AGGTGTGTAGTTGTAATCTCGAACGATTTTTAAGACACGCTCACGGGTTTCTTTACTAAT
AGTTTGATCTTTATTATTTATAATTTTGGATACAGTTGAAGCGGAAACGCCAGCTAATTT
TGCAATATCTTTAATATTCATCATTTTCGTCCTTTCACTGAACTCTTTTTTATAGTAAGC
ATTCTAAAAGCAGAAAGTCAAGAAAAAGCCTAATTATTTATTATTTAGAAATTCTGCTTG
ACTTTTAATGAAAGCGCTGTTAATCTCAAATTAAGAAAACGTTTCCGGAAATGTTTTTCC
TAAATGTGAATGGAGGAAGAAAAATGGATACAAAGAAAAGACCGATCATTATTGATACGG
ACCCAGGAATTGATGATGCTGTAGCTTTAGCGATTGCACTGAATCATCCTAACCTAGAAG
TTCGCTTAATAACGACGGTTGCAGGGAATGTAGATGTAGAAAAAACAACAAATAATGCCT
TGAAACTTGTCGATTTTTTTGGGAAAAAGGTTCCTGTAGCCAAGGGGTGTAATTGTCCGT
TACTTATTCAATTAGAAGATTCTGCTGAGATTCATGGGGAGACTGGTATGGATGGCTTTG
AGTTTCCGCAACCTATCTCTACGTGTTTAGATATTCATGCAGTGGAAGCTATGCGAAAAG
AAATTCTGTCTAGTGATGTTCCTTTGACCATTGTTCCAATTGCTGCATTAACGAATATTG
CTTTGTTACTGACCCTCTATCCAGAAGTCAAAGAAAATATTGCAGAAATCGTCATGATGG
GTGGCTCATTAGCAAGGGGAAATACAAATACAAGTGCCGAATTTAATACGTATGTCGATC
CACACGCTGCACAAATTGTTTTCCAATCAGGTGTCCCGCTAACAATGGTAGGATTAGATG
TTACAAGTCAAGCTGTGTTAACGAATCATGAAGTAACAGCCATCAGAGCGCTTGGTAGAG
TTGGGGAAATGTTTTATGGTCTTTTCCGTCATTATAGAGGCGGCAGTCTAACTACAGGTT
TGAAAATGCATGATGTCTGTGCGATTGCCTATTTAACTTCACCAGAATTATTTGAGACAA
CTGAAACGTTCATTGAAGTTGCTTTGGAAGGTCCAGCTGCGGGAGCTACTGTTGCGGATT
TAAAAATGAAGTATCATAAAAACACGAATGCCGTTGCCTGTATAGATGTAAATGTTGAAG
CTTTTCAAAAATGGGTTGTCGAAAAAATGAAAGCGGTTAATTAACTGAAGGAGGATAAGT
ATGATTGAAAGTTTATTGGTATTGGTCGTTTTAGTTGTTGTAGCCTATTTGATTGTAAAA
AATTATCATCCCGCACTCAGCTTAATTATTGGTGCGCTTGTTCTACTTGCATGTGCATGG
ATGTTAGGGCATCCCATTTATCCTGCAGGAGAAGGAACCGGTTTTGGATTATTTGATATT
TTCTTGAAGTTTAAAGATACAATTATTGCACAAGTGAGTTCAGCAGGAATTGTAATTATG
ATTCTTTTTGGTTATTCAGGCTATATGAATGCAATCGGGGCCAATCAGATGGCTGTCAAC
TTTTTGGTGAAACCATTAATGAAGATTAAACGTAAATCGTTATTTGTCCCTGTGGTCTTT
TTAATTGGAAATTTAATGTCACTAGTAGTTCCTAGTGCATCAAGTTTAGCGATTATTTTA
ATGTCTATATTATATCCGATGCTAGCCAGCATGGGGATTTCATCATTAACTGCTGCAGGT
GTGATTGCAATGACGGCAACTATCATGCCAACACCTTTAGGCGCGGATAACGTAATCGCC
GCAAATACCCTTGGTTATGATGTGTTAAATTATGTTGTATGGAATGCCAAAATTTCGCTG
CCATCGTTATTAATCATTGCGGTTGCACAGTACTTCTGGCAAAAATACTGCGATAAAAAA
GAAGGTGAGGCTGCCTATGTCTCATTAAATGAAGAGGGCTTAAGCAAACAAAAAGAATTT
GATGTTCCTAAATTTTATGCAATATTGCCAATATTACCGCTATTATTAATTGTTGGAGTG
GGAATCGCAGGAATGTTTATTAAAGGAATAACGATGGATATTTTTGTTCTTACATTTATT
TCTTTCTTCATCGCTGTATTGGTTGAGACGCTTCGCTTGAAATCTTTTAAAAAGGTTCAA
GATACAGCTGTCGAGATGTTTAAAGGAATGGGGCAAGGGTTTAGTCAAGTTGTGATGCTT
GTCGTAGGCGGTTCATTATTCACGTCTGCGATTCAAACGTTAGGAATTATTGATAGTATT
ATGGCATCTGTCGAAGCATCAAGTTCAGCAGGAATTGTCACGACCTTAATTTTCAGCGGT
GCAACGACCCTTTTTGGAATTTTAAGCGGTGGTGGTCTGGCAATGTTTTATGCGGTTATC
GAACTAATCCCTGGGATTGCTGAAAAAGCTGGGATTGATGGCATCTTAATTTCCTTGCCA
ATGCAGATGATTGCGAATTTAACTAGAACGATTTCTCCTGTAGCAGCAGTTGTCATGATT
GTCGCATCAACAGTAGGAGTTAGTCCCATCAGAATTTTAAAACGGACGAGTGTACCGACC
ATCATTGGCATTATTAGTGTGATTGTCTTGTCGATTCTATTGTTACCTTATTAAGAGAAT
AAACAATGAAAATTAGAGTGGCTGATGAGAAAGAGTTACCGATGATTCTTCAATTTTTAA
CAGAAGTAAAGGCATATATGGATGTTGTGGGCATTACACAGTGGACAAAGGACTATCCTT
CTCAAGGAGATATCCAAGAAGACATTACAAAAAAACGATTATATTTGCTAGTGCACGAAG
AAATGATTTTTTCAATGGCAACGTTCTGTATGGAGCAGGAACAAGACTTTGTTTGGTTAA
AGCGCTTTGCAACTTCGCCTAATTATATTGCCAAGGGTTATGGCAGTTTATTGTTCCATG
AATTGGAGAAACGGGCAGTCTGGGAAGGAAGACGTAAAATGTATGCTCAAACTAATCATA
CAAACCATAGAATGATTCGATTTTTCGAAAGTAAAGGGTTCACAAAAATTCATGAATCTT
TACAAATGAATCGCTTAGACTTTGGCTCTTTTTATTTATACGTTAAAGAATTGGAGAACC
AATCCATCGTTTAAAATAAGAAAACAGGAGTCAGATGCAAAAATTATTTAGCATCTGACT
CCTGTTATTTTCCAAGGAAATAGTCAACTTAATTATACAAATAAAACACAAACACATTCG
GGAACAGCAACATCTTTTTGAATCATTTCTAATAAGCCTGTTTCTTGGTTCCGACGATAA
AGTGTTAAGTTATCAGAGTCTTGATTAGCGACAACGATGAAATCTTCAGAAGGATCTAAA
TCAAAATCTCTCGGAATATCGCCTTCTGTTGAAATTAATTGAATTCGTTCAATCGCTTCG
CCATTTTCTGAAACAGCATAGACAGCAATTGAGTTATGGCCACGGTTTGAAGCATAAAGG
AAACGGCCATCAGAAGAAATACGAATCGCAGCACCACCATTAAACGCATCATAATCAGCA
GGTAAAGTAGAAACTTTTTGTAATTCAGTGAAAGAACCATCTGTTTCATCATATGAAAGA
ACTGAAACAGTGCTATCTAATTCACCAAATAAATAAGCCAATGATTTTGTTGGGTGGAAC
ACTAAATGACGTGGACCAGTCCCTGGCTCAGTCACGAATTGAGCGATTTCAGAAAGCTTT
CCATCTAAGCTAACATTATACGTATACACACGATCGGTTCCTAGATCACAGACGACTAAG
CGTTGATCAGGCGTCAAATCTGTGTAATGAACATGGGCATTGTTTTGGTTTTCATGAGGA
CCAGTTGGCTCTGTATGAATCACTTTGTCAGCATCTTCCAAAGAACCATCTTCTAAGATA
CGATACACGTGAACGATACCTTGGTGATAATTTGCTGCATAGACAAGTTGTCGGTTTTCG
TCAACAGCTACATAACATGGCGGCGCACCTTCCTCAGTTACTTTATTCAATAAGTTAAAA
TGGTCCATTTCTGGTTGATAAGCGGCAGTGCCACCTTCACCGTCAACACTAGTGACGCTA
AAAAGTTCGCCCTTTTGACTCAGAGCAAGATAGGTAGGACTCGTTTCTTCTAACAAAAGT
GTCGCTTCTGTTAAACGACCTTGTGTCGTATCTAATGCAATTTTATAAATGCCTTGGCTG
GCTCTTCGAGTATAGGTACCTAGTAAAATTTGTTCTAACATCACAATTCCTCCAATTTGT
TTCAACACAATCACTTTTTATGAAAGTGCTTTTATATAATGTAGTATACCATAAGAAGTC
TAAGAACAATAAAACTTTCTATCTGAGATGTTCGCATTTTAAAGTGGTTTGTGCTATTAT
GATGAGAGACTGTGATGACAGTCATTTTTTGATTTTTAGAGGGGTGACGAACATGTACGA
CAATACGGATAATAACGGGACCGTTCGTTGTTCATTTTGTGGGAAAACACAAGAAGAAGT
AAAAAAAATTGTTGCTGGTCCGGGTGTCTATATTTGTAATGAATGTATTGATCTATGTAA
AGAGATTATTGATGAAGAATTTTATGATGAAGCAGTCCGAGAATTAACGGATGTGCCAAA
ACCCCAAGAAATTTTAAATGTTTTAAATGAATATGTTATTGGACAAGAACGTGCAAAACG
CACACTTTCTGTTGCTGTTTACAATCACTATAAACGTGTGAATCAATCAGAAACAGCTGC
AACTCAAGATGACGTTGAATTGCAAAAAAGTAACATTTGTTTAATTGGACCAACAGGTTC
AGGTAAAACTTTCTTGGCTCAAACGTTAGCAAAAACATTAAATGTACCTTTTGCAATCGC
TGATGCGACCAGTTTAACAGAAGCAGGTTATGTAGGGGAAGATGTTGAAAACATCCTTTT
AAAATTACTACAATCTGCTGACTATAATGTTGAACGTGCGGAAAAGGGCATTATCTATAT
TGATGAGATTGATAAAATTGCCCGTAAGAGTGAAAATGTTTCGATTACTCGAGATGTTTC
AGGTGAGGGTGTTCAACAAGCCTTACTAAAAATTCTTGAAGGAACAGTTGCAAGTGTACC
ACCACAAGGGGGCCGCAAACATCCACATCAAGAATTTATCCAAATTGACACAACGAATGT
TCTCTTCATCGTTGGTGGAGCATTTGATGGAATTGAAACCATTGTTAAAAACCGCTTAGG
CGAAAAAACTATTGGTTTTGGTAAAACTAATTCTGCTTTAAATGAAGAAGAAAGCATCAT
GCAACATATTATTCCAGAAGATTTATTGAAATTTGGTTTAATTCCAGAATTTATTGGACG
CTTACCTGTAATGGCTGCGCTTGATAAATTAACGAATGATGATTTGGTTCGAATTTTAAC
AGAACCGAAGAATGCCTTGGTGAAACAATATCAAAAATTATTGTCTCTTGATGACACTAA
ATTAGAATTTGAACCAGAAGCATTAAAAGCCATCGCAGCCAAAGCCATTGAACGTAATAC
AGGCGCACGCGGACTTCGTTCAATCATTGAAGAAATTATGATGGACGTAATGTTTGATGT
TCCTTCAGATGAAAGCATTGAAAAAGTTATCATTACTAAAATGGCCGCTGAAGGTACCGG
TAAACCAACAATTATTTATAACAAAAAAGATAAAGAAGCTGTATAAGATTGAAGCTGAAA
ATAGCTCTTTCGGCGGATCTCCGAAAGAGCTGTTTTTGTTAAGCTTTTGAATGAAAGACT
GAATAGAAGAACGGAGGAAAACAATGAACGTACATAATGCAGAAATCGTGATTAGTGCGG
TATCCCCTAAACAATATCCTGAATCTCAATTACCGGAGATTGCTTTAGCTGGACGTTCGA
ACGTTGGGAAATCATCTTTTATTAATACCTTGATTAATCGTAAAAATTTAGCAAGAACTT
CAGGCAAACCTGGTAAAACGCAAACGCTAAATTTTTATTTAATTGAGGATGCCTTACACT
TTGTGGATGTTCCTGGCTATGGTTATGCCAAAGTTTCTAAAACAGAACGTGCGAAGTGGG
GAAAAATGATTGAAACGTATATCACGCAACGTGAGCAATTACGTGCAGTCGTTTCTTTAA
TTGATTTACGTCATCCGCCGACCCAAGATGATATCCAAATGTATGAATTTTTGAAATACT
ATGATTTGCCAGTTATTATTGTAGCAACTAAGGCAGACAAAATTCCGCGGGGCAAATGGA
ACAAACACGAGAGTGTCATCAAAAAAGCCTTGAATTTTGATAAACAAGATGACTTTATTA
TTTTCTCTTCTGAAACAAAAGAAGGAAAAGAAGCAGCTTGGACAGCAATTGAAAAATTTC
TATAGAAAAAAACAAGCAAAATTACTCTTTTGCTTGTTTTTTTGCTTCTTCTTTTTTTAC
TTCTTGTCGTTGTTTTGCCAGTTCTTCAAGAGGTACTTCTTTCTTTAATGGATCAACGGC
GAAAGAATCGAAGAGTTTATCTAAGTCATTGGAACGTTCAAATTTTAATCCCATTTACTA
AGCCTCCATTCCTTTTTTTATAGTGTAGCACGTTTTTTTTCATTTGGATAGCAACAGAAA
TGTAAGAATTCGTCATAGGTGCACCTGGTGTAATTTCTCGTAACTAAGACTTGCCAAACA
TGAAAAAACAAGCTATTCTTTAGTAAGAATTAGTTAGAAAGAAGGCACTTTATGAAAAAT
CCGTTAATCGGCGGTGTTCGTTTTTATCAACGATTTATTTCTCCAGGATTGCCTGCACGT
TGTCGCTATTACCCAACGTGTTCACAATATATGATTGATGCAATTCATACACATGGAAGT
GTCAAAGGAACAACGATGGGGGTAGCACGGATTTTACGATGTCATCCTTTTGTTAAAGGC
GGCATTGACTATGTTCCGTTGAAATTTCGCTTGACGAAAAATCCTGATGAGACCTATCAT
GGACCGTATACGTATCGAAGAAATAAGAAAACAGAAGTAGAAAAGGATGGATAAATATGG
CAATTTTAGCATTTGATCTTGGCGGTTCTTCCGTGAAATACGGCGTTTGGACAGGCAAAG
AATTAACAAATCAAGGGAGCTTTCCAACACCTGGCTCTTGGGAAGAAATGAAAGCGCATT
TATATTCGGTTTATGCAGACAAAAGAAATGAGTCGATTAGTGGTGTTGCTTTTAGTTCAC
CTGGAGTAGTTGACGAAAAAAGTCAACAGATTTTAGGGATTTCCGCCATTCCATATATTC
ATCATTTTAACATTTATGAAGAATTAGAAGCGTTGTTTGGCTTACCAGTGACTATCGAAA
ATGATGCGAATTGTGCTGGTTTAGCTGAGATATATGAAGGCGCGGCGAAAGGGAAAAAAG
AAGTGCTTTTTGTCGTTATTGGGACAGGAATTGGCGGAGCGATTTTTCGCAATGGTGAAT
TGTACAAAGGCGCTCATTTATATGGAGGCGAGTTTGGACTGAACTTTTTAAGTAATGGCC
AAACATTCAGTGAAATTGGCACAGCTGTCAAAATGGCTCAGCGCTATTGTGAACGAATTG
GAGTCGAAAAACAGGCGGTGACAGGAGAAGAAGTTTTTGAACTGGCACAACGAGGGGATG
AGATTGCTCGCGAAGAAGTCAATAATTTTTATGATTATTTAACACAAGGATTATTCGGCT
TACAGTTTTCTTATGATCCTGAAATGATTGTACTCGGAGGCGGTGTTTCTGCTAAAGAAG
GCTTATTAGCAGAGATTAATCGCCGGATGCTAACGCATTTACAAACCTTTGAATTAAAAG
ATTTTGTTCCAGAAATCGTGACCTGCCATTATCAAAATGATGCCAACTTGATTGGCGCAG
CCGCCAACTTTCAAGCAAAAACGAATTGGGAACTATAAAGAAACAGCCGATTGTTATTCT
CTTCAATCGGCTGTTTCTTTATTTATTTGCCTTGTCATCAGTGTTTTCTTCTGCAGCAAT
CCGCGCTTGAACTTGTTGACGTAAAGCTTCTAGTTCTTTTTCTTTCTTTTCTAATTCAGC
TAAATCTTCAGAAATTTCATGGGCTTCTTCTGCTGGCTTAGGTTGTAAAAAGACGTTTAA
ACCAATCGCTATAAAGGTCCCAATGAATGTATCCAACACACGTTCCATTGCATATTGAAA
GGAATCGCTTTGCGGAATACTTAAAGAAATCATTAAAAGTGTCGCAGTTGCAGAAATGAT
CCCAGCATTGTTATTAATCCCATCAGAAACAACGATGACGATAATGACTAAAAGTGGTAG
TAGCAGTAATTCTACTAAGTGTTGATTAGGAAAATAATCTTGTGCTAATACATAAAGCAA
AGCTAAAAAGCCACCCAATGTGTTTCCAATAATGCGCGATTTTCCAAAAGACAAACTGGT
ATTTAAATCTTGTCTTAGCGAAAAAACAGCTGCTAAACAGGCAATCATAGGTGAGCCACG
ATGGAAAAATTGAAATAAAAGAATACACAGCATGACAGCAATTGCTGTTTTTAACGTTCG
CATGCCTAAACGAAATCGACCCACTATCATAAATATTCGCTCCTAAATAACTTTTCTCTT
TAATGATAACCGAAATAGAGGTAAAATTACTAGAGAAAAGTGAAGAATTATTATTTTTTA
AGGGGAGTATGCATGAAAATTGGTTTACGAACAGTCAAGACAGCCATTAGCGCTGCATTA
GCAATGATTATTGCGGAAAAACTGGGATTACTTTATGCCCCTTCGGCAGGGATTATTTCA
GTTTTAAGTGTTACTAGCACGAAAAAAACATCTGTCATGACAGGAATTTATCGTTTGTTA
TCCTTAGCTTTAGCAACTATTTTAGCGTATATTTGTTTTACTTTTTTAGGTTTTACAGCG
ATTGCTTTTGGTATTTTTTTATTATTATTTATTCCAGCAGCCGTGTATTTTCAATTATCT
GATGGGATTGTTGTGAGTTCCGTTTTGGTAACTCATTATTTAGTCGAAAAAAATCTTTCT
TGGGCGATTATTGGAAATGAGTTTTTATTAATGAGTATTGGTGTGGGACTAGCGTTATTA
GCTAATTCTTATATGCCTGATACAGAAAAACGTTTAAGAGAAGACCAAGAAGTCATTGAA
ACAATGTTTCGTAAAATTTTAAGGGAAATGGCGCTACATTTAAACAACGCTGCAGGAGAG
CGAAATTTGGTCATGCATTGTGCAGATTTAAAAACCTTTATTCGTACAGGTGAGACGTGG
GCCAAAAATCATGCCGAGAATCAATTGCTGTCTACCAATACGTACTATTTAGAGTACTTT
GCGATGAGAAAAATGCAAAGTAATATTCTAAAAAACATGTTGGAATTATTAGAAGATATT
ACTGTTGATGCGCAACAAGTTCGCTATATTCAACAATTATTGGAATATACGGCAGAAACA
TTTGCAGAGAATAATGATGGACAAGAAATTATGAATCGAATTAAGACCGTTTATGAAACC
TATCGCACAAAACCATTGCCGCAAACAAGAAGTGAATTTGAAAATCGGGCGCGACTCTTT
CAGTTTTTACAATTGTTTCAGTCATTCATTCAAGTCAAAGCGGACTTTGCCAAATTACAA
CTAGATAAATAAACAGAAAAAGAAACCTTTTTAAACAGAGGTTTCTTTTTTGTTCTCTTA
AAAATTCAGGCAAGTTCTTTAGTATTCATTGAGAATGTGTTAAACTAATGAGAAAGAAAA
ATAAAAGGAATGACCGCAATGGATAATGCTCAAGTGAAGAGAAAACATTTCCGTTTTCCA
GCTTATGATGATGAACAGGGCGTAAAATTACCAACAGATAATGAACGTAACTTATTTCAA
GATGATCTGATTGGTAAAGCAATGTCTGGTAGCAGAAGAACTGCAACATCTGCCGAAGAT
ACTAGACAAAGCACACCATCCGTCCAACAACCAACAACGAATCAATCAACTACAAATAAA
CAAACACAACAATTAACGGCAGCACAACAAGAGCAATTAGCACGTCATCGTTCTAATTTG
CCAGACTATACAAAACATGCTAGTAAAGCAACGAAAAATAAACAAGCAACGAAAAAAAAT
AATAGCCTTTTTGGGACACCAAAAGGAAATGGCTGGACACAAACGTATAAAAAAAAAGAA
GTCGTAGCGAAACCAAGTAGACCTGCCGCATCACCATTAGTGCAAAAAACGACACCTTCT
TATTTTGTTCCTAAATATATCCCGGCTTCTGTGATTCCTGAGGAACAGGAACCTAGTTTT
ACTGAAGAAGAGTTGCTAAAAGCAATGAAAAAAGATCGTCGTTCATATGTCATTCTTGAT
GATGAACCAACGGCTTTTCAAGTGAAAGATACGGAAGAAGATCCAACGGTGCGGAAATTT
AATATTCCAACCTCAGAACCTGAGATTCCTTTAACTAGACGACAATATCAACAAATCAAA
CCAGACTTAGAACGTTTTGGCGAAGATGCGTTAGATTTACGTTCGCGTTCCCGTTTGAAT
GCCGCAAAGAAAAATGCTAAAAGTCAAACTGCTTATGGGAAAAAATTAGCTAAAGCGAAT
GCTCAAGTGGAGCCGGAAGCACCTGTGACAGAAGAGAAGAAAAAGGGCATCTTGGATAAA
CCATTAAGCGGGATGCTAGAAGATTCAAGTTCTGTATTAGAAAACAGTAAATATTTTAGT
TAAGAGATGAAACTTGCATGTGGATTTGAAACATGTAAGTTTTTTATTCTGTTTTAATAG
TTGATTATTTTTTTGTTTTATACGATAATGAATCTCGTATGATTGAAATTTTTTTAAAAA
AGGTATGTTTTATATAGTGACAGAGAAGAGGATTATAATGGGAAATCAAGAGAACAAATT
ATACCATTTTGTCGGAATTAAAGGTTCTGGCATGAGCTCATTAGCGTTGGTCTTACACCA
AAAAGGCTACAACGTTCAAGGATCAGACGTAGAAGAGTATTTCTTTACACAACGGGATCT
TGAAAAATCAGGTGTCCCTATTTTACCATTTAATGCAGATAATATTGATAAAGACATGAT
TGTTATTGCTGGAAATGCTTTTCCAGATACCCATGAGGAAATCGCCCGCGCCATCGAATT
AGGCGCAGAAGTAATTCGTTACCACGATTTCATTGCTCGTTTTATCGAACCGTACACAAG
CATTGCTGTAACAGGGTCACATGGGAAAACAAGTACGACTGGTTTGCTAGCACATGTATT
AAGTGGTATCAATCCAACTAGTTATTTAATAGGGGATGGCACTGGCCACGGCGAACCAGA
TGCTGATTTCTTTGCATTTGAAGCGTGTGAGTATCGCCGTCATTTCTTGGCTTATTCACC
AGATTATGCGATTATGACGAATATCGATTTTGATCATCCAGATTACTACAAGAGCATTGA
GGACGTTTTTTCAGCGTTCCAAACAATGGCTCATCAAGTCAAAAAAGGAATTTTTGCTTA
TGGTGATGATAAGTATCTTCGCCAGTTAGAATCAGAAGTGCCAGTTTATTATTATGGCGT
CAGCGAAGAGGATGATATCCAAGCCCGAAATATTCAACGAACAACGGAAGGCTCATCTTT
TGATGTTTATCACAAGGATGATTTTGTAGGTCATTTTGTCTTACCAGCATTTGGCCATCA
CAATATCATGAATGCGCTAGGTGTGATTGCTGTGGCTTATTTTGAAAAACTTGATATGCA
AAAAGTCGCAGAAGAAATGCTAAGTTTTAAAGGTGTAAAACGTCGTTTTAGCGAGAAAAA
AGTCAGTGACATGATTATTGTTGATGATTATGCGCACCATCCAGCTGAAATTAAAGCAAC
GATTGATGGCGCTCGCCAAAAATATCCTGACAAAGAAATTATTGCTGTCTTCCAGCCACA
TACATTTACACGAACAATTGCCTTAATGGATGAATTTGCTGAAGCACTGGATTTGGCAGA
TGAAGTATTCTTATGTAATATTTTTGGCTCTGCGCGTGAAACACAAGGCGAGGTACGCAT
TGAAGATTTAGGTGAAAAAATTCAAAAAGGTGGACAAGTAATTACCGAAGATAATGTGTC
ACCTTTACTAGATTTTGAAAATGCAGTGGTGGTCTTTATGGGTGCTGGCGACGTTCAGAA
ATTTGAACAAGCTTACGAAACATTACTAAGTAACACAACTAGAAACGTTTTATAAGAGAA
CATAAACAAAATCGGGACAGGGGTATCTGGCTTCAAAAAATAAGAAGCTGCTCCTGTTCC
GTTGTTTTTTTTAGAATGCTAGCATGGTAGATAAGTTGGTTTTGTTTAAACATCCTTTAA
AGACTACTTTTTAGCTTGCCTTTTAAGTACATTTTGGTACAATTATCTTATCAATAACGG
AGGTGTACTAATTTGAATATCGGAAAACCGAGAAAATTAGGCAAAACCATCGAAGATATC
GAAGAGGGAGATTCGTTGTCCTTGACAGAGTCAATTGAAGACAAGGACTTATTACTTTAT
TTGGGCTTGACCAATGATGCGAATCCTTTATATATCCAACATGATTATGCCCAAAAAACA
GAATATGAAAAACCAATCGTACCATCAATTATGCTGATGGGAATTATCACTAGTGCGATT
TCTAAACATTTACCAGGACCAGGTTCACATGTTGTGAATTTCTCTGTGAACTTTGTGGAA
CCCGTTTTTCATTACGAAACATTGACTTTCCAATTAGAAGTAATCAAAGTCGACAAAATG
AAAGATGTGATTACCATTTCAGTTGAGGCTGTTAATGAGCAAGAAAATCGCGTGTTAGAT
GCAGTGGTGATGGTTCAACCACCCCAAGTGACGATTGATGAACTAACAGAGAAAGAAGGG
ACTTTAACTTATGAATAATCAAGAGTATATCCAAACTGGCACAGGTTTGAATAAATTTTA
TGCCAAAATTTACGGATTTTTAGCGTTAGGAATTGGTATTAGCGCAATCATGGCTTATGC
AATGACAACTGTCTTTTTACCTGTTCTAGCTACTTTATTCCAATCAAGCTTAGCTTTTTG
GATGATTTGGCTTGTTGAAATTGGCTTAGTTTTATATCTAGGCGCAAAAGCACAGAAAAA
TCCAACCATTGCGATTGCAGGATTTGTTGCGTATGCATTATTAAATGGTGTCACTTTATC
CGTGACGTTATTAATGTATACTGGTGGAACAGTGGCCGGCGCATTTTTAAGTGCAGCAGC
TACCTTTGGCGCGATGTCATTAGTAGGTGTCTTTACGAAGAAAGACCTATCAGCAGTTGG
TCATGCCGCTTATAGTGCCTTAATCGGAATCATCATTGCGATGTTGCTAAATATGTTCCT
TTTACACAGTAATGCTGTAGAATTCTTTATTTCCATTTTAATGGTCCTAATTTTCTCAGG
GATTACTGCTTATGATAACCAACGTATACGCCAAGTCTATGCGCAAACAGGTGATCAAGC
AGGTACTGGGATGGCCGTTTTCTTCGCATTACAATTATACCTTGACTTCATCAACTTATT
CTTAGCTTTCTTAAGAATTTTTGGTAAAAACAACTAACATGAACGTAAAAGAGGTCGGGA
CAGAAGCGTTTAACTCCGAGAAATAAGAAGGAATTTCCGAAAATTGTTCTTTAATTTTTG
GATAATTCCGGCTTATTTCCGAAGGAGTTGCTTCTGTTCCCGCCGTTTATCAGTTTTTGA
GCGTGGAGCAAAAATCCAAAGTGATTTTTGTCCCACGCTCTTTTTTTAACCCATTCCAAT
AGCGAAATTCAACAGTTTATCGGAGTATGTTGGGTTTTCTAAATCGGTTTTCATTGTTTC
GTTCAGTAGACTGAGCTGATCGGTAATGATGCCATCGACGCCATAAAAAATCATTCGTGT
CATAACATCTTCATCATTTGCTGTCCAAGCATAAACCTTTTTCCCATCATGATGAGCGGC
ATTTACAAAGTTACGATTCATTGTACTGTATTCCATAGTAAAAAAGTCAACTGGCATTTT
AGGCGGTCCCACAATGTTGAAAGGAATAACGTAGCCTACATAAAAGCGTGGTTCTTCTTT
CTTTAAGGCCATCGCCGTATCATAGGTTAAGGTATGAAGGATATGGCCGTTTTCAAAAAT
ATTTTCACGGTATTGTTTGACAAAGCGCTGTACTAAATCAGGGCTATCTTGAGGCGTGGT
TTTGATTTCAATTAATAAACGTTGTTTTAATTGATTGGCTTTGGCTAAATAATCATCGAA
AGAAACCATTTTAGCAGTTTGACCATTTTCTGTGACATTCATATTCGTTAATTCTTTAAG
TGTTAATTGATTCGGTCGTTTATTAACGCCCGTTAACGCCCGTAAATTAAAATCGTGCAT
GACAATAAATTGATGGTCTTTGGTTTCTTGAATATCCATTTCAACATAATCAGGTTTTGC
CTTATTGGTCTCGATTAAAGAGTCCAAGGTGTTTTGAACGCCATTGTTACCATTAACACC
ACGATGGGAGATGGTAACCGGTTTTCGGTCAGGTGTATGACTTAGGTAATTCGTATTATA
GGTGCCTACACCAATTCCGAAGATGATTGCAATCAAACAAAAAAGAACGACTCTGAAGGT
GGTCCATTCTACCCGAACCTCTGATTTCGGGGTGAACCATTCTGGCGTGTCAGGCAAAAT
CCCTTCATCTTCCATATCATCAACAATAATGTAAAAAATAGCAACACTAGACAACACCAA
GTTTAAGAGCATCATAACCTGAAGGAGTGTCATAGCGATGACAGCGCTAGGTAAAGACCA
CTCAGGTTTAAACGTTTCGACTGCGGTTTGACCTAAAAATATCAAGAAATAGCCAGCCGT
AAAAATCCCTAAAACAGTTCCTCCAATGATAATAAATTGCCCTAAAATCTGGAAAAAGCG
CCGCTTTGTAATTTGCCAACTACGTTTTAAAGACTCACGAAAACCAACATCACGTAAAAT
CAACTCTGGAAGGGCAAAAGCAAGTCGAATCGCTAAATATAAGATAATCAGTTCTAACAA
TACGAAACCAATAATAATAATGACGCGATTTGCAAAAATAAAATCTAAGATAAAGGCTGG
AATCTTAACTCTTGTTAATAAATAAGAGCGGAAGGTTAACCCACTTAATGGTAAAATCAA
AAAGAAATATGCCAGGAAAAACAGAAAGGTAATTCCTCGAACTTTTTTGATCTGAAGCAA
GGTGCCGTGCAATAATTGCGTTAGAGTAATTGGTTGCTTTTTCTTAATAAAATAGACACT
AAGCAATAAAAAGGTAAATTCAAAAAAGAGCGCCAGTAAAATTAACAGCCCAATTAGTAG
AAAAGTCAAAAGGACATAGGGATGTTGCGTAGCAATTGCCCCTAAGTTATCGTAGGAAAT
ATAATCAATCCCACCTTCTTTGAGTACCAATTTGGACAAACTTGTCAATAAAGGCAATAG
AACGAATAACATAAATCCGTGCATCAAGAGCACATCGCGAAAATACGCCGTTGTCCCTTT
AAGAAAATCTAGCGTATTCACAATACTATTTTTAAAATAACTAAACATCAAAAGTCCCCC
AGTTTCTACCAAAATTCCATAATAAAAGGACTAAATCAAACTGACACAGGCAGAGTTTTG
ATTTAGTCCGTTCGCTTTTTTATTTATTTTACATTCCCAGTAAGCTAGTTAAAAATGTAC
CGCCATAAATTAACGCAAGACTATATAAATAGATAGAAGCAGGTTTTGCTAATAAAATAA
TCAGAGTAAATTTTTTCACAGACATTTTTGTTAAACCGGCCATTAAACAAAGCGCATCAT
CCGGTGCAATCGGGAAGAAAATTGCTAAAGCAAACAATCGTTCAAAACGTTTTTCATTGT
CTAACCAACCGATATACTTGTTATATGTTTTATCACTGACAAGGCTCATAATGAATGGTT
TCCCATAATTACGACCTAATAAGAAAATGATAATAGAGCCAAGTGCAATACCAACGTAAT
TATAGACGAAGCCCATTGTTGGCCCGAAAATCAAGACCCCTGCAGCACAGCTAACACCAC
CAGGAATAATCGGAATAACCACTTGAATAATCTGAATTAACATGAAAATAATCGGACCGA
GAATGACAGATTGCCCTACTAGTCCTCTTAGTGCATTGATGTCCTTGAAGACACCTAATC
GGATAAAATAGATGGTTGCAATTATGGTTGCAACAATGCCCAAAATGGAAATAATATTAA
CAATTTTTCTAGATAGGGTAACACTCACATTTCTCATCTCCTTTAGTTATACTCATCGTA
CTTTTAGTATATAACTTTTTATCAATAAAAAACATCGTTTGTTCTTTCTGCAAACGAACA
AAGTTGTAAGATACACATCATTTGATAAGTTTATTATACAAAAAAAGAGACAGAAAAGAC
ATCCTACTTAAGACCCATTCTGCACTAATCTTTCGAAAGAGAGTAAAAGAAACGAAAGTG
GCGCATTTTTTAGTAATATTATAGAGGGGCAAAGAGTGAAATTAAATTTGCATCCACGTC
TTTAATGATTGCGTATCGTTGGCCCCAAGGTGCATTCCAAGGTTCTTTAAAAACAATGTA
ACCAGCTTGGCTCATTTTTTTCACGGTGTTATCAACTTCTGCGGCCGTTTCACAAAGAAA
AGCAAGTTCGATTTTATCGCCTTGCTGGCTAGGCGCAAACCCATAGACACCAGTAATCAT
TTGTAGTGAATTTAAAGAAATCCTGACGCCATTGTTTTGTAATTCTGTGTAATCAGGCGA
AGCTTCTTCCAGCACGTTAAAACCTAGCGTTTGGTAAAAAGAGAGTGCTTGTGTCATATC
GTTGACGATAATACCGACCATATCTAACTTCATCCTCATAACCTCCGATCTATGATAAAA
TAAGTGTAAGGGATTTTTTGGTAAAAACCAAACGATTTATAGCGAAAGTGCTTAAAAAAT
TAGAATGTAACAGTTTACAACGAAGAATAAGAAGACTATAATTATGTTAACTATTTTTAG
GTGTGCCTAAAAGTGAAATGTGTGAACAAGATAGATTGAGGGATGTTGGATGAAAGAAAA
GAAAACGGAAAAAATGCTTAATTATGCAAATGGACCTAGTTTAGAAGAGATAAATAATAC
CGTCGAGGTACCTAAAAACGCAAGCTTTTGGCGAACTTTGTTAGCCTATAGCGGACCTGG
CGCTTTAGTGGCTGTTGGTTATATGGATCCAGGAAATTGGATTACGTCAATTGCTGGCGG
AGCGGAATATAAGTACACGTTACTTAGTGTGATTTTGCTTTCTAGTTTAGTTGCCATGTT
ACTACAAAGTATGGCTGCGCGCTTAGGAATCGTGACAGGAATGGATTTAGCTCAAGCGAC
TAGAGAGCATACAAGTAAACGAACGGGCGTTGCCTTGTGGGTGGTGACGGAGTTAGCCAT
AATGGCTACAGATATCGCTGAGGTAATTGGTGGTGCCGTTGCTTTGCAATTATTATTTGG
TTTTCCATTATTAATTGGTGTGTTGATAACAACGTTTGATGTTTTATTACTGTTGCTACT
GACAAAGTTAGGCTTTCGCAAAATCGAAGCAATTGTTTCTTGTTTAATTGCAGTCATCTT
TTTTGTTTTTGCTTATGAAGTGGCATTAGCAGATCCAAATGTTGGTGAAGTATTACGAGG
TTTTATTCCAGACACAAAAATAGCGACAGATAAATCCATGTTATTTTTAGCCTTGGGGAT
CGTTGGAGCGACAGTCATGCCCCATAACTTATATTTGCATTCTTCCATTGCGCAAGCACG
GAAATTTGATCGTAACGATGATGTTGAGAAAGCCAAAGCAATTCGTTTCACTACTTGGGA
TTCAAATATTCAATTAACTGTTGCTTTCGTCGTAAATTGTTTGTTGTTAATTTTAGGAGG
AGCATTATTTTATGGAACCAACAGTGAATTAGGTAAATTTGTTGATTTATTTGATGCTCT
GAAAAATCCAGATATTGTTGGTAATATTGCTAGCCCAGTGTTAAGTATTCTTTTTGCAAT
TGCTTTACTGGCTTCGGGTCAAAATTCAACGATTACAGGTACGCTGTCAGGACAAATTGT
AATGGAAGGCTTTATCCATTTAAAAATGCCGTTGTGGGCACGACGAGTGTTAACTCGTTT
GTTAGCAATTGTGCCAGTCATTATCTGTGTCATTATTTATGGCGGTAGCGAAACGGCTGT
TGAAGACTTGTTACTTTATACGCAAGTTTTCCTAAGTATTGCTTTGCCAGTGTCGATTAT
TCCTTTAACGATGTATACAAGTGATAAAAAATTAATGGGCCAATTTGCGAATCCAGCGTG
GGTGAAATTTTTAGCTTGGATTATTGCTATTGCCTTGACGTTATTGAATTTATTTTTAAT
TTATGGCACATTAACTGGTTTAACGAATTAATAAAAACAAAGGCTGACTAGAAAAGTTAG
CCTTTGTTTTTTCATAGAATTTGCGCGTAAGAAATGGTAGAATAGGAAAGATGAAATACA
AGGAAGAGAGGCTTTCACGTGACAGATTATTTAAATGTAGGAAAAATTGTGAACACACAA
GGAATCAAAGGAGAAGTTCGAGTCATTTCGAAAACGGATTTTCCAGAAGAACGTTATCAA
AAAGGGGCTATGTTACTACTATTTCAAGAGAAAAAAGCACCAATTGAATTGGTCGTGAAG
TCCCACCGCAAGCATAAGAATTTTGACATTTTAAGCTTTGAAGGACATCCAAATATCAAT
GATGTTGAAAAATATCGTGACGGTATTTTAAAAGTTGCAAAAGACAATCTCGCTGAATTG
GCAGAGGACGAATTTTATTATCACCAAATCATTGGTGCTACTGTTTACGATGAAACCGGC
AGTGAACTGGGAAAAATTAAAGAAATTTTATCTCCTGGTGCGAATGATGTGTGGGTCGTC
CAACGACCAAAGAAAAAAGATTTACTTTTACCGTATATTGAAGGCGTTGTTACAAAAGTC
GACGTCGAAAATCAACGGATTGATGTGGACATTCCAGAAGGATTGATTGACGATGAGAAT
TGATGTATTAACTCTTTTTCCTAGAATGTTTGAAGGACCAATGGGGGAATCAATTATTGG
GAAAGCTCGGGAAAAGCAGTTATTAGAATTGAATGTCTCTAATTTTCGCGATTTTTCAGA
TAACAAACACCAAACGGTCGATGATTATCCGTATGGCGGTGGCGCGGGGATGCTTTTAAA
AGTACAACCGATCTATGATAACCTAAAGGCAATTGAAGAAGAGACAAACCAGCAACCAAA
ACGGGTCATCTTATTAGATCCAGCAGGAAAACCGTTTAATCAGAAAATGGCCGAGGAATT
TTCACAAGAAGAACATTTAGTTTTTATTTGTGGACATTATGAAGGCTATGATGAGCGAAT
TCGCACGATGGTCACAGATGAAGTTTCATTGGGGGATTACGTTTTAACAGGGGGCGAATT
AGGCGCAATGGTCATGATTGATGCGACAGTCCGTTTATTACCTGATGTCTTAGGTAACAA
TCTTTCTGCACAAACGGATTCACATTCCACTGGCCTATTAGAGCATCCACAATATACCAG
ACCTGCTATTTTCAACGATATGGAAGTCCCTGCCGTGCTAACGAATGGTAACCATAAATT
AATTGCAGAATGGCAACTAAAAGAATCATTACGACGGACCTTTTTACGTCGACCTGACAT
GTTGGAATCAGTAGAAATGACGCCTGAAATGTTGAAGTTATTAGAGGAAATTAAACAAGA
AGAGCAAAAATAAGGGAACTTTCAAGAAAATTCTCTTTACAGCTTATTTTGTCTGTGGTA
AACTAATTTGGTGAGTGCAATGCGCTCTAACTATTACAATATTCCGCTGTGGCAGAAGTG
ACCATAAGAATATTTGGGAATAAGGAGAAGGATAAAATGAATCCATTAATTCAAGAATTA
ACACAAGAACAATTACGTACGGATATTCCTGCGTTCCGCCCTGGTGACACTGTTCGCGTT
CATGCGAAAGTAGTCGAAGGTACTCGTGAACGTATCCAGTTATTCGAAGGTGTTGTAATT
AAACGCCGTGGTGCTGGAATCAGCGAAACTTACACAGTACGTAAAGTTTCAAATGGTGTT
GGTGTGGAACGTACATTCCCATTACACACACCACGTGTTGCTCAAATTGAAGTGGTTCGC
TACGGTAAAGTACGTCGTGCAAAACTTTACTACTTACGCGCATTACACGGAAAAGCAGCT
CGTATCAAAGAAATCAGAAGATAAACACGGAAAACTTCCTTGGAAATCTGAAATCTGTGA
AAAGTCCTTGTATATCAAGGGCTTTTTCTTTTTTCACTATCACAGTTTTAAGCCTCAATT
GGCTATTTTGGATCATTTTTCATTCATATTCCATTAAATTGCCCTAGATTGTCCGATTTT
GACTATCAGTGTCGTCAAAATAGGGCAAAATTTCGTAGTCAATTTGACGACAAATTTAAT
ACGAAAAATACCAAAACATTTACCGAATTTAGCAACTTCTGAACCCGAGTTACTAAAAGG
GTCGACTTTTTTCGAAAAAGCCAAAACATGTACTTTTCTACTAAAAAGTTGATGTGATAG
GATTCTATCTAAATAATTTTTAGGAGTTTTTATCGTGAAACAAGATGATGGACGAATCGT
ATGGAAGAATCTAAGTGATCTAAAACTGATTTTGTTAATCAATCAATTTATCGAAAAACA
CGAAATAAAATCTAGCCGTCAATATCATAGGAAATTATTAGAAAATCCCAATTCTGCACC
AAGTATGTGGTTTATCAATCAAAAATATGGTTCATGGAAAAACTTATTAGTTAGTCTTGG
GTGTGATAATGGAGAATATGGGAAATGGGCAAAAATATCAGAAAAAGATTTATTGAAAAT
AGTAGAGTCTTTTATCACGGTTGAGAAAATAACTTCTCAGCGTATGTATGAAAAAAGATC
AGTAGGAAAAGACGTTCCTTCATTGAGTACATTAAAAAAGAGATTTGGAGATATAAGGTA
TCTATTTAGAAAGAATACAGAGAAGTCTTCTTTTACTGATTTTGAACTAATGATTGAACT
AAGAAATGAAATAGTCCGATTAAAATTACAGGATGATTTATCAATGACGAAATTTCGAAA
ACTAGTTCAATCACCAAAGTTACCATCAGTTGATACAATAATGAAAAGAACAAATAAAAA
TTGGGAAGAGTTGATGACAGAAATAGGGTTTGACTATCGAAAAATCAAAATCAATAAGCA
GAGAAATAACTTATCTAAAAAGAAGAAAACTAAATAGTAAAACTCTAGACTAGACGTTCA
AACTAAAAAGTTGAACGTCTTTTTTATTACCTAAAAACGAAAGGGGATTTTATTTTATGA
TAAAGCCGATATTTAAAAAATGGCGATTGTTTGCGGCTTTAGCTTTATTAGGTCAAACAA
TTGTAGGGGCGATTGATCCTATGATTGTCTTTGCTGATGAAATTGCTCATCCACAAACAG
TGACGGTTGAATTAGATTTAGCGCATCAATATGTTGTTGAAGGAACTTTCAGTGACGGTC
GTCCAATGTCAGAAGTCACTGTTCCACATTATGCTGTGTACAACGGCGTGAAACAAGATG
TTTTCTGTATTGAGCCAGGAGTCCCAATTGACAATGAGTTCACGCCGGGTTATGAGAAAA
ATCCATTGCCTGATATGCCAGAGAAAGCGAAACTAGTTTCCGTTCTATGGAAAAAAGCCG
GTACAGATGTAGATACTCATATTGTGGCACAGAAGATGATCTGGCAAGAAGTTAATGGGT
ATACCCTTCACTCAATCAAACGATTGAATGGTAGTGCCGTAAATATCGCAGCCATTGAGG
CAAAAATCAATCAAGCCATTGCCGATTATCAGAAGAAACCAAGCTTCCATAATAGTACGG
CTAAAATAGTATTAGGGCAATCGACTACTATGACGGATACGAATAATCTGAATTTGTCAG
AGTTTGATGAAGTGGTGGAAAATACCGCAAACATTGATTATCGTGTGAATGGCAATCAGT
TGATAATCACCCCAAATGCCAGTTCAAAAGAAAGTGGTGTGCTGACGCTTAAGAAATCTG
CTGGCACCGGAACACCTGTCGCCTATAAAAAGGTTGGCCAACAAACCCTGATGGCTGGGG
CGATTGATAAACCGAACACTTACACGGTCAAAATTGATGTAGAAACCGAGGGTTCTTTAA
AAATCAAAAAAGTTGATAAAGAATCAGGTGCTATTGTACCAGGAACGGTTTTCCATTTAG
ACTTTGGAAAAACTTTACCTGCAAAAGACGTGACTACTGACAAAGAAGGCATTGCTACAT
TGGATGGGATTCCTCATGGTACAAAGGTAACCATTACCGAAAAATCGGTGCCGGCGCCTT
ATACGATTGATACCATACCCATGACTGCTACGATTAAAGCAGGCGAAACCATTTTTATGA
TTTCAAAAAATACGCGGGAAAAAGGTCAAATCATTCTGGATAAAACCGGGATTGAAACAG
GAAGTGATCTTTGGAACGACAATTACTCTTTAGCTGGAAACACGTTTGCTATTCGCAAGG
ACAGTCCTACTGGTGAAATTGTTCAAGAAATGACCACGGATGAAAAAGGTCATGCAGAAA
CACCAAAAGAGATTGCTAATGCATTGGAATTGGGAACTTACTACGTGACCGAAACCAAAG
CATCTAATGGCTTCGTGAATACCTTTAAAGCAGTAAAAGTCGAATTGAAGTATGCCAATC
AAACCGTGGCCCTTGTGACCAGCAATATCAAAGGGCAAAACCAAGAAATTACTGGGGAAA
CAACTCTGATAAAAGAAGACAAGGATACTGGAGATAAAACACAAGGCAGGGCAGTCTTTG
AGGGGACTGAATATACCTTGTTTACTGCTAAGGATGGAAAAGCGGTTAAATGGAGTGAAG
CTTTTAAACCAGAATTGGTAAAGGGAACGAAAGCTTCTGATGAAACAGTGACTCTGGCTT
TAGATGAAAAGAATCAAGCTGCCGTTAAACACTTAGCCATCAACGAGTACTACTGGCAAG
AAACCAAAGCACCTGAAGGATATACCTTGGATGAAACGAAGTATCCTGTTTCTATCAAAA
AGGTAGATGATAACGAAAAAAATGCCGTGATTACCCGAGATGTTACGGCAAAAGAACAGA
TTATTCGTTTTGGGTTTGATTTCTTCAAATTTGCCGGATCAGCCGCTGGCACTGCCGAAA
CTGGGTTTAATGACTTAACCTTTAAAGTGTCGCCATTAGAAGGGACCAATGAGATCACAG
GTGCTGAAGATGAAGCAATCACAGCTTATAATGAGCAATTAGGCTTTGATGGCTACGGAA
AGTTTGAAAATCTTCCTTATGGGGATTATTTACTTGAAGAAGTAGAAGCGCCAGAAGGAT
TTCAAAAAATTACGCCATTAGAAATCCGTTCTACTTTTAAGGAAAACAAAGAAGACTTTG
TGAAGAGTGAGTATGTCTTTACCATTACCGAACAAGGCCAAAAGCAACCAATTAAAACGG
TGACCGTTCCTTACGAAAAGCTGACGAACAAAGCATTTTCTGTTAGTTTGAACCGTTTGA
TGCTCTATGATTTGCCTGAGGAAGAAGATAGTTTGACTTCTCTTGCAACTTGGAAGGACG
GAAATAAAAAATTGAATACCCTTGATTTTACCGAGCTAGTTGATAAATTGAGATATAACT
TGCATGAAATCAAAGAAGACTGGTATGTCGTAGCTCAAGCCATTGATGTGGAAGCCACAA
AAGCTGCCCAAGAAAAAGACGAAAAAGCCAAACCAGTGGTAATTGCCGAAACAACGACCA
CTTTGGCGAACAAAGAGAAAACAGGTACTTGGAAAATTCGGCATAAATTAACGACCGAAC
AAGTTTTGGATAAAACTATCGTCTTGTTTAACTATGTGTATGAAAACAAGGAAGCTTTTG
AAGCAGGCGATGAGCCAGTAGCGAAGGATGCTAGCTTGAATAATCAAGCCCAAACTGTTA
ATTGTACGGTGGAACGTCATGTTTCCATCCAAACAAAAGCCCACCTAGAAGATGGTTCTC
AGACCTTTACTCATGGTGATGTGGTGGATATGTTTGATGATGTATCGATTACCCATGATG
TGCTGGATGGATCAAAAGAGGCTTTCGAAACAATTCTGTATGCACTACTACCGGATGGTA
CAAACAAAGAAATTTGGAAATCAGGCAAGATTGATTATGAAGTAAATGATAAAGAATTTA
CCAAAACTATGCTTGCGGAAAAAGTAGATACCGGAAAGTTTCCAGAAAGTACTAAGTTTA
CTTTTGCAGAAATCAATTATGATAAAGATGAGAATATCAATGGGAAACACAATGAGGATC
TAAAAGAAAAAAATCAAACCTTAACGCCCAAAAAAGTTCCAACCACACCACGTACGCCGA
AACAACCGGAAACACCAACTGTTCCAAGTGGCTATCAAGAATCTAGTCCCACAGTGAAGA
CATTCCCTCAAACTGGGGAGAAAAATTCCAATGTTTTACTGTTCATTGGTTTTACTTTGA
TTTTTGCGACGGCGGGCTATTATTTCTGGAATCGCCGTAACTAAGGTGATGAGATGATAC
AAGTAAATCCTAAGAACCAACGTGCGCGACCGCCTCCTAACAAAGTGGTCGCGCTATTTT
TGTATCCAAAACTAACAATGAAAAGAGGAAAAGAAGATGGAATTGAAATTTGTTGTGCCA
GATATGGCCGAAACGTTTGGAAAGTTAAGTTATGCCGGTGAAGGAGAAATTTTAACAGAA
GGATATGGACGGAATACTACGGTGATTGGTCGCAGTTACCATCTATACTCCAGCAAACAA
CGGGCCGATGATATTGAGGTGGTAGTAGCTGCGGAAGCCGGTGAAAAGGATTTTGATCAA
GACCAACCGCTAAAAGCCGTGAATCCCCATTTGGTTGCCAAAGGCTATGAGATTGAAAAT
CGTGGGTTTACTGATTACGTGTTGTATGTTGATGATTTAGTGAAAGAATAGGAGGAAAAG
AAGATGAGATTAACAGAAGGTATTGTCGTAGATTCAGTATTAACATTTGGAAAGTTGCGT
TTTTCCGCATTACGCCGAGAAGTACGGAAGCAAAATGAGGATGGAACGGTTAGTAATGAG
GTAAAAGAACGAACATATAATTTGAAATCCTCTGCACAAGGGCGAATGATTCAAGTTAGT
ATCCCGGCTAATGTGCCCTTACGCGAGTTTGCTTATGATGCAGAGGTAGAGTTGGTCAAT
CCAATCGTGGATACAGTCGCCAATTATGTTTTTCGAGAAGGAACTACTGTCAATTGGTTT
ATTAAGGCAGACGATTTAGTCTTGAAACGACAACCAAATCAAGGAAATTCTACGAACCAA
ATTGAAGGAAAGAAATAGGTGAAGATTATGGAAATTAATGTTGAACATATTTTAGATTGT
CTCGATCAATATGGAAAAGGTGAGTTAACTGAGGAACAACTCGTTAAAGCATTAACCTAT
GATGAAAAAATGTTTCTGATTATGCATCAAGGTTTACTTGGAGAAAATAGCGACAGTGAA
GACGACTTTGATGTACAAGACTGGTTAGAAGAAGAAGAGTCCTTCTTTATGGTTGTCGAA
GTAAATGAAAACTTATGTCGGCAGGCAGAATCCGTCTTGGAAGAAATCGGTGTGGAGATG
CCAGATGCCATTGAAGGCTTTTTAAATCAATTGGTTGAAAAGAAACAATTCCCCGTAGTA
ATAAATGGCTAGCATAACTATATGAAAATGCCCAATGAAATCCTATCGGGCGTTTTTTGA
TCGGAGGTGGAAACCATCAAAATGTACAAAGAACATCGCATACGTGCAAGAGATCAGCAT
TTGGTTTATCACTTTATTCTTGGCTGGCTAATTGCTTTGTTAATCAGTTGGATGGGTGTC
TTTTATTTTCAAGAGTTTAGACAATTTGATATTTCTAGGGTATCACTTTCTACTATTGAA
ACTGTTTGGTCCATGAAGGAGTTAATCTGCTTACTTGGAAGTCTCGGTTTTTCAGGAGCT
ATGCTGTTGCTTTATATTCACTTTTTTCCTGATCATTGGCGAAGCTTGTGGCATCGGCAA
AAACTAGCTCGGATGATTCTAGAAAACCATTGGTATGAAGTGAAACAAACTCAAAGTGAG
GGCTTTTTCAAAGATTTAAATAGTAGTCGAACCAGAGAGACTATCAGTTACTTCCCCAAA
ATCTATTATCGAATGAAGGAGGGTTTACTTTCTATTCGCGTTCAAATTTCACTAGGGAAA
TATCAGGAGCAGCTATTGAAGTTGGAAAAGAAGCTAGAAAGTGGATTGTATTGTGAGTTA
GTAGAAAAGGAACTCAAAGACTCCTATGTGGAGTATACTTTACTGTATGATATGATCGCC
AATCGAATTGGGATAGACGAAGTAGTGGCAGAAAATGGGACTCTGCGATTGATGAAAAAT
CAAGTATGGGCTTATGATTCTTTACCCCATATGTTAATCGCTGGTGGCACAGGTGGGGGG
AAGACCTATTTCTTCCTCACCATTATCGAAGCACTATTGAAGTCAGATGCAGAATTGTTT
ATCCTCGATCCCAAAAATGCAGATTTAGCTGATTTAGGTACGGTGATGCCTCACGTATAT
TCTCAAAAGGAAGAAATTTCTGCTTGTGTGGAAGATTTTTATGAACGCATGATAGCTCGT
AGTAAGGCAATGAAAGAAATGCCCAACTACAAACCAGGAGAAAATTATGCCTATCTTGGA
CTTCCACCAAACTTTTTAATCTTTGATGAATACGTGGCTTATATGGGTGCGAATCGTTTT
CCTACAAGCATCGAATAGATGTGAAATGGAAGCCTATTGAGATTATCAATAGTGACAACT
AATGTTTTGAGAGATGGAATGAAAGCCTTCAAGTTGAGCTGAAACATCTCCGCTAATACT
CCTACATGCTCTAATCAATGAAGTAGATTGGTTTTGGTATGAAGCTAGGTGAAGTCGTCT
GAAATCTGCCTAAGTGTTTGAGCATAAGGCTGACTATAGGGCGGGCGGCTGAAAAAGATA
ACTATGGTAAGAATGTCTGAAAATGACTGACGAATCTGCGAATGTACGGGTCTAAAAGGC
TGATCTTGTCGAAAGATAGGAACATACGGACGTATGGTGAAATACCGACGAGTAAGGTTC
CATGATATGAAAATCGGGATAGCTAACGAAGAAGCTATAATTTCACAGGCTCATAGTAGA
TACCTAAGGTTATACATGATAGCTAAAAACATTGGAACGATGTAAGCAGAAAACTATCAA
ATAAATGACTACTTCTAGATAGGTGCATATAAGTAATAACGAAATTGCTTTGTTTCTGTG
AAAGTAAGGGCACAGTACCGATGAAGCGTCTAACAAACGTGGAGGGATAGCCCTAAGTCT
ATTTAATAACAATGAATGTTGAAACAGATGAAGTTCAAGGATCTGGTAAGAACGTGGGGA
AATCCGTTATGGAGGTGCCACGCTTGAACACAAAAATACGTTACTGGGAATATTACGATC
TACAAGAAACATTCGATCAGCTATTTACTCAAAGTAAAAACGGGAAAAAGTTTTATCAAT
TATACGAGTTAATCATTTCTGAAAATAATATTCTTTTAGCATACCGCACTATCAAGGCAA
ACAAGGGGTCTTCGACACCAGGAACGGACTCCTTCACAATTGATAACTATAAGGAAATGA
ACCAAGCAGAGTTTATACATCTTATTCTCAGTCAGTTAGAAAATTACAAACCAAAATCCA
TAAAGCGAGTAATGATACCTAAACCCAACGGCGAGAAACGCCCATTAGGAATTCCATGCA
TGATTGATCGAATTATCCAACAGATGTTCAAGCAGGTACTGGAGCCAATATGTGAAGCAA
AGTTTTATGAACATAGTTACGGGTTCAGACCATTGAGAAGTGCAAAACATGCTCTAGGTC
GCATTATGTATCTCATAAACATCAGTAAGATGCACTATGCAGTAGACATTGATATCAAGG
GTTTCTTTGATAATGTAAATCACCGTTTACTGATAAAACAATTATGGAATATAGGAATTT
GTGACAAACGAGTCTTAGCTATTCTTTCAAAATCTCTGAAATCACCCATTCAGGGAGAAG
GTATTTCGAGCAAAGGAACGATCCAAGGAGGTATCATTTCTCCACTATTATCTAATGTTG
TTCTAAACGACTTAGACCATTGGGTCTCAAAGCAGTGGCATACCTTTGAAACAAAGTATC
CCTATACGAAAGGTTACAATAAATTTCGTGCTTTAAGAGATACAAATCTAAAGCAAGGCT
ATATTGTCAGGTACGCAGATGATTTTAAAATCATGACTAATGATTATCCGTCCGCATTAA
AATGGTTCCACGCTGTCAAGCTCTACCTAAAAGACAGGCTTAAATTAGATATCTCCAATG
AGAAGTCTAAAATCGTCAACTTGCGTAAACGCAAATCGGAATTTTTAGGATTCACCATTT
GCGTGAAACAAAAGGGGAAAAATGGGTTTGTAATTCGCATATTTCTGACAAAAAGAAAAA
TCAAATTAAAAAAGAGATTAAACAAAGAATTAAAGATATTCAAAAGAGCCCTACAGCACA
AAATGCTCTCCTATTTAATGCTCTAGTGCTTGGTGTTCATAATTATTTCAGGTATGCCAC
TCATATTAACTTAGATTTGAATAGGATGAACTACGTTCTTTCATTCACTACGTATAACCG
ATTATCAAATTGTAGTACAAGATGTTATCCCAACAAAGCTTCCCCTACTTACAAAAAGTT
TTACTCGACAACGATGAAAACGTATAAAGTAGCCGGAGTCTATTTGTACCCTCTTTGCGA
CGTATCTACAAAAACAATTTACGGATTTAATACGGAAGATACACCGTTTACCCCGTTTGG
TCGTCAAAGGTTGGAGCACAAAAGCTTACAGTCTCTTGTATACCAAGAATTAAGAAAATT
GATGGAATCGAAAATACTGAATAGAATGGTTGAGTATTTAGATAATAGAATATCTCGTTA
CTCAATGAAATCAGGCAAGTGTGAGATTACAAAACAGTTTTTGCCAGCAAAAGCCGTTCA
CTGTCATCACTATTTACCAAAAAGTCTTGGTGGAGACGACAAATTTGATAACTTGAGAAT
TATTCATAAGGATATCCATCTTTTGATCCATACCACAAATAAAATGATAATCGATCACTA
CGTCAATGAACTGAAACTGCTGCCAGAGCAAATAGCAAAAATCAACCTTTATCGAAAAAT
GTGTAATCTGCAAAACATTCAATAGAAAATAAATAGATGGAACGCCGTATGAGGTGAAAG
GCTCACGTACGGTGTGGAGCGGGGGAAAAGATGGAGATTATATCAAATTCTTACCTATCG
TTATAAATGTTAACGACGAAAGAAAGTGCGGTGATTTTAAATAAGCTCAAACAAATCGTG
ATGTTGGGTCGTCAGTCTGGTTTCTTTCTAATTCTGGCTTGTCAAAGACCGGATGCAAAA
TATTTAGGAGACGGGATTCGCGATCAATTTAACTTCCGAGTGGCTTTGGGTCGTATGAGT
GAACTCGGGTATTCCATGATGTTTGGAGAAGTTGATAAAAATTTCTTTATGAAACGCATC
AAAGGTCGAGGCTATGTGGATACTGGAGGGAGTGTGATTAGTGAGTTTTATACGCCACTT
GTGCCAAAAGGGTATGATTTCTTAGAATCCATCAAACAAGTAGCACAATCAAAAGAAAAA
TGACAGATACAGAAAAATTTAATCTACTAGTTCATCGGGTTAAAAGTATGATAAACTAGC
TTTGAAGGTGTCAGGGAGGTGCAATAAAAATGACAGAGGATGATTCTTTACAATATGCCA
AGGAGAACAAGAAGGAAATTATTTCTTCTGTTATTGATGGAAAAGAAAAAGAAGAGGAAA
AAACTGCCATTTTTATGGCTGGAAGTCCTGGGGCTGGCAAGACTGAGGCTGCCCAAACTT
TAACGGTATTAAATAGTAATCTTTGTGTGATTGATGCTGATAAGTTTCGTGTATTATTTC
CAGGTTATGTTGGGAATAATTCAGATGAATTTCAACGAGGATCATCACTCTTGGTAGATG
CAGCTCTCGATTTAGTTCTTAAAAAAGGCTATAGTTTTATTCTTGATGCTACTTTTGCGA
CCTCTAAGGTAAAACAAAATATTGAACGGGCACTGAAAAAGAATTACAATGTGCTTGTCT
ATTATGTTTATCAAGATCCATTTATTGCTTGGGATTTTACCAAAAAATGAGAAGTGGTTG
AAGGGCGTTTTGTTTCTAAAGAGCGTTTTATCAATGCTTTTTTCCAATCACGAAAAAATT
TGATGCGTGTGAAAGAGCAAATTTCAAGATCAAGTGACAATCAATATCTTAGTGAAGGAC
TTTCAAAATACGATTTCTGATTTTCTGATGGATATTGATAATGTTGAGTTGACATTGCCA
ATCAGTTATACAAAAGAAATATTGGAGGAAGAGCTACATGACTGAGAAAGAAAAAGTTGA
GGAAATTATGGAAAAGTATAACCGTAACTTTTCCACATTACAAAAGAATGCTTCTGCGAA
AGAGCTGAAGACAGTCTTTAAATTTGTAGCAGATGAATCCAACCGAAAACAACGTGAATT
GATTGGTTTGGATAAAGAAAAATAAATATGAAATGAGAATAGTTGTAGAAGCCAAGAGCA
AAAATGTTCTTGGTTTTTTTCTATGCAATGAAAGTAGATATGGAAGGAAAGGAAATCACA
ATCAGCAACTCAACTGATAGGCACTGACCGCGGAGGATTTGCGAAGCAGAAATCGTCCGT
GGTCCTGTGCCTGTTCATGGACGGCGCTAGCCGGCCATGATGTCTCACCCCCCGCATCTA
ACAGGGGGGTACAAAAACACAAGAAATAAGCAAGCAACGATTAAGAATTGCTGGTGTAGC
AAGGATATTAAGTAATTTGCATAGGTGTTAACTCATTTGAAAAAGTTAACACCTTGAATT
TGGAGGTGAGAACTTGGTACAACGGAATTTAGATTATCGGTTATTAAAAGATCGTCGCAA
TGAATATGGTATTTCGCAAAATAAATTAGCTACCGCTTGTGGGCTTAGTCGACCCTATTT
AAATCAGATAGAAAACGGTGGCGTAACTGCCTCTACAAAAACCATGAGAAAAATTTTTAA
CCAACTGGAAAGTTTTAATCCCGATTTACCTTTATCGTTACTGTTTGACTATGTAAGGAT
TCGTTTCCCCACAACGGATGCACGGAAAATCATTCAAGAGATTCTCCACCTGAAATTTGA
TTATATGCTCCACGAAGATTACGCCTTTTACTCCTATCAAGAACAATATGTCATGGGCGA
TATTGTGGTGATGTTGTCTCATGAAGAAGATAAAGGAGTTCTTTTGGAATTAAAGGGTCG
TGGTTGTCGGCAGTTTGAAACTTTTTTACTCGCCCAAAAGCGTAGCCGGTACGACTTTTT
CGAAGATTGTCTAAAAGCCGGTGGCGTAATGAAACGCTTAGATTTGGCAATCAATGATCT
AGTAGGGCTATTGGATATTCCTGATTTAACGAAAAAATGTCAGAAGGAAGAATGTATTTC
CTTGTTTCGTACCTTTAAAAGTTACCGTTCGGGGGAGCTGTTGAAAGCTGATGAAAAGGA
TGGTATGGGGAATACCTTATACATTGGCAGTCTCAAAAGTGAAGTTTATTTTTGTTTGTA
CGAAAAAGATTATGAACAATATATCAAGCTAGGGATTCCATTAGACAAAACTGAAACGAA
AAATCGCTTTGAGATTCGACTAAAAAATGACCGTGCCTATCATGCAATTCAAGATTTGTT
AAAGGGTCGTAGCATTGAAAGTACCACGTTTTCCATTATCAATCGTTACTTGCGATTTGC
GGATAAAGTAGAAGGCAAAAGGCGAACTAACTGGCCATTAAATGAACAATGGGGGCGTTT
TATTGGACGGAATCGGAAAGAGATACAACTGACTTCTGAGCCGAAACCGTATACCATTGA
ACGAACCTTAAATTGGCTAGGTAGACAAGTCGCCCCTACGTGGAAGATGGCCAAGGAGTT
GGATCGGTTGAATCAGACAACCTATATCCAGGATATGGTACAGAATGCGCGCTTATCAGA
CCGGCATAAAAAGATTTTGGAACAACAAAGTATGGCAATCGAAAACTTGATTATATGAAA
AGAGGAATTGTGGTAGGAAGTGTAAAAGATATGTTATTGGCATTTGGTGGCAGCATGCTT
AGTGTTACCGTGATGTGCTTGATGCATGCAAGTGTAGCGGCGAACCAAGCAATGGAAAAG
AAAGTCTAGTGGTAATAAGTCAAGATAATTTTTCAAAAGATTTTTAAAGGTAGTTAATTT
TTGAAGCGCACTGAACTAAACCCGACCAAAATTAAAAATTTTTTCGGGTACTTCCAAGGA
TTAGCGTCAATAACATACTGTTATTTATCTATCACGCTCCTTGGTGGCATATAGAGTTGA
TGGTTACGTAGTAGCGTATCCACCAGACGCGTAAATTTTCTTGCGGTTAGTACGATGGCT
CGTTTGTGTTTATGCTTGGGTGTTTCAGCGTATTTTTTCTTATAATACGCATGGTACTCA
GGCTCGTATCTCCTTACGGAGTTGGTGGCTTCAACTAGATAATAACGGAGATAACGATTG
CCTCGTTTGGCCATAGGAGTATTTTCATACTCAGAGTTACCTGATTGGTTCTGTCGCCAA
TATAAACCGGCATATTTAGCCAATTTGCTTTCATCTGAAAAGCGATTGATAGGGCCAATT
TCAGCGAGTATACCCGCAGCATAAACAGGACCGATTTCTGGAATACTGGTTAAACATTGA
TATTCAGGTAGCACAACGACTAAATCGTCAATGGCTTTGTCTAAGTCTTTAATTAACTTT
TCAAGACTACGAATTTCTTTGGCTAGAACACCCAAAACAATATCTACAGAGTCCTGATGG
ACTTTTCCTAACCGGTAGGAACTACGTATGGCTTTAGAAATTGCCTTTGCAATTCCTTCG
GGATTTTTAAAACGATACTTCCCTAGTTTTTGAATTAGGTTCGCAAACTCTTCTAATGAC
AGTTCGGCAAGTTGGTCCATTGTGTAATCTTCCGTCATTAGAGTTACTAATGTGGCACTT
AAAACGGATCCACCTTCTGCTTTTAGTTCTTTAGAAAGCGTGTTGCATTTATAATAAATG
TTTTCGATAAAGTGTTGCTTTGTACGAACCAGCTGTTTAATTAGCTGATAACGCGTTCTA
GTTAAGTGTTGGAGGGCAAGGTATTCTTCCTCTTTAATGATGGAGTTGACTTGCCTTTGG
ATGCGAAAATAGTCAGCGATATAAAAAGCATCAATTTGATCGTTTTTGTTTTCTTCAAAA
ATATCACGATACTTTTTAATTTTATTTGGTTGTTCAACTGAAACCATAAGGTTCAATTGA
TTTAACTCAAGATCTTCTTTAAAAAACATAGCTGGATGAAAGCTATATAAAGATGTGGCC
TCCATTCCAATCACTAAGCTCTCTATCTCAAATTTTTGAGAAAATTCGAGAATGTATTCT
TTGATCTGGCTTGCGCCAAGTTGACTATTTCCATAAGATGCTTCTTTTAAAACAGAGCAA
GTTGAATCGTCTGTCATAAAGCAAGCATCTAATTTTTCAGAACTAACGTCTAAACCGACA
AATAGTTTCATGTGGAAGGACCTCCTTTCATTGATTATTCGGAAATTGCTTGGGTACTGT
GGGATATCCCAGAATCACGTTGTCTAACGACAGCCTCGCATAATAGAGTTTCATTCATTA
AACCTCTAAGCCACCCAATCTCTACTAGGATTGGTAGAGGTCAATGGACTCAGCTAGTGT
GTTGGAGGTTATACCAACGGTTCGGGTCACAGACTTTCTGTCGCAGTAAAACTGCAGAAG
GTGATAGCGTCTTCCCGTAAGTCCTTTCCAAGACTTATTATTCAGGAATATCCTACAGTA
TCCAAGTAGTAATCGTTATTTTATTTAAACATATTAGGAATAGCCCCTAAGGGCGATTGA
AGGAATGAAAGTTTCTTCAAAATATATATTACGAGGAAAGTGACAAGATGAATTTCGGAC
AAAATTTGTATCAATGGTTTCTAACCAATGCCCAATCCTTAGTCTTACTGGCAATTGTGG
TCATTGGTTTGTTTTTAGGATTTAAGCGGGAGTTTTCTAAATTGATTGGCTTCCTGGTGA
TTGCCTTGATTGCGGTAGGTCTGGTCTTTAATGCTTCTGGTGTAAAAGATGTCTTACTCA
ATTTATTCAATCGAATCGTCGGTGCGTAAGGAGGAGTCACGATGGAACAGATGCGTGTTT
ATATTGCGAACTTAGGTCGATATAACGAAGGCGAATTAGTTGGTGCTTGGTTTACACCAC
CTGTTGATTTTGATGAGATAAAAGAACGAATTGGATTAAATAATGAATATGAGGAATATG
CGATTCATGATTATGAACTTCCTTTTGAGATTGATGAGTATACACCAATTGAAGAGATTA
ATCGGTTGTGTGGTTTAGCGGAAGAGCTTGAAGGAACGCCGATTGGTGAGGTTGCTTCAG
AGATTCAACACGCTTTCTTCAATTCATTTGAAGAAATGGTGGAGCATCTGGATAATATTG
TTTATTATCCAGATTGTAATGACATGAGTGATTTAGCGTATTACTTGATTGAGGAAGCAG
GCGCTTTAGGTGAAGTTCCTACTCATTTACAAAATTATATTGACTATGAGGCTTATGGTC
GAGATTTAGAAATTGAAGGGAATTATTTGGTTACGAGTCGTGGGGTCTTTGAGCTATGTG
AGTGAGAGTATATTGAATACTGCCCTTAAAGATACTACAATAGAAAATATCGAGTAGTAT
TTCAAAGGAGTGGAAGTGGTGAATATTGATGAGGCAAAACAGCTTGCAAATTATTTTTCA
GACGGATCTCCTGGATATATATTGGAATTCAATAATCTTGAATGGGACCTATATACTAAG
AAAATAGTTGGATTTGGAATTCAAGAAAGATTTGGTGGCTCTAAAGGAAATTCCTTCAAA
GAATTTCTTGTCTCAGAGGATATTAGTGATCACCTAAAGTTCAAATTAATATACTCATTA
AATGAAACTATGAAGCAAATTGCTTCTATTCGCCAATTTGAAAATCCAAGTTCATATAAG
TCACCTAAAATGAATCCACTTGTGACTCTATTGATTGAAGAGGCATATCATAAGAAAGAT
AGTGCAAGATTGCTTAATGGTACTAAGTTTTCGAAAGAAGTGAATTTAGAGTATATTCAA
CAACTTCCTACTCGTATAAGTAAGGATATTCAAAATAAAGATTTCGATTCTGTTTTAACA
AAATCAAACACTATGATTGATGAAGTCTTGAAATATATCATTGAGAACACAAAAGGAAAA
AGCATTGATAATAATACTGTAAGGTCTAAAGACTTAAGAAATCAAGCCTTTGAAAGACTA
AATATAAAAATTGACAAAGATATGGATAAAAGAATAAAAGCTTTAGTTGGTGCTCTAAAC
ACTTTGTCAGACAAAATTCTTGAGATGAGGAATAGTCAAGGTGATGCCCATGCTCAGGGC
TCCAGGAGGATTGTAATTAATGAAGAAGAAGCTATCCTTACTGCGAACTCAGCAATGATT
TTATGTGAGTATCTATTTCGAAAGTATGAAAAGAGAAAAAGGTTCAGTGATGCAAAAGAG
AGTTGATTTTTATCAGCTCTCATTTTCTATCTTTTCAATTTTTGCGAATAGCTTCATAAG
AATACTAGTTTGTTCTATAACAAATTCTACTTCTAGGTCAGTGAATGTTTGACTATGTTT
AACATTTTCATTTTGATAGCTTATAAGTCCTTTAATAATTAAACGGACCAAATTGATTAT
TTCTTTTGGAATGCCCTTTTTTCTCAATAAGGGCAGGAGTTCTCCTTCGATAGGCTGGTT
TTCTAAAGACTTTGAGTTTTTTAAAATATCCTGCATAAAAAACTCAAAGGCCAGCCTGAT
ACTGTCTAAAGTATAACGGTTATAGATGCTGTTGTCGTAAGACTGTATGGCTTTTTCAAA
TTCTTCTTTTGCTCTTGAGGAAGCAGTCAACCAAGTGTTAGTTTCATTGATGATATTTCT
ATCTATTTTATCATTAGAATAAACTGAACCATAATTTTTTAGTAACAGTTTTAAAATCTT
AGCAACGTCTTTATTTGCTGGATTTTGAGCAAGCACACTTTCACAAAGCTCTTTTATAAT
TTTAAATTGCTGTTCTTCTGTGAAAGATTGTAAATTATTTTGAATCGCGGTAGCCTTAGA
AGTAAAGTTCGGAAAGGGAGTCGAAATAAAGGGAACAGAAGAGTTAAATTCTGCTCCATA
TTCAGCAAATAAAGTTGCAATCTCAGTTCCCGAGTAAACTTCGTTAAGTGTTCCACTTGC
CATTGTTATTAAGTTTTGCATATATACCTCCATAAAAAATTAAGCATGATGTTTATATTA
TATTAGAAAGTGAGCCGATTGAATATGAAAAAAATAAAAAGCTACACCAGTATCTGGGCA
GTTGAAAAGGTCATTTATGCAATCAATGACTTTCAGCTACCTTTTCCTGTGACCTTTAAT
CAGATGGCTTGGTTTGTTTTGTCCTTGCTGTTTGTCATCGTTTTTGCCCATGTGCCTCCG
CTATCTATGATAGAGGGGGCCTTTTTAAAATACTTAGGCATACCGGTGGTGGTCACTTGG
TTCATGTCGCAAAAAACCTTTGATGGTAAGAAACCACTGGGATTTTTACGATCCTTTCTC
AGTTATCACTTACGGTTTAAGGTCACTTTTGCAGGAAAGAAGGTCAAAGAACAGAAGAAA
CGATGGGATGAACCCATCACTCTAGTAAGGAGTGTGAACTATGTACCCGATTAAGTATGT
TGAAAATAATCTTGTCTTTAATCAAGAGGGAGAATGTTTTGCCTACTATGAACTTGTGCC
TTATAACTATTCCTTCTTATCGCCTGAACAGAAGTATCAAGTGCACGATAACTTTCGTCA
ATTGATTGCTCAGAATCGTGAAGGCAAGATCCATGCCTTACAAATTGCCACAGAAAGTAG
TATTCGTGCCACGCAAGAACGATCAAAAAAGGAAATTACAGGCAGACTCAAAGAAGTCGC
GAAACAACGAATTGACCTTCAAACAGATGCATTAGTATCTATGATTGGCGATAGTCAGAT
TGATTATCGCTTTTTTATTGGCTTTAAACTAATTGCAACAGATGAAGAGGTCAATTTAAA
GAGTCTCAAGAAATCTTTCCTTTCTGGGCTTCAAGAATTTGTCTATGGGGTGAACCATCA
TTTGATGGGTGATTTTGTTTCCTTATCCAATGAAGAAATTCGCCGATATACCAAGCTTGA
AAAACTAATGGAAAGTAAATTGGCTAGAAGATTCAAAGTCAGACGGGTCACACCGAGTGA
TCTGACGTATTTAATTGAACATATTTATGGCGAAAAAGGCACACCGTTTGAAGAATATGA
ATTTCAGCTACCAAAGAAAAAGCTAAAATCAGAAACGCTGGTGAAACGTTATGATTTATT
ACATCCTAGTCGTTGCTTGATTGAAGAAAATCCTCGGTACTTACGCATGGAACATGAAAA
TCATGAATCGTATGTAGCCTATTTGACAATCAATACGATTGTAGGGGAGATGGAGTTTCC
TTCTTCAGAACTTTTTTATTACCAGCAACAACAATTCACTTTTCCCATTGATACTTCAAT
GAATGTGGAGATTGTGACCAATAAAAAAGCTCTTGCCACTGTTCGCAATAAGAAAAAAGA
ACTGAAAGATTTAGACAACCATGCCTACCAATCCGATAATGAGACAAATTCCAATGTCTT
AGATGCTTTGGATTCAGTAAATGAGTTGGAAACTACCTTGGATCAATCCAAGGAGTCGAT
GTACAAATTAAGTTATGTAGTTCGAGTGAGTGCGGAATCCGTGGATGAATTAAAACGCCG
TTGTGATGAAGTGTTCGATTTTTATGATGATACTAATGTAAAACTAGTCCGACCCTTTGG
CGATATGATGGGGCTACATGAAGAATTCTTGCCCTCAAGCAAACGCTATATGAACGATTA
TATCCAATATGTTACTTCTGACTTTTTAGCGGGACTTGGTTTTGGGGCTACTCAAAAGCT
AGGGGAATTAGAAGGCATCTACTTTGGCTACAATGTAGATACGGGGCGGAATGTTTACCT
GAAACCGGCATTAGCTTCACAAGGGGTCAAGGGTTCAGTTACCAATGCTTTGGCTGCTGC
GTTCCTTGGTTCACTCGGTGGCGGAAAATCCTTTAGTAACAATCTCTTGGTCTACTATGC
TGTTCTTTTTGGTGGCCAAGCTGTGATTGTCGATCCAAAAGGAGAACGAGGTGGTTGGAA
AGAAAACTTGCCAGAAATTGCGGATGAAATCAATATTCTCAACTTGACTAGTAAACCAGA
AAATCAAGGCTTACTTGATCCTTATGTGATTATGAAGAAAAAGAAAGATTCAGAAAGTTT
AGCAATTGATATCCTGACTTTTTTAACAGGAATTTCCAGTCGGGATGGGGAGAAGTTTCC
AGTATTGCGCAAAGCCATTCGGACGGTTACCCAAAGTGATCAACGAGGATTGCTGCAAGT
CATTAATGAGCTTCGAAAGGAGAACTCTCCAGTCGCGGAAAATATCGCCGATCATATCGA
GTCCTTTACCGATTATGATTTTGCCCATTTGCTTTTCTCAGATGGTTCGATTACCCAATC
AATTAGTTTAGATAAGCAGTTGAATATCATTCAAGTAGCGGATTTGGTTTTACCAGATGC
AGAAACCACTTTTGAAGAATATACCACGATGGAGTTGCTAAGTGTCTCTATGCTAATCGT
CATTTCCACGTTTGCCTTGGATTTTATCCATAGTAATCGAGAAATCTTCAAGATTGTGGA
CCTGGATGAGGCTTGGAGTTTTCTTCAAGTGGCTCAAGGAAAGACCCTTTCAAATAAGCT
CGTTCGTGCTGGTCGGGCCATGAATGCCGGTGTTTACTTTGTCACGCAAAATAGTGACGA
TTTACTGGATGAACGCTTGAAGAATAATATCGGATTGAAATTTGCTTTTCGTAGTACCGA
TATTCATGAAATCAAGAAGACTTTGGAATTTTTTGGGTTGGATCAAGAAGATGAAAGTAA
TCAAAAACGCCTACGAGATTTGGAAAACGGCCAATGCTTGATGCAGGATTTGTATGGTCG
GGTAGGCGTGGTTCAGGTACATCCAGTCTTTGAAGAACTCTTCCATGCCTTTGATACCCG
TCCACCTGTTCAAGAGAGAATGGAGTGAGGGGATGAAAAAGAAACTTTTTCGGATTGTGG
GAATCGTTTTTATTAGCATACTCACTCTGATAGTTCTATTGAGTTTAGTTGGTACGGTAG
CCGAGGCGACAGGGCTAGTTGATGATACAGTTGAATCAGGAAATCTATATTCCAAATATT
CACTGAACAACTATCAACTAGATTTCTTTGTGGATAGCTCTTGGGATTGGTTGCCTTGGA
ATTGGGGTGATGGCTTAGGGAAAAGCGTGATGTATGGTCTTTATGCCATTACTAATTTCA
TTTGGACGGTGAGTTTGTATTTGTCGAACGCCACGGGTTATGTGGTTCAAGAAGCCTATA
AATTAGATTTCATTTCGGATACGGCTGAAAGTATTGGAAAGAATATCCAAACATTGGCTG
ATATTACTGAAAATGGACTCCAGACCTCCGGATTTTATTTTGGGTTTCTATTATTGATGA
TTTTAGCTCTGGGGGTGTATGTGGCGTATACCGGATTATTAAAACGAGAAACCACGAAAG
CAGTTCGAGCCGTGATTAATTTTGTGATGATTTTTCTACTATCGGGTTCGTTCATTGCTT
ATGCGCCTACCTATATCACAAAAATCAATGACTTTAGCTCAGATGTTAGTGAAGCGGCCC
TTACCCTTGGAACCGAGATCGTTGTACCCAATTCAGAAAGCCAAGGAAAAGATAGTGTGG
ATTTGATTCGGGATAGTTTGTTTTCGATTCAAGTCCAACAACCTTGGTTACTACTGCAAT
TTGATGATTCCAACATAGAAGAAATTGGTGAAGACCGGGTCAACAAGATTCTATCTGTGA
GTCCAGATGAAAACAAAGGCAAAGATCGGGAAGAAGCGGTCAAGGCAGAGATTGAAGACA
ATGACAATGCGAATCTCAGTATTACCAAGACCATGAACCGTTTAGGGATCGTGGTCTTTT
TGGTATTGTTCAATATTGGCATTTCCTTCTTTGTTTTTCTTCTAACAGGGATTATGTTGT
TCTCGCAAATTCTCTTCATTATCTTTGCGATGTTTCTGCCAATTAGTTTCTTATTGTCCA
TGTTGCCGACTTATGAGAGTTTGGGCAAGATGGCGATTATTCGTTTATTCAATACGATTA
TGATGCGAGCGGGTGTCACCTTGGTGATTACGACTGCATTCAGTATTTCTACGATGTTTT
TCAATATTTCGGCTACCTATCCCTTCTTTATGGTAGCTTTTCTACAAATTGTGACCTTTG
CCGGTATCTATTTCAAATTGGGTGACATTATGAGTATGTTCAACCTTCAGAGTAATGACA
GTCAGTCAATGGGCAGACGGGTCATGCGAAGACCGCAAATGTTGATGAACCGTAAATTGC
GGCAACTCAATCGAAATGTGGGCCGAACTCTGGCTTTTGGCGGTGCTGCAGCAGTTGGGA
ATAAGTTGGCAAAGGAACAATCAAAACCCAAATTTAAGCCAGCAGGTTCTTCTCTACGAA
AGAATTCACGATTACCTAACGATCGCGAGGTATCCTCAGACTCGGCTAAGGAGAATCCAA
TTTCAAATAATAAGAAACAATCCCGAATGAATTTGACTGGGAGAAAAATAGGCAAAGTTC
TGGATACCCAGGCTTTGGTGAAAGATAAGGCAAAACAAGTAAAGGATCAGGTACGGAATA
CGCCGACCAACTTGAAATACATCCTCCATAAAGGTCTGGAAAAGACGAAAAAAGCACCGA
AAGAATTTAAGCGAGGGCTTGTTCAAGAAAAAGCAGATCGAGAGAAGCTGCGAGACAAAC
AACGACAACGCAGAGATGAGAAAATGGATGAAAAGCGAAAAAACTTGGGCGAAGTAACAG
ACCGTCATGGAAAAAGAAGAAGTAATGTTTCGATAAAAGAGGATCCAAAACCTCAGAAGG
ATAGGATACTGAAAAATGAACTTCCAAAACGGATTGTGATGGTAAAACCGAATTCTGAGG
TAAGGAGAAGACTTGTTAAACAGAATTTGGTTGCGAGAGAGAATAACCAACTATTAAGTA
AGAAAAATTCTTTCCAGCAAGTTAAGCAACGATCTACTCTTCCGAAGAGAGCCAATCAAA
AAGTACAAAGAATAATGAAGGCTCGTCCAAAACCAAAGTCGGGTGATAAAAAATGAATTT
AAAAGAATTGAGTGTCATTTCGTTAACCATGTTGATGCTCTCTTTTATGGGCATCTTGAT
GTGTGTAAGCTTATTGTTTGGGGAAGATAGTGAGGGGAGTGGTACTTCTGGTATTTCTCC
TGGTGGCAATAGTGTCTCAGAAGAAGTCTTGAAACATCGCTCAATGGTTGAAAAATATGC
TAAAGAATCGGACATATTAGACTATGTACCAATTCTTTTGGCAATCATCCAAGTTGAATC
TGGTGGCACAATGGAGGACGTCATGCAAAGTTCTGAGTCTGCGGGTTTACCACCAAATTC
ATTAAGTACCGAAGCATCTATCAAGCAGGGATGTATTTATTTTGCTTCCTTGGTTAAGAG
CTCCAAAGAACTAGGGTGTGATCAAGATAGTATTATTCAAGCCTATAACTATGGTGGCGG
CTATTTGAATTATGTCGCAAAAAACGGGAAGAAGCATAGTTTTACTTTAGCCGAATCATT
TTCAAAGGAAAAATCGGGTGGTCAAAAAGTAGACTACCCCAACCCAATAGCGATTAAAGA
AAATGGCGGGTGGCGCTATAACTATGGCAATATGTTTTATTGCCTATTAGTGAAGCAATA
CCTGACCACGACACAGTTTGATGATAAAACAGTCCAAGGGATTTTTGACGAGGCTTTTAA
GTATGAAGGTACTGCCTACGTATTTGGCGGTTCGAGTCCCGCAACGGGTTTTGATTGTAG
TGGATTGACCCAGTGGTGTTATGCCAAAGTTGGTCTGAAACTTCCCCGGGTGGCTCAAGA
TCAGTATGATGTCATGACTCATATTGACTTAAAAGATGCCAAACCTGGTGATTTAATTTT
CTTTCACTCAACCTATGATGCCGGTACTTATGTGACTCATGTAGGTATTTATGCAGGAGA
GAATCGCATGTTTCACGCAGGAAATCCAGTGGGTTGGACGAATCTTACAGAAAGCTATTG
GCAGCAGCATCTGATTGGAGCCGGCCGATACAATTAAGAGAAAAGAGGAAAAATAATGAA
GATAAAAATTGAACGGATTCAAAAGGAAAAGATGTCAAAAAAGAAAAAAGAGCGGACAAT
TTCAGTGGGCAAGCATCGAAAAATGGTGCTTGCCCTTTGGCTTTTACTGTCATGTAGTCT
TGCTTTTGGTATCTACAAAAATTTCACCGCCATTGATCAGCATACAACTCACGTAAAAAT
GGTTGTAAAAGAAAAAGTAATAAATACTTCTGGAGTTGAAAGTTTTACAAAGAATTTTGT
GAAAGAATACTTTTCATGGAAGAATAACAAGGAAGTAATTGAAAAGAGAATGAGTAATCT
TGGACAGTACCTTACAGAAGAAGGCCTTGCTTTGAGTCAAGATATGGTTCGAGTAGATAT
TCCCACTAGTTCAGAAGTAAACTCAGTAAAAATTCTAGATGTTGAAAAACGTTCGAAAGA
TTTTGTCGTTTCATTTTTAGTAGACCAAAAGATTACAGAAGGGAAAAAGTCAGAACAAAT
TTCTTCTGCGTATCGAGTGAAGATATTTGAAGATGAAAAAGAAAATCATATAGTGACGAG
TTTACCAACTATGATTAGTAAGCCAGGTAAGGCAAAATATGAAGTAAAACAAGTAGAAAG
TGATTCTGACATTGATGCAAAAACAACGCAAGAAATTACTGAGTTTCTAGAGACATTTTT
CAAACTTTATCCAACTGCTTCTGAAAAAGAGCTAGAGTATTATAGTGAAAATGAATCTAT
GAGCCAAGTTAGTAGCGATCTTAGATTTGTAGAAATAACCAATCCTATTTATCTTGAAAA
GGACGGTTCGGTACAAGTAAAAATCGTAGTAAAATACCTAAATGAAATTGAAAAGGTGAC
AAATAGTTTTCAATACAATCTATTGTTAAACAAAGAAGAAAATTGGAAAATTATTAATGG
AGAATAATTTTTTAAGGAGAATATAAAAAACAAGGAAAGAATGAATCATTGTAAACTTGT
GGGAGCGTCAATAATTTTGTGTAAATGATTCTTCCCTACTGCAGATTGTTTCTAATTCTC
AATCAGTTGGCTTAGCATTTGTTCAAGTTCGCCTTCGGCCTGTTGAAAGCCTTTATGACT
GCGACCTAGGAATTTTTGGTTGTAAGTATCAAAAGACGAGACTAAGAAACGTTCCATCGA
CTCTTCGTTTTGGAACTGTTCCTTGCGGTGGCTGTATTTCTTGATTTGCTTATTAAAGGA
TTCAATCAAGTTCGTAGAATAAATACTCTTGCGTATGGCCAAGGGGAAATCATAGAAAGT
GAGCAAGTGATCGTTCGAAAGAATCGATTCAACCACTTTTGGATAGCTGGTTTTCCATTT
TTCCGCAAAAGCACCACGTGCTTCCAACGCCACCTTTTTAGATGAGGTTTGATACACCAT
TTTAAAATCATCACAGACTTCCTTACGATCATCGACACGCACTTTGTGACTGATATTACG
GGAAACGTGTACACAACAATGTTGAAAACGAGCTTTGGGATAGAACCGACTAATCGCTCC
TACCATCCCCTTTAAGCCATCCGTGATGAACAGGAGGACATTTTTCAAACCGCGCTCTTG
AAGGTCCAATAAAATTTCCTCCCAAATCGTGATGGATTCAGTCGGTGCAATCGCATAGCT
CAATACTTCCTTTGATCCGTCCGGGCGAATGCCAACTGCGATATGAATGGCTTCCTTGGC
GACGGTTTTCCGCTTTAACGGAATATACGTTGCGTCCATATAAATAGCGGCATAACGGTC
ATGAAGCTCCCGCCCTTTAAACGCCGTTACCTCTTCTGTAAATGATTTTGTTATATTGGA
CATGGTTTGGGGCGTGTAGTGATGCCCATACATTTTCTCAATCAAGTCTGCGATTTCCGA
CATGGTAATACCTTTTCGGAAGAGGTGAATGACGGTCTCCTCTAACGTGTCATTCGTCCG
TCTATAAGCAGGAACAGTCTGTTGCTTGAACTCGCCATTGCGGTCGCGCGGAATCTGGAG
ATGAAGTTCCCCATACTCGGTCTTGACCGTACGGTCATAGGAGCCGTTACGAGAATTACC
CGTGTTAAAACCAATGCGATCATACTTTTCGTAATCGAGGAAAGCCGTTAACTCCGTTTT
GAGAAGCGTATTGACTGCTTTCTCCAAATGGACACGGAATAATTCATTCAAATCGCCTTT
GTTCGCTAGAGTCTTTAGAATTTCTGTAGTAAAATCGTTCATAGGGAAGTCCTCTCTTCT
GTGAATGTGTTGTGGTAACTCTATTCTACAGAAGGGACTTTCTTTTTTCTATTTACACAA
AATATTTTACACTCTCATTTAACACTCCGGAAGTTCTGTTAAGAAGCAGAGAATGTATTT
GCCACAACTCTTTTGAGAAATACTCAATCTGCTTTTTCATATCATTTATATCGTCCTTAT
AGATTATGCCGGTGGAATTCACACGCTTTGCAATCTGATTTATGTTGCTGGTAGCATTGG
AAAGGAAACCCTGTAAATCTCTAAACGGCTCTAAATCCACTTAATATATTTCTTTTTCTA
AAACACACTTGCGGATGAAATGGCTCATATTTTTACATTTCGCAAGTTTTCTTTTCTCCT
CAAAAAGAGCCTTTTCTTCTTCTGTTAATTTAATTTCAAGCCTTTCATTTCGTATTCTAT
TTGCTATAGGTAATCCTCCTTTGAATGTATTTCGGGGTCTTAGGGTACACCCTAACAAGT
TAAAAATTGATAAAAAAAGAAGCAGATCCCAAAGGGCTGCCTTGGAATGGCAACAGTTTT
TTTGACAAATTTTATAAGGTGCAGAACTTCTTTCCGTATGCTATTCCGATTGTCCTTGAC
AATGAGCCTCCTCGGATGTGACGATCTTCGGCAGGAGCTAACAGTTAAAGTTAGACTGCC
TCGCTAGCGTTAGCACATCCGAGCTCATTATCAAGGATTCGCTGCGCCAATCTCTGGTTA
CGGTAACCAACCGGTGTCTCGTAGCCAAGTGTACCGTGCAACCGAAGGTGGTTCCACCAA
TTGACATAGTCAAATAACTCCAAATCCAATTGTTGTAAGGTTTCAAATGTGTATTGATAG
ACAAATTCTACTTTCAACGACTTATAAGTTGATTCAGCTACGGCATTATCAAAAGGACAG
CCTTTATGACTCAATGATCGATTGATGTCAAAAGTTGTTAATAATTCATCAATAGCTTGG
TTATCAAACTCTTTTCCACGATCAGTATGAAAAATCTCAACCTCTGTCAGAGGTTGTTTG
ATACGGCTAAATGCTTTTTTTACTAGAACGGCATCTTTATGTTCTCCACAAGAATAGCCG
AGAATTTCTCGATTGAACAGATCCAAAATGAAACAGACATAATTCCATTTTTTCCCGACT
CGTACATAAGTCAAGTCTGTTACGATCGCTTCTAATGGGTTGTCTCTTAAGAATTTACGA
TTCAATACGTTTGTCGTTTTGGCTTCATTGCAAGTAGAATGATGTACTTTAAAATAAGCA
ACAGTATAGCTCGATTTTAATCCTCTATTTTTCATGATTCTACTAATTTTTCGTCGGCTG
ATCTGAATGCCTCGTTTTGATAAGGCTTTTTTTATTTTTCTTGAGCCGTAGGCCTTTCGG
CTGCGGATAAATTCTTCAGCGACTACTTCTTCAAGTTCTGATTCGTCTTTCTTTGGTTTT
GATTGATAATAATAGGACTGACGTGATAGACCTAATATTCTGCACATCGCTGATATAGGG
TAAAGATGCTTATTCGCATCGATTACTTGTCTCTTCGTCCGAATATCAGCGCTGCTTGCT
TTAAAATATCATTTTCCATTTCTAATTGCTGGTTTCTTTTACGTAGTTCTAACAATTCTT
TTTGTTCAGGCGTAAGATTATCTTTTTCTTTGAATGAACCACTCGTTTTAAATTGCTTTA
CCCATTTGTCAAATGCTGAAGCCGTTAGTTCATATTCTCGAATGATTTCTACACGTGGCT
TTCCAGCTAAGTAAAGATTGACGATTTGTTGCTTGAATTCTTGTGAAAAAGTTCTTCGTG
TTCTCTTAGACATAAAAATTCCTCCTGGTATGTTTTCTTCTAGTCTACACACCTTAATTT
TTCTGTCTAGTTAATTGTAGCCTATCCACCTCATCATTTTTTTCGTAAGTGTCCGTACAC
TTACTGTGCTTGCTCATATATTAATCGATCATATACTAATCGTGTAAGAACAACTTTAAG
CATAATACTTATATTGTTATACCATAGTTTGGAAAAATAAAAAATTATATTTCATCAACG
TTTCATAAAAGGTGTGTAGAATGTTATTGAAAGTAGCTATAAAATGCTATTGTGTAAAAA
ATAAAGGAGGAATAATTTATGAAAAAATAGTACCAAGAGGAGCATGCCTATTACTTGCAT
TATGTTTGAGCTTAAGCGCAGTTGGGTGTCAAAAAAGTAAAAATAAAAGAAGGACAATCC
ATAAGTTCTGAAGAGGAAGGCATGTCAATTAATGCAAATGGCAAAAATGAAACTTTTAAG
CCATCAGATTATACATTGGAGGCAAAGAAAGAATATGTTTATGAATATTTAGGGCTTAAA
TTTAAACTCTCAGACAAATTTAGAAATTATATAGCTGATAAAAAGATAGCGATGTTAGAT
GATCAAAGTCCTATAGATAAAGAACTAAAGTATGCTATTTTGACATTTGAAAAAATGACA
GAAGAACAAAAGAATGCAGTTATAGAAAAGATGGGCGATGGATATAAAAATTGGCAAAAT
GAGCTTGAAAGAATTGGGACTATTGGTATATTTGAAAAAAATACATCAGAAGAAAAAAAT
CTAAAATTATAAAATGTGATACTCATACTAAAATAGGAGTTTCAAGTGATGGAAAATACG
ATTGCTATTTAAGCACAAATAGCGGAGCTGAAAGTAATCTTCTGGATGAATTAAAAAGAA
CTGAGATTCAAATTATAGATAAAAAAGAACGTCCTAAAAATGGTTTTGTGCTATCAGAAA
AAACTGATTTAGAAAATACAGAAGCATTTAACAAAGAATCGGTTAAAGATTTACGTAAAC
TATCAACAAAGGACATAAATGGCAAGGATTTTACAAGTAAAGATTTTGAGAAGTATGATC
TTACTATGGTAAATGTATTTGCAACTTGGTGTACAGCTTGTGTAAAGGAAATTCCTGATT
TGGTTGAGGTTCAGAATGAAATGAAAAGCAAGGGTGTAAATATCGTTGGAGTTGTTACAG
ATCCTGTTGATGATAACGGTGAAAACAAGGAAGCAATTGAAAAGTCAAAGTTAATACATG
AAAAGACAAAGGCTTCATATCCTTTCTTAATGCCAGATAAGACAAACTTTAATGGTAGAT
TGAATGGTATACAGGCTATGCCAGAGACTTTCTTTGTTGATAGTAATGGAGAAACTAAAG
TTGTCTTGGATAAGGCGATAAGAATTTGTATGGAGTGTATTGGAATTGGATAGAATTAAA
AATATTATAAATGGTAGTACAAAAAAAGATAAATATAAAATAAGAGATCGTTTTAAGCAT
TTATTTCAATCCGTTTGGTTTTTAATTACTAATTCTTACTTTGAAGGGTTTAAGACTGGT
AAAATCTACGGGGGGAATTTAAAGAAAATTTGTGTTCCGGGTATAAATTGTTATTCATGC
CCGGGAGCAAAAGGTTCTTGTCCAATAGGATCACTACAGGCAGTAATTGGAAATTCAAAA
TATAAGATTAGTTATTTTATTATATAGTTGGGATTTTGTTTTTTATAGGAGCATTGGTGG
GAAGATTTGTTTGTGGATGGCTGTGTCCATTTGGATTGATTCAAGATTTGCTACACAAGA
TTCCCTTTTTTAAAAAAGTTGAAACATTTAAGTTTGATAAACATTTGAGAAAATTGAAAT
ATATAATATTACTTGTATTTTTCATTAATATTACCTTTATTTTTGGTTGATATTTTAGGT
CAGGGTTCTCCGTATTTTTGTAAACTTATTTGTCCGATTGGTATGCTGGAAGGAGGATTA
CCACTTGTTTTATTAAATAAAAGTATGAGAAGTACGATAGGTTTCTTGTATTATTGGAAA
GGAATCATTCTAATAGTTACTTTGTTACTTTCTATAATTATATATAGACCTTTTTGTAAA
TATATATGTCCACTTGGAGCTATTTACTCAATTTTTAACCCTATTTCAATATTTAGATAT
AGATTGGATAAGGATAAGTGTATTAATTGTGGAAAATGTAAAAAAGTTTGCCAAATGAAT
AAAGATTCAGTTGAGAATTGCAATCATCTGGAGTGTATCAGATGTGGACGATGTAAAAAT
GCTTGTCCAGTGGATGCAATTAGTTATGGAGTAAGAAAATAGAGAGGAGTAGTTAGGAAA
GTGATAAAAAATGCTATAGCATATATTACAAGAAAGAAAAATAGAACTTTAATAATTTTT
ATCATATTAACTATAGTTCTTTCTTGCTTGTATTCTTGTTTAACAATAATGAAATCAAGC
AATGAAATAGAAAAGGCTTTATATGAAAGTTCTAATTCTTCAATATCAATAACAAAAAAA
GATGGTAAATATTTTAATGTTAATCAATTTAAAGATATTGAAAAATTAAAAGAAATTGAA
GAAAAAATAATTCAATATGATGGATTAGCAAAACTAAAAGATGCTAAAGTAGTTAGCGGA
GAACAAAGAATAAATAGAGAAGATTTATCTGACGAATTTAAGAATGTTGTTTCACTCGAA
GCTACAAATAATACTAAAAGAAATATTTTATTTAGTAGTGGAGTATTTACAATTAAAGAA
GGTAAAAATATAGAAGAAAATGATAAGAATTCAATTATTGTTCATGAAGAATTTGCTAAA
CAAAACAATCTAAAATTAGGTGATGAAGTTGATCTTGAATTACTAGATATTGAAAAAAGT
GGAAAAATAAAAAGTCATAAATTTAAAATTATAGGGATCTTTTCTGGTAAAAAACAGGAA
ACATATACAGGATTATCTTCTGATTTTAGTGAAAATATGGTGTTTGTAGATTATTCAACA
AGCCAAGAGGTATTAAACAATTCAGAAAATAATGAAATTGCAAATAAAATTTTAATGTAT
TCTGGTAGTGCAGAATCTACAGACTTAGCCTTAAACAAATTGAAAGAGCTTAAAATTGAT
GAGTCAAAGTATTTTGTTGAAAAAGATTCTAATGCGTTTGAAGAGTCTTTAGAGTCAGTG
AGTGGAATAAAATATATAATAAAAGTAATGACTTATTCTATTATGTTAGTTGGGATGGTT
GTTCTTTCATTAATCTTGATTCTATGGTTAAGGGAAAGAATTTATGAAATAGGTATATTT
TTATCTATTGGAACATCTAAGATACAAATTATAATGCAATTTATATTCGAGTTAATATTC
ATATCGATACCAAGTATAATATCTTCCTTATTTTTAGGAAATGTATTACTAAAAGTAATT
GTAGATGGATTCATTAACTCAGAGGATTCAATGATTTCCGGTGGAAGTTTAATAAATAGT
AGTAGTTTTATGTCAAATATAACAACGCTTGGACAAAGTTATTTAATATTAATAAGTATT
ATTGTTTTATCAGTTGTATTTGCTTCTTCATTAATGTTAATCAAGAAGCCTAAAGAAATC
TTATCAAAAATAAGTTAGGAGAAAATAATGGATATATTAGAAATAAAGAATGTAGCATAT
AGTTATGCAAATTCTAAAGAAAAAGTTTTGTCAGGAGTAAATCAAAAATTTGAACTTGGG
AAGTTTTATGCGATAGTAGGAAAGTCAGGAACAGGAAAATCTACACTTCTTTCCTTACTT
GCTGGACTTGATAAACCTCAAACAGGAAAAATATTGTTTAAGAATGAAGATATACAAAAT
AAAGGATATAGTAATCATAGAAAAAATAATATATCTTTAGTATTTCAAAACTATAATTTA
ATAGATTATTTATCACCAATTGAAAATATTAGATTAGTAAATAAATCAGCAGATGAAAGT
ATCTTGTTTGAACTAGGTTTAGATAAAAAACAAATAAAAAGAAATGTTATGAAATTATCT
GGTGGACAGCAACAAAGAGTAGCTATTGCTAGAGCATTGGTATCAGATGCTCCAATAATA
CTAGCTGATGAGCCTACTGGTAATCTAGACAGTGTTACTGCTGGAGAAATAATTAATATA
TTAAAGACATTAGCTAAAGATAGAAATAAATGTGTAATAGTTGTAACACATAGTAAGGAA
GTAGCAGATTCTGCGGATATCATTTTAGAACTAAGTGGTAAAAAGTTGAAAAAAGTAAAT
AAAATGAATTTGGAGGTTGAATAATGATAAAAAATGCATTTGCTTATGTAACTAGAAAAA
GTTTAAAATCATTAATTATCATATTAGTTATTTTATCTATGTCAACTTTAAGTCTCATTA
GTTTATCTATTAAAGATGCTACGGACAGAGCTTCAAAAGAAACATTTGCTAATATAACAA
ATAGTTTTTCTATGGAGATAAATAGACAAGTAAATCCAGGAACACCTAGAGGTGGGGGAA
ATGTAAAAGGTGAAGATATTAAAAAGATATCTCAAACAGATAGTATAGACTCCTATGTAA
AAAGAATAAACAGTGTTGCAGATTTAGTTGATTATGATATTATTGAAACTCAAGAGACTC
TTGCGAATCAATCACCTGAAAGAGCAAAGAATTTTAAAAGAACAGTTATGTTAACTGGGG
TTAACGACTCAACAAAAGAAACAAAATTTGTATCAGAAGCATATAAATTAGTAGAAGGAA
AGCATTTAGAAAATGAAGATAAAAATAAAATCTTAATGCATAAAGATTTAGCTGAAAAAA
ATAACCTTAAAGTTGGAGATAAGATAAAAATAAAATCTAATTTATTTGATGCTGATAATG
AGAAAGGTGCAGATGAAACAGTAGAAGTAGAAATTAAAGGTCTATTCGATGGGCATAATA
GCGGTGGAGTAAGTGCAGCACAAGAACTATACGAAAATACATTAATCACTGATGTTCATA
CAGCTGCTAAAGTTTATGGTAATACCGAAGATACAGCTGTATACCAAGATGCAACATTCT
TTGTAAAAGGTGATAAGAATCTTGATAGTGTAATAAAAGATCTTGGGAAAATAGATATAA
ATTGGAGAGAATATAATTTGATTAAAAGTTCATCAAATTACCCTGCATTACAACAATCTA
TATCAGGTATTTACTCAATTTCAAATAAATTATTTTTTGGCTCATTAATATTTGCAGGAG
TTGTAGTTTCATTATTATTATTCTTATGGATGAATGCTAGAAAGAAAGAAATAGCAGTAT
TACTATCATTAGGTATATCAAAATTAGAAATTTTTGGTCAATTCCTAATTGAGATGGTAT
TTATATCAATCCCCGCATTCGTTGGTTCCTATTTCTTAGCTCAATATACAGCTGACAAGC
TTGGGAATAATATATTGAATAAGGTTACTGGTGATATAGCTAAACAAATAGCTAAACAAT
CTGCATCTAGCCAATTAGGTGGTGGGGCAGAAGCTGAAGGATTTAACAAGACATTATCAA
GTTTAGATATCAATGTATTACCTAAATTCATGATTTATGTAGTTATATTTATGAGTTTAG
TACTTCTTGTATCATTGATTATTTCTTCATTCAATATATTAAGAAGGAATCCAAAAGAAT
TATTAATTGACAATAATTAAAATTTTCGGTGCTTTTTAGCACCAAAAATGAGAGTGTAGT
ATAAAGGCTCTTTGTCAAATGATGTTGGTAAAGAGAAATCTTAGAATAATTTGGACAGAA
CAGAAAGAAGAAACCCTCTTCCTGTTCTGTTTATTTGGTTAAAAATGTTTTGCCATGACG
AATCATGATCCGTAGTTTGAAATTGTAAAAGCTGCGAAAGCCGTACGCATTGCGTTTTAA
TACTTTGATGTGGTTGTTTAAACATTCCAATGGTCCATTTGAATAGCTGTAGTGAAGCGC
ATTTTGGATCTGTGGCAGAAACTTTTTAAACGTTCGTAAAGTGGTTGTATAGGTTTCAGG
AAGACCGCTGACTTCTCTGTTTAAACAGTCCTCAAATAATGACTGATCTCTTTTCTTTAC
CGCATAAAGAATGTCTTGGTATAACTGATAGCCTTGGCGCAGGTTGGGACAAGCAGATAA
CAGTCGATCGACAATCTCACTTTCAGTCAAATAATCTTTAAAACTGGCACGCCAAACCCT
TTTTTCGTAGTTTAACTTTGCTTCTTCTTTTTGTAGGAGTTTCCAATAGCGTTTCAATTT
TTTCCCTAACCCTCGTTGAGAGTGGGAAGTTCCTTTAAGCCGTGCCGTGGTTTCTTTCAC
TCGATGATTCAAGAAGGTTCTGCCAATATGTTGGACGATGTGGAAACGGTCGATGATCAA
CTGAGCATTCGGGAAAAGCTTTTTCACCAATGAAACATAAGGCGCATACATATCAATAAC
AATCCATTGAACGGCTTCACGAGTCGCTAATGAAAACCGAGAAAATAGCGTTCTAAATAA
GGCAAGCGTCGATTTTCGACAATATCCAATAATGCATGGCTTTGTCCGTCCATCATGATA
AAACTCATTGCACTGGTCACATGTCGAACCGATTTGAATTCATCAAAGCATAAGACCTTT
GGCAAAGTCTGTTTGAAAGGATTCAATGGGCGGTAAAATCTCTTCATGACACGATAGACC
GAAGAAGTGGAGATATTTTTCTGACGGGCGATTTCCGTCATGGAAGTATTCTCTTTTAAG
CGAGCAATAACAGACCAACGAACTTTTTGACTAATGAAACAGTATTTTTCAGCGACAGAG
GTATCCGCTACGAATGTTCTTTGGCAAGACTTACATTTAAATCGTTGTTTCTTCAACTCC
AGATAAGTGCGATACTCATATATTCTTTTTCAATCAGCCAATCTTCATCAAAAAATAAAT
GTTTATCTGTTAATCCGAGTAATTTTCTAGTATGATTATCCATAGAGCGACTCCTTTGAT
AGGGTGATGTTTTGGTCGACTAAATTTTACCAAAAGTGAGTCTCTTTTTGAGTTGAAACG
AAGAAAAAGTGTTGTTGGAAAATCGCCTTCGATTTTCCAACAACACAAAATATTATAGAA
CCCTTTATTCTAAAGGATTTCAAGGTGTCTGTTTGCATTTATTAAAAAAAAGAAAAAGTA
TTGGCAACAGAAGGCGTCACCAACACTAGATATTATAGAGCCATAATATGCTGTATAATA
TCTAGTGTATAGGCTTAAGTGGAGGTATATATGAAAATATTAACTGTTGAAGATGATAAT
ATGATAAGAGAGGGAATAAGTGAATATCTTTCAGAATTTGGATATACTGTTATTCAAGCT
AAAGATGGAAGAGAAGCCTTGTCAAAATTTAATAGCGATATAAATTTGGTTATCTTAGAC
ATTCAGATACCTTTTATAAATGGTTTAGAAGTGTTGAAAGAAATTAGAAAGAAAAGCAAT
TTACCAATTCTAATCTTGACTGCATTTAGTGATGAAGAATATAAAATTGATGCATTTACT
AATTTAGTAGACGGATATGTAGAAAAGCCATTTTCATTGCCGGTCTTAAAAGCTAGAATA
GATTCTTTAATTAAGAAGAATTATGGACATTTAGAGAAGTTTGAATATAAGGATCTATCG
GTTAATTTTAATAGCTATACAGCTAAAATAAATGGTGAAGAAATAGATGTAAATGCAAAA
GAACTAGAAGTATTAAAATGTTTATTGGATAATAATGGACAAGTGTTAACAAGAATGCAA
ATTATTGATTATGTATGGAAAGATAGCGAAGAAACTCCTTATGATCGAGTAATAGATGTA
TATATAAAAGAACTTAGAAAAAAATTACAATTAGACTGTATAACTACTATAAGAAATGTA
GGATATAAATTGGAGAGAAAATGAAAAAATTAAAGATATTTCCAAAAATGTTCATACAAA
TATTTTCTGTTCTTGGAATAATAATTATATTAGTTCATTCATTAGTTTTTTTTATCTTTC
CTAAAACATATTTGGAGACGAGAAAAGAAAAGATTCATAATATGGCAAATGAAATTTCTA
GTAATATGAATGGAAAAGAAATAAAATATATAGAACAAACTTTGGAGTTTTATTCCAAGA
GTAGTGAAATAAAAGTATTCATAAAAGAAAAAAATAATAAGAATGAAATACAAATCAAAG
ATAATATAAATGTTAATTTAGAAAGTGATAGTAATTCTTTGATAATTGAAGAAAAAGAAA
TAAAGCTTAATGATGGTAAAAAAACAAATCTACAATTTGTTTCTACAGCTGATATGCAAA
AAGATGCGAAAGATTTAAGCCTTAAATTTTTACCATATTCTTTATTAATATCAATTTTAT
TTTCTGCTATTATTTCTTTAATTTATGCAAAATCAATAAAAAATAATATACAAGAAATAA
AAATTGTTACTGATAAAATGATGAAACTTGATAAAAAAATGAGTTTAAAAGTTAGCTCTA
ATGATGAAGTTGGAGAATTAAAACAACAAATTAATGATTTGTATTCTACTTTATTAAGAA
CAATTGACGATTTGGAATTTAAAAATAAAGAAATTTTAAAATTAGAAAAGTTAAAATATG
ACTTTTTTAAAGGTGCATCCCATGAACTTAAAACCCCTCTTGCTAGTCTTAAAATAATAC
TGGAAAACATGAAATACAATATTGGAAAATATAAAGAAAGAGATATTTATATTAATGAAT
GTATTGAAATCGTTGATAGTTTAACAAAAAATATTTCTCAAATATTATCAGTTCATTCTA
TAGAAAATTTGAATAATGATGAAGAATATTTGAAAATAAATGATACATTAGAAGACATAT
TAAAAAAGTATGAAATATTAGCAAATCAAAAGAAAATAACTGTCAATAATTATATATTAG
ACGAGAATGTTTATATAGGAAAAACAGCTTTAAAGATTATTCTATCTAATTTGATTAGTA
ATGCGGTAAAATATACTGATGTAAATGGGGTAATTAATATTGGGATAGTTAATGATTGGT
TATATATAGAGAATTCATACGGTAACAATAAAATTTCGAATATGGATAAAATATTTGATG
TTAAATTTGATTTAAATAAGGAAAATAGTAATGGATTAGGTTTATATATTGTAAGTAATA
TTCTGAATAATTACAATATAGAATATAAAGTATTGCAGGATGAAGAATTTTTTATCTTTA
AAATAAAAATATTTTCTTAATTAAGATATAATTTTGCAATAGTTATTGAAAAATAGAGAC
TTATTATTAGCCATGGAAGTAAAGACTTTTTTCTTATTGAAAGTGAACAGAAAATAATTG
ATACAAGAAATCAGGATTTGAACACGCTAATAAAAATATTGTTAGTAAAACTATACGAGG
TAGTCTTTTCGGATGCAGAGATTGTTTAAATATTTGATAGAATAGAAACTTAAAAAGTTT
AATAAAACTCAATTATATAAGTAGTAGATGAATATGATGGTTATTTAGATTATGGTAGCG
TCAAGAATTATGTGTAAATGGAAAATCCATTCTGTTAATTACAGTTAAATCATCGACTCT
AATGTATCCTGAATTTCTTTAAATCCCTTGTGAATTCTACCTAAAAATTTTTGGTTATAT
TGATTAAATTGAGAAATGAAGAATCTCTCTAGAGATTCTTCATTAGGGAATTGTTCTTTT
CTTCGAGTATATCGTTTTAGCTGCTTATTAAAGCCTTCAATCAGGTTCGTCGAATAAATT
GTTCGTCTGATGGCGTGAGGGAAATTATAAAAGGTTAATAGGGCAGGATTCAAGAGTAAA
TTGACGACTCTTGGATACTGCTTTTTCCATTTCCTAATCATAAAGTCGATGTGATCCAAT
GCCTCTTCTTTTGAATTCGCTTGGTAAACCAATTTGAAATCCTCACAAATTTCTTTTCGA
TCTCGAACACGAACTTTATGAGCGATATTTCTAGATACATGCACACAACATTGTTGAAAT
TGGGCATTCGGATACACACTATGGATACTTTCTTCAATACCGCTTAATCCGTCTGTCACT
ACTAATAAAACTTCTTCTAACCCACGTTTTCTAAGATCTTGAAGAACTTCTTTCCAAATA
TAAGCAGACTCAGTTGGGGCAATAGTAAACCCAAGAACTTCTTTGGTTCCATCCAAACGA
ATACCAATCGTAATATACACTGCTTCCTTCGAAACAGTCTGTCGCTTCACAGGGATATGC
GTCGCATCCATAAATATAACGGAATAATTGGCTTCTAACGTTCTTTCTTTAAAAGCTAAA
ACATCTTCAGCCACCAATTTACTCATGTTGGAGATTGTTTGTGGCGTATAGTGGTGACCA
TACATTTTTTCAATTAATTTGGAGATTTCAGCCATAGTAATGCCTTTTTGAAATAATTGG
ATAATGGTCGTTTCTAATGAATCATTGGTTCGCTTATATGCTGGTAGTGTTTGTTGAGAA
AGTTCGCCATTCCGATCTCTAGGAATAGTTAAATTCAACTCGCCATATTCTGTTTTAAAT
GTACGTGAATAATTCCCGTTACGGGAATTTCCTGAATTGAATCCATTTCAATCATATTTT
TCGTAATCTAAAAAAGCAGTTAGCTCTGCTTGTAGAAGTGAATTAATCGCTCGCTCTAAA
TGATCCTGAAATAATTCATCTAAATCCCCTTTATTGAGTAGTGTTTGCATAATTTCTATA
GTAAATTTAGTCATGAGAAAGTCCTCCTATAAAATTTCTGTGTGGTAACTTTAATTTTAC
AGAATGGACTTTTTTTTCTACCCTAAATTTCTATTTACACAAAATATTTTACGCTATCTT
TTATTTTAAAATATGGGATATTATGATAAATTAACTATGGATGATATTTGAAAAAACCAT
ACTGTATGTTTGATTTAATTTTTATTTTTAAGCTCATATCGTAAGAATGGGACTTGTAGT
CTCACTTCTTTATGGAGGTGATAATTATGAACGTTGGTTTTATTGGAGCCGGCAAGGTAG
GTTGTTCATTCGGGAAGTATTTCCAGGAACATAAAATACAAGTAACAGGATTTTATAGTA
AAAGCGAAGACTCGTCATTAGCAGCTTCGAATTTTACATCTAGTAAACAATATTTAAACT
TAAGAGAATTAGTAGATGAAAATGATACTATTTTCATTACGACTCCTGATGGTCAAATTC
AGGAGGTATGGCAAGAAATTAAAAATTATCAAATCAAAAACAAATTAATCTGCCATTGCA
GTGGTGCAATATCTTCAGATATCTTTTCAAATATACAGGACTATGGTGCTTATGGCTATT
CTGTCCATCCTATGTTTTCAATATCAGATAAATATAATTCATACAAAAAATTAAAAAAAT
CTTTTATAACAATTGAAGGCGATGAAAAATATGCAAAGTTTTTATGTGATTTCTTCAAAA
AGTTAGGTAATAGTACTGTAATTGTATCTAAGGAGAATAAATCTCTTTATCATGCCGCAT
CAGTAGTATCTAGTAACCTTGTGCTAGGACTTATTAATACAAGCGTTACATATCTAATTC
AATGTGGATTTACTGAAAAAATGGCAATTGAAGCTTTATATCCATTAATTGAATTTAATA
TTAGAAATATAAAAGAAAAAGGAATTATAGAAAGTTTGACAGGACCAGTTGAACGTTGTG
ATATTTCAACAATTAAAGGTCACTGTGAAGTTTTATCAGATGAAGACAGAGCTTTATATA
TGCTATTATCAAAAAATGTATTAGAGATAGCTATGTTAAAAAATATTAATAGAGATTATA
GTGAATTAGAAAAGTATTTAGGAGAGAGTTAGGAGAGAGATAGATGAAAAATACAGCAGT
TACATTTAAAGAATCTAAATTAAGAAATGAAAAATTAACAATGCTTACAGCTTATGACTA
TTCAACAGCAAAAATAATTGATGAAGCTGGGATAAATGGAATATTAGTAGGAGATTCTCT
TGGTATGGTATGTCTAGGACATGAAGATACACTTTCAGTAACAATGGAAGACATGATTCA
TCATACTAGAGCAGTTACAAGAGGAGCTAAGAACACTTTAGTTGTTGCAGATATGCCATT
TATGTCTTATCAAACTTCAGTATATGATTCAGTAGTTAATGCAGGAAGATTAATAAAAGA
AGGACGAGCTCAGGTTGTTAAATTAGAAGGAGGGATAGAAGTATGCGATAAAATAGAGGC
TATAGTAAAGGCTTCTATACCTGTTATGGCGCATATAGGTTTAACACCTCAATCTGTTAA
TGCATTTGGAGGATTTAAGGTACAAGGAAAGGACAAGGAAGCTGCTAAAGAATTAATAAG
AGCTGCTAAAGCTGTAGAAAAAGCAGGAGCATTCGCTGTAGTGTTAGAATGTGTTCCAAC
TAAGCTTGCAGAGTTAATTTCTAAAGAGATATCAATACCTACAATTGGTATTGGAGCAGG
TGCAGGGTGTGATGGACAAATTCTTGTATATCAAGATATGTTGGGGATGTATAGTGATTT
TACCCCTAAATTTGTGAAGAAATATGCTAATTTATCAGAAGAGATGAATTGGAATGGCAA
CAGTTTTTTTGACAAATTTTATAAGGTGCAGAACTTCTTTCCGTATGCTATTCCGATTGT
CCTTGACAATGAGCCTCCTCGGATGTGACGATCTTCGGCAGGAGCTAACAGTTAAAGTTA
GACTGCCTCGCTAGCGTTAGCACATCCGAGCTCATTATCAAGGATTCGCTGCGCCAATCT
CTGGTTACGGTAACCAACCGGTGTCTCGTAGCCAAGTGTACCGTGCAACCGAAGGTGGTT
CCACCAATTGACATAGTCAAATAACTCCAAATCCAATTGTTGTAAGGTTTCAAATGTGTA
TTGATAGACAAATTCTACTTTCAACGACTTATAAGTTGATTCAGCTACGGCATTATCAAA
AGGACAGCCTTTATGACTCAATGATCGATTGATGTCAAAAGTTGTTAATAATTCATCAAT
AGCTTGGTTATCAAACTCTTTTCCACGATCAGTATGAAAAATCTCAACCTCTGTCAGAGG
TTGTTTGATACGGCTAAATGCTTTTTTTACTAGAACGGCATCTTTATGTTCTCCACAAGA
ATAGCCGAGAATTTCTCGATTGAACAGATCCAAAATGAAACAGACATAATTCCATTTTTT
CCCGACTCGTACATAAGTCAAGTCTGTTACGATCGCTTCTAATGGGTTGTCTCTTAAGAA
TTTACGATTCAATACGTTTGTCGTTTTGGCTTCATTGCAAGTAGAATGATGTACTTTAAA
ATAAGCAACAGTATAGCTCGATTTTAATCCTCTATTTTTCATGATTCTACTAATTTTTCG
TCGGCTGATCTGAATGCCTCGTTTTGATAAGGCTTTTTTTATTTTTCTTGAGCCGTAGGC
CTTTCGGCTGCGGATAAATTCTTCAGCGACTACTTCTTCAAGTTCTGATTCGTCTTTCTT
TGGTTTTGATTGATAATAATAGGACTGACGTGATAGACCTAATATTCTGCACATCGCTGA
TATAGGGTAAAGATGCTTATTCGCATCGATTACTTGTCTCTTCGTCCGAATATCAGCGCT
GCTTGCTTTAAAATATCATTTTCCATTTCTAATTGCTGGTTTCTTTTACGTAGTTCTAAC
AATTCTTTTTGTTCAGGCGTAAGATTATCTTTTTCTTTGAATGAACCACTCGTTTTAAAT
TGCTTTACCCATTTGTCAAATGCTGAAGCCGTTAGTTCATATTCTCGAATGATTTCTACA
CGTGGCTTTCCAGCTAAGTAAAGATTGACGATTTGTTGCTTGAATTCTTGTGAAAAAGTT
CTTCGTGTTCTCTTAGACATAAAAATTCCTCCTGGTATGTTTTCTTCTAGTCTACACACC
TTAATTTTTCTGTCTAGTTAATTGTAGCCTATCCAAATAAAGCATTTACAAAATATATAG
AGGAAGTAAAAGATGGAGTTTTTCCAGGTCCAGAACATGGGTTTAAAATAAGTGATGATG
TTTTAGAAAAATTATATTAAAAGGGTCAAGAAATATGGTTATATTTAAAACAGTAAATGA
TGTTAGAAGTCAAGTAAAAGAGTGGAAAAAACAAGGCTTAAAGGTAGGATTAGTTCCTAC
TATGGGATATTTACATGAAGGTCATGAAAGTTTAATTAGAAAAGCATCAAAAGAAAATGA
TAAAGTTGTTGTAAGTATCTTTGTAAATCCAACTCAGTTTGGGAAAAATGAAGATTTAGG
TAGTTATCCAAGAGACTTAGAAAGAGATATAGAAGTATGCACAAGAGGTAGAGCAACAGC
AATATTTAATCCTGAAGTTGAAGAGATGTATTGTGACAATGCAAGTACTTTTGTTAATAT
AACTGGATTAACAGAAGGTTTATGTGGAGCTAGTAGGCCAATACATTTTAGAGGGGTTTG
CACTGTTGTAAGTAAATTATTTAACATAATACCAGCAGATAGAGCTTATTTTGGAGAAAA
GGATGCACAACAGTTAGCTGTAATTAAAAGAATGGTTAGGGACCTTAATATTGATATAGA
CGTTGTAGGGTGTCCAATTATAAGGGAAGAGGATGGACTAGCTAAAAGTTCTAGAAACAC
ATACTTAAGTTTAGAGGAAAGATCTTCAGCTACTATTTTAAATAAATCTTTAACTTTAGC
TAAGGAAGCCTTAAATAATGGAGAGAGATAGCTTAAAAATAATTGAGATAATAAGTAAAA
ATATAAATACTTGTAATTTGGCAAAGATTGATTATGTAGAAGTTGTTGATTCTTTATCAT
TACAAAGAGTAAATTATATTGAAAAATCAGTTTTAGTTGCAATAGCAGTATTTATAGGAA
AAACAAGATTAATAGATAATTTTACATTTGAATTACAATAGGGGGCTATAATAATGAAAG
TTACAATGTTAAAAGGAAAAATACATAGAGCTAAAGTTGAACAAGCTGAGTTAGATTATG
TAGGAAGTATTACTGTTGATATGGATTTATTAGAAGCAGCAGGAATATATGAATATGAAA
AAGTACAAATAGTTGATGTTAATAATGGAAATAGATTTGAAACTTATACAATAGCTGGAG
AGAGAGGAACAGGGATGATTTGCTTGAATGGAGCTGCAGCTAGATGTGTATCAACTGGAG
ATAAAATAATTTTAATGGCATATTGTGAATTAAATGAAAATGAGGTTAAGGATCATAGAC
CTAAGGTTGTTTTTGTCGATGATAATAATAAAGTTGAAAGAGTAACATCATATGAAAAAC
ATGGAAGGTTATCAGATATAATTCTTTAGGTTTTGTAATGTTATTTATATATAGCTAGAC
TATTATTGAAATATTTATTGATTACTAATTGGATAGATGTCAATAAAGTAGACACAAAAA
GAGAAGATACTTAAAGATTTTCAAAGTAAAGAGCCTCCATTTCATTTGGTGTAAGCATAT
CTCATGTTCCATGAGGACGTTTGGTGTTATAGAAGCCTTCAATGTAGGCAAAACAAGCCA
ACCGTACTTCTTCAATTGAATGGAATGAACGGCGATTTAATTCTTCTTTTTTCATATATT
AAAAAAAAGCTTCGGTAACGGCGTTATCCCACGGATAACCTGGTTTTGAAAGTGAGTGGA
CAATCGGATGATCCTCTATAAATTTTCTAAATTCAAAAGAGGTATATTGAGACCCTTGAT
CTGTATGAAAAAGAACAGAACTCGTTAATGGAATGGCAACAGTTTTTTTGACAAATTTTA
TAAGGTGCAGAACTTCTTTCCGTATACTATTCCGATTGTCCTAGACAATGAGCCTCCTCG
GATGTGACGATCTTCGGCAGGAGCTAACAGTTAAAGTTAGACTGCCTCGCTAGCGTTAGC
ACATCCGAGCTCATTATCAAGGATTCGCTGCGCCAATCTCTGGTTACGGTAACCAACCGG
TGTCTCGTAGCCAAGTGTACCGTGCAACCGAAGGTGGTTCCACCAATTGACATAGTCAAA
TAACTCCAAATCCAATTGTTGTAAGGTTTCAAATGTGTATTGATAGACAAATTCTACTTT
CAACGACTTATAAGTTGATTCAGCTACGGCATTATCAAAAGGACAGCCTTTATGACTCAA
TGATCGATTGATGTCAAAAGTCGTTAATAATTCATCAATAGCTTGGTTATCAAACTCTTT
TCCACGATCAGTATGAAAAATCTCAACCTCTGTCAGAGGTTGTCTGATACGGCTAAATGC
TTTTTTTACTAGAACGGCATCTTTATGTTCTCCACAAGAATAGCCGAGAATTTCTCGATT
GAACAGATCCAAAATGAAACAGACATAATTCCATTTTTTCCCGACTCGTACATAAGTCAA
GTCTGTTACGATCGCTTCTAATGGGTTGTCTCTTAAGAATTTACGATTCAATACGTTTGT
CGTTTTGGCTTCATTGCAAGTAGAATGATGTACTTTAAAATAAGCAACAGTATAGCTCGA
TTTTAATCCTCTATTTTTCATGATTCTACTAATTTTTCGTCGGCTGATCTGAATGCCTCG
TTTTGATAAGGCTTTTTTTATTTTTCTTGAGCCGTAGGCCTTTCGGCTGAGGATAAATTC
TTCAGCGACTACTTCTTCAAGTTCTGATTCGTCTTTCTTTGGTTTTGATTGATAATAATA
GGACTGACGTGATAGACCTAATATTCTGCACATCGCTGATATAGGGTAAAGATGCTTATT
CGCATCGATTACTTGTCTCTTCGTCCGAATATCAGCGCTGCTTGCTTTAAAATATCATTT
TCCATTTCTAATTGCTGGTTTCTTTTACGTAGTTCTAACAATTCTTTTTGTTCAGGCGTA
AGATTATCTTTTTCTTTGAATGAACCACTCGTTTTAGATTGCTTTACCCATTTGTCAAAT
GCTGAAGCCGTTAGTTCATATTCTCGAATGATTTCTACACGTGGCTTTCCAGCTAAGTAA
ATATTGACTATTTGTTGCTTGAATTCTTGTGAAAAAGTTCTTCGTGTTCTCTTAGATATA
AAAATTCCTCCTGGTATGTTTTCTTCTAGTCTACACACCTTAATTTTTCTGTCTAGTTAA
TTGTAGCCTATCCAGTGCTTCTGCCGGAGAAAATCAGATCCGAGGATGCTCATTGTCAAG
GGCAATCGGAGCCATAACACCGCAGCATTCACAACACCTTATAATTTTTGTCAAAAAAAG
TGTTGCCATTCCAATAGATGAAATTCTTCAATTGAGAGTGTAAAATATTTTGTGTAAATA
GAAAAAAGGAAGTCCCTTCTGTAGAATAGAGTTACCACAACACATTCACAGAAAAGAGGA
CTTCCATATGAACGATTTTACTACAGAAATTCTAAAGACTCTAGCGAACAAAGGCGATTT
GAATGAATTATTAGTTGCTTTAATTATTTATAAATAACTATAATGCTTTTATTATAGTAT
CGTAAATAGTTTATATGAATACATTAATTGTAAAAATGGTGGATGGCTCTGAACGATTAA
CAATATTTTTTTGTTTTGACTATCATTTTATTGTTCAGAAATAATTTATTGCACTTTTTG
AGGTAAATAGTTTAGAATTATTTTAATATAAGTACTTCAGATTTAATAAAGGAGAAATAT
CTAATGAAAAAAATTGATTTAATAAATATGATAGGTATGTTAATAGGGATATTAGTAAAT
ATAGTAATTTTCACAGATTGGCTCGGGGTGTTATTTTCTAATCTTATTCCCATACTTATT
ATAGGCATTTGTGGAATTATACTTTCAATATTAGAACTTTTTGAAAGCAGAAATACAATG
AATAGAATATTTGCTTGTATTATATTAATTGTTAATCTATTGCCTATGGTCTATTTTACT
TTTTTATATTTTGCACTGGGATGAAATAAATTAACCAAAAGTTTCTTTTTCTTATAATGT
GTATCAATATTAAAACTGAAAAAGATATGGATAATAGGATCAAAGCCCTCATTGGAACAC
TCAATATATTATCAGATTTAAATTTCAAATAGATAATTTCATTTTTTAGTAATATCGAAA
GATACTTTTTTAATGATGAGAGTGTAATGTAAACCGTGTAAGTAACCATTAATCCTAGGC
AGGTGGTTGCTTCGCGGTTTTTCTTTTTCTACAATAAGATCAAGAGGTGATTACACGATG
GCTAGAAAGAAAAGAAATCCTGATGCCGAAAAGTTAGCTGAATCCATTCTGAATGCCTAT
CAACCTGAATCTGTCGATGACATGCAAGATGCTTTGAAAGATGTGTTTGGGCCCCTTTTT
GAAAAAATGCTTCAAGGAGAATTGAATAATCATTTAGGTTATGATGCCCATTCTAAAGAG
CCTAAGGAACACGATAACCGTCGAAATGGCTATGGAACTAAAACGCTTAAAACCAGTTTT
GGTGAAGTAGCTATTGATGTTCCTAGAGACCGGGAAGCTTCCTTTGAACCAGAGTTAATT
CCTAAGAGAAAACGAGATGTCTCCGACATCGAAGGGAAGGTTCTTTCCATGTATGCACGA
GGAATGAGTCAACGAGATATTGCCGCAACCGTCGAAGCTATCTATGGCTTTGATATTTCC
CATGAAATGATTTCAGATATCACTGACGCTGTCCTTCCTGAATTGGAAGAATGGCAAGCC
CGCCCCCTAGCAAAGTGTTATGCCTTTCTATTCGTTGATTGTATGTATGTTACTTTACGA
GAAAATTATGAAGCCAAAGAATATGCTGTATACACCATTCTTGGCTATGATCTCAAAGGA
AATAAGGAGATTTTAGGATTATGGTTAAATCAAACAGAATCTAAAAATCGCTGGATGCAA
GTATTTGATGAACTGAAAGCACGTGGTGTCGAAGATGTCTTTTTCATTTCGATGGACGGT
GTTTCTGGCCTCGAAGAAGGCGCAAAAGCGATCTTTCCATCGGTAATTGTTCAGCGCTGT
ATTGTTCATCTTGTTCGAAATGCATTGCGCTATATTCCAAGTAAGGACTATAAGGAAGTC
TGCCGAGATATGAAAAAGTTCTACGGTGCTTCTTCTCTAAACGCTGCACATGCTGCTTTT
GGCAGTTTTCAAAATCGGTGGTCTCATTATTCTGGTGCTGTAGATGTCTGGAAACGGAAC
TTTGCACATGTTGAACAACTATTTGATTATGGTAGTGCCATTCGAAAAATTATGTACACT
ACCAATGCGGTTGAAAGTGTCCACTCCAGCTTCAGAAAAGTCACAAAAAAAGGAGCGTTC
TCTAATGAGAATGCACTCCTAAAACTACTTTATTTACGCACGAAAGAATTACACGCGAAG
TGGTCAGGTGGTCGAATTCAAAACTGGGCTATGGTGCTTAAGCAGTTAATGATCAACGAG
ACCTTCTCCTCTAGAATGAAAAGTATGCGATTTACCTTCCGTAACAACGGTAGGTTTATT
CAACTATGTGTCCGATCAAAATTTATCTGATTTCAAAATAGCCGAGAGAATTATGGTGGT
TAAAAACTCTTAACTATTTAACTTCCACAGTTTAGTTGACAAACCCCAATTAGTTCTCTA
TTTTCACATACTATTTTCAATAGTGTGTTTTTTATTTATATTCTTAGTCAAGCTAACTGT
ATGAGTATTTAGTAAAGTTGTTTCTTTCAAAAATTCAGAAGTCTTATCACCTTGTATACC
TAACCAAATCAGTGTCCAAGGTTCCTTTTTATCTGTATAATACTTCACTTTTTGACCTTG
AAAAAAAAGAAAATATCGTGTTCTATAAGTTCAAAATGTTGAGCTTCTACTTCTAAGAAT
CCCTTACCAGATAAAACATAATGAAATATCCATTTTTGTTGAACTATATAATTACGAATA
GAAGAATTGGGATGATAAGATTCATATCCGCATTGGGAAAGGGAAATTGGAGCAGAAACT
GACTTATTATGATACCAAAAATCCTCCATTATTATCCTCCTTTATAGAACTAACTATGAA
GAAAATACCATGTTTTAAGTATAGATTATCATGTTCAAATGGTCAAAAAAATCTATACTA
TAATTAGATAGCGCTTTCTAACTATTTTTTGAAGGAGTCAATCATAATGAGTGAGAAAAT
AATGAATACAATCCAGAATAAAGTTTTACCTATAGCTACTAAGATTGGGAATCAACGATT
TTTAGTAGCGTTAAGAGATTCATTTATGGGTACGATGCCTGTAATAATGACAGGTTCGGT
TGCAATATTATTAAATGCTTTTTTAGTAGATTTTCCTATGCAATTTGGCTATGAGAAGAT
TACTGATTATTTTCAATGGTTAGTAGATATAAATAATTTGATATCAAAAGGAAGCATTTC
TATTGTTTCCTTACTGTTTATTTATTGTTTAGGAGTAAATATTGCTAAAATATATAAAAC
AGATACTTTGTCTTCAGGACTAGTCGCCCTGTCTTCATTTATTATTTCTATAAGTAATTC
TATGACTTCAACTTATAATTTATCGAATAATAATAATATTGACTTAACAACACTATTTAC
TGATGTTGAGGGAATAACAGTTACAGGTAACAGTTTAAATGTGACTATATCAGGATTGTT
GCCTGGTACACAAATTAATTCAAATGGTTATTTTACCGCAATAATCATAGGTTTTTTATC
TTCAATTATTTTTTGTAAACTCATGAATAAAAATTGGACAATTAAATTACCTGATACAGT
TCCTCCAGCTATCGCTAAACCATTTTTATCAATTATTCCGGCTTTAGTTTCTCTTTATAT
AATTGCTATTTTGACATTTTTGTTAAATAGAATTACAGGAAAAATTTTAACAGATGTAAT
TTACGAAATATTACAACGCCCTATGTTAGGACTTTCCCAAAGTTTTTTTGTTGTTATATT
AGTTGCTTTCTTAGTTCAATTTTTCTGGTTTTTCGGTATTCATGGTGGAAATGTTATGGC
ACCTATTATGGAAGGTGTATTTGGAGTAGCGCTTTTAGTTAATTTAGAAGCTTATCAAAA
CAATGAAACTATTCCTTATGTTTGGACAAGTGTATCATACGGATCGTTTGTCTGGTATGC
AACTTTAGGTTTATTAATTGCGATTTTTTGGGTATCAAAAAATAGTCATTATAAAGAAGT
TGCAAAACTTGGAATTATGCCTGTTTTGTTTAATATTGGTGAACCAGTAATGTATGGATT
ACCTACTGTATTAAATCCTATTTTATTTATTCCATTTTTGTTATGTCCTGCTGTAATGTC
TAGTGTGGCTTATTTAGTAACAGATTTTAAGTTGGGTTTCTCCAGTAACACAAAATGTAA
CTTGGGTAATACCACCGGTCTTATATGGATTCTTTTCGACAGGATTTGATTGGAGATCAA
TTATTTTATCAATTATTAATTTATTTTTAACCACGTTAATTTATTTGCCATTTGTTAGAA
TGGCAAATAAGAAAATTGGATAATTTTTAAGTAAGTCGTAGTTAGTGTGTATTAGAAGTA
TGATAAGCCTCATTTTTGATATATTAAGGAAGGAGAAGACATGCAAACGTTTGAGATAAA
AGAAGAATTTTTGGTAGATGGAAAACCAACTAAATTGATTAGTGGCGCAATCCATTATTT
TCGCATGACACCGGCACAATGGGAAGATAGTTTATACAATTTGAAAGCACTGGGTGCGAA
TACCATAGAGACTTATATTCCTTGGAATCTGCATGAGCCAGTGGAAGGCGTCTATGACTT
TGAGGGCATGAAAGACATCGTTGCTTTTGTGTCATTGGCGCAAGAACTTGGCTTGATGGT
GATTTTGCGGCCATCTGTCTATATTTGTGCGGAATGGGAATTCGGCGGGCTACCTGCTTG
GTTGCTGAAAGAGCACGTGCGATTGCGTTCAACTGATCCACGATTTATTGCAAAAGTCCG
TACTTATTTCAGTGTGCTTTTACCAAAATTAGTTCCTTTGCAAGTGACACATGGCGGACC
AGTCATCATGATGCAAGTCGAAAATGAATATGGTTCTTATGGCATGGAAAAAGAGTATTT
GCGGCAAACAAAACAGGTGATGGAAGAATTTGGCATCGATGTTCCGTTATTTACGTCAGA
TGGTGCTTGGGAAGAAGTGCTGGATGTGGGCACACTGATTGAAGAGGATGTTTTCGTGAC
AGGAAATTTCGGCAGTCATTCCAAAGAGAACGCTACAGTGATGAAAGCATTTATGGCAAA
ACACGACAAAAAGTGGCCGATTATGTGCATGGAATACTGGGACGGTTGGTTCAATCGTTG
GGGAGAACCGATTATCAAGCGTGATGGCCAAGATTTAGCTAATGAAGTCAAGGATATGCT
AGCCTTAGGTTCATTGAATCTCTATATGTTCCATGGCGGAACCAATTTTGGTTTTTATAA
TGGTTGTTCTGCTCGTGGTGTGTTGGATTTGCCACAAGTGACTAGCTATGACTACGATGC
GCTATTGACGGAAGCTGGCGAGCCGACTGAGAAATACTTCCATGTACAAAGAGCCATTAA
AGAAGTATGTCCTGAAGTGTGGCAAGCCGAGCCCCGCAGGAAAACATTTGGTTCTTTAGG
AACATTCCCTGTGCAAAACAGCGTCTCACTGTTGGCGGTAAAAGACCAGATGATGACGGC
CCAAGAAACGATGTATCCAATAACGATGGAAGAAGCAGAATCTGGTTATGGGTATATGCT
TTATTCAGTAAACTTAAAAAATTATCATCACGAAAATAAGCTCAAAGTTGTGGAGGCCAG
TGACCGATTGCATCTTTTTGCAGACGGTAGCCTGCAGACAATTCAATATCAAGAAAACCT
TAGGGAAGAAGTGATGATCAAGGGTACGCCAGAGAAAGAATGGATTGAACTAGATGTTTT
AGTAGAGAACTTAGGCCGAGTGAACTATGGCTTTAAATTGAATGGGCCGACACAAGTGAA
AGGCATTCGTGGGGGAATCATGCAAGACATCCATTTTCATCAAGGCTATCGGCAATATGC
ATTGACATTGTCAGCAGATCAACTCAAAAAAATCGATTATACTGCCGGTAAAAATCCGGC
CCAGCCTTCTTTTTATCAAGCTGAATTCACATTGACTGACCTCGCGGATACATTTATCGA
TTGCCGCAGCTATGGCAAAGGGGTGGTCATCGTCAACGGTATCAATTTAGGTCGTTACTG
GCAAAGAGGACCGATTCATTCCTTGTATTGTCCGAAAGAGTTTTTGAAGAAAGGCACAAA
TGAGATCGTGATTTTTGAAACGGAAGGGATAGAAATTAATGAGCTCATCTTTTGTGGACA
ACCGATAGTCAAGAAACTTTTGACTAATGATTTTTCTGAAATAGGTTCAAATATCCATAA
CCATATAGACAGCTAGTTTAAATTTATTGCAGCAAACCAATCATTGTATGTGTCGCGATT
TTTCCAAATCTCAATACTTATTCTAACGCATCACAAATATTTATCTCAACAAGTCTCGAA
TGATTTTTACTTTTCATTTATGGTTCAAGCAGTGAATAATTTACACTTTCTTTTGAGATT
GACTTATATTCGCGATAAACATCCTAAATGATAGAGATAATTTAAGCATTTGATCGTTGA
TAAAAGGTATAATTATAGATTCATCACAGATACATTGCTTTTTTCGAAGAAACTATAAAA
AATGAGAGTCTAGGTTATTTGAGAATATCAATTGAGCAAGTACAAATAACTCCAAATTTA
GTAATATTCCTAATTGATTATTGGTGAGTAATTAAAAAGGAATACTCAAGCTACATGTAT
AGCATAGAAAATCAGCATTCAATCAGACAATTAGGATTGAATGCTGACTTTTTTGTTATA
TTGATATTTTCAATTATCTTCTTTATTTTCTTCTAGTTTTTCGAAAAATAGGTATTCTCT
GATCGTTGTATTAGTGGAAAGGGGATAAAGGAGCATATTGATCGTGCAACAAAACAACAA
TGAGATATCTACACAACACCAATTTGATGCCTACTGTAAAAAAGTATTACGCAATGAAGC
TAAGTCTATTCGAAAACGAAACGATAAAATAAAAGAAAATGAGGAACCATTAAATGATTT
AAATGAAGGTAAGTATTCACAAACTCATTTAGATGAGCAAGATGTTTATTTCTTATTTGG
AATGGAGATATTAATTTCAGATCAGAAGTTATCAGCAGCAATTGATCAGTTATCGGATAC
AAGGAAAAAGATTGTTTTACTTTATTATTTTGCAGGTTTTAATGATACTGAGATCGGTAA
AATTTTCAACATGAGTACAAGTGGTATCTGGTATCAACGAACGAAAGCGGTTGAACAATT
GAAAATGGAATATGGCTTATGGTAGACAAACAAAGGAACCAACATTACCCATTAGTTCCT
ATATCTATTATCTTATCTGCTTTGAAAGAAGACCCAATTTCAATCAAAATGATACTTAAA
CATTACCACGGTTATATAACTAAGTTATGTTTAAAAAATGGATTTAATGAGGTGGGGCAA
TTTATTACCTATGTAGATGAATATATGCTAAGACAGCTAGAAATTAAATTGATAGAGGCT
ATATTGAAATTTAAAGTTAACTAATTAAAAAGTCCCCTTTCCACTTTTGCTATCTAAAAG
AATCTTCTAATATTTGAGAGATATGTTTTTTAGTTAGAAAACCTATTGATCATTGAAAAT
TAAATAAATTCTATCAGTACGTTAACACTTCAAGGAGCATATTTTAGTTGCGCCATGATC
TCTTATTGTAAAGAAGGAGCGATTAAAATTCTGAAATAGTTTTTATAGTCAATAAAAAGC
GATGATTTGAAGTTGAAATAATGATACTTCCGTAAGGCTCGCCGTAAACTTGGGGAGAGG
TGAAATTCCTATGTACTTTTGACAAAAGTGGCTGATAGATTAATTATTGTTAATAGAAAG
GAAGAGACAATCATGTCGAAGAATAACAATAAAAGTAATTCATCAGAGTTAGAAAAATAT
TTGTTTCATCCAGAAAAGATAGAGGATTCTAATAATAAAATGAAGAGGATAAATCAACTA
CCATTAGTTTTAACGAATAAAGATTTAAAAGAACAATTTCAAATAAGTGATAGTACTTTA
AACCGTCTTATAAAATTAGGTGATTTTCCAAGCTGCTGGTTTGGCATTAGAGGACATTAC
CTTAGAGATGACATTTTAGAATGGGTAAAAAAAGGAAATGAAGAATATTTTTGCGATCAG
TTTCGTTTATTACGATTATTGTAGAATTTATCTTTTCGTCTGCATGTTGTATAATTATTT
CATAGATAGAAAGATTTTCAAGCACTTCCGATTGTTGGGTTCCTTCGTAATTGGAGGTAA
GAATAAATGGAAAATATGAGTCGTTTTAAAAAACATATTACTGCAACGGGAAAAATTACT
TGGTACTTTCAGGCTTTTCGAACTACGAGACGAGGTTTTAATTCTAAACGTGAAGCTCAG
CTTGCTTATCTTGAAATGGAAAAACAACACAGAAATAAGCAAAAAAGGCTTGCTAGTAAT
GATAAATTTAGTGTTGTTAGTCAAAAGTGGTTTGAATATTATCGATCACTAAACGAACAA
AAGGTGGCAACGTATGATAAACGAGAAGAACAGGTGAAAATACTTAATCGATGGATTGGT
GGTAAAAAATTAAGTAGTTTATCATCAGAAGAACTACAAAAATTCCTTTTCATTTTAAAA
GAAAAGGGAATTGATGGCGTTAATGTTGGTTATGCTAAAAATAGTTTACAATCTCTTGTT
CAGGTTCTAAATATGGTTTTTAATTATTGTAAGAAAAAGAATTTGATAAATGAGAATCCA
ATGAAGTTTGTTAAAATGCCTAAATATCAGTTATCTCTTAAAGATTTAAAAGAGTCTGTC
AACAGTTTAGAAGATAAGTTTTTAACAGTGGATGAATTACGAGCTTTTTTAAACTATGGG
ATAGTTTATGAAGAGTTACCCATGTCTGTTCTTTTTCATGTTTTGTTTTATACTGGGTGT
CGTGTGAGTGAAGCGCTTGCTTTACAGCCTCAAGATATAGATTTTGAACGAAATGAAATT
TTGTTTTATAAACAGACAGCAGTAAAAGGAAAAAGTAAAGATTTTCGAATAGAAACTACA
AAAACTGTTAGTTCTGCAAGAAGAGTACCCGTCACACCATTAGTAATGGAGAAATTACAA
GAATTAATTGATGTATTAAATAAAACAAAAAGAAATAGTAATTTTGTTGTAGATGAAACT
TATTTATTTGTTTATCTCGATCCTGGAAAGCGTGGAGTTCCTTATCGTCGTGAATATGTA
AACGATCATGTTAAACGTTGTGTAGAGCGATGTGGAATTAACAAAGATTTTCACACCCAT
TTGGCTCGTCATACTATGGCTAGTTTAGTGGCAGAGTATTGCAGTTGGGATGTTTTAAAG
GATCGTTTAGGTCATACAGACAGTACAACCTCAAAAATATATCGCCATTTAACATCAACT
GAAAAGTTAAAGCCTCTGACTGCTTTTAATTCTTTAGAAGGTTAAAAAGATGGTGAAAGT
ACTGGTATTACAGGATTCTTGAAAAACATTTTTTTAATAGGTTAGTCAAAGTGTAGTCAG
AGGCAATAAAAATTCTTTTATATCAATACTGTAAAGACTTTTCACAAGTATCAAAGAAAT
CCGTCGTTAATCTTTACTATTCGACAAACGAACACCCTCTTGCTCAGCAAGAGGGTGTTT
TTTTGTGTAATTAAGTGGAAAATCAACATTGACTTTTTTTGAAGTCACATAAGTGTGAAA
ATTAGGTTTTTGGACAATGATTCAGAAATCTTTTGAAAATTGAAGGTGTGAGGAAATTTA
GAAAGATAAAAAGAGGGAGTACTGAAAACCGAAATTTCAGTTAAGTGCTTGGATCAAGAA
ACAAAAACTACGTTAGTTTGTCAATATCAGTTGAAATTGGAGAAGAAGCAGAATGGGGTG
ATAGTATTGGCAAATTAATTATTTAAGGTCATCGTTACAGGATTTTTGTTTTTTATATTC
AATCAAAAAGAAATAAATACAAAGAACACAGATAAGTATTTTAGCAAGTAACCAATAAAT
AGCAGGACTGTTGGTGCTATAAGAATACAAGAAAATAGTAGTAAACTTAATTGAGAATCG
TTTGCTATTTAAATAGTGTTCTTTTCCTTTTAATATATATACGATAAAATAAGTATATTA
ATTGTAAAAGGACATGATAATTATGGAAGAATTAGAATGGAATAATTTTTATGTTTGCTA
TAGTTTTGAGGGTAGTGATTCTTTTAATAACTGTCAAGATAGTAGATTACTTTGCGAATA
CTCCTGAAGTACAAATACAGAGAAAACTTCCTGAGTTTGAAAAAGTGCCACTTTATGATC
CAAGAGATAATTCATTTCTGATACAAATTATTCTTTAAGTAATACAACGACTAAGTTTAT
TTACCAAACCATTACAATAAGAAAAGGTGCAAGTATACCTAATTACTATTGGTATGATGA
TGGTCAATTTAGAGGAAATCTAAAACTTCAACGTTGGCAAGACTACGGAGAAGATCCAAA
CATAAGAGGATATATCTGTACTTATGGAGGCTACGTTACCAATGGTTCAAGCCCGGCGCA
AAGAATTGTCGATATTAATGAACAATAGCTATTCTAACTTTATGTAATAGGAGGGAGTAA
TCATGAAAAAAATCGGGTATTTTAGTTGTATTATTTTTTTCATGTTTTTGGTAGGTTGTA
GTAATAACAAAAAAGAAAACGGCAATCTTTTGAATGCCAGTTCGTTTCCTTTAATACTCA
CCACGATTATTGAAAAAGAAGAAGACCTAACGAAAGGTTCAATTTTTTTCAACAAGGATA
AAACCATGACGCTTGAAAAAGAATATTTAGTTAATCCCAATAATGAAGACACAAAAAAAA
CAAGTAGAACAGAAAAAAAGGTATATAAAAATATTAAAATACAAGAAAATAAAGAGAGCT
ATGAAATTATAGGTCAATTGGACAAAAAAACGAAAAAAATAGAGTTTAAAAAAGTTGATG
AAGGTAAACGTATATCTGATGCAGAAGGTAATGTGTATGGTGATTTTGGTGGTAAATAGG
ATAGTTAAGTCATAAAAAAGAAGGCTAAAAATTTTTATTTTTTTCGTCTCTATACTTTCT
GATGTTAGTTTTTTTACCAACATCAGAAAGTATAGAGACGTTTTTGTGTAATTAAACAAA
AAATCAACATTGACTAAGACCAGAAATACTTCCTTTAGTGCTCCGAGTTGCTCTAATATA
AGACACCAAATTGATAACCATTTGCTTGATAAAACTCTATTAATTGTGGCAATGCTTGTT
TTGTTAATTCCTTATCTACTGAATCATGCATTAAGACTACTCTAATATTATAATCCGGAT
AAACCTCAAGTGAATGTTGATGGAAAGCGAGCATTTCTGCGACTGTAGTAGGCTGTCTGT
CTAACGGCTCCGCATCTCCAACCATCGCATTCCAGTCAATCCAATGGATGCCAAGTTGTT
TGAATAATTCATCAGATTTTTCTGTACCTCCCCATGACATATGACCTCCTGGGTATCGCC
AGAGAGTTGTTTGAAATGTTTCGCCCAATATTTTTTTAAGAGAGTTCTCCATGGTTGCTA
TTTCCGCTTGTATTTCTTTAGTGTTGACAATCCCGTTTGGATATAACGTTGCATAATCAT
GAGTTGAACTATGAAAGCCTATTGAATGTCCTTCTGCAACTTCGCGTTTCACTATCTTTT
GATTTTCGGAAGTTAGGGTATTTCCTACAAGAAAAAAAGTTGCGTGGACGTTATACTTTT
TTAATGTATCTAGGACTTGTGGGGTTATTTGATTATTAACGCCATCATCAAAGGTTAAGA
ATACTAATTTTTCACCTTTGTAAGGTTCTTCTCCAGTTATATATTTTCTGATTTTGTCTG
CTGAGTAAGCATATTTTTTTGATGAAATAGTCATGTGTGTTGATTCCTTTTCTAACTTGG
TCGGGGAATCTTTTTTTGCAGTTGAATTTTTAGTCGATGTCTGCGTAGTATCATCATTTT
TACTTGTTATCTTGGGTTGAGTTAATAGGAACGTTTGAATGAAAACAAGAACAATGAGGA
TTAACGCACTAAATAATACATACCCGTTTATTTTGAATTTTCTTTTCTTATGTCGCATAC
TTTCACTCCTCTTTGGTTAATGAAAAAGTTAAAAAATACACCTCCACATTATACAAAATT
GAACGTCCTATTAGTTATAGACGAATTTGAGGACCAAAAAGTTTCAATTTTTTCAATTTA
GTTAGTTGTTTATTTAATAAAAAATAAAAGGTTGCTAGAGGATGAAAGGAGTATAATTTA
TTTATCTAGAAGAGTAATCGGAATGAGAAAGGGCTGTGGAAATGGATCATCAACAGGTGT
TGAAAAATGAAATTAAACAATATTTAGTGAGTAAAAACTGTGAGAAGACGTATTATCATT
GTATGGAAGTTGGAGAGTATGCCTATCAACTCGGTGAAAAATATTTAACTAGTCCAGAAA
AAGTAAGTATTGCAGGATATTTACATGATATCTCTGCGGTTTATCCAAATAATCAGAGAA
TTAGTGTCGCACAAAAATATGGGATTGAATTAAACGAAACAGAAATGGCCTTTCCAATGA
TAATTCATCAAAAAATTTCTAAGTCTATTGCGAAAATGGATTTTGGTATTGAAGACAATG
AAATTTTATCAGCTATTGAATGCCATACAACATTGAAGAAAAACTATTCGGACATAGATT
TAGTTTTGTTTGTCGCTGATAAAATAAAATGGGATCAAGAAGGGAAGCCACCATACTTAG
ATGGTTTATTACAAGCTTTAAATTGTTCTTTAGAAAATGCCGCATATTTCTATATCGATT
ATATTTTGAAACACGATATTAAAGTCGTGCATCCTTGGTTATGGGATGCTTACAATCAAC
TTAATTTGATAATTAAATAACAAATAAATATAGCCGTTTTTAGTCGAGTTTTGCTGGTGA
GAAAAGGTGAAAAGTAGTACAGTATTCTTGTCAGAAAGAAGGGATTCCCAATGAAAAAAA
TAATCTTGATAGGTCTTTTATTGAGTATTTTATCAGGATGTTCTTCCAACAAAAGTGGTG
ATAGCACTGCAAGCAAATCAAGCAAGCCGACAGCAACATCAGAAATGAAAGCACAACAGT
AGCCAAGCGAGTCAAATGAGCACGGAGTCAAAATCTAGTACAACTCAAAGTAATTCTTCT
GCTTCTACTAAAACTGAAAATCAGTTGTGGTCTGTGCAAAAAAAAGCACAGTTACAACAA
TTTATGGCTGACTGGGGGCAACGGATGAACCAAACGTATAAAGAATATATACCAGGAAAT
TTAATCAATTTTAATGGCGTCCAAGCGCCTGATGGTCTAGTAGGAAATGTTACTATGCAA
CCAGCGATTGGTCAGCATCCCATTTATTTAGAATGGTCTGAAAATGGACAAGTGAAGGAT
GGATATGCGTTAGTTGCTGTTTACTCTGATGCAGAAACGCAACCAGAAATGCAAAAGCAT
TTGTATTTATTCACCATCGTTAACAATCAGCCCTTAGTTTTAGTGACGATGCAAAATCAA
GGAGATCCTTATGGCTATCTGTATTTTGGAGCAACAGATAATGCAGAGTTGAGGGCTGGC
TTTGAAAAAATTGTAGGTGCCCCGTCAATTACTAAAGAACAAATCCCAAATATTTCAGTC
AATCCGTGGTCTTCAAAAGAGGAAGCGATTGATTTTTACGAAGGAATGTATAAAAACACG
GCAAACGAAATTTCAACTCAAATTGACTGGCATAACTATCAGCGGGCAAATTGGCGCGAG
GTAGAAACAAAAGGCGACACGTTGACATTGCATTTTGCCAACGCGGGCGGTGCTGGGGGC
TCATACACACAATTCACGAAAGTTGGTACGAATACTGTTGTTGTATCATTTGATGGCAAT
GCTGCTTATCCCGATAACCCAAGTAGCGTTTTACTCGTGCAAAATAGTGATTATAAAGTT
TTAAGGACTTTGAATCAGTAATAGGGGAAATATATCGTTTACTTAAACATAGGCAAAGGC
GGGTTGCTTACCTTTTTATAAGTAACCTACCTTTGCCTATGTGCTATTTTTTGGGATAGA
GGTGCTCAGAGTAGGGGATGTTTTTATGGGAAATTTTTATGCTAGATCTCTGTTTGACTA
GGCTCAAATAGATCTGAATCAATCGTTGAAGTGATATCTGTTTATATAAAGATAGGCTAA
ATCGTCAATTTTTTACAAATCGTCGTTCATGTTAAAATAAATGGAGAAATGTTTTAGTAT
TCATAGTAAGTATTTTATCGTAGAATAAAAGATATACTAACAATGGAGCGATGAAAATGC
TAAAAGAAGAAAGATTAAATGCGATAGTCTCTCTAGTAGATCAAAAAGGGGCAATCAAAG
TTACTGAAATTATGGAACGATTAAATGTTTCGGATATGACTGTTCGTAGAGATTTGACAG
AATTAGAAGCAGCGGGGCGTTTAAAACGAGTACATGGAGGAGCTAGCAGTTTAAATACAT
ATCGTCCACATGAATTGTCTCATGCTGATAAACAAATTATTAATAGTGTTGAAAAAAAAG
AAATTGTCCAAAAAGCATTAAGTTTAATTCACGAAGAAGAAACTATCTTTCTAGGACCAG
GAACAACTATTGAACTTTTGGCCGAGGCAATGGAATTTAAACATTTAAGAGTAGTAACAA
ACTGTTTGCCTGTGTTTGAAACGTTAAGTAAAAAAAAGAATGCGTTGACCATTTATTTGG
TTGGTGGAGAAATGCGACTTTTAACTAAATCTTTTTTTGGAGAAATCGCTAATAAAGCAT
TAGAAGAAATGCATTTCCATAAAGCATTTTTTAGTTGCAATGCGTTAAAAGATAATAAAA
TTATGACAGCCACTATTGAAGAAGGACAAACACAAGCAATTGCATTAGATAACTCAATAG
AAAAATATTTGTTAATGGATACTTCTAAAGTAGAGAAACAGGATTTTTATTCTTTTTATC
AATTAGAAGAAGTGACAGCGGTAGTTACAAATAAAGATAAATTTGACACATCTAAAGTAT
TGGAAAAAGTTGTCAGGGTGATCTACTAAAAAGAAGAGGTGCAGATGCACCTCTTCTTTT
TAGTTCCCCTTATTGAGCTTTTTGAGCATAAATAATATTTCGCTTCTTCATTTGTTTTGC
ATACCAAATGAAAATCAGTAGATAGGCGACTAGCGCCAGACATGCGTATAAAATAAATTC
GAGTTGACCTTGTGATGCATTGCCGACTAAGTATCCTAAGAATTTTTCCATTGGCCCTTC
CATGGTAGTATGTGAAATTAAAGTATTATTATTTAGACCCGCTGGGAAAGCGCCAACTTT
TTTTGCGGTTTCGGTAACGAACGGTGCAATTAGGGTACCAGACCATAAGAACAAAGGTAA
TTCGATTGCTCCAATGATAATCATTCGGATGAGTTTACCTCTTGTTACTACTAGTAGAGC
AGGGGTTACACCCATTGCAATAATTCCGCCAAGTGGTAAAAGTTTATTGCCAGGTAGGAC
AATGGCTTCTAATAGCATAATTGGAGCCAATACGTTAGCTGCTGCCCAGATTTCAGCACG
ACCAGCTAAGAAAGGCCAATCTAAACCAATATTAAGTGTACGTCCTTTTAATTTATTCGA
AGCAAAATCAGTGATCCCTTGGGATAAAGGCTCAACTGCAGCGATAAACCAAGTTCCAAT
TAAAGAGAATAGTTCCAAACAGACTGCAGCCGTAAAGGATAGAGAAAAAATTTGCGTGGG
TGTTTGGCCAGCTAAAAGACCCACAAAAATCCCTAAGTAAATCCCAATGGCAAATTTTGA
TCCCCAAAAGCCAATTTTACTATTCAATTTGGCAGCGTCAAAATCGTATTTGTCTAACCA
AGGAAAAAGCTTATCAAAAATTTTATCAAAAACCATAATGATTGGGTTCATCATATAGTT
CATATGTGTGGTAGTCATAGGATTGGTATCTGGGGCGTTAAGTAAATCGTTAAACGTTGG
TTTCATTAAGTCAGAATTGATAATTTTTAAAACACCTATGAAAATAACTAAGATTGTTGC
AATTATTAAGTTTGCGCCACAAAAAATAGCAAATAAACCAACAATCGATAGATGCCAAAT
GTCGAAAATATCCACATCTAATGTGTTTGTTTTATTTAGAATTAACATAATGACATTGAC
AATCACCATAATTAAAAGAAAGTAAAGGGTGTAAGGAGATCCCCAAGTGATGGTGGCCAA
AGGTGCCCAACCAACATCGGTAATATTTAAAGAAATTCCTGTACGTTCTACGAAAGAGGC
CATTGCATCTGAGAAAGCAGTAGTTAAAATTCCTATAATAGCACTGATACCAGTTAAAGC
AATTCCTAGTTTAAGACCACCTTCTAATGCGCGAGTGGGTTTTACCTTAAAACAAAGGGC
AATCAGTGTTAAAACAATAGTCATTAAAGGAGCAGCACCTAAATCAATTAAAGGTTTAAA
AATTGTATTTGCTAGGTCAATAATCGTATTCATTTATTTTCTCCTTCATAAGCTAAGATA
ACAAAATTTTTATCTTAGTTTTGTTATTGTTGACAGTGAAGCGTAAGTAATTAGTCTGAA
AAGGAAATCATTTGTTTAAAGAGTGAATGATACTTTCCATTTGTTGATAAACAGGTTCAG
CCATTGCTGGAATTCGATAAAGAATTGCGCCTGCATCAACTACAGGAATCGTGATTGGGA
AACCCAAATCTGTTTTGGCGATTTGGGCGAAAATATCATAATGGGATAGCATCTCTTGAT
TGATATCTTTAATCATTACGGCATCGCAAGAAACTTGGTAGCCTCTTTTAGATAATTCTG
TTTCTAATGCAGATTTGATTTGATGGCTAGAGTTTACCCCAGCCCCACATGCAGCTAAAA
TTTTGATCATGTTAAATCTCTCCTTTAAAATTTTTTTGTAAAAAACGATAAACTTCTTCT
TTATCTTCACATTGAAAAAAAGCCAATAGTGATGAACGGTCTGTCGTGTTAATAAAATCC
ATGATAGTCGCTAAAAGACCCGTTTGTTCAATACCGTTTTCATTTAAAATCATGAAAAGA
AAGGAAACAGAGAGCGTTTCATCTGGGATAATCATGTTATGAAATGATAAGGATTGTTTC
AATTTAATCGGGATAATTCTTGTCGTCCGTACAAAGGTACTTTCGGTATGCGGAATGGCG
ATATTCGGTAGTGCAGGATCAATCGGTGTTAAACTTAAACCAGTCGGATAGTTGTGTTCT
CGTTCCAATAAATTAGTTAGAAAATCAGGTGTAACTAATTTCTTTTTTAACAAGTCTAAA
TAAACTTCTTCAAAAACTTCTTCTTGTGTTTTTTTGTTTGAAATATAGGTAGTATCTAAT
GAAAAAATCGATGTTTTAATAACCATAGAACCCCTCGTTTCTTTAATATATTATTATTTA
TTTACAAGTATAATATAAAACGCTTTCAAAAAGATGTCAACACAATATTAAACAATAATA
AACAAAAAAGAAAATAAATGTTGAATAAAGTTTGATATTGTTTTATTATGTTTTCGAGAA
GGGGATTTGAGTTTAAAGAAAGGGACAGAATTTTAATAGTAGATACACGAGGTAAGGAGG
AAAACAAAATGCGTGTCATACTTGGTTCAGATTTAGATGGAATAAAATTAAAAGCAGAAA
TGAAACAATACTTATTGCAAGAAAAAGTTGAGGTAATCGATAAAAGTGAAAGTGCTTCGG
AAGACTTTATAGAAGCAACGCTTGCTGTTGCTCATGAAGTTTTAAAGGATACTGAAAGTT
TAGGAATCGTTTTTGATGGTTATGGGGCAGGTAGTTTTATGACTGCTGCTAAAATTAAAG
GAATGATTGTCGCTGAGTTGTCAGATGAGCGTTCTGCATATATGGCGCGAGAACACAACA
ATGCTCGGATGATCACGGTGGGCGCAAAAATTGTTGGAACGGAACTAGCCAAAAACATAA
TAAAAGAATTCTTAACAGGTCATTATGCAGGCGGGCGTCATCAAATACGTGTAGATATGT
TAAATAAAATGGCTTAATAAATAATAGAAAGGAAGCGTTTTTATGAAAATTGCCATTGGT
TGTGATCATATTGTGACGGATACCAAAATAGCAGTTTCTGATTTTTTGAAAGCAAAGGGA
TATGAAATTTTAGATGTAGGCACGTATGATTTTACTCGAACTCACTATCCTATTTTCGGA
AAAAAAGTGGGAGAAGCCGTAATGAGCAATCAGGCTGATTTGGGTATATGTATTTGCGGA
ACAGGCGTTGGAATTACCAATGCGGTTAACAAAGTGCCGGGTATCCGTTCTGCTTTAGTT
CGCGATATGACTACAGCGTTGTATGCGAAAGAGGAATTGAACGCAAATGTTATTGGTTTC
GGTGGGAAAATAACAGGAGAATTCTTGATCTGTGATATCGCTGCTGCCTTTATTGAAGCA
CACTATCATCCAACAGAAGACAACGAACAACTAATTGAAAAAATTAATCAAGTTGAAAAA
CAACATCCAGAACAACAAGATGCGCACTTTTTCGATGAATTTTTAGATAAATGGCAACGA
GGAGTCTATCACGATTAGTATTTAATCAATGAAGGTTACTTAAGAAAGTGGTCTTAAATA
ATAATCATTGGTATTTGAGTTAAATTCCCCTTCATTAATTTTTATTGCTGTTTTAATGTG
GCACTGTAAAGAGCATTATTAAGAAAAAGAAGTAACAAAGGAACAAATTGAAGGCTATAC
AGGTAACCATAAAAAGTACACGAGTTCTTTTCTCGTGTACTTTTTATGGTTTCGCTGCTT
GTTTTATTTTAGTAATTATTTTTCTATAAAAATAGTCCCAGAATTATTAAAATAATCCCG
ATAACTAAACTGCCGATGCCAGAAGCCGTACCATATTTTTTACCTAAATTTATATCAGTA
GTATTTTTAGGAATCAAGTTTGAGAAAAAATAAAATTTTTTTACCAAGATTAGATATGCA
ACAAGTAAAAGTAATAATCCTAAGAGAAGATAACTAAGATTTTCAGCTAATAAATCTAGA
TGAGCTAATAACAATATCCCCAAAAAGAGGCCTACCAATCCATATTTCATCGTTTTTTCT
TTTGCTGACATATAAACATCCCTACTTTACTTTTTAATTTATTAAGAGCATAAAACCATA
GATTCGATATAAGTTCATTTTGTTGTATCCAAAAGAGCATGACCTGGAATGACCTATATA
ATTAGAAAATTGGAGTGATATATAGTTATTTTACCATAGCTTAAATGAGTTGATTAACTC
CGAATAATGTACAACTATGTACACCTATTGTGGGTGGAATGTGTGTTGGGACTTTGCTAA
CCTAATAGTTGAAAAAATGAATCAATAAATTTAGAAAAGGGACTATTCAAAAGAAACTTT
TTTGGGAATTGCTATATTATTTATTTTTTTAAGCGTAATCAACTAAATGTTTTTATGGAT
AAAGAAAGTCATTGTTCCTTGTCATCAAGCTACAACAGCCAAATTCATTAGAATTTTTTT
AGTGAATGACTTTAATTTTAGAAAGGTACTGTTGTTAAACATTCATGCTATCAAAGGAGT
GTGAGGCGAACGAAGCAAGTATTTTCATTTTATAAAAGTTGTATTATGGACTCTTAAAAA
GAGGTGATTTAAAAAATTTTGAAGTGGAAATGTTAAGAAAGGAGAGAGGAAATGACTTAT
TTAGTTCTGGTCAGTCATGGCGATTTTGCTAGAGGGTTAAAAAATTCATTAGGGATGTTT
GCTGGCGATGAGATAGAGAAAGTCAGAGTGTTTGGCTTACAACCTGGTGAATCTACCGAT
AATTTTGGTAAGCGGTTTCTTTGTGAAGTTGAAAAATTACCGCAGGAAACGAGGCTAATC
GTTTTGGCTGATATTGTAGGTGGGAGTCCACTTGCTACTATTTGTAAAGTATTAGATAAG
CAAAAAATGCTAGAAAATTCTCTGATTGTTGGAGGAGTGAATTTTCCAATGGCTTTAAAT
GCGCTTCTATTGAAAGAAACTAGTGAATTATCTGATTTGAAAAAAATGATAGTAGCAGAT
GCTTGTCATGGCATTAGAGAGTTAACTATAACTGAAGGCGATGTAACTGAAGAGGATATC
TAAAGGAGAAGATGAACATGTCAATTTCTTTTGTTCGAATCGATGATCGAATGATTCATG
GCTTAATTACTTTACGTTGGACTAAAGAAATGCCATGTGATGGCATTATAGCTGTGAATG
ACAAAGCAGCAAGTAACCCCATTTTAAAGGAAGCATATAAAGCAGCTGCACAAGATAAAA
AAACCTTTATTTGGACAATGGCGCATTTTTTTGATGTAAAGGATAAAGTATTAGCGTCTA
AGTCAAAATACTTTTTGATTACAAAGAGCCCTTTGGATATGAAAAAAATTTTGGTAGATT
GGCATTTTGTTCCAAGTGAAGTAAAAATGATTAATGTTGGACCGGGGAATGATCGCGAAG
GGACAATTAAATTAGGGGATAACCAATCCTTTACAGCAGAAGAAGCAGCGGCTTTTGAAG
AAATTGAAAAGGCTGGTTACAAAGTGGATTTTGCCTTGTTACCTGATCAACGAATTGGTT
CTTGGGCGCATTTTAAAGCTAAATTTGGTTACTGATTCTAGAAGTTTTGAAAAGAGGAGA
GTAGTATTATGACAATCAACTGGATACAAGCGGCTATTTTAGGCCTATTTGCTTGTCTGT
GTTCAAATTCTTGTATGGCTGGACAAGCGGTGGGAAATTATACGATTGGGCGTCCTTTAG
TCGGCGGATTAGTTTGTGGCATTATTTTAGGAGATTTAAAATTAGGAATCGCTTGTGGCG
TAGCAATGCAATTAGTTTACATTGCTTTGGTCACACCTGGAGGCACAGTGTCTGCTGATG
TGCGGGCAATTTCATATATCGGGATTCCTTTGGCGATGGTGGCGATTTCGACCAAAGGGT
TAGATCCACTTGGCGGCTCTGCAGCCGACCTGGCTAAATCGGTCGGCACATTAGTTGGAA
CGATCGGAACGGTATTATTTTATTCTGTTGCCGCGTTAAATTTAGTTTGGCAATCGTTTG
GTTGGAAAGATATAAAAAAAGGCAAGCTTGATCATTTATATGCCATTAATTTTGGTTGGC
CGTGGATTTCTCATCTACTTTTTTCCTTTTTGCCAACCGTGATTTTAACCTATTTTGGGG
CTACGGCTGTTACAGCAATGAGAGATGCATTACCTATGGATGGTCTTGCAATGAAAACGC
TTTTTACTGTAGGTGGCATGCTTCCGTGTGTGGGAATTGCAATTTTGTTACGTCAAATTG
TTAATAAGAACATTGATTTTGTACCTTTTTTTGTAGGGTTCACATTAGCTGCTTCATTAA
AACTCAATTTAGTCTCAATAACGATTATTGCGCTTCTTTTTGCTGTAATTTTTTATAAAA
TTGCTTTGATTAAAAACAATACTAAACTGGTTGATTCAACAGGAAGTCTAACGAATGATG
ACGAAGAGGAGGACATATGAGATGGAAGAGTTGAAAGCAAATAAATTAGACCAAAAAACG
TTAAAGCATTCTTTTCATTTATGGTTTTGGGGAGCATTAACTTGTTTTTCACAACAGCAT
ATGCAAACCTTCGGCTATCTTTCTTCAATGCTTTCTATTATCAAAAAACTTTATCCAAAA
CATGAAGACCAAGTGAAAGCCATTCAAGCATATACAGCTTTTTTTAACACAAATCCAATG
CTTGGAACGGTCATTGTTGGTGTGACTGCTAGTATGGAAGAGGCTAGAGCAAGTAAGAAT
GAAATTGATGGAGAAACCATTAATGATATGAGGGCAGGATTAATGGGACCGATTGCAGGG
ATTGGCGATTCATTAGTTGATGGTACCTTGATTCCTATCTTGTTAGGAATTTCCTTAGGA
ATGTCCACGGGCGGTTCGCCAATTGGTGCCATATTTTATATTATTGTTTGGACGTTAATT
TCCTATTTTGGCCAACGCTTTTTGTATTTTAGAGGCTATCATTTTGGTGATAAAGCAGTA
AGTTTCTTAGTTGGGAAAGAAGGAGCCGCTGTTAGAGTTGCTATCGGAGTTATTGGTAGT
ATGGTTGTCGGTGGGGTCCTTGCATCTTGGGTAAATGTAACTACTTCTCTTAAATTAATA
GGTGCTGACGGAAAAGTTTTCCTTAAACTGCAAGATAAAATTGACAGTATTTATCCAGGA
TTATTAACGATACTTGTTACCTTGTTTTGTTGGTGGTTAATGTCCAAAAAACATGTTTCC
GCTATTTGGACGATGCTTATTTTAGTTGTTATTTCTCTCGTTGGCGTTTTATTAGGTGTT
TTCAATCCAGGATTAACTTACTGAACAATCACCAAAAAGGACTCTAGCTGTTAGAGCAAA
CTGACTTTTGCATAAAACCGATAACGAAAAAGCTAATAAATTAAATTCTTACTCTCTAAG
ACACAGAAAAAATCTTGTGATTAAAATAAAAATATATAAAATAGAAGAAATTTAGAGACT
AGCTTCTATTTTATATATTTTTTTGTTTTAGAAATTTAGTTGGTTTATTAGAATTTTAGG
AAAAATTTTACGAAAAGTGTCGCAAAAATGGCTCCTAAAAACGGTGCAGTTCCGGGAACA
ATCAACCCATATTGCCAATCATTATTGGTTTTATTTTTGATTGGTAAAAGTTGATAGGCG
ATACGAGGACCTAAATCACGTGCTTGATTCATTGCGAATCCTGTAGTACCACCTAGCCCC
ATGCCGATTGCCCAAACAAGCAAGCCAACAGCAATGGGTAGTTGTGTTTCGTAGGAATGT
GCAATCGCTAAAATAGATGTTAAAAAAATGAATGTTGCAAAAGTTTCAACAAAATAGTTT
CTTGGTAAATTTCGTTGGTTCGGATTTGTAGAAAAAATATTACGAATGGCGATCGGATCG
ACACTATCGGCGGATAGCTTGAAATGATCAGCATACATAATATAAACAATGACGGCGCCA
CAAATGCCGCCTAACATTTCAGCGATGACATAGGGAATGAAGTAAGACCATGGAATCATT
CCTAAAATAGCTTGAGCGAGGGCCATTGCTGGATTAATACAGACTCCGCCAAAGACGAAC
AGAACAACAGAGATTCCAAAAGCCCAAGTAGTGATTGCAAACATGTGACCAGAACCAGCG
TATTTTGTTCGTTTTAGGACATCGTCGCAGTGAACACCTACCCCAAATACGATCATTAAT
GCAGTTCCCATAAATTCTGATAAGATATGATGAAACATAAGATAAAGCTCCTTTAATCAA
TAGTTTTGTTATTTAATGTTTGGACGAGGCGATAGACTTCCTCGATTGTAAAATTATATT
GTTTAGCAATTCGTTCACAATCTTGGTATTCAATAGACTCTTTCAATAGGCCATGATAAT
GATTTTTTTTAATATGGACCTTACCAAAAGGTGTTTCCAAGATTTTGAAAGAACGGTCCA
TCACACTACGTTCCATTGTTTGAAAACGCATACCAATTGTAGAAGTATGTTTAAAGAGTA
GTTCTGTAAAATATTCTTTTTCCTCTGTTGTTGTTAAAACCGTTAATAGAATGGCACTTC
GGTTTTTTTTCATATGAATGGGCGTGAAAAAAACATCTAGAGCACCATGCTCTAATAATA
GATCCATTACGTAACCTAACTGTTCAGGTGTTTGATTGTCTATATTTGTTTCAATTTTTA
AGACTTGGTCATGGTGTTCTGTCCTCTTTTTTTTACTATGTGTTTCAGTAAAGATTGATC
CTCTGAGGGCATTGAACTTGCCTGTTTCCCGTTTGCCAAATCCGTAACCTATTTTTTCAA
TTAATCGTTGTTCTGGTGCGACAAATAGAGGACTAAGTTCTTTAAAAATAGCTAAGCCAG
TCGGTGTGACAAGTTCAGTTTTTATCTCAAAGTCTTGTTGAATGATTAAATTCGTTTCTT
TACGTAATTCCATCACAGCGGGAACTGGTATTGGCATGACTCCATGGGCAATTGTGATAG
TGCCACTTCCATCTGTAATTGGCGTTGAATAGACTTGTTCAATCTCTAACTGTTCCCATA
GGATAAAAAAGCCAACGATGTCAACAATTGAATCAATTGCTCCAACTTCATGAAAATGAA
TAGTGTCAATTGTTTGTTGATGAACAGCAGCTTCAGCTTTTGCAATGTCATAGAAAACAT
TTTTACTATGTTTTTTTACAAAATTGGACAAGTCGCTTTTTTCAATTAAGGAACAAACAA
AACGATCATTCACGAAAAGAAAAATAATCTGAGTTTTGCACCAAACACAAGGTTTGATCT
GCCTATTTTACTGAAAGATTCGTTTAAACCTGGAGACTATACCTATACCATTAAGTTGAA
AAACCATGAGGGGAGCTGGACGTTCTCAAAAGATTTCACGATAAACAAAAAGCAAGCTGA
TCAGTATAATAAGCGTTCTGTTGATCATAAAGTCAAAAACCTTCACTGGCTTAAGTACCT
CATGGCCTTTTTAATTCTAGTTATTTTAGGTACCGTCTGCTATATCTTGGGAAAAAAGAA
GGGAAAAATGAGGTTGTAAAACCTGCCTTTAAAATAGTTGACAATTATGCAGAAAAAATC
ATGCCAGTATGAATTATCTATGACATAAGGGAAGAATAGCTGTCTAGCAAGGATAAATTG
TCAAATTAGCGTTAATTTACGCAAGTCATTGGTGTTCCTTATTTTGGAAAGTAGTATTAT
ACTATTATTGTTCAATGATTCACAATAGAAACAAGGAGGAAAGAACCATGTATAAAGCAA
TTGTCGCAGCAAAAGGAAAAACAACAAAAATTGTTGAAAAAGAATCGCGTCCATTGAAAG
ATAATGAAGCGCGGTTGAAAATGGAAGTCTGTGGTGTCTGTCATACGGATTTACACGTTA
AGAATGCAGATTTTGGCGATGTTAGCGGTTGTACCTTAGGTCACGAAGGAATTGGGATTG
TGACGGAGGTTGGAAAAGACGTTACTAGTTTAAAAATTGGTGATCGTGCATCTGTTGCAT
GGTTTTATGAAGGCTGCGGGCATTGCGAATATTGTACTTCTGGTCGAGAAACGCTTTGTC
GTTCAGTAAAAAATGCTGGATATACAGTTGATGGTGCCATGGCCGAAGAATGCATCGTCA
CAGACGGTTATGCAGTGAAAGTGCCAGAAAATTTAGCATCAGAGCCAGCTTCCTCTATTA
CTTGTGCAGGGGTAACAACCTACAAAGCGATAAAAGAATCTGGGATTCGTCCAGGTCAAT
GGCTAATGATTTCAGGATTAGGTGGGCTAGGTAATCTAGCTTTACAATATGCCAAGCATG
TCTTTAATGCAAAAGTAGTAGCTGTTGATGTGAATGATAATCAGTTAGCTTTTGCGAAAG
AAATGGGTGCTGATCTTTTAATTAATCCAGTTAAAGATCCTGATTTTGCTGCACAACTTC
AAAAAGAAATTGGCGGTGTCCATGCAGCAGTAGTCACTGCGGTAGCTAAATCAGCATTTA
ATGGCGCAGTCGATGCAGTCCGTGCGGGAGGAACGGTTGTCGCCGTTGGATTGCCTGTTG
AGACAATGGATTTATCTATTCCACGTCTTGTTCTTGATGGCATTCACGTAGTCGGATCGT
TAGTTGGAACCCGTCAAGATTTAAGAGAAGCTTTCCAATTCGGTGCAGAAGGAAAAGTTG
TTCCTGTTTGTCAAACACGTCAACCAGAAGAAATTAATGCTATTTTTGAAGAAATGGAAC
AAGGAAAAATTCGCGGGCGCATGGTCATTGATTTTCGCAGTTAATTTAGTTTTTTAGTGA
TTCGTTGATTTAATCTGAAAACCATGAAAGGATGGATGGAATGTTTGCAAATCTTACTCT
CCGTGAGAGACGACTGCTTAAGCAAGCACAAGTGGGAGCCACAATTAGCTTTATTCTTTT
GTTTGTACCAATTCTGACAATCATTCTTTTGCATACTAGTGACTTATTAGCAAAATGGCT
AGGTATAGTTGGGGTAATTATGGTTTTACCATTGTTGTATTTTGCGTGGCAGATTTTAAA
GATAGCCTATAAAGATCAAAAAGATAATCCAACGCCTCCTTTGTGGGTTCCGAAAGTTTA
TGGGATTGGGCTTTCGATCAATCCCTATCACCGGTTTGGAAAGTTAATTTTTATATTGCT
AGCGGTACTGATAGTTGGCATCATCATTAGTTTGCTTTTCACACCAGCAAGTCAAATCAA
TCACTAAAAAACGAGTAATTAACACCCTCTTGCTGAGCAGGAGGGTGTTGATTATTTTTA
AATAGACTAGATTTGAGCAACAGGTATTAGATTTTTGAAAAAGTCTTTCTTTTTCTGATG
TAGATATTTTCGCAATAAAATCATCATTATAAGTGAATTAACAGGTTTATCAAGGGTTAA
TACTTGTTAATGGTGGCTGCTATAATTAACCGTTGACAAACACAAAAAAACCATCATACG
ATAATTATGTTATTAAAAAAGTGAAAAATTGGTAGTCAACAAATGAAAACGCATTCATTA
GGAAATTATGATTCTGTACTAAAATTTTTATATAAGATGAAAATAGATTGTTTTCATTTA
ATATTTTATTGAAAGGATGTGTTTATGAAGGGGTTACTGAAACTGACTTTCTAACAGTCT
CAGTAAACTAAGAAAATCGTTATGACTTTTCATCTGGATAAAACTTTGTTGGGTTTTGGA
TTTTGTGAGTAATTTTGTCGGAACTATTCTATGGGGAGCAATTTTAAGGAGGAAAAAATG
AACAAAGAGTATCAGGGTAAAAAAATTTACGGTAAAAAGCACTGGTTGACATTTTTATTA
GTGAGTTCGTCTGTATTGGCGTTCCATTCGTTTGTTACGATGGATTCTCAAGTGGTTGAT
GCGCAAGAGCAAACAGCAAAAGAAGACGTAGCTGATTCAGCAACGTCAGTCGGAGCAATT
GTGTCGATTGAAAAAGCGGAGAAAAACTTTGTCATTACGTATGCTTCTGGAAAAAAAGCA
CAAATTAGTATTTTAAACGACCATCTTTTTCGCTATCATCTAGATCCAACTGGTAAATTT
GAAGAATATCCAACGCCAAATGATCCAAAGCATGTTGCGAAAATTACGGCTAAAACAATG
GCCGACTATGGTACACAAGCCTTTGAGCAAACGAACGTCACAGATTCAGGAAACCAATTT
ATTCTAGAAAATAATGGTTTAAAAATTATGTTCGAAAAAGAAAGCGCTTTAATGAAGGTT
CTAGACAAGAAAAAGAATCAAGTTATTTTAGAAGAAACCGCTATCCTTTAAAAATGATAA
AGCTACACAAACGTTAAAACAAAGTAGTCAAGAAAATTATTTTGGCGGAGGAACTCAAAA
TGGTCGATTTACGCATAAAGGAACAGCTATCCAGATTGTCAATACGAACAATTGGGTAGA
TGGCGGAGTAGCATCGCCTAACCCATTTTATTGGTCAACTGCAGGGTATGGCGTTGTTCG
AAATACATGGAAACCTGGCAACTATGATTTTGGAAGTCATGATCCACAAACAACCACAAC
AACGCACGAAGGAACAGATTTTGATGCTTTTTATTTCTTTAATGATTCCTCAGCAGGTAT
TTTAAAAGATTACTATGAATTAACTGGGAAACCAGCTTTGATGCCAGAATACGGGTTCTA
TGAAGCGCATTTAAACGCGTATAATCGGGACTATTGGGTGAAAGTAGCAGAAGGAACCGC
GGGAGCAGTTAAGTTTGAAGATGGTAATTTTTACAAAGAATACCAACCAGGCGATCTAGG
AAACTTAAATGGCACGCTAGAATCTTTAAATGGAGAAAAAGAGAATTATCAATTTTCTGC
ACGCGCAGTTATTGATCGATATAAGAAAAACGATATGCCGTTAGGGTGGTTCTTGCCAAA
TGACGGCTACGGTGCTGGCTATGGCCAAACAGATTCATTGGACGGCGATGTACAAAACTT
AAAAGAATTTACAGAGTATGCTCAAGCCAATGGTGTTGAAGTGGGGCTGTGGACTCAATC
TAATCTCCATCCAGCGGATCCTAAAAATCCTAAAAAAGGAGAACGGGATATTGCGAAAGA
AGTTAGTGTCGCTGGTGTTAAAGCTCTCAAAACTGACGTGGCGTGGGTCGGGTATGGGTA
TTCCTTTGGCTTAAATGGTGTAGAAGATGCCGCGAATGTTTTTGTAAAAGAAACAGACGG
CGCAGTTCGTCCGATGATTGTTTCATTAGATGGTTGGGCCGGAACCCAACGGCACGCTGG
TATTTGGACAGGCGATCAAACGGGTGGTCAATGGGAATATATTCGCTTCCATATCCCAAC
ATATATCGGGACTTCGTTGTCTGGACAACCAAATGTCGGTTCAGATATGGATGGAATTTT
TGGTGGAAAAAATAAAGAGATCAACATACGTGATTTCCAATGGAAAACTTTTACACCAGT
GCAGCTAAATATGGACGGCTGGGGCTCCAATCCAAAAACGCCATTTGCTTTTGATCAAGA
AGCCACAGATTTGAACCGAGCGTATCTAAAATTAAAATCAATGATGATGCCTTATAACTA
CAGTATTGCCAAGGAATCAGTTGATGGACTACCAATGGTACGGGCCATGGCTTTAGAATT
TCCTAATGAAGGAACAGCATATACAAAAGATTCTCAATACCAATATATGTGGGGACCAAA
TTTACTCGTTGCCCCAATTTATAATGGCAATCAAGATGAGGCAGGAAATTCAATCCGTGA
TGGAATCTACTTACCAGATGAAAAACAAGTCTGGGTTGACTTATTTACAGGCGAAAAATA
TCAAGGTGGCCGTGTCTTAAATGGAGTAAAAACACCGCTGTGGAAGGTGCCCGTTTTCGT
CAAAGATGGCAGTATTATCCCAATGACGAATCCAAACAACAATCCAAAGGAAATCCAACG
AGATCAACGATCTTTCTTGATTTATCCAAATGGCACCACTTCTTTTAATATGTATGAAGA
TGACGGAATTTCAACTAGTTATGAAGCTGGGCAATCAGCTACGACTAAAATAAATAGTCA
AGGCCCTAAATCAAACGAAAAAGAGGATCTGACCGTTACTATCGAACCGACAAAAGGAAG
TTATAAAGACTTTGTTGATGAACGAAGCACCACGCTTGATTTGCTAGCTTCAGAAGCGCC
CGAAAGCGTAACAGCAATGGTGGGGGGGACAGAAGTAACCTTGAAACAAGCAGCTAATAA
AGAAGAATTTTTAGCTGGCACAAATCTATATTATTTTGATAAAGAATTCCAAGTGAATCA
GTATCTTTCTGAAGCTTCAGGAGAAAAACTGAACCAATCAGCGTTATCAGTAAAACTAGC
GAAACAATCTGTGACCGCCAAAGATGTTCAAATAACTGTCAAAGGTTTCATTAATAAAGG
AACGGTTGACGGAGGAAATACAACGGTCGATGACCAGTTAACTATTCCGGCAAATGTCGC
AATCAATGAAGAAAAAACAACGCCATCTTCTTTGACTCTTCAATGGGATCAAGTAACTGA
GGCAACAAGCTATGAAGTAGAGCGTGACGGGACTGTTTTCGGAAATATTCAAACGAATAC
AGCAACATTTGATGGATTTTCCTTCCTAAGCGAACATACTTTTCGAGTTCGAGCTGTTGG
AAAAAACGGGGTCTCTGAATGGAGTGAACCGATTAAAGGAAAAACACAAGATGATCCCTA
TAAAGAAACAATTAATCAAGTCAAAGCAACAAGTAATTTACCAGAACAACCAGGCGCAGA
ATTGAAGAAATTAACAGATAAAGATTTGAGTACAGGTTGGCATACGAACTGGTCAACAGG
CATCGCTAATCCAAGTGATGGAAATTTCTTGTCTTTAAAATTTGATCTTGGTGCGGAGTA
TCAAATGGATAAAATTGAATACTTGCCAAGAGACAATGCCGGCAACGGAAATATTTTGCA
GCTCCAGTATCGGACGTCGAAAGATGGAGCTAATTGGACAGAGTTTTCAGAACCTATTAA
CTGGAAGCAAGATGCTTTGACAAAAACCATTGAAACGAAGGACCAAGCGTATCGTTTTGT
TGAAATGAAGGTATTAAAATCGGTGGGTAATTTTGGCTCTGGTCGTGAGATGCTCTTTTA
CAAACAACCAGGAACAGAAGGAATCTTACATGGAGACATTACTAACGATGGAACGATTGA
TGAAAATGATGCAATGAGTTATCGAAACTATACAGGCTTAGAATCTGTGGACAGTGACTT
TAATGGCTATGTTGAAAAAGGTGATTTAAATAAAAATGGGGTAATTGATGCTTATGATAT
CAGTTATGTTTTACGACAATTAGATGGTGGGATTGAGATACCTGATGTCGAAGAAATTGC
GGGCGGTTTATCCCTTGCTGTGGTTAATGAAAATGGCAAGGATACTTATCTTCCTGGCGA
TACATTAACCTTTATACTTAAAGGTCAAGACTTAAAAAACATTAATGCGTTAAGCACAAA
AATGTCCTTTGATTCTAGCAAATTTGAACTTGTCGGTCAGCCTGCAACCACGAATAATAC
ACAACAAATGGAAAATTATTCTAAATATCGGAAACATTCAAATGATGTGGAGAATCTATA
TTTAGTTCTTAGTAATCAAGGAAATAAACAATTGTTAAATGGTTCAATGGACTTAGTTAC
CTTTAAAGTTAAAGTAAAAGAAACAACTCGCGTAAAACGTGCGACAACTGTTGAGCAGCC
ATTACAATTTGATATGAGTCAAGGCTTATTAGTAGGCCAAGGATTCCAACAAGCCACACT
TTCAGATTTTTCTGTAACAGTGAAGCCCACAGAGCTAGTAGATAAAGAGTTATTACAAGC
GCTAATTACGCTAAATCAAGCACGTGTCGAAAAAGAATATACGCCTGAAACTTGGGCAAT
CTTTAAACCAATCTTAGATGAGGCAGTAGCTGTTCTAGCCAATGAACAAGCCACACAGAC
AGACGTTTCTGCTGCCGCGGAAAACCTAGAAAAGGCTGCAAGTCAGTTGGAAAAAATGCC
TGATGTAGCGAATAAAGCTGATTTAGAAAAAGCAATTCAAGAGGGGCTAGCGAAGAAACC
AAGTGATGGGCAAGAATTCACCGAAGAAACTAAAAAAGTTCTCGAAGAGTCATTAGCAGC
AGCTCAAAAAGTATTTGCTCAAGAAAAAGTTACTCAAGAAGAAATAGACCAAGCGACTAA
AACATTGCGTGAAGCAATTGCACAATTAAAAGAACAACCCGTCGCCGTTGATAAGGAAAC
CTTAAAAGAGCAAATCGCTCAAGCCCGAGGAAGAAAGCCGGAAGAAGGATACCAATTTAC
AAAAGAAACAGAAAAACAATTGCAAGAAGCAATTCAAGCGGCTGAAGCAATCGTAGCGAA
AGAAACGGCGACAAAAGAAGAAGTCTCAGAGGCTCTAAACGCATTGGAAACTGCAATGGC
TCAATTAAAAGAAGTACCCCTTGTAAATAAAGACCAATTACAAGAAGTAGTCAAACGAGC
GCAGCAAGTCACTCCAAGTGAAGGGCACCAATTTACTGCCTCCTCGTTACAAGAGTTACA
AAAAGCGCTTTTAGCAGCTAAAAACACATTGAAAAACCCAGCAGCTAATCAAAAAATGAT
TGATGAAGCGGTTGCTGAATTAACTAGTGCCATCGATGGGTTACAAGAAGAAGTGTTAGT
TACAGATAAAAAAGCCTTAGAGGCAATGATAGCCAAAGCAAAAGCAATCAAACCATCTGC
CGGAAAAGAATTTACCAGCGAGTCTAAAGCGCGCTTAACTGAAGCAATTGACCAAGCGGA
AGGGATTTTAGCTGATAAAAATGCTCGGCAAGAACAAATTGATATTGCTGAAAAAAATGT
AAAAACTGCTTTGGATAGTTTAGAGGAACAAGTCCTTCAAACGGATAAAACAAAGTTGAA
AGAACTGCTTCAAAAAGCAGAAACCTTGAAACCTAAAGCAGGAAAACAATTTACAAAAGC
ATCGCAAGAAGCTTTAGCTGAAGCAATTAAACAAGCAAAAGCACTTGTTGAGGACCCAAA
TGCGACGCAAGAAGCTGTGGACAAATGTTTAAGTATTTTATCACAAGCCATTGAAGCAAT
GGCAGAAGAGCCAATCAGTAGCAACTCTACAGGCAACAATGGAAATCATAGCACGGTTAG
CGGTACTGGTGGTGTAACCAGCCAAGGAAAGGGCACAGCAACAGGTGGAACGACAACGAA
AACCACCACTTCTGGTACTTTGCCAAAAGCAAATGAAGTTGTTTCGCCAATCTGGTCAAT
CAGTGGTTTTCTATTGATAGTAAGTATTGGTTTAGGAAAATTATTCTTCAAAAATAAAAA
AGAGCAAAATTAGCGTATCATTAACTTACAAGGCGCATTTGTACAAAAACAGTGTGCAAA
TGCGCAAGTAAGTAATAGGAGAGGATTTTTACGAATGAAAAGAAAATCAAGAATCAACTA
CTTGTTTTAACAAGTATTCTCGTTCTTCTGAGTTTGGAAGTCGCTCCAGTTGTTACGTTG
GCTGCAGAATTACCAAGTAGCTCGCTACAAACAGCTCTGTCCTCGGAAACGACAATTACT
TCGGAAGAAAAAGTAACCGAAACAACCGAAACAACTGTTGCTACATCGACAACGTCCACT
AGTAGTTCGTCATCTGAATCAAGTAGTTCTACCGATACGACTACCGAATCAACGAGTCAG
TCAACGACAGAAACGACAACCACAAATACTAGTTCTGAAACAAAAAAAGAACCTACAGAG
CCAACGGTATCATCAGAAATCACGCAGCCTGTTGAACAATCGCAACCACCACAAGTTCCT
GTGACCAAGCAAGAACCCGAAGAACCTATTCAAGTTCCTGAAGCCAACAATAACTTTGTT
GAAGAAAATCAGGCTGTATCGTTAAATCCGTCCCTCAAAGTAGATGAAATAGCTTCTTCA
AATTTAAAAGGCTACGAACTTCCACTGTTGTCGTCTTTTGGCGAAAAGAAACGGGCAGTC
GTGGTCGCTGAAGCATTAAGACACGTTGGGAAAACAAAAAAAGAATTTAATTTGACGGAG
CAAGCATTGACCAGTAGTTTCCTTGCCCAAAAAATTTACCAACAATTATTTAAAATAGAC
ATTGGCAGTACGCCGCAAGAACAAATGACATTTGGTAAAGTTCGTTCTATAGAGGAGGCA
GAACCTGGTGATCTGATTTTTTGGCAAACAGCTGAAGGAAAAACGCTTCAAAATGGTGTT
TATCTTGGCCAAGGAAAATATTTAATTGCCGCAGCGGAATCGGATTCTAAAGAGAAACCA
GAAGTAATCGCTCAGTTAGAGAATATCTATACTGCCAAACAACAACCAGACTCAAAAGAG
GAAAAACGCTTGGTAGTGACTAATCCTTTTAAGGAGTTCATATTAACGGAGTATGGCAAA
GAAGTTTTAGCAACATATGGTGCGTCATTTGAAATGCAGAAGTCAGAACAAACCACAGCG
TTTATTAAAAAAATTGGTGAGACAGCCAGAGAACTTGGCGAAAAATACGATGTTTTTGCA
TCAGTAATGATAGCTCAGGCTATTTTAGAAAGTGGCTCTGGCGAAAGTCAACTAGCCAAA
GAACCTTATTATAATCTCTTTGGCGTGAAAGGTTCGTTCCAAGGAAATAGTGTTAGCTTT
TCAACAAAAGAGGCTGATCAGAGGGGCCAACTTTATACAATTTCCGCTGGGTTTCGCGAT
TACGGTGGCTATAATGACTCACTGCAAGATTATGTTCAATTACTCCGACAAGGGATTGAC
GGAAATCAAGATTTTTATAAACCAGCGTGGCGTTCGGAAGCCAAAAACTACCTTCAAGCA
ACGCGTTTTTTAACAGGTAAATATGCAACAGACAAGCAATACGATAATAAATTAAATTCG
TTAATTGCGGTTTATAACTTAACCCAATTTGATTTACCAAAAACAGTGGACGGTTTGATT
ATCCAATCTAAAAATAAGCTGTCGGAAGCGGAACAGCAACAAATGCATTTTCCAGTCTAT
GATGGGATCAATTATAATCGAAGTGGTAGCTATCCCGTGGGCCAATGTACGTGGTATGTC
TATAATCGTTTCAAACAGTTGGGCACTTCTGTGGATGAATTTATGGGAAATGGCAGTGAC
TGGGGAAGAAAAGGACGTGCATTAGGCTATCAAGTTAGTTCATTGCCTAAAGCTGGTCGT
GCGATTAGTTTCCAACCAGGAGTTGCTGGCGCAGATAATCAATATGGACATGTTGCTTTT
GTTGAAGCGGTCACTTCTGATGGAATCATTATTTCTGAAAGCAATGTCATCAATGATCAA
ACGATTTCGTATCGTGTCTTACCTAATGTAATTGCTTATAGTAGTGGCGTGACCTACATT
GGCGCTTAAGCGACTCATTCAACAGGAAGAAGTGTGGATGTTTAAGTAAAAAATTAGTAC
AATGATCCATGTGTGAACTAACAAATTAAATTAACCAGAATCGACCAATGAATTGATTTT
GTCATGTATAAAATGACAAGAACAGTTTGGCGGTTGATTCTTTGTTTTTCATCAACGAAG
AGACAATAGTCCTCATGATTCGTTAGAAAAAGATGAATAGTCCAAAGTACTCTTTCTTGA
TCCTTTGTTATTTTATGTTTTTGTTTGCAGGAAACTACTGAAATCGCTATACTAAATTTA
TGTGAATATACTAACAGACAATCAATTTTTTATCTCTTTTATTGGTGTATAAATTGATTG
AACATTATAATCATTTGTCTTTTGTTGTGTAATTTTATATCTTCTTGAGAAAGGGATGAG
TGAACAAATGGCTATTTATATATTAGAAGACCAAATTATTCAAGCAAAAGCGTTAGAAGT
ATTGTTAACAAATATCCTACATTCAAGAAATATTTATAATGAAACAATCCATTTATTTTC
ACGTTCAGATGAATTATTACAAGTGGCACACCAGGACGCCCAACTAAATATCTTTTTCCT
AGATATTCAAATGAACAATCATATCCAGGCAGGATTTGAGGTTGCTAAAGAAATCAGAAA
AACAGACAGTGAAAGTCTGATTGTATTTATTTCTACTCACACAGAATTAGTTTTAACTTC
CTACAAATATATGGTTTCAGCTCTTCAATTTATTCAAAAGAACGTGGATTTTCTAGATTT
CCAAAAAGAGGTCGAAACATGTGTCGATGCATATATTCAACAAAAAGAAAATATAAAGAC
AAAAAGTGAATATATTATCATTAACTTAAAAGCGTCTTCTATAAAAATGGATATTAATGA
TATTTATTTCTTTCAAACGGAATACGATCATCGTGTGTCAATGGTTGGTAAAAATTTTAA
AAGAGAATTTTATGGAACGTTATCAAAAATTGAACAACTGCATCCAGATTTGATTAGAGT
CCATCAATCAATCATCATCAATAAAAAATATGCGTCAAAATTAAATTATAAAACGCATCT
TTTAACTATGAGAGACGGAACGGAAGTACCAGTCTCAAGAAGATATTATACTCAGGTCAA
GGCACTATTTCTTACTTAGGGAGGGATAATGACTAATTAAGGAATTATCTATCTATTAGT
CGCTATATTCGTTATAATTTAGTGCAATACTTGAAGAGGAGGGCGATATGCTAATCGATT
GGATTCTAAAAAATATTATGGATATGGATCAGGAAGATCAATCAGGAAAAACACAATGGA
CAAAGTATTATCTAACCGTTTATTTTTCTGGCTTATTTAATCTTCTGATGATTCTGATTT
TATCAGTTTTATTTGGGACGTTAAGCGAAACCTTTATTGTATACGTCGTACTGATTTTTT
TACGGCCTGTCGCAGGTGGCTGGCATGCAAAAACTAAATGGCTCTGTCGTCTAGAAAGCA
TTGTTATCTATGTCGCCATACCATTTGTATTGAAAAATTCTTCTGTGAGCTTACCGTTTA
TTTATAAAATTCTATTGATGTGCCTCTTAGTCGTATTATTTTATTGGTATGCGCCACAAG
GAACAGCGATTGAACCTGTTCAGCCATCTGATTTAAACGTGCTCAAAAAGCAAAGCCTTA
TAAGGGTGTGTTTACTTATTTTATGTAGTCTGTTTGTCAAAGAAAAGATTGCTTCAGTAA
TACTCTACGGTCTCGTCATCCAAGGTCTGATGATACTCCCTGTAACAAAAAATTTAATTG
AAGGAAGTGTTTTTATGAAATTTGGTAAAAAAATAATTAAAAATGTTATTGAAAAAAGAG
TTGCAAAAGTTAGTGATGGTGTGGGAACTAAGCCTAGATTAAATCAAAATTCGCCCAATA
TATTTGGACAATGGATGGGACAAACTGAAAAACCTAAAAAGAATATTGAAAAATGATTTT
GTCGTTATTAGCTACTAACGTTTTGCTTGTATCTAGCTTTATCGTTTTTGTCTTTTTACG
AGTAACATTGATCAAGATTGAATGTAAAATACCGTTACTTTCATTGCTTATTGTCATTAA
TCTTTGTTCGTTTGCGGCATTAATGTTGGGCTACTCTTGGTTGATTTATGCGCTGACAGT
CGTTATTTTTACAGGATTTTTACTCATTCACAAAAAGAGGTTCTCAATTTTTAAAGCGAT
ATTTTTGTCTGTTTTTACATTGCTTATGGTTTCGTTTATCAATTACACGGAGCAAACGAT
TTTAAGTGTTTTTTTTCAACAGATTTATCAAAATAAATTATTATGGATTGCCTCAAATGT
TCTTCTGTTGCTTATAAATATCTGGATTGCTTTAAAAATTCCCAATAGTGTTTTTTTAAG
ATTAAATCGTGTGTTAGAAAATAGCCGAATTTTTTTTGGTTGTTTACTTTTATTGTTGAT
TCTGTTGTTACTTTTTGTGTTTTTGATTTCGCCAGAGATTTCACCTGACTTTATGCGAGG
ATTTGTCACGGTAAATAGTTCTAAATTGGAGTTATTAATAAGTGTAGGTTTATTTTTAAT
TCTGATTGGCTTAGTCATTGAAGCTTATTTGGAAGAACAACGTATCAACACTCAATTATT
GAATAATTTAACGATTTATACTGAAAAAATAGAATCCATTAACGAAGAGCTAGCGATGTT
TCGTCATGATTATAAAAATTTATTGTATAGTTTACAAATTGCTATTTCATACGAAGATAT
TCTGGAAATCAAAAGAATTTATGAAGAAACGATTGCACCAACCAAAAAAATTATTGATAA
TGAAGAATTTGAACTTATGAAGTTAAATCGTTTGAAAAATATGGAACTTAAGGCACTCAT
AAGTATGAAAATTAATACCGCAAAGCAAGCAAAACTAAAAGTGATTGTTGATGTGCCAGA
AGTATTTATTCTTGATACATCAATCGACTTAGTGGTTGTGATTCGTTTGTTGGCTATTCT
ATTAGATAACGCGATTGAAAACAGTGCAAAATCAGAATTGAAAATGTTCGCTATCTCAAT
TTTCAATAAAAATGAAACACAAGAGTTTGTGATAACAAATAGTGTCCAAGCCGAATTTGA
TTTTAAGGTTATGAAGAAAACCAAATTTAGTTCTAAAAGTAATCCAGAAGAGCACGGTTG
GGGATTGTTATATGTAAAAGAAATTGTTGATTTTTCAGATCAATTTGATTTGCAAACGTC
CTTCAATGAAGGAGCGGTCACTCAACATTTAATTATTGAAAAAAATCATAACAGTAAAAA
AGTTGTTAACGAATGAATTTGTTAACAACTTTTTTGCTATGGTATTGAGTTATGAGGGGC
AATACAGGGAAAAATGTCGGCTGATTAAGGAATTTAGATAGTGCCGGTTAGGTAGTTGTC
TATAATGAAAATAGCAACAAATATTTACGCAGGGAAAGGGGCGGTCGTTTAACGGGAAAA
ATTAGGGAGGATAAAGCAATACTTTTGTTGGGAAAAGAAATAAAAGGAAACTGGGGAAGG
AGTTAATTGTTTGATGAAGGGAAATAAAATTTTATACATTTTAGGTACAGGCATCTTTGT
TGGAAGTTCATGTCTATTTTCTTCACTTTTTGTAGCCGCAGAAGAACAAGTTTATTCAGA
AAGTGAAGTTTCAACAGTTTTATCGAAGTTGGAAAAGGAGGCAATTTCTGAGGCAGCTGC
TGAACAATATACGGTTGTAGATCGAAAAGAAGATGCGTGGGGGATGAAGCATCTTAAGTT
AGAAAAGCAAACGGAAGGCGTTACTGTTGATTCAGATAATGTGATTATTCATTTAGATAG
AAATGGTGCAGTAACAAGTGTTACAGGAAATCCAGTTGATCAAGTAGTGAAAATTCAATC
GGTTGATGCAATCGGTGAAGAAGGAGTTAAAAAAATTATTGCTTCTGATAATCCGGAAAC
TAAAGATCTTGTCTTTTTAGCTATTGACAAACGTGTAAATAATGAGGGGCAATTATTTTA
TAAAGTCAGAGTAACTTCTTCGCCAACTGGTGACCCCGTATCATTGGTTTATAAAGTGAA
CGCTACAGATGGAACAATTATGGAAAAACAAGATTTAACGGAACATGTCGGTAGTGAAGT
AACGTTAAAAAACTCTTTTCAAGTAGCGTTTAATGTGCCAGTTGAAAAAAGCAATACGGG
AATTGCTTTACACGGAACGGATAACACAGGGGTTTACCATGCAGTAGTTGATGGCAAAAA
TAATTATTCTATTATTCAAGCACCATCACTAGTAGCATTAAATCAGAATGCTGTTGACGC
CTATACGCATGGAAAATTTGTGAAAACATATTATGAAGATCATTTCCAACGACACAGTAT
TGATGATCGAGGGATGCCCATCTTGTCAGTTGTTGATGAACAACATCCAGATGCTTATGA
CAATGCTTTTTGGGATGGAAAAGCAATGCGTTATGGTGAAACAAGTACACCAACAGGAAA
AACGTATGCTTCCTCTTTAGATGTAGTTGGTCATGAAATGACACATGGTGTAACGGAACA
TACTGCCGGTTTAGAATATTTAGGACAATCAGGTGCGTTGAATGAATCTTATTCTGATTT
GATGGGTTATATTATTTCGGGTGCATCTAATCCAGAAATTGGTGCGGATACTCAGAGTGT
TGACCGAAAAACAGGTATTCGAAATTTACAAACGCCAAGTAAACACGGACAACCAGAAAC
CATGGCTCAATACGACGATCGAGCACGGTATAAAGGAACGCCTTATTATGATCAAGGCGG
TGTTCATTATAATAGTGGAATTATTAATCGGATTGGTTACACCATTATCCAGAACTTAGG
CATTGAAAAAGCACAGACTATTTTCTACAGCTCGTTAGTAAATTACTTAACACCTAAAGC
ACAATTCAGTGATGCTCGTGATGCGATGCTTGCTGCTGCAAAAGTTCAATATGGCGATGA
AGCAGCTTCAGTGGTATCAGCAGCCTTTAACTCTGCTGGAATCGGAGCTAAAGAGGACAT
TCAGGTAAACCAACCAAGTGAATCTGTTCTGGTCAATGAATGAAAAAAATTCCCCAATTA
AATAAAAATGGATAAGGAGTGGCATAATCTTATGAAAAAGTTCTCCATACGAAAAATTAG
TGCTGGTTTTTTGTTTCTGATTTTAGTAACTTTGATCGCCGGTTTTAGCTTGTCTGCAAA
TGCAGAAGAGTATATCGTTCCTGCCGAAAGTCATTCACGACAAAAAAGATCGTTACTGGA
CCCTGAGGACAGAAGACAAGAAGTGGCAGATACAACCGAAGCGCCTTTTGCGTCAATCGG
AAGAATCATTTCCCCTGCCAGTAAACCAGGCTATATTTCTTTAGGAACAGGCTTTGTTGT
TGGAACCAATACAATTGTCACCAATAATCATGTGGCTGAAAGTTTTAAGAATGCCAAAGT
ATTAAATCCGAATGCCAAAGATGATGCTTGGTTTTATCCAGGTCGAGATGGCAGTGCGAC
ACCATTTGGCAAATTCAAAGTGATTGATGTAGCTTTTTCCCCGAATGCGGATATTGCGGT
AGTGACTGTCGGCAAACAAAACGATCGTCCAGATGGCCCAGAGTTGGGAGAAATTTTAAC
GCCATTTGTTTTGAAAAAGTTTGAATCTTCAGATACCCATGTCACAATATCAGGCTATCC
AGGTGAGAAAAACCACACACAATGGTCTCATGAAAATGATTTGTTTACATCTAACTTTAC
AGACTTAGAAAATCCATTACTATTTTATGATATCGATACAACCGGCGGTCAATCTGGTTC
ACCAATCTATAATGATCAGGTTGAAGTAGTTGGTGTTCATTCCAATGGCGGCATTAAGCA
AACAGGAAATCATGGTCAAAGACTAAATGAAGTGAATTATAACTTTATTGTTAATCGAGT
GAATGAAGAAGAAAATAAACGTTTATCCGCTGTGCCAGCAGCGTAAAGAACCATAAAAAT
ACTCGGAATTTCCAGAATCACGGGAAATCTCGAGTATTTTTGTTTTTTAAGATAGTGTAA
GTTACGATAAAAGTACCTTGTAATTATCGGTTAAAAGCATATAATAGTACTGAAAAGAAG
GCAAATAATCCGATTAAGTTAGTATTTCTAAACCATCATAACTCGTAATGATTTCATGCT
TTTGAGATAAAGCCGCCATCTCCGCATAAGACAAGCCGCCATTGTGAGAAAAATGGTTGG
CAACGTAAATCGTTTTATCTGTGACGAGTTTTCTTTCTTTTAATTCTGCAATTAATTTTA
AATTTTCTTCCCAATTCATATGACTATTGCCAGTTTCGTTTGTTTGACTAGTACAATCTA
AAGAAACAATACTAAGAAGTAAGTGGCTCTTTTCAAGATATTCAAACATTTCTGACGTAA
AGTAACCTGTATCATGGGTGGATAAAAAAGCATCTTTACCATCGTCTATAACGAAAATAA
AACAATCTTCACTGAAATTTCCATGTTGTGCAGGAAGGGGATAAATCGTATAGTTCGCAA
TAGTAAAACATTTGTAGGGCTGAATAACCTGATAATGTAATCGGGTATCGTCTTGACGAC
CTTCTAAATCAAAGGCGCGCTGATAAAACGTCTTAACTGCTTCATTTCCATAAACAGTTA
AACGATTGGGAATATCTAATGCATAACCAGACATTCGATAAGCCAAATCCTCGCCGTAAA
AATGATCGGAATGCCAATGAGAGATTAGTAAAGAGTCAAAGTCTGCAAAACACAAGTCGT
ACTGCAACAGGTGTAAATAAGAATCCCCTGGAAAATCAATCAGCAGGACATCATCAATAA
TTAATTGAGTTTGTCAATCCAAAATTATATATGTCTTTTTAACTATCTTTTTATATCTTC
TCAAATGTCCGCAAAGCCTTATTTTATCGGCTCTACGGGCATTTTGCTTTTGTGGTAAAT
CTCACATACCTAGGTCTATCTTCTTATATTTTCGCTATCAATCGTGGTTAAAATCGTGGT
AAATACTTCTTATGCGATTAGACGCTGAACCTCTGATTTTGCGGTATCTATGGACGCATG
AGCGTACCAGTTCATTGTGATACTGATGTTTGAATGTCCCATGATATACTGTAAATCTTT
CGGGTTCATGTTCTTGCTTGCCAGTCTTGTGCAGAACGTATGGCGTAGCGTATGCGGTGT
GATATGTGGCAAAGGGTTGTCCATGTGGTGCTTGTTGTATTTCTTTACCATGCGGACAAA
TAAGGCATTGTAATCAATGGCAACTTTTGGCTTGCCTTTGGGATTGACAAATAAGAAGTT
GCCCCGTCCGTCTATCACAAATGGTTCTGCCTTTGGACGTTTCTTCATAACCCGTTGAAA
TGCCTGTATCGTTTCTTTGCTTAATGGCACTTGCCTAGTTCCGCTCTTTGTCTTAGGCGT
TTCAATGTAATAGCCCTGTTCCTTGCTCTTTAGTAACTGGTGGTCGATAATCACAACCTC
ATTCTTGAAATCAATATCGGCTACTGTCAGTCCGCACAGTTCCGAAATACGAAGTCCTGT
CTTTAACAGTATCAGTACATCATCGTAATACTTATGATACACGTTGTCCGTCTTGATGAA
TGAGAGTAGGGCTTGTTCCTGTTCCTCTGTCAATGCGACTTTCTCTTTGGTATCATTTTC
TATGACTTCACTTAACTTGAAATCAAAAGGATTTTTCCTTACACAATCGTCTTGTATGGC
GATATAGAATGACGCTTTTAACGAGCGTTTATGGTTGTTAATGGTGTTATAGGAAAAGCC
TTTGTCTTTCATGCGTAACGCCCATTCCTTAGCGTCAGAGGGTTTTATCGTATCAATGCT
CCTGGCACCCAACTTGTCCTCTTTCAATAACCGCATGAGCTGTTCCCGTTGTTTCTGTGT
GCTTTTCTTCACATTTGCCCTCTGTGCGTTCTGTTTGGCGTAGAGTTGGCAAAGCGTCAT
TTTCTTGCCTGTGCTGTCGATACCGTCCTCAATATCCCGTCTTATCTGCTGTTCCAGTTC
ACGAAGTGAGGGCTTTTCCCGTTTTCCCTTTGGTGTCGGGTCTGTGGGTGTCAATCTCCA
AGCATACACATATTTTGTGTTTCCAAATGCGTCCACATATTTATATAAGTATTTCCCGTC
TGTTCGTTGGCTCTCTCCAGTATGCAGGATACGTCCTTTGCTATCCCGTCTTTTTTCTTT
CATGGTGTCTGCTCCTTTCCTTGTTGGAAAGAGCCTTGATATGACTTGTGTTCATCATAA
CACATACAAGGCTCATTTGCATTAGATAGCGTCCAATTTGTCAATAACCTGTTCAAACTG
TCGGCGTTTAATCTGTATGCGGTTGCCATTCATAATGAGCCAGCCAGCGTCCTTGTTTTC
CTCTGCCAAGCGTCTTAGCTTGTTTTCTCCGATACGGAAATATTTTGACGCTTCTTCAAT
GGTAAGGGTGTATTTTTCCCATACGGGAATATCGTTGTTATTCATCAGATACCCCCTTTC
CCATGTTTCGTGTCATACTGGATATAGGGGATAAGGTCGGTGCGGTTTATCCTCTGTAAA
TGGGCGGTCAGTTTACTGGAAAGGGAAGTGCTGTATCTTGCCTTATCAAGCATAGTTCCC
ACCCGTTCCAGTCCACCTAATGCGTCATGTTCTTCCAAGAAATAAAAACTTTTGACAGCG
GAAATCACACCACCCTCTGTGAGCCATTGCTGTGTTTCCTCAAGGGAATTTTGCTGTTTT
GGTACTTGCAGTTTCAAGACTTCCACAGCCCCTAAAAAGCGTTCCCAAAACCGACACGTT
TTCCATCTGCTTTTATTACTTTCATTTCTGTTTGGCACGACAAAGCGTAGGTTGTTTGCC
AATAACCCGAAAGCCAGTTTCCCAAGTTCCAGCGGTCTGTCTTTGAATGTCATGGCAAAG
ACATGAGCCTTATCATCACGCAGTTGCATTTCTGTCCGTTTCCAACTGCCGACTTCATTA
AGTGTCTTATTATGTTTTGAACATACTTCCTTATCCTTGTCATAAAAGCGGTAGGACAAT
CCCGATTTACCAGCACCGATATAAACAGTCTTTGCGGTGTCGAAATCATCAAACTTGCTT
TCATCAAAGTGGTAGCCCTCACTATTCGAGATAAATTCCTCTTTTTCGCATTTCTTCTTT
ATCTGCTCTATGGTAAAGAATGGCTTTTCGTTCTTATCATCAATGGCAATATCAAGCCTT
GTGAAATGGAAATTATCCAGTCCGTATCTTCGCTCACAATGTTTGAACATATCCCCAAAG
GTATAATTCCTACTGTCGAGAATACGGAAAATATCATCACAACCTCTGCCGGTCATAACA
AGATAACAGCCTAACCCTTGTGGGTTGTCCTCTGTCTTTCTTGCGTCCCCCGATACATAA
ATATCTCCAATCTGCCAGCGTGCTTGATAAGTCTTGAATTTAACGCTTGCCGGATAGACA
TTGAAAATGTCAGTCGGTAAACCTAAAATGTGCATGATGACATCTTCTGCGGTTGCGGTT
TCAAATACAATGCTGATGTAATCAATCTTAACGGATAAATTTTCGTGTGTTGCGATACTT
CATTACTCCTTTCGTATGCCCCGATTTTTTGCGGGGTATAAATTGCATTTTTTCCTTTAT
TTATCACAGTTTCTAGGTACTATGACATGTATACGCAGGGCGGTGTTACATGTATACGCA
GGGCGGTGTTACATATACGCCCTTTACGAACGCCTAAAGGCGTTCCCTTTCTTCCTGTGT
CTGCCCCGTTCTTAACGCTCACGAGCCTTGTAAGGCTCGTGGCTAAACGGAACAGCCCCA
GTCAGAAACCTTATTTTCGGTCTGATAGTCCATGCTTATTCATGCTATCAAAGTGAAAAT
ATATATTTTATATGCTTACTCAAGCGTGTGATTGACCCTAGCGTGCTTAATCACTCTGTC
TAATACGATAATAACTCCATTAGAATTACTTGTCAAGAAGTTTTTGTTGACTTTTAGATA
TAGATTAAGTATGATATGCTTATAAATACCAAGAAAAGCAACGAAAGGAGCGGTTATACT
AAGTTATGGAGCATTATGAAAAGAAAATCAGTTTCTTAGGAGAAAACATACAGACCATAA
GAAAACACAGAGGAATGAAACAACAGGAACTTGCGGACAAAATCGGTATCAATATGCAGA
GCCTTTCCAAGATTGAACGTGGCGTGAATTATCCTACCTTTGATACGTTAGAGAAGATAA
TGGACGTGCTGGGTGTAACGCCCAATGAATTATTGTCGGGAGAATGGAAGTATATTGACC
ACACCGAGCCCTATATCATGGATATTATCAAACGGGAACAAGACTTCAATGTTTCCTTAG
ATTACCTGTCTGAAAATGAATTTTTCGATGATGAAAAAGAATGCACATTTTACAAGGCAT
ATAAACTCATACAGTATATCCATAACTACATTACCAATGAGGTTACGGAGTTGGAAGAAC
TTATGGAAATCAAGCAGTTGATACAGCGTCAAAAACTGGAACGCATGATAAAAGTGCATA
AGGAAATGCGAGGGTTAGACCGATACAGAGAACAGCCCAAAGAGTATAAATACCATGACC
CTTATGATGATTGGATATTTCGTCAGCTTGCGGATATAGACAACAGAAACAACATTCCCG
ACACTTCTCCACAAGTAGACTTCAATGAAGCAGACTATGAAGATTATCTAAAGGCGAAAT
GGAACAGAGGTCTTTAATTTCCTCTTGCATGGAAGATACAGCAAACAAAAAGCCCAGTAA
AGAGTGCAAAGCACCACCAATGGTGGCAAGGCTCTTGACAGGGCTTTTTCTTTTCTGTTG
TGGGGTAATCAAGAGGAAGAAAGAAAAAGTGTGCATTTTTGTTCCATAAATGCTAAGGGT
ATGCTGATTTTTATTGTGGCGGATATATGGAACTGTTATAATATGGATATGAAGAAAGCG
ACAAATTTGAAAGTGTTAATAATTTTCAAACAGCCTCATTGCATGGAAATAAGAAACAGA
CTATCCTTAAAGTAGGAGGTGGCACAAATGGCAAATGAAGATAAAAAAGATTTTAATGCT
ATGTTGCATGATAGTAAGGATATGCCAAAATTTCAAATTATCATAGACCAGAAAAGTATT
GAGAAATATGGTGGAAACAAAATGTATTTTGCTCCCCCGATTGACTATGACAAAGTAATG
AAAAAAGTTCCGTATGGTAAAGTGATTACGGTTGGAAAAATACGAGAACACTTTGCAAAA
TTGAGTGGTGCAGATTTTACAGAGCCGATTACAGCGGGTATATTTGTTTCTATTGTAGCG
TGGGCGAGTTATCAGCGTTCCGAAGATGAAACACCCTATTGGAGAACATTAAAAGCAAAC
GGAGAATTAAATGCTAAATATCCAAATGGTATTGAAGCACAGAAAGAAAAATTAGAAGCA
GAGGGACATACCATTATTCAAAAGGGGCGTAAAAATATACGATACTATGTAAAGGACTAT
GAAAATTCTCTTTTTGATTTGAAATAGGCAAATTCTATTTCACAATTTCATATCTCTATA
CACAAAGCAGTTAGTCTTAGGATTGACTGCTTTTTTCATACCTAAATTTCAGATTGGAGT
GATGAAATGGTGTTTGTTAGAGCTGTTCACTAAGATTATCGGTGCATAAAATTTTATTGT
GGTGCAGATATGAAAATGATATAATGTGGATATGAAGAAACGGACAAACTAGAATTTGTC
GAGCTGGTTAGTTCGAGATAATTTTGAGTTTGTTAAGATGTGGTGCACTTGATGGAATCA
CAGGTACGACATCATATTATGGAGGATGAAATAGATGATAGGTTTGATTGTTGCGAGGTC
AAAGAATAATGTTATAGGCAAGAATGGTAATATACCATGGAAAATAAAGGGAGAACAAAA
GCAATTTAGAGAGTTAACAACGGGTAATGTGGTTATTATGGGGCGAAAGTCTTATGAAGA
AATCGGTCATCCGTTGCCTAATAGAATGAATATTGTTGTTTCCACCACAACAGAGTATCA
AGGAGATAATTTAGTTTCAGTTAAATCATTAGAAGATGCATTATTATTGGCTAAAGGACG
AGATGTATACATATCTGGTGGATATGGACTATTTAAGGAAGCTTTGCAAATAGTAGATAA
AATGTATATCACAGAAGTAGATTTAAATATTGAAGATGGAGATACATTCTTTCCAGAATT
TGATATCAATGATTTTGAAGTTTTGATAGGGGAAACACTTGGTGAGGAAGTGAAATATAC
GAGAACATTTTATGTAAGGAAAAATGAATTGAGTAGATTTTGGATTTAGGGTGTTTTCAT
AAATATATTGCTTTTTATGCATATATAAATTGTTGTAAGACAAATCCCAGTTTGACAATT
TCATATCCATACACACAAAGCAGTTAGTCTTAGGATTGACTGCTTTTTAAAAAGACACCA
TTTAGGTGTAATGATGTCTTTTGGGTGTTATTTTATAGGTCATATCAAGGCTCATTCAAT
CGTGGTAAATTCGTGGTAAAATGAGTTTTTTCTATACTTCAAAATACTTGAAAGTATAGT
GTTTATGCGGATAATCGAAAATTAGATATAAAATTTGTACGAATTTCTCGTCCTTTTTTC
TCTCGAGCGTACTTACATAATTTACAATTACAAAAAATTCCTGGAATCCGTTCTGCTGCA
CCCGTGCCTAAATAGTTGATTTTCATTGGGAGTACCTAACCTTTCTTTGACATTCTTCAT
ACTTAGTAGATAACGCTGAACCTTAAAGTAAATGGGCATGGAAACTGAAACATTTGTTGT
GTCCATCTTACCTTTTTTAGAGAAGAATTGAAATGGAATTTTTTAAGTAAATATGCGTAA
AATAGAAAAAGCTAGACGCCTTTTTTGATAAGCTGAATTTACTGCGAATGCTCGTACTAT
TTCCGAAAAAAAGTTTTACCAAAGGCACTTTCATATCCATCTGCTATTAGTTATAGAAAA
ATAACAAGATGGACATAGCTTATTAGAGCAAAAATAACTACGCTATTGATAAAGAGTGAG
GCGTGTTTTGAACAGGTTGCGTGGGCAAATGAATTTGAATAAAAGGGATGACAAAAGATG
ACTATTGAAAAATTAGAATATTTTTATACCATTGCAAAATATAATAGTATTTCCAAAGCA
GCCTCTGAACTCCATGTTAGTAAATCAACCTTAAGTGCGTCATTAAAAGATTTGGAAAGT
GAATTGGGCCATTTACTTTTTAACCGTAACGGTAATTCTTTGACGTTAAATTCCTATGGT
GATAAAATCGTCCAATCTGTATATATCATTTTAAACGAGGCTAAGAAAATGAAACTTAAT
TTGCATGAAATGATTGAGAATCCAGTGATGCGTTTAGGTTTTGGAAATACGTCCTTGATG
TATAAAGTGACAGAAAATGAGGATCAACTGAATCGTTTTTGGGAATGTTACCATGGTTCA
TCGTTTGAGTTATTGAATAAATTGGAGAATCATGAGTTGGATTTTGTGATTACTTCTGCA
GATGTGAATAGTCCAGTTTTAAAGAAAGAACAATTAATTGAACTAAAAATGTATCTTTGT
GTTTCAAGAGAAATTAAACAAGAAATTGAGGAAGAAGGCTTCAGCTGTTTGACCAACTAT
CCATTTCTATTTTTGCCGCATCACTTAGATCATTTAGAAGCTACCAAGAGTGTGCTAGAA
ATGTTGCAATTAACAAGTCCGCTTGTTTGTTGCTACGATACGTTGATGCTTACTCGTCTC
ATTGAAAAAAGTAAAGGAGTTTATGCGGTGATCTCTCTTCGGAAAGAACAACTGCAGGAA
ATTGATTCTAAACTCTTCTTTTTACCGATTGAACGAAAACAAAAATTTTATTTATACCGA
AATGTTTCCAGTTCGGTTTTTGTCCAACCTGGTCAAATCAAGGCAACTTTACAAAAGTTG
CTAGAGACTTAGCCATTAAAATTACTTTGGAATAGTTACCAAAAATAGCTTTATTCGCTT
AGATTTACTTCTGCTGCGGATAAGGCTATTTTTGTTGTTCATTGTTTAAAAGAGATGCTC
AATTATGGGGCTGTTCGATATTTCTGAACAGAATGTTCAATTATTTAATAACTTAAGAAT
CGATAAATCGTATCTATTACGGTTCAATTTAAAGGGGTTCTGGTGTATAGTTTGGCTATC
TAAAGATTTACTTTTTTAAATATAAAATAACTAAATGGCAAGGAATATAAAGAACTGTTG
ATACGTGAGTACTTGCGATAACTGTGTCGTTAGAAGTTTAAGTGTCATTGTTGCTTTTCC
TGTTTTATGTAGTTGCTAGAAAGGACTGTTTTTATGATCGATAGAAAAAAAGTTATTTTG
TATACTTGTTGCATGAGTTTGTTTGTAGTGACCATGGATGTTACGGTTGTCAATGTGGCG
TTACCATCCATTCAAAGTGATTTTCACACGAATCTGTCTACATTACAGTGGGTAACAGAT
GGCTACACTTTAATGGTAGCATCCTTATTATTGTTGTCTGGGTCTACAGCAGATCGAATT
GGCCGTAAACGAGTCCTTCAATTGGGCTTAGCCTGTTTTGGTTTAGCGTCTTTCCTATGT
GGGATTTCGCAAACCCCAGGGCAATTGATCGCGTTTCGCATGTTGCAAGGGATTGGTGGT
TCTATGTTAAATCCGGTAGCAATGTCTATTATTACACAGGTATTTACCGAAAAGTTAGAA
AGAGCGAAAGCAATTGGCTTGTGGGGCTCTGTTACAGGGATTTCCTTAGGCATGGGCCCG
ATTATTGGTGGACTGATTGTTTCTTATTTTAGCTGGCGGTATGTCTTTTTTGTAAATGTA
CCGATCATTGCTGCGGCAATCATCCTTACACAAAAGTTTGTACCTGAGTCAAAAGTAGAG
AAGACGGTGAAAAATGATTTTGTTGGTCAAGCATTGATGATTCTTTTTCTATTTAGTTCT
ATCTATTCCATTATCGGACTACCTAGAAAAGGGCTTTTCGCGCCAGATATTTTAAGTACT
GGGATAATCGGCTGCTTAGCCATTGTTATTTTCTTTATTTATGAATATAACATTGACAAT
CCGTTAATCAACCCGCGTTTCTTTTTATCTATTCCATTTACATCGGCTTCTTTTTTAGCT
ATTTTTGGCTTTATCATATATAACGGCTATTTATTTTTAAACACGCTATATTTGCAAGAG
ATGAGAGGCTTCAGCCCGTTGGAAGCTGGCTTATCAACCATTCCTTTGGCTTTTGTTAGT
TTTCTTGTTGCACCGAGAGCCGGCGAAATGGTAGGGAGAATAGGGACGAAACGTCCTATT
ATGCTTTGTGGTATTTCAATGTTGGCTGTTAGCTTTTTACAATTATTTGTAACTAAAACA
ACGCCTATGATTATTTTATTTATTATTTATATCTTTTTAGGCATTGGGTTTGGGATGTTA
AATTCACCGATTACCATTACAGCGATTGAAGGAATGCCACTTTCTCAGTCAGGAACTGCA
GCAGCCATTGCGGTGACATGTAAGCAAATTGGCAATTCTTTAGGGGTGGCGCTACCAAGT
CTTTTAATTACAAAGCCTATTACTAGTTCGCTTACTCGAACACCTTTTACAAACGTATGG
CTTTTATTTGGATGTTGCGCCATTGCGATTATCTTTTTAAGTTATTTATCCAATTCTCCG
CTAGCGAAAAAGTCATTGCGCAGAGTTAGGTTTTATTTTTAACAAATCAAGATTTTTTTG
AAGGGAAAGGAAGACAAACTTAGATGAAAAAAATAAATAACCGATTAGGACTCTTTTTAT
TTTTTGTTTTACTCTTTTGGGCAAAAACGATTCTGGCGTATTACCTAGATTTCTCATTGG
GTGTTAAGGGCAGTCTCCAGCGAGAAATTTTATGGTTCAATCCAGTTGCTACTACGCTGT
TATTATTTGGTTTTAGTTTGTATTTTAAAAAGCATAAAACATTTATGCTTAGCTTAACTC
TTTTAAATGTTTTAAATACATTAATTTTATATTTGAATATTATTTTTTATCGTGAATTCA
CTGACTTTATTACCATCCAATCTGTTTTTGGCTTTTCAAAAGTTTCAGAAGGAATTTCTG
GTGATTTACTTGCCTTAATGAGGGTCCACGATGTCTTTTATTGGCTAGATACTTTAGTGC
TGCTCGTTTTGGTATTTTACTCTTTTAAACAGCGACGGAATCATCAAGTCTTTGTGACCA
AACCTATCAACAGAAGATTGGCGATCTCAATTAGTTGTTTAAGTGTCTTGCTCTTTTCGG
TTAACTTATTTTTAAGCGAAACCGATCGTCCTCAATTGCTTCAAAGAATTTTTGACCGTA
ATTATATTGTAAAATATCTTGGCTTGGATGCATTCACAGCCATCGATGGTGTCAAAACAG
CCATGTCAAATGAGGTAAGAGCAGAAGCTAGTTCAAACGAATTACCTGAAATCATGAAAT
TTACCAAGCAAAACAATTTACCGCTTAATCCACAGTATGCCGGGATTGCCAAAGGAAAAA
ATGTATTTGTGATTCATTTAGAAAGTTTTCAACAATTTTTGATTAATATGAAAGTCCAAG
GCCAAGAGGTTACACCGTTTTTAAATCAGCTTTATCAAAACAAAGCGACAATCAGTTTTG
ATAATTTCTTTCATGAAGTAGGGCAAGGAAAAACGAGTGATGCGGAGAACATGTTGGAAA
CAGGAACATTCGGGTTACCGCAAGGCTCTCTTTTTACACAATTAGGATCAGACAATACTT
TCGAAGCGGCTCCCGCAGTTTTAGGACAAAAAGGCTATACAACCGCTGTTTTCCATGGAA
ATGTGGGGAGTTTTTGGAATCGAGACCATGTGTATAAAAACTTAGGATATCAATACTTTT
TTGATCGGTCATATTTTTCAAAAGATGACAAAATGCTAGGTTACGGTATTTTAGATAAAC
AATTGTTGCGTGAATCAGCTAGTGAGCTTGAACATTTACAGCAGCCATTCTATGCGAAGT
TTTTAACTGTGACCAATCATACCCCTTATTATACGGATGACCAAAACTTCCCGTTTCCTA
AATTGAACACAGGCAATTCGATTGTGGATGATTATGTTCGAACAGCGCACTATTTGGATC
AATCGCTAGAACAATTTTTCCATTACTTGCAAACAACAAGTTTATACAATCATTCTATTT
TTGTTATTTATGGTGACCACTTCGGTATTTCAGATGCGAACAACAAGGACTTATGTAAAG
CTTTCAACCGCGATCCAAAAACGTGGACAAACTATGACAATGCGCAATTGCAAAGAGTAC
CTTTGATGTTTTACATGCCAGGCTATACGCAAGGGAAAATCATGCACGAATATGGTGGGG
AAATTGACGTTTTACCGACACTGTACCATCTTTTAGGTGTCGATGATAAAAATTATATCC
ATTTTGGCACGGACCTTTTATCTCCTCAATATAAACAAGTGGTTCCTTTTAGAAATGGCG
ATTTTGTAACGCCTCAATTTTCGTATCTAGGTGGGGAAATCTACAATAATCAAGGGAAAA
AATTAGACCAAGTTCCAGCAGATTTAAAAGCAGAAGTCACGAAAGATAACGATTGGGTGA
AAAAATCGTTAAGTTTATCTGACAAATTAAATCAGGAAAACCTTTTACGTTTTTATAAAC
CACAAGGATTCCAAGAAGTGCAACCAAAGGACTACAACTATGACGTAGCTTTTGAAAAAA
ACAAAGTCTTAGAAGTAGAAAAACAAAAAAATGCACAATCAACTAGCTTGTTTAGTCAAA
ATGGCAATCAAACGACAGTCCAAAATTATCCGACTACGCCATAGATCATTTAAGAAGGAT
AATTTTTGGAAGGGAAAGAGAATCATATATGAAGTGAAGGAGGTCAGGACAGAACCGTTT
ATTTTCGAAGGAATTGGTTCTGTTCTCGCCATTTATCAGGTTTTGAGCCTGGAACAAAAA
TCCAAAGTGATTTTTGTCCCAGGCTCTTTCGCTCTTTTATTGAGTAAGAAGTCAGTTTAG
AATTTATATTAAGTTTCGCTGTACATTTTAAAATTATCATCAACAGAAAATACAACAGGC
GAATTTTTAGATAAAAAAATTAGTAAAACAAGTATTAAATAAATAGTATTTTTGAGGATA
AAGTAAGAGAAATGTTGTTTTTTTAATAGTTGTTAACGGAAAACAAAATTATTTTATAGC
CATAAAATATATTTTTATTATAATTATATTATAAAATAATGAGCATATGATTTGCAGATA
AGTTTTTCAGGGCCTATTCTGAATAGGAACTTAGCTATAAAAATAAAAGAGGAGAGTGGT
TTTGATGAGAAAAAATCAGAAGATTGTGCCAATTGTGACAGCTTCAGACGAAAATTATGC
TCCTTATTTGAATGTAATGATGACAACTGTTTTAGAAAATTGTCATGCGGAGAGACCTGT
TCATTTTTATGTGATTGATGATGGGCTGTCGCTATCTAGCAAAAAAGCACTCCGAGAAAC
GGTTAGTAGTAACTCACAAAATGCAACTGTTGAATTTCTAACAGCAGACAAAGAAGTCTA
TCAAAATTTTTTAGTGAGTGATCATATTACAACGACCGCATACTTACGCATTTCTTTACC
GTCACTTTTACAAAAATATAGCTATAAAAAGGTTCTTTATTTAGATGCAGATACGCTGGT
TTTAGATGATATTGTCCAGTTGTATGATACGCCATTAGTGAACCAAACGATTGGCGCGGT
TATTGATCCTGGTCAAGCATATGCCTTGAAACGTTTGGGCATCCATTCCTCCGATTATTA
TTTTAATTCAGGAGTTATGATTATTGATATTGACCGATGGAACGAGAAAGCAATCACCCA
AAAAACAATTCAGTATCTAGAAGAAAATGGGGACCGCATAGTTTATCATGATCAAGATGC
TTTAAACGCTGTTCTTTATGAAGATTGGCTAGCTCTAGAACCAAGATGGAATATGCAGAC
GTCTTTAGTTTTTAATCGTCATGAAGCGCCTAATGAAGCCTATCAAAAATTATATACAGC
GGGAAATCAAGAGCCAGCGATTATTCATTTTACTGGACACGATAAACCTTGGAATACGTT
AGAAAATCATCCTTATACAGCTCTTTATCTAAACAAGTTAAAGAAAGTAGGTGCAAGAAA
TGGAAAATAGAAAAGAATTAGCGATTGTCTCCTGTTGCAATACCAACTTTGTACCGCATC
TTGCTGCTATGTTTGTTTCAATTTTAGAAAATAGTCCTTCAGCGGCAGCTGTTCATTTTT
ATGTGATTGATGACAATATCAATTTTGAAAGCAAGCAACTACTGTATTTTACGATTAAAC
ATACCCAAATCAATGCAGAGTTAACATTTTTAAAAATCAACCCCCATTTTTTCAAAAATG
TTGTAACCAGTGAACGAATTCCCAAAACAGCTTACTACAGGATTGCTATTCCAGAGCTGT
TTAGAGGAAGCCAGATCGAACGGCTGTTGTATATGGATTGTGACATGATTGCCTTAGATG
ATGTCGCAAAATTATGGACAGTTGATTTAGGTGAAAATATCATCGCCGCTGTGGAAGATG
CAGGGTTCCATCAACGTTTGGAAAAAATGGCGATTCCTGCAGAATCTATGTGTTATTTTA
ACTCAGGCTTGTTGCTAATCGATGTTAAAAAATGGTTGAATTTAGATGTAACCACTAAAG
TCTTAAGATTTATTGAAGAAAATCCAGATAAATTACGTTTCCATGATCAAGATGCATTGA
ATGCGGTTTTACACGACCGTTGGACCCTGTTGCATCCTAAGTGGAACGCCCAAGGTTATA
TTCTGTCAAAAGCGAAAAAACATCCAACTATTTATGGAGAAAAACAATATGAAGAAACGA
GAAGAGCACCATCCATTATCCACTTTACTGGCCATGTCAAACCTTGGACGAAAGAATTTC
AGTGGTATACCAAGCGTTATTATGATCAATATGCGAATAGGACGGCCTTTCGTTGTGTCA
ACACATTCAATCAATATTTATCTTATACGAAAATTAGTAGAAGGATTGAATATGCTCAAT
AATGAATATTGTCATGGATTTCGTAAAATTAGTTACTTGTTAGTTGTTGCCAGAACCAAA
CAATAGAAACGAAGAAGTCGGGATCGAACTGTTTTTCAGATTTTGAGTATGAGACAAAAA
TCTAAAGTGATTTTTGTCTCATACTCTTTTTTGTCTATTTAAAATAAAGCCAGCAACTGG
TATCATATTTAAGGATGGTTTTTTATAAAAAAATGATTTCTTGAGGAAAAAAATATTACA
ATAAAGAAAAATAAAAAAATGTAAACGTTATCATTTCAAGGTTATAGCGGTATGAAGATA
TTTATTAATACTTTTTATTGACAAAATAAAAAAAACCACCGTACTATTGGTTTGTGGTTA
TAACCAGTTAGGGTAAAGGAGAAAGTTATGGAAAATGCCTTTAAAAACAAAGCTTTGTAT
CATCAACTTGTTGATTTGCTGCAGGAACGAATCGAAACATGCATGATTCCTCATGACAAG
TTGCCCTCTGAACGTGAATTGACTGCACAATATGGAGTGAGTCGGACGACGGTCCGGTTA
GCGCTACAAGAACTAGAAAATAGAGGTTCCATCTATCGTCGTCATGGCAAAGGAACATTT
GTTTCAGATATAAAAAAAGAGGCCGCTGATTTAGCTGGCGCATATAGTTTTACAGAACAA
ATGAAAGGGCTGGGTCGAAAACCACATACCCGTATATTATCCTTCGAAAAATTGGAAGCG
GATAAATTTATTTGTCAGCATTTGAATCTTTCGTTAGGAGAGGCAGTTTTTAAATTAAGT
CGGTTGCGGATTGCTGATAACGAGCCATTAATGGTTGAAGACACATACTTGCCTGTGAAA
TTTTTCTTATCACTCACGGATCAATTACTACGTAGCAAACCATTATATGATCTATTTTCG
GAAGATTTTAAGCAAACCGTTCGTTTAGCTGATGAAGAATTATACGCTAGCATTGCGTCA
AAAGAAGATGCCAAATTATTGATGATTCCGGAAGGAGCGCCAGTCCTTCATTTAGCACGC
CAGACATATAACATGAAAAATGAAATTATTGAATTTACGTTGAGTGTGGCGCGAGCAGAT
CAATTTCATTATCAGATACGCCATATTCGGAATAGTTAGGAGAGTTAAGTATGTTTACAG
CAGAAAAAGAAGAACTAGAACAACTAGGAGCGGAAATCACTACACGTGAAATTCGTCAGC
AACCTGAGCTTTGGCAAGAAACCGTGACACTTTATCATGAAAATCAAACAGCTTTGGAAA
ACTTTTTAAAAGAAGTCCAGGCCAAAGCGCAAGGAAAACGCACAAGAGTAATTTTTACAG
GAGCAGGGACTTCGCAATATGTCGGTGATACGGTTGTACCTTATCTCCGAGCACACGGCG
ACACACAAGCCTTTTCATTCGAAAGTATTGGGACAACGGATATTGTGGCCAAACCAGAAG
ATTATTTGATTAAAGACGAACCAACATTGTTAGTTTCGTTTGCAAGAAGTGGAAATAGTC
CTGAAAGTTTAGCGGCAGTTGAAGTAGCTAATCAAGTGGTCGAAACAATTCATCATTTAG
CGATTACTTGTGCCGAAGAAGGACAACTAGCACAAATAAGTCAAAAAGAAGAAAACAGCT
TTTTATTCTTAATGCCAACACGTTCCAATGATGGTGGTTTTGCGATGACTGGTAGCTTTT
CTTGCATGACTTTGGGTACATTACTACTCTTTGATCAAACAGCCTTTGAGCAAAAACAAG
ATTATGTAACCGCTCTAATTAAATTAGGTGAAGAAGTGCTATCCCGTGAAGAAGAATTAA
ATGAAATTGTTAACCTTGATTTTGAACGCATTGTTTATGTTGGTTCTGGAAGTTTAGCTG
GTTTGACAAGAGAAGCGCAATTGAAAATTTTAGAACTAACAGCCGGCAAAGTTGCCACAA
TTTTTGACTCTTCTATGGGCTTCCGTCATGGACCAAAATCATTTATTAATGAAAAAACAA
TAATGTTTGGTTTTGTTAATAATACACCATACACAAGAGATTATGACTTGGATATCTTAG
AAGAAGTTCACGGTGACGAAATTGCGGCGGGTGTTTTTGCGATTGCTCAACCTGGCAAAC
GTAATTTCTCAGGTTCAACTATTGAATATTCCGCAGAAACTGCTCTATTACCTGATGGCT
ATTTAGCATTAGCAGATATCATGGTAGCCCAAACAGTCGCACTTTTAACATCTATTAAAG
TTGGAAATAAACCGGATACCCCTTCACCGACAGGTACAGTGAATCGTGTGGTTAAAGGCG
TAACGATTTATGACTATAAATAATACAACATTTGGAGGAGGAACTATGCTTACGTTAACA
GCTGGAAAAAAAGCGGCAATGGATCGTTTGTCAACCCAAGAAGGAATCATTAGCGCATTA
GCCATTGATCAACGAGGTGCCTTGAAAAAAATGATCAAAGCGCTAGATGTAGAGCCAACT
GATGCACAAATTGAAACGTTTAAAGAATTAGTCTCGAAAGAATTGACACCTTATGCGTCT
GCCATTTTATTGGATCCAGAATATGGATTGCCTGCTGCAAAAGCACGCGATACCGAGGCT
GGATTGTTACTCGCTTATGAAAAAACGGGCTATGATGCAACAACTCCGGGACGATTGCCT
GATTTACTAGCAGATTGGTCTGTTTTACGCTTGAAAGAAGAAGGCGCAGATGCGATTAAA
TTTTTACTATACTATGATGTGGATGAGGATCCAGAAATCAATCATCAAAAACATGTATTC
ATTGAACGCTTAGGAAGTGAATGTGCAGAAGAAGACCTACCATTTTACTTAGAATTAGTT
TCTTATGATGCACAAATAGCAGATGCGACTTCTTTAGAATATGCAAAAGTTAAACCGCAT
AAAGTGAATGAAATGATGAAAGAATTTTCTAAACCCCAATATAAAGTAGATGTATTGAAA
GTGGAAGTTCCAGTTAATATGAATTTTGTAGAAGGTTTTGCGCCGGCTGAAACAGCGTAT
ACAAAAGAGGAAGCGGCGAATTATTTCTTAGAACAAAGTCAAGCCACTGATTTACCATTT
ATCTTTTTAAGTGCCGGTGTCTCAACAGAGCTATTCCAAGAAACACTACGTTTCGCTAAA
GAAGCTGGTTCAACATTTAATGGTGTTTTATGTGGCCGTGCTACGTGGAAAAATGGCGTG
AAACCTTTCGTTGAAGCAGGAGAAACTGCGGCTTGTGATTGGTTAAAAACAGAAGGCCGA
GAAAACATTGAAAGTTTAAATGAAGTCATCGCAGCAACCGCCAGCTCTTGGCATGCGAAA
GTTCAAGTAAACGAAGGGTAATTGGGAGGCATAGCTGTGATAGTAACAGTAACAATGAAT
CCGTCAATTGACATCTCCTACCTATTAGATCATCTAAAGCTTGATACCGTTAATCGGACC
AGTCAGGTGACCAAAACCCCTGGTGGCAAAGGACTAAATGTCACTCGCGTTATTCATGAT
TTAGGTGGAGATGTTATCGCTACCGGCGTTCTTGGTGGTTTTCATGGGGCGTTTATTGCA
AATGAGTTAAAGAAAGCAAACATCCCCCAAGCATTTACGTCAATCAAAGAAGAAACACGT
GATTCGATTGCGATTTTGCACGAGGGGAATCAAACTGAAATTTTAGAAGCTGGACCAACT
GTTTCCCCAGAAGAAATCAGTAACTTCCTTGAAAATTTCGATCAATTAATTAAGCAAGCA
GAAATTGTCACAATTTCTGGCAGTTTAGCGAAAGGATTACCATCAGATTTTTATCAAGAA
TTAGTTCAAAAAGCTCACGCACAAGAGGTTAAAGTGCTACTAGATACTTCTGGTGATAGT
TTAAGGCAAGTTCTTCAAGGACCATGGAAACCGTATTTAATTAAACCTAATTTAGAGGAA
CTAGAAGGATTGCTAGGGCAAGATTTTTCAGAAAATCCATTAGCAGCTGTACAAACAGCT
TTAACAAAACCAATGTTTGCGGGAATTGAATGGATTGTCATATCTTTAGGAAAAGATGGT
GCAATTGCCAAACATCACGATCAATTCTATCGTGTAAAAATTCCAACGATTCAAGCTAAA
AATCCTGTTGGTTCAGGAGATGCAACCATTGCTGGTCTTGCATATGGACTAGCCAAGGAT
GCCCCAGCTGCCGAACTGCTAAAATGGGGCATGGCGGCTGGAATGGCTAATGCCCAAGAA
AGAATGACTGGGCATGTAGACGTAGAGAACGTGAAGAAACATCTTATGAACATCCAAGTA
GTCGAAATTGCTAAATAAAGAGCTTTCTTTATTTAGCAATTATCCAGCAATTGAAAGCGT
TTACTAGAAAGGGTGACAATGTGGACAGATTTGAAATTAAAGAGGAGTTTCTTTTAAATG
GTCAATCATTTAAAATTTTATCAGGCGCCATTCATTATTTTCGTGTAGATCCCTCAGATT
GGCATCATTCCCTTTATAACTTGAAAGCTTTAGGCTTCAATACAGTTGAGACATATGTAC
CATGGAATTTACATGAACCGCAAAAAGGAACATTTCATTTTGAGGGAATATTAGATTTGG
AGCGCTTTTTAAAATTAGCACAAGAACTTGGACTATATGCGATTGTGCGGCCGTCTCCTT
ATATTTGTGCAGAATGGGAGTTTGGCGGTTTTCCAGCCTGGCTATTAAATGAACCAGGAC
GGATGCGTTCGAATAATCCAACCTATCTGAAGCATGTTGCGGAATATTATGATGTTTTAA
TGGAAAAAATTGTTCCGCATCAACTTGCTAACGGTGGCAATATTTTAATGATTCAAATCG
AAAACGAATATGGTTCATTTGGCGAAGAAAAAGCGTATTTACGGGCGATTCGCGATTTGA
TGATTGCACGCGGCGTGACAGCACCATTTTTTACTTCTGACGGGCCATGGCGCGCAACAT
TGCGGGCAGGCAGCATGATTGAAGATGATATTTTAGTAACCGGAAATTTTGGCTCAAAAG
CCAAAGAAAATTTCGGTATGATGCAAGCCTTTTTTGAAGAACATGGTAAAAAATGGCCGC
TAATGTGTATGGAATTTTGGGATGGCTGGTTTAATCGTTGGAAAGAGCCAATTATTAAAC
GAGATCCGCAAGAATTGGCTGAATCAGTTAGAGAAGCATTAGCATTAGGCAGTATAAACT
TATATATGTTTCATGGCGGCACCAATTTTGGGTTTATGAATGGCTGCTCCGCACGAGGAA
CCATTGATTTACCACAAATCACTTCCTATGATTATGATGCGCCACTTGATGAACAAGGGA
ATCCAACCGAAAAGTATTTTGCGTTACAAAAAATGCTTCACGAAGAGTACCCTGCGTTAC
CACAAGCTGAACCATTAGTAAAAGAATCTTTTGCGCAAACAGCAATTCCTTTAACCAACA
AAGTGAGTTTGTTTGCGACTTTAGAAACGATTAGTCAGCCAGTGGTCAGCGTTTATCCGC
AAACCATGGAACAATTAGGACAAAATACCGGCTATCTTCTTTACCGAACAAGCATTGAAA
AAGATGCTGCAGAAGAAAAGCTAAGAGTGATTGACGGTCGTGATCGTCTGCAATTATTTG
TCAATCAGGTACATCAAGCAACGCAATATCAAACGGAAATTGGCGAAGATATTTACGTTA
CACTGCCGCAAGAGAATAATCAAATCGATATTTTAATGGAAAATATGGGTCGTGTCAATT
ACGGGCATAAACTATTTGCAGATACTCAGAAAAAAGGGATTCGAACGGGTGTCATGGCAG
ATTTACATTTTATGACGCAATGGCAACAATATTGTTTACCTATGACAAGCTGTGAACAGG
TAGACTATTCAAGAGAATGGCAGCCTGATCAACCAAGCTTTTACCAGTATCATGTGGAGT
TAGCAGAAGTGAAAGATACATTTATTGATGTTTCTAAATTTGGCAAAGGAATTGTTTTTG
TTAACCAAACCAATCTTGGTCGTTTCTGGAATGTTGGTCCGACGCTTTCCTTATATATTC
CCAAAGGATTATTAAAAGAAGGGCAAAATGAGATCGTCATTTTTGAAACGGAAGGAACGT
ACCAACCAGAAATTCAGTTAGTAAAAGAACCACTATATAAAGAAATGAAAGAGGGATTAC
AATGAGTATTATTGGCGTAAGAATTGATGGACGTTTGATTCATGGACAAGTGGCAAATTT
ATGGGCGACAAAATTGAATATTTCCAGAATTATGGTCGTTGATGATGAAGTTGCAGGGAA
TGCCATTGAAAAAAGTGGCTTGAAATTAGCAACACCAGCTGGCGTGAAACTAAGCGTGTT
ACCAGTTGAAAAAGCTGCTCAAAATATTTTAGCAGGAAAATACGACTCACAACGTTTATT
AATTGTGGTACGGAAACCAGATCGTTTATTAAAACTAGTAGAACTTGGGGTGCCGATTAA
AGAAATCAATGTTGGGAACATGTCTCAAACAAACGAAACACGGTCGATTACTAAGTCAAT
CAATGTGGTCGATCAAGATATTGAGGTTTTTAAAGAGTTAAATGCTAAAGGTGTCCATCT
GATTGCTCAAATGGTGCCAAGTGACAAAGCGGAAGACTTTATGAGTTTGATAACAAAATA
GGAGGGAACAAAAAATGAATATCTTATGGTGGCAGATCTTATTATTAACATTATACGCAG
GATACCAAATTTTAGATGAATTACAAATTTATTCTTCATTAAGTGCGCCAGTGTTTGCAG
GTCTTTTTGCAGGATTAGTGATGGGGGATATTAAAGCAGGACTTATTATTGGTGGAAGCA
TGCAATTAACTGTATTAGGAGTTGGGACTTTCGGGGGTGCCTCCAAAATTGATGCTAACT
CAGGCACGATTCTTGCCACAGCATTTTCTGTGTCTTTAGGAATGAACCCTGAACAAGCAA
TCGCTGCTATTGCAGTACCAGTTGCTAGTTTAATGATTCAATTAGACATTTTGGCTCGTT
TTGCGAATACCTACTTTGCACATCGGATTGATAAAATGGTCGAAGATATGAACTACAAAG
GAATTGAACGTAACTTCTTAATGGGTGCCTTACCTTGGTCTCTTTCTCGAATGATTCCAG
TCTTCTTAGCACTTGCTTTTGGTGGTGGTTTAGTACAAAAAGTTGTATCTGTCCTAAATG
GCGATTTGAAATGGTTAGGTGATGGCTTGTCTGTTGCTGGGGCGGTCTTACCAGCGGTCG
GTTTTGCAATTTTACTACGTTACTTACCAGTGAAAAAACATTTCCCTTATTTAATTCTTG
GTTTTACTGTAACTGCTTTACTAGGAACAATCTTTACAAACATGCAACTTTTAGGAACAT
CTGTTGCGAGCGTTGTGAAAGACTTCAGTGGTGTATTTAACGCACTACCAATGTTAGCAG
TCGCTTTAATTGGTTTCGCTTTAGCCGCAATTAGCTACAAAAATGGTCAAATGATTCCGA
GTGGGCCAGCAGCCAAAAAAGAACATGCAGCGAATGATTCAGACGAAGGAGAGATTGAAG
ATGACGAAATCTAATTATAAATTGACGAAAGAAGATTTTAAACAAATTAATCGCAGAAGC
TTGTTTACTTTCCAATTAGGTTGGAACTACGAAAGAATGCAAGGATCAGGTTACTTGTAT
ACGATTTTGCCGCAATTGCGTAAAATTTATGGGGATGATACGCCTGAATTAAAAGAAGTA
ATGAAAACACACACGCAATTTTTCAATACTTCAAACTTCTTTAATACAATTATTACAGGG
ATCGATTTGGCCATTGAAGAAAAAGAAGGCATTGCTGGAAAACAAACAGTTTCAGGTTTG
AAAACTGGTTTAATGGGACCGTTTGCAGCAATTGGGGATTCAATTTTCGCAGCTTTAATT
CCAACTATTTTTGGGGCGCTAGCTGCCAACATGGCGATTAATGGTAACCCAACTGGTATC
TTTATCTGGATTGTTGCTCAAATTGCCGTGATGGTCTTCCGTTGGAAACAATTGGAATTT
GCGTATCGCGAAGGAATTTCTTTGGTAACAACTATGCAACACCGCTTAACTGCCTTAACA
GACGCTGCAACTTTACTAGGGGTCTTCATGGTTGGCGCTTTAGTGGCAACGATGGTTAAT
GTCAAACTATCATGGGCACCAAGTATTGGGGATGTAACACTTAACATGCAAAATAACTTG
GATATGATTTTACCACGTCTACTTCCTGCAGGAATTGTCGGTGGCGTTTATTGGATGCTA
GGTAAAAAGAATATGACGTCTACTAAAGCCATTTTTATCGTATTAATTGTCTGTGTCGCA
TTGTCTGCGTTAGGTGTTATTTCAAAATAAGTAAGACAGGAGAAAATCGATGAGTGAACA
TTTAGTTTTAGTAAGTCATGGCCGTTTTTGCGAGGAATTGAAAAAAAGTGCGGAGATGAT
TATGGGACCGCAAGAAACAATTTCCACTGTTGCTTTATTACCAGAAGAAGGTGAAGCTGA
CTTTTTAGAAAAATTTGAAGCGATTACGGAATCGCTAGAAGATTTTGTTGTCTTTGCTGA
TCTACTAGGGGGGACACCTTGTAATATTTTATCCAAAAAAATTATGCAAGGTGCTTCGTT
TGACTTATATACTGGGATGAATTTACCGATGGTTATCAGCTATGTAAATGCAAGTTTATT
AGCGATCGAAGGTGACTATGTTAAGGAATCAGCAGAAAGTATTGTGAAAGTCAACGAATT
GCTGCTAAATGTTGCAGTAGATGATGAGGATGAATAATTCTGACTTGTCGTCGTAAGCTA
TTACAGTTTTTAAGAGAATGATTTAGAGATGGACGTTCCAAAAATAAAAGAATTTATTTT
TGGAACGCCCCTTTAATTGTTAATAATGAAAGCGCGTTCAAAAATGTTAGGGGGCTGATT
TATCAGATGAAACATGGAAAAATAAAACGATTTAGTACATTGACACTATTGGCAAGCGCA
ACGATTTTAGTACCATTAAGTACGTCTGCAGAAGAAACAACAAACAGCAGCACTGAAACA
AGCTCATCAATGGTGGAACCTACCGCAACAGAAGAAAAATTGTGGCAATCTGATTTTCCA
GGAGGGAAAACTGGTGAGTGGCAAGATGTGATTGGTAAAACAAATCGAGAATTAGCAGGA
GAGTCATTGGCGATTTCACGAGATGCAGCAGCAGGTAATAATGCCGTATCTTTAAATTTA
GATTCCCCTAAATTAGCTGATGGTGAAGTAGAAACAAAGTTTAAATACACTGCTGGAAGC
GGTCGAACGGGTGTGATTATACGTGGTAATACCAAAGATAGCTGGGTTTTTGTAGGCTAT
AACGCGAATGGCAAATGGTTAGTTGAAAGCCCTAATTCGTGGAATGATTCAATTTCTGGG
CCAACGTTAAATGAAGATACGAATTATTTGTTGAAAGTACGTTATGTTGGTGAAAAAATT
ACTATCTGGCTTAACACCACGTTGATTTACGAAGGAGAACCTGTTTTGGCCAATGGAGAC
AAAATTCCAACAGAAGCCGGACATGTGGGTGTCCGTTTGTGGTACGACAAAAAAATTGTC
AATTATGACTATTTTAAAAATGGCCCCGTAGATAGCATTCCAGAAATTGTGCCAGAAGTG
ACACAAATTGCGCCAGTCAAAGTTTTTACAAAAATTGGTGTCGCACCAAAATTACCGAAA
CAAGTAAAAGTGACCTATAATACTGGTAAAGAAGCCAATGAAGCAGTCCGTTGGAATGAA
ATCGATCCTGATGCATATAAAGAACCAGGAACTTTTGAAGTCGACGGTACTTTGGAAAAT
ACAAACATCAAAGCAAAAGCCAGCATTGTTGTTGCTAAAGACAATGAAGCTGAAAAAGGC
GACAAAATCTCTTCCGCAGATTTAACAGCCGTGGTTGATCCACAATTTCCACGAATTATT
CGCTACGAAGACCCTCAGAGTAATCAAGTGATTTTTAATGGCCAACACGAGAAAATTGAC
CAAGTAATGATTGATGGCAAAGCATATAAAGCAACTGCTGAAAAACAGAAGAGTGAAGCA
AATCAAGCCGTTTATAACGTAGCCGTCCCAGAAATTGGTTTGCGTTTCACAACGACATTG
ACTGTTTCCGAAGGCCAAGAATTAGCTATGAAACTCTCAGATATTCGTGAAGAAGGAACC
AAAATACACACAATTTCAATTCCAAATCAAGGCTTGATTTCTGTCAATAGTACAGATGAA
GGGGCGACTTTTGCTGGCGTTGTGATGAATACTGGGACAAATGCAAATAACGGAAATAAA
AATGGTGATACTATCCAAGATTTAACTACAACAAGCCAAGAAGAAACGAAAAAATATATG
TATGGTTTCTTAAATACGGCGAATTATGCTGCAAGTTTTTGGACGAACGCCTATGGAGAC
GGCTCTGTCGATGGTAGTGACAACAATCGAATCCATAAACAAACAAAAGAAGCGGCGACT
GGTTTTGTAACAACCTTGTCAAGTGGGGCATGGACCTATCGACCATTTGATGCACCGGAA
GATTACACAACTGGAGAAACGCCAGAAGTGAAAGTTAAATTCTCAAAAGATAGCAACGAC
GACAATCGGGTGGATTGGCAAGATGCGGCAATTGGGTTCCGTTCAATTATGAATAACCCA
ATGGGTGCGGAAAAAGTCCCTGAATTAGTCAACCAACGGATTCCTTTTAACTTTGCTAGT
CAGGCGACAAACCCATTCTTAGTGACGTTAGACGAATCAAAACGTATTTACAATTTAACA
GATGGATTAGGACAAATGAATTTACTAAAAGGGTATCAAAATGAAGGACATGATTCTGCG
CATCCAGATTACGGTGCTATTGGTCAGCGACCTGGTGGGGAACAAGCGTTGAATCAATTA
ATTGATGAAGGACATAAATTAAATGCCGTTTTCGGTGTGCATATTAATGACACCGAGTCT
TACCCAGAAGCAAAAGGATTTAATGAGGAATTAGTTGATCCAACGAAGCGTGGCTGGGAT
TGGTTAGATCCGTCTTATTTTATTAAACAAAGACCCGATACATTGAGTGGTCGTCGCTAT
GAGCGCTTTAAAGAATTAAAACAAAAAGCACCGAATCTAGATTATATTTATGTTGATGTT
TGGGGCAACCAAGGCGAATCAGGTTGGGCAAGTCGTCAACTAAGTAAAGAAATTAATTCA
CTCGGTTGGTTTACAACCAATGAATTTCCGAATGCTTTAGAGTATGACTCGGTTTGGAAC
CATTGGTCTGCAGAAAAAGATTACGGCGGTACAACAACGAAAGGCTTTAACAGTACAATC
GTTCGTTTTATTCGGAATCATCAAAAAGACACTTGGATTATTTCCGACAACCCTTTGTTA
GGTGGAGCTGAATTTGAAGCCTATGAAGGTTGGGTGGGTAAAACCAATTTTAATACCTAT
CGCCAAAAAACTTTTGCCATTAATGTCCCAACTAAGTTCTTACAACATTACCAAATTACA
AACTGGGAAACTACAACAGCAGCAGATGGTCAAATCTATGGCACAATTAAATTAGCGAAC
GGTGCTGAAAAAGTGACCGTTACTCAAGCAGATGCTAATTCGCCAAGAAGCATTACGTTA
AATGAGACAGAAGTTCTAAAAGGTGATGCGTATCTACTGCCTTGGAATGTCAATGGTCAA
GACAAACTATATCACTGGAATCCAAAAGGCGGTACCAGCACTTGGTCATTGGATAAGAAA
ATGCAAGGAAAAACGAATTTACATTTATATGAATTAACAGATCAAGGGCGTATTGACAAA
GGCGCAATTGCCACTACAAATAACCAAGTGACCATCCAAGCCGAGGCTAATACACCGTAT
GTCATTGCTGAACCTGACAGTATTGAACCGATGACATTTGGAACAGGAACACCATTTAAA
GATCCTGGATTTAATGAAGCCAATACCTTAAAAAATAACTGGAAAGTTTTCCGAGGTGAT
GGAGAGGTTAAAAAAGATGCCAATGGTGATTATGTCTTTAGTTCAGAAAAAGAAAGAACC
GAAATCAAACAAGATATCAATCTTCCTAAACCAGGAAAATATAGTTTGTATCTAAACACA
GAAACACATGATCGTAAAGCCACAGTAACTGTTAAAATTGGTGGTAAGAAATATACGCGG
ACAGTGAATAATTCGGTTGCCCAAAACTACATTCAGGCAGATATTAACCATACAAGCAGG
AAAAATCCGCAGTATATGCAAAATATGCGAATTGATTTTGAAATCCCAGATAATGCCAAA
AAAGGCTCGGTGACATTAGCGGTTGATAAAGGCAATTCCGTTACAAAATTTGATGATTTA
CGAATTGTTGAGCGTCAAACGGATATCATGAACCCAGACAAACAAACAGTTATTAAGCAA
GATTTTGAAGACACACAAGCAGTTGGGTTATATCCGTTTGTTAAAGGCTCAGCTGGTGGT
GTAGAAGATCCACGGATTCATTTATCAGAAAGAAATGAACCTTACACACAATATGGTTGG
AATGGAAACCTTGTTTCAGATGTATTAGAAGGCAACTGGTCCTTGAAAGCCCATAAACAA
GGAGCAGGATTGATGCTTCAAACAATTCCGCAAAATATTAAATTTGAACCGAACAAGAAA
TATACGGTCCAATTTGATTATCAAACTGATGGTGAAAATGTCTTTACTGCTGGGACCATT
AATGGGGAGTTGAAAAATAACAATGACTTTAAGCCAGTCGGTGAGTTAACTTCGACAGCA
GCAGATGGTCAAACCAAGCATTATGAAGCAGAAATAATTGGGGATGCTTCAGGAAACACT
ACGTTTGGTATTTTTACAACAGGTGCCGATAAAGATTTCATTATGGATAACTTTACGGTC
ACAGTGGAATCAAAAAAATAAATTTAGTCTATCTAAGCAACTTGGTCTACAAGTTAAACG
TACTTGTAGCCCAAGTTGCTTCTTTTATGAAAAGAAGCAAGGTCTAGTGCCTCATTTTTA
TACTGCAGAATAAACCGACACATTTTTTAAAGTGTCAGGCTTCTTTGTGTATTTCATCAA
GAACGAATGGACAAACTTGCCTTTTGCCACAAATCGTTTACAATTACAATGATAGGCATA
ATTTATTTAGAGGTGAAGTGATTGAAGAAATACAATGTTGATTGGAATTACTGGGTTGTC
CGCTTTTTATTTGTAATGGCGCTGATTGTTGGCTATTTATTAATCACGAATTATCAGCAC
TTTGTCCATAGTGTTTCGGGTTTATTAGGCATCTTATCCCCATTCATTACTGGGTTTGTG
ATTGCTTATTTATTGAGTGGAAGTCAGAAAAAAATCGAGGGATTACTAGAAAGAGTTCCT
TTACCAGTCGTTAAAAAAGCGAAACACGGCTTGAGCGTACTCCTTTTGTACCTGATTATT
TTGTTTATTTTTGTTTTGACATTAAACTATATCGTTCCGCTACTCATTAGTAATTTAGTA
GATTTAGCAAACTCTTTACCCACTTTTTATGATCACATGGTTCAGTTTGTAATGAGTTTA
GAAGATAAAGGGATTTTAAAAACAGCCGCGATTGAAAAATATTTAAATAGTGTCCTTAAA
GATTTGTCGCCAGAACGTTTTTTAAATCAATGGACACAAGCGTTGTTTTCATTAGGAACG
TTGACTAAAAATGTTTCATCATTCTTTTTAAATGCATTTTTGACGTTGATTATCTCAATA
TATGCGCTGGTATTTAAGCAATCTATTTTGACATTTGTTGAAAAGGCTGCCCACAAATTG
CTGTCTGAAAAAGTGTACAAGCAAACACAAACTTGGTTAAATACAACGAATAAAATTTTC
TATAAATTTATCAGCTGCCAATTTCTTGATGCTTGTATAATTGGCGTTTCATCAACGATT
TTGTTAAGTATTTTGAATGTGAAATTTGCTGTGACTTTGGGGATTTTATTAGGTATTTGT
AATATGATTCCTTATTTTGGTTCGATTTTTGCGTCAATTGTTGCTGGTGTGATTACGCTT
TTCACAGGTGGTGTTACTCAAGCAATTACGGTGTTACTAGTTTTATTAATTTTACAACAA
ATTGACGGCAATATTATTGGTCCTCGAATTATGGGAGATGCCCTAAATGTCAATCCGATT
TTAATTATTGTTTCAATCACGATTGGGGGAGCGTACTTCGGCGTCTTAGGGATGTTTTTA
GCAGTTCCTGTTGCTGCAATCATTAAAATTATTGTCTCGGAGTGGCTAAATGAATCAAAA
GAAAATGATAAGATTGTAGATTCTATTGAATCCTAAAGTAAAACTTTTCGTCGCGCGTTG
ACGAAAAGTTTTTTAGTGGAAAAGAAAGTTTAATTATTTGGAATTTTTGATATGCTATAC
TTAAAGTAAATAAAAAATCAAAATTGAGGTGAATAGATGCAGTTTTTAAAAAAATATGGC
GGCTATTTTTTAGTTTTAGGGGTCTTACTTGATTTTTTTACACCTTATTATGTCGGATTC
AAAGATCAAGGTTACAATCAATTGACAGAAGTAATTAGCTTATTAGGTGATGTGAATAGT
CCAGTTAGGGAAAACTTTAATCGGTTAACTATCATTGCGGGAATGTTGATGTTAGCAAGT
TTACCTAGGATATATGCTATTTTTTCCAGAAAAACGAAAAAAGGTGCTTGGTTAGTAGTG
GCAATGATTGGCGCTTATGGTTTATTTGATTGTATTTTCAGTGGGCTCTTCAGCGTAGAC
ACTTCAAGCGCTGGCACAGTTGCTGCCGCGCTTCATAACGGAGGATCAGCAGTCGGTTAT
ACAGGCTTTTTGTTGTTATCAGGCGTCTTAACCATTATCTACAGTAAATACGGTTCGCAA
AAAAATAAAAACCTTTTTGGCTTTTTGTTTATTTTATGTATGCTTGCAGCCGGCTTATAT
GGCTTAGCAAGGATTCCACAGTTGCAACAGGTAAAACCATTTAATTATTTAGGCTTATGG
CAAAGAGTGAGTTCATTTTGTAATTATCTACCAATGCTGGCACTGTGTTTACAAACTAAA
ACCAATGACAAATTTGATTGAACATTTGTCATTGGTTTTTTACTAGTTAAAATTGTCTGG
TAATAACTTAATTATTGGCTACGGTGACTTCACCAGTAACAGTGGCACCATCTTTTTCTA
AGTCAGCAGAATCTTTGTATTCTTGTTTATCAAAAGTAATATTGCCATTAACTTTGGTAC
CATTTAAAGTAAAGCCATTTGCTTTCACCTCAATATCACCTTTGACAGTCCCGTGAACGA
TGTTGAAATTTTCAGAAGAAACGATTAGCTTAGGAACCGTGATTTCATATTCAGCAGTTA
CTTTTTTATTATCATCTTGGGAATAAAGTGCTAATTTACGATAGACATCGTTGGAATCTT
TCCCCTTATCATGGAAAGTACCAGCAACTGTTACCTCTTTATCAAAAGTGACATTGTCAG
TAGCTGCGACAATCCAATTTCCTTTATCACTTAACGCCATTTCGAGCTCTTCAGGCTTGG
CACTAATTGAAGCACCAGAGACTACTTCTGTACTTGAATTAGCTGTTTCTTTGCTACTAG
AACTACTATCTGTTTTTTTATCAGATGAACAAGCACTAAGCAACACAAGAGCAGCAGTTG
CCGTCAAAACAGTGGTGAGTACTTTAGACATTTTCATGAAAATCCCTCCAAAAAATTTAT
TTATTTCTTCCTTTATCATAACTGATTCAAAGGGAAATGAGTAATCATACACTCAAAGAT
TGAGAAGTTTGGCTAATGGGAAATTAGGCTTATTCTCTCAAGAAGGTTCAGGAAATATTC
AAAGTAATCATTTCTTTTTCAAATGTTCCTTTTCTGTAGTAAGCTAGTAATAGACAGAAT
TTAAGGAGGAGATTTTGATGCCTTGGAATATGAATGATTATCCTACATCAATGAAAAATT
TAGCACCTTTGATTCGGAAAAAAGCGATAGATATTGGCAATGCGTTGCTTGCGGATGGCT
ACCCTGATGATCGCGCCATTCCAATTGCGATTAGTCAAGCGGAGAAATGGTATCAAGAGG
CAAGTGCAGCAGACAAAAAGGCATTTGAACAAGAAGCAAATCCTACGAAACAAGATTCGC
ATAAACAGGATAAACATGCGGGAAAATTATTAACGGCGGCTGTCAACGTTAAATATAAAG
ACGGCCAATGGTTGGTGATTTCAGACAGCGCTGAAAAAGCAAGTAATACATTTACCCACA
AACAAGAGGCGATTGAACGAGCCCAAGAAATTGCTCGGAATAAGCAAACAAAGCTGAAAA
TCTATAAGCAAGATGGTACGTTACAAGAAACCAAAGAGTATACTGAATAATTTTTCGAAA
CCTTGATATTCCGTTGCAATTCAAGAAACGGTTATCAAGGTTTTTTTGCGAGGGAGAAAT
GGACAAGTAAGAAAAAATAACAAAAGTTAAGAATGAGAATAAGACTTGCTTTTCTAGTTT
TTGGTGGGTACAATTACACTAATTAAGATAAAAAATCAAAATAATTGAGGTGCTACGACA
ATGGAAAAAGCCAATCTTGATTGGAATAATTTAGGATTTTCTTACATTAAAACGCCCTTT
CGTTATATTAGTTATTGGCGAGATGGCAAGTGGGAAGAAGGCACGCTAACAGATAACAAT
CAGTTAACGATTAGTGAAGGTTCGCCTGCTCTACATTATGGCCAACAATGTTTTGAAGGA
TTAAAAGCGTATCAATGTGCAGATGGTTCTGTCAATTTGTTTCGTCCAGATGAAAATGCC
AAACGGCTACAAAAAAGTTGTGCGCGTCTACTGATGCCACAAGTGCCAGTAGAAACCTTT
GTTTCTGCATGCCAAGAAGTGGTGAAAGCCAACCTTGCTTATTTACCGCCATATGGAACG
GGCGGTACGTTGTATCTTCGCCCTTATATGATTGGTGTCGGCGATAATATTGGCGTAGCA
CCTGCCAAAGAATACATTTTTTCTATTTTTTGCGTGCCGGTTGGTTCGTATTTTAAAAAT
GGTTTAGCACCAACCAACTTTATCGTTTCTGAATATGATCGAGCAGCGGGTCGAGGAACT
GGGGCAGCTAAAGTGGGGGGCAATTATGCAGCTAGTCTTTTACCAGGTGCAGAAGCACAT
GAGAAAGAATTTAGTGATTGCATTTATTTAGATCCGTATACGCATACGAAAATTGAAGAA
GTTGGTGCAGCCAATTTCTTTGGCATAACCAAAGATGGTACTTTTATTACGCCGAAATCA
GCGTCTATTTTGCCAAGTATTACTAAATATTCATTATTGACGCTAGCAAAAGAACGTTTA
GGGATGACGGCGCTTGAAGGAGACGTTTACATTGATCGATTAGCGGACTTCTCCGAAGCG
GGTGCTTGTGGCACAGCGGCGATTATTTCTCCTATTGGTGGGATTCAAAACGGCACAGAT
TTCCATGTATTTTATAGTGAAACGGAAGTTGGACCAGTGACTAAGCAACTATATGATGAA
CTGGTTGGCATACAGTTTGGTGACAAAGAAGCGCCAGAAGGCTGGATTGTAAAAGTTTAA
AGAGACAAAAGAGAGAGAATTCATGCTCTCTTTTTTTGTGTAGAATATTCAGAATTTTCT
ATAAAAAGATTGACTTTGATTCTATTTAAAGGAATAATGGAAGATACAAGATTTAAAAAA
GGAGGGGAAGCTATTGCTTATTAAATCAGCAGAATCAGAAGAAATGACGATTTTTTTTGA
TAAAGAAAACCAACCAAATGCACAAGTTCAAATGGGCATTATTACATTACAACCTGGTGA
AAAACGGCCTTTAGCTGGATATGCTCGCCATGAACAGGATGAATATTCTTATGTGATTTC
TGGCGAAGCACATACGATTTTAGAAGATGGTCAAGACTTAGTTGGAAAAGCTGGACAAGC
CCAATTAATTGAAGCTGGTGAGGGGCACATTAATTATAATAATGGGTTGGAGCCAGCGGT
CGTTGTCTGGATGCTTGTGGAAAGGACAAAATAAAAGGGGAGCTGTCTTTCTGTAAGTAA
GAGCATAAAAAAATGAAGAGTTATAGGAGAAAGAAGATGAAAAAGTATTTAAAAATCACA
ATGGTTTGTATTTTATTGGTAGGATTTTTAGCTGGGTGTACCAATAAAAATGAAAATAAA
AAGAAACAGAAAAATACCAAAGAAGCCGTTCAACTGATGTCACCCTCGGAATTAACAACG
CTCAACACCTCTGTATTATTGGATTTTCCAGATGCTATTGTCCAAACTGCAGCGTTTGAA
GGGTTATATAGTTTAGATGAACAAGACCAATTGGTACCAGCCGTAGCAAAAGCATTGCCG
ATGATTTCAGAAGATGGAAAAACCTACACGATTTCTTTGAGAAAAGAAGCGGTTTGGAGT
AACGATGATCCTGTCACAGCACATGATTTTGAATATGCTTGGAAAAAAATGATTGATCCT
AAAAACGGCTTTGTTTATAGCTTCCTCATCGTTGAAACAATTCAAAATGGTGCAGAAATC
TCAGCGGGGAAATTAGCACCCAATGAACTAGGTGTCACAGCTGTGGATGATTATACATTA
AAGGTGACGCTCAAAGAGCCAAAACCGTACTTTACGTCCTTGTTAGCTTTTCCGACATTT
TTCCCGCAAAATCAAAAAGTAGTCGAACAATTTGGTGCGGACTATGGAACTGCTAGTGAT
AAAGTCGTCTATAATGGTCCGTTCGTGGTAAAAGATTGGCAGCAAACAAAGATGGACTGG
CAACTAGCAAAAAATAATCGCTATTGGGATCACCAGAACGTGCGCTCAGACATTATCAAT
TATACAGTTATCAAAGAAACATCTACCGCATTGAATCTTTTTGAAGATGGACAATTAGAT
GTGGCTACACTAAGTGGTGAACTGGCGCAACAGAATAAAAATAATACGTTGTATCATTCG
TATCCAACAGCGACAATGAACTATTTGCGCTTAAATCAAAAACGGAAAGGGCAAGCAACG
CCGCTTGCAAACGAAAACCTGCGTAAAGCATTGGCTTTAGGAATAGATAAAGAAAATCTA
GTCAATAATATTATTGCAGATGGTTCTAAAGCGCTACATGGTGCGATTACGGAAGGCTTT
GTGGCGAATCCCACAACGGGTCTCGATTTTCGTCAAGAAGCAGGTAATTTAATGGTTTAT
AACAAAGAAAAAGCGCAAAGTTATTGGAAAAAAGCACAAGCAGAATTAGGAGAAAAGGTT
AACGTTGAATTGATGGTAACAGATGATGGTTCTTACAAAAAAATTGGTGAAAGTTTGCAA
GGCTCGCTACAAGAATTGTTTCCTGGTTTGACAATAGAGCTAACCGCATTGCCGACTGAA
GCTGCATTGAACTTTGGGCGAGAAAGTGACTATGATTTATTCTTAATTTACTGGACACCA
GACTATCAAGACCCTATTTCTACCCTGATGACTTTATACAAGGGCAATGATCGCAATTAT
CAGAACCCTGTCTATGACAAATTATTAGATGAAGCAGCCACAACCTATGCCTTAGAGCCA
GAAAAAAGATGGGCGACACTGATTGCAGCTGAAAAAGAAGTGATTGAAACGACTGCTGGC
ATGATTCCACTTAGCCAAAATGAACAAACAGTCCTGCAAAATGATAAAGTCAAAGGCTTG
AATTTTCATACCTTTGGCGCTCCATTAACGTTAAAAAATGTTTATAAGGAAAAATAAAAA
GAGAGCCTGGGCTGAAAATCGCTTTTGATTTTCGGCCCAGGCTTAAATCCTGCTTTTTAA
CCCAAAATTTGTCACCATTTAGCCTTTTCGGGTTTTATCTCGAACGCTTCTGTTCTAATA
GTTCAGAATCAGGTGCAGTGTGGGGCTGGGCATATTTTTTCATATATGTCGGCAAGGCTT
GACTAATCTTCGTTGGTAAAACAACATAGTCAGTTTTGGCCAAATCATCTCCAATGAGAC
TGTGTAAGTAGACGGCGCCAGCAATGGTTTCAATTGTCGGCTTAAACTGAGCTAAAAAAC
CAGCAATGATGCCAGCCAAGGTATCCCCAGTTCCGCCAGTAGCCATCCCAGGGTTGCCAC
CTGTATTTTGAAAAGGTTCTCCTGCGTGGAAAATTGTGGTGCGATGACTTTTTAAAACAA
TCGTACTGCCTAATTTTGCTTGTTGGCGCTGGTTATTTGCCAGTGTTTGTTGCTCGATAG
GTAAGTGACTCAAACGTTGCCATTCCATTTGATGAGGTGTGAAAACAACTTTTTCAGGAT
AGGTAAGGGAAAAATTGCCTTGGCTAAACAGGGTAATTGCTGAGCCATCGATAATTAACC
ATTGTTGTTTTTGATGTTGGGCGAGTACCATCTTTAATATTTGTTGTGCAGTAGCATCTA
AGCCTAAACCTGGACCAATTAAAATAACATCCGCTTGCTCTACGACGTTCGTCAGAAGGA
CTGTTTCTTCAAAGCCCACGACCATCGCTTCTGGGCATCTTGCATGTAAAGGCCCGTGAT
TTTTAACATCAGTAATCACAGTGGTGAGACCAGCGCCACTATTGATACACGCTTCGGTAC
TCATGATGATGGCTCCGCCATATTGTCGGTTTCCTCCGATTAATACAACACGCCCAAAAT
TACTTTTATAAGAGTCAGAGGGGCGTTGAGTGATGACTTCCTCTAAAATGTCCTTGCTTA
AATAGCGCATTCTATCACTCCTTTTCTTGGGATTTCTTTGTTCTCAGTATACTACAAGAG
CCCCGAAAAAATCAGTTTATTTAATGTTAAAAGTTACTCTATTGAAGGCAATGAGGTGTA
TAATAAGGACCAGATAAATGAGTTAGGAGAGTGAAACAGATGGAAGAGAAAAAAACATTT
TATATGAGTGGCTACGTAGGAATTGCGAGCTTATTAGTTATTTTAATTGCGGGAATTGGT
TTATTTATTTATGGAGCGAGTCATACCAATGGTGTTCTTGTTGTTTTAGGTATTATTTTG
TTAGTTGGGGCTATTTTATTTTTAAGTTCCTTAACCATTGTTAGTCCCAACCAGGCGAAA
GCTATTTTATTTTTTGGTCGCTACTTAGGTACGATTAAAGAAAATGGGTTGTTTATTACC
ATTCCATTTACGCAAAAAATGAACATTTCTTTGAAAGTGCGAAATTTCAATAGTTCTCTA
TTAAAAGTCAATGACTCTGACGGGAATCCAATCGAAATCTCTGCGGTCATCGTTTTTCGG
GTAGTCGATACAGCTAAGGCGTTATTTAATGTCGATTATTATCAAGACTTTGTGGAAATT
CAAAGTGAAACGGCAATCCGGCATGTAGCAACACAATATCCTTATGACACTTTTTCAGAT
AATGATGTAACTCTGCGAGGAAATACCGAACAAATTTCCGAGGAGTTAACCAAAGAATTG
CAAGAACGCTTAGCAGTGGCTGGTGTAGAGGTTATCGAAACACGGTTGAATCATTTAGCT
TATGCAACTGAAATAGCTAGCTCCATGTTGCAAAGACAGCAAGCAAAAGCAATCTTAGCG
GCTCGACAAACAATTGTTGAAGGTGCGGTAAGCATGACACAAATGGCCTTAGAACAGATT
GAAGAAGGGCAAGAAATTAATTTTACCGATGAACGAAAAGTACAACTTATTAATAATTTA
CTAGTCTCAATCATTACTGATAAGGGCACACAACCAGTTATTAATACAGGCGACGTTTCT
TCTTAAAGAGGAAGCAACGCTAAAAATAGCAAAAAAGAGTCATCTTTCCGATGACTCTTT
TTTTGATAAACACGAACATTATATAATTTTAATCTATAATATTTCGGTTTTTCTTTGACA
TCTCTTTTTCTCATTGTTAGAATAACAGTGAAAAAAGGCGGAAGGAGTTATTACATTCAT
GAAACCATTAGTCGCTGTGATTATGGGAAGTACCTCAGACTGGGCAACGATGAAAGCTGC
TTGTCTTGTGTTGGAAGAGTTGAAAATTCCTTATGAAAAACGAGTGATATCAGCACATAG
GACCCCTGACTTGATGTTTCGTTTTGCAGAGGAATCACGAACAAAAGGATTGAAGGTTAT
TATCGCTGGCGCTGGTGGAGCGGCCCATTTACCAGGGATGGTAGCTGCAAAGACAACCTT
ACCTGTCATTGGTGTTCCAGTTAAAACACGAACGTTAAACGGTATTGATTCACTGTTGTC
TATTGTGCAGATGCCAGGGGGAGTTCCTGTAGCAACAACTGCGATTGGCTCAGCAGGTGC
TACCAATGCTGGGTTATTAGCTGCAGAAATACTAAGTATTGATGATTTACAGTTAGCAGA
AAGAATCCAAGCAAGACGACAATCATTGGAAAAAGCGGTTATGGAAAGTGGGGAACAACT
TGAATAAACCTTTAAAAGTAGGAGCAACTATTGGCATTATAGGTGGGGGACAGTTAGGGC
GAATGCTAGTCATGAGTGGTAAAAAAATGGGTTTCCAAATGATTGTGTTGGACCCAACGC
TCAATAGTCCAGCTGGTCAAGTAGCTGACCGTCAAATTGTGGCAGCCTTTGATCAGATAT
CTGCTTTAACTGAACTAGCAGAGTTAAGCGATGTGATCACCTATGAATTTGAAAATATTG
AAGTGGCCTCCCTAGAAAAGGCCATTCCACTAGAAAAGTTGCCACAAGGAACAGAATTGT
TAAAAATTACTCAAAATCGATTGCTTGAAAAAACGTTTCTTCAATCGATTGGCTGTAAGA
TTGCCCCTTTTGCGGAAGTAAAAAGCCAGAAAGAGCTGCCACAAGCAATAGAAAAGATTG
GTTTTCCATGTGTCTTAAAAACTATTCAAGGTGGATACGATGGAAAAGGACAAGTCGTCT
TAAAATGCGAAGAGGATTTCTCCCAAGCGACTAAATTATTAGCTAACGCCACTTGTGAAT
TAGAAAAGTGGGTGCCTTTCACTAAAGAACTTTCAATCATCGTTGCAGGGAATAAGCATG
GTTACCAAAGCTTTCCTGTATCTGAAAACATTCATCGAAAGAATATCTTGCATGAATCAA
TTGTGCCAGCACGAATTTCTGAGAATGTGCAACAAAAAGCAGCGGAATTGGCGCAATACA
TTGCTGAGGAATTAAATCTATCTGGGGTTTTAGCTATCGAAATGTTTTTAACGGATTCAG
AAGAGTTGTACGTCAATGAATTAGCGCCACGGCCTCATAACTCAGGTCATTACTCTATTG
AAGCTTGCTCATTTAGTCAATTTGATGCGCATATTCGAGGGATTAGCAATTGGGGCATTG
GGTTACCCCAATTACTTCAATCAGTGGTTATGGTGAATCTCTTAGGCGAACACTTAGAAA
AAAGCTACCAGTTATGCACGTCAAAACCCACTTGGCAAGTCCATTACTATGGAAAAGCCG
AATCAAAAGTTGGCAGAAAAATGGGCCACGTCACCATTACAACACCTTGCTTATCAGAAA
CGTTAAAGGAAATTGAGACTGTTGGTATTTGGAACGTAACTTAATAAATGCTTGCTCCAA
GCAAGTTTTTTATTTTTACATTCGACAAACACGAACGATTATTGTTTTTTTGTAACTAAT
GTAAGTTTTTGTCTGATGTGAATCAGCTGAGTTAGAAAGAATAGGGTTCATGAAGCTAAC
GAGAAGAGGGAAAGAATGGAAAAGAAAGCACTTGTGTATACAGGAAAAGCGAAGAAGTTG
TATCAAACAGAAAATGCTGCGGTTCTTTTTGTGGAATATCTTGATCAAGCAACAGCTTTA
AACGGTCAAAAAAAAGACAAAGTTCTTGGGAAAGGCGCTTTAAATAATCAAATCACTAGT
CTAATTTTTGAACATTTACAGCAACAGAAGATTCCCAATCATTTTATCAAAAAAGTATCT
GAACACGAACAATTAATTCAGGTCGTAGAAATGATTCCTTTGGAAGTTGTCGTACGTAAT
TATGCGGCAGGAAGTTTTTCAAAGCGTTTAGCGATTGAAGAGGGCACTAAATTAGTGACG
CCCATTATTGAATTTTATTACAAAGAAGATCGTCTGGATGATCCTTTTATTAACGAAGAC
CATATTCAATTTCTAAAAGTAGCCACTCCTGCTGAAATTGTGGAGATTAAAGCATTGGCT
TTACAAATTAATCAGGCGCTTAGTCAACTCTTTCAACGCCTCAATATTTGTTTGATCGAT
TTTAAAATCGAGATTGGTCGGACGAAGGCCAATCAATTGTTACTGGCAGATGAAATTTCT
CCAGACACCTGTCGTCTATGGGATTTAAACACAAACGAACATCTGGATAAAGATGTTTAT
CGCCGTGAATTAGGAGAAATAGTTCCTGTATATGAAGAAGTTTTACAACGTTTACTAACA
GCTAATTGAGGAGGAAGCGCGTATGTATTTTGTCAAAGTCTATGTTACGTATAAAGAATC
AATTTTGGATCCCCAAGGTGAAGCGGTTAAGGAAGCAGTCCATCGGCTTGGTTTTACAGA
AGTAGCCGAAATCCGTGTCGGTAAGTATTTTGAAATGCACGTCCAGCAGACAGAAGCAAT
TGAAGAGAAAATTGAACAAATTTGTGATCAACTATTAGCCAATGTAAATATGGAATCCTA
TCGTTTTGAAATTTTATCTTTGGAGGAAATTTAAATGAAATTGGCAGTGATTGTTTTTCC
AGGATCCAATTGTGATGCAGACTTATTGTGGGCTGTCAAAGAGGTGATGGGCATCGATGC
AGAATTTGTCCGACACGATGCCACTTCTTTAGCAAAATTTGATGGCGTATTGTTGCCTGG
TGGTTTTTCTTATGGCGATTACTTACGTTGTGGTGCAATTGCTCGGTTTTCGCCAATTAT
CAATGAAGTGATTCGCTTTGCTACAGAAGGCAAAATGGTTTTTGGTACTTGTAATGGCTT
TCAAATTTTAACAGAAATTGGCTTACTTCCTGGCACGTTGTTAAGAAATGATTCGCTTCG
TTTTATTTGTAAAAGTGTCCCATTGAAAGTGAATACGCACACAAAGTTTACAAGCGAGTA
TCCTGAAAATGTTTCGATACATTTACCAGTAGCGCATGGCGAAGGGAATTACTATTGTGA
TGAAAAAACGTTGAAGGAGCTGAAAGAAAAGAACCAAATTGTTTTTACGTATCAAGAAAA
GGTGAACGGTAGTCTTGCGAATATTGCTGGTATTTGTAATGAACAGGGCAATGTTCTAGG
AATGATGCCTCATCCGGAACGAGCGATGGAAGAATTGTTAGGTTCAACAGATGGACGCAG
CTTTTTTGCTTCAATCATTAAAAACTTTGGAAAGGAATTAAGCCAATGATGAATGAACCA
ACACCAAAAGAAATCAAGGAAACACGGTTGTATGCAGAATGGGGACTAACAGATGAAGAA
TATCATCAGATTGAGACCATTTTGCAAAGAGAACCTAATTATACAGAAACTGGCTTATTC
TCCGTGATGTGGAGTGAACATTGCTCTTACAAAAATTCCAAGCCCGTTTTAAAAAAGTTT
CCGACGGAAGGGCCACAAGTGCTTCAAGGCCCTGGTGAAGGAGCTGGGATTGTCGATATT
GGTGACGGATTAGCTGTTGTTTTTAAAGCAGAGAGCCATAATCATCCTTCTGCAGTAGAA
CCTTACGAAGGAGCAGCTACAGGCGTTGGTGGAATTATTCGCGATATTTTCAGTATGGGG
GCGCGGCCGATTGCTTTACTGGATTCGCTAAGATTTGGCGAACTGACGGATGCACGAACA
CGTTATTTGTTTCAAGAAGTTGTGGCGGGGATTAGCGGTTATGGAAATTGTATTGGTATT
CCAACCGTTGGCGGCGAAATTGCTTTTGAGCCATGTTATCAAGGAAACCCACTTGTTAAT
GCTATGTGTGTGGGATTGATTCGTCATGATGAGATTCAAAAAGGCCAAGCAAAAGGCGTC
GGAAATAGCATTCTTTACGTAGGTGCGAAAACAGGACGAGATGGAATTCATGGTGCGACC
TTTGCTTCAGAAGAATTTAGTGAAGGTGAAGAACAGCAACGATCTGCGGTACAAGTAGGT
GATCCGTTTATGGAAAAATTATTATTGGAAGCTTGTCTTGATTTAATCAAAAATCATCAA
GATATTTTAATCGGCATCCAAGATATGGGGGCGGCTGGCTTGGTTTCTTCAAGTGCTGAA
ATGGCATCAAAAGCAGGTTCAGGCTTGATTCTAGAGCTAGATAAAGTTCCGCAGAGAGAG
ACGCAGATGAGCCCCTATGAAATGCTCTTGTCTGAGTCCCAAGAACGGATGTTAATCTGT
GTGGAAAAAGGAGCAGAACAGCAAGTTTGTGAATTGTTTCAAACGTATGACTTAGAAGCG
GTAGCGATTGGCTCCGTAACAGATGATGGACAGTATCGTGTCTTTCACGGTGGCAAAATA
GTCGCAGATGTACCAGTAGATGCTTTGGCAGAAGAAGCCCCTGTCTACCAGAAAGCCTAT
CAAGAACCAGAGCGGATGCGTGCTTTTAAAAAATTAGCGCCCTTCATTCCAGAAATTACG
AATAGTACGGAATTATTAAAACGCCTATTGCAACAGCCAACGATTGCATCGAAAAAATCA
GTTTACGAAACCTATGATAGTCAAGTACAAACGAATACAGTGGTGCAACCAGGAAGTGAT
GCAGCTGTTTTAAGAGTGCGGGGCACCAATAAAGCCTTAGCGATGACGACAGATTGTAAT
AGCCGTTATTTGTATTTAAATCCTGAAATTGGTGGGCAAATTGCGGTTGCAGAAGCAGCC
CGTAATATTGTAGCGAGTGGAGCACAACCTTTGGCTATCACTGATTGCTTGAATTATGGT
TCCCCAGATAAACCAGAAAGTTTTTGGGAATTATGGACGTCGGCGGATGGAATCGCCGCC
GCCTGCCGTCAGCTAGGAACACCCGTGATTTCAGGGAACGTCTCTCTTTACAATGAAACA
GATGGTCAAGCCATTTATCCAACGCCAATGATTGGCATGGTGGGAGTGATTGAAGATGTT
TCACAAATTACCACACAAGCGTTTAAACAAGTTGATGACTTAATTTATCTCATCGGTGAA
ACCCACGCAGATTTTAACGGCTCAGAAATTCAAAAAATACAACTGGGTCGAATTGAAGGG
CAATTACGCTCATTTGATTTAAAAGAGGAAAAAGCAAACCAAGAATTAGTTTTAAAAGCA
ATTCAAGTAGGCCTAGTTGCTAGCGCGCATGATTGCGCTGAAGGTGGCGTTGCCGTTGCT
TTAGCCGAGTCGGCTTTTGCTAACGAACTGGGGTTACAGGTGACACTGCCATTAAAAAAA
GAATATCTATTTGCGGAGACGCAATCCCGTTTTATTCTTTCAGTTAGTCCCCAGCATCAA
GAAGCATTTGAAACACTTATCGGAAGAAAAGCTCAACATATTGGGAAAGTGACTGAAACT
GGTTTGGTCATTCATGCGTTAGATGATGTGATCAATTGCTCAACAAAAGAAGCCAAAGCC
TTATGGGAGGATGCGATTCCATGTCTTATGAAGCAAAAAGCTTAAATGAAGAGTGTGGTA
TTTTCGGTATTTGGGGTCATCCTGATGCGGCACAAGTGACCTATTTTGGCTTACACAGCT
TGCAGCATCGAGGCCAAGAAGGCGCGGGAATTGTGGCGAACAATTCTGGGAAATTAGATG
GCCACCGTGATTTAGGTTTATTAGCAGAAGTATTCCAAAAGCAAGAACAACTGAATGCGT
TAGAAGGAACGGCGGCTATTGGTCATGTACGCTATGCAACCGCTGGTACGGGTAGCGTGG
ATAATATTCAGCCATTTTTATTTAAATTTTATGATAGTCAAATTGGGTTAGCACACAATG
GCAATTTGACAAATGCCAAACGTTTACGAAAACAACTAGAAAGAGAAGGCGCTATTTTTC
ATTCCAATTCAGACACTGAAATTTTAATGCACTTGATTCGAAAAAGCACTGCTGCCTCGT
TTCTCGATAAATTAAAAGAGAGCTTGAATTTGGTTAAGGGTGGCTTTGCTTATCTTTTAT
TAACAGAAACGATGATGATTGCTGCACTGGATCCCAACGGCTTTCGCCCTCTCTCCATCG
GACAAATGAACAATGGGGCGTACGTTGTGGCATCCGAAACGTGTGCATTAGAAACAGTTG
GGGCTCGCTTTATTCAAGATGTGGCGCCTGGTGAAGTAGTCATCATTTCTGATGAAGGCT
TGAAAATAGAGGTTTTCACTACGGAAGTCCAACCGGCAATTTGTGCAATGGAATATATTT
ATTTTGCACGACCAGATTCAAATATTGCCGGAGTTAATGTGCATACAGCTCGTAAAAGAA
TGGGGAAGAACTTGGCAATCGAAAGTCCAGTCGCAGCTGATATGGTAATTGGTGTACCGA
ACTCGTCATTGTCTGCAGCTAGCGGCTATGCAGAAGAAGCACAGATACCTTACGAACTAG
GTTTAGTAAAAAATCAATATGTCGCTCGAACATTCATCCAGCCGACACAAGAATTAAGAG
AACAAGGTGTCCGTATGAAACTATCGGCAGTTCGTGGCGTGGTCAAAGGAAAAAAAGTCA
TTTTAGTAGATGATTCGATTGTTCGCGGGACCACTATTCGGCGCATTATTCATTTATTAA
AAGAAGCAGAAGCGCAAGAAGTTCATGTCAGAATTGCTTCACCACCATTAAAATATCCGT
GTTTTTATGGCATTGATATACAGACGCGGGACGAACTAATTGCGGCAAACTATTCAATTG
AAGAAATCAAAGAGCAGATTGGCGCAGATTCGCTGGCTTTTTTGAGTGAAGCAGGGCTGA
TTGATGGGATTCAATTAAATTATGATGCTCCTTATTCTGGGCTGTGTATGGCTTACTTTA
ATGGAGACTATCCAACGCCTTTGTATGATTATGAAGAACAATATCAAGCATCCTTGAAAA
AAGAAACTAGGAGGAATTGACATGGAAAATGCCTATTCAAAAGCTGGTGTAAATGTTGAG
GCGGGATACGAAGTAGTAGAACGAATTCAAAAGCATAGCCAAAAAACACAACGGACGGGA
ACGTTGGGCATGCTTGGTGGTTTTGGTGGTTGTTTTGATTTAAGTAGTTACAAGCTTAAA
GAACCAGTTTTGGTATCAGGAACGGATGGCGTAGGCACAAAGTTACTCTTGGCAATTGAA
GAACAGAAACACGAGACAATCGGAATTGATTGTGTAGCAATGTGTGTCAATGATGTCGTC
GCACAAGGCGCCGAACCGTTATATTTTTTAGATTATTTAGCGTTAGGGACCGTTAATCCA
GCTAAAGTTGAAGCAATTGTTGCGGGTGTTGCGGCTGGCTGTTGTGAGGCGAATGCAGCC
TTAATTGGGGGCGAAACAGCTGAAATGCCTGATATGTATGAAGCAGATGCTTATGACGTG
GCTGGTTTTGCCGTGGGTATTGCTGAGAAAAGTCAACTCTTGACTCCAAGTAACGTAAAA
GAAGGCGATTTCTTGATTGGTCTTCCTTCAAGTGGTCTTCATTCTAATGGTTACTCTTTA
GTAAGAAATATTTTTTTTAAGAAACATTCGTTTAAAACAACGGACAAGCTTCCAGAATTG
GCACCCAAAACGTTAGGGGAAGAATTATTAACACCAACAAAAATTTATGTGAAGGAATTA
TTGCCATTGTTAAAAGCAGGACTCGTGCATGGGGCTGCGCATATTACTGGCGGCGGGTTT
TTAGAAAATCTACCAAGAATGTTTTCTTCCGCATTAGCTGCAGAGATTCAATTAAATAGT
TGGCCAGTGCTACCAATTTTTAAATTGATTCAAAAATACGGTGAAATTCCACCTGAAGAA
ATGTATGAAATTTTCAATATGGGCTTAGGGATGATTTTAGCGGTGAGTCCAGAGCATGTT
GAAAAAGTTCAGGAGCTTTTGCCAGAAGCTTTTGAAATTGGTCGTTTGGTACCTAGGAAA
ACGAAAGCCGTTATTTTTAAGGAAGCCTTATGAAGATAGCTGTTTTTGCATCTGGCAATG
GTAGCAATTTTGAGGCGATTGCTGCAGCTTTTTCCCAAAAAAAAATCGCAGGGCATTTGA
GCTTAGTCTTTTGTGACCAGCCTGAAGCCTATGTATTGACCCGTGCCCAAAAACGCAAGA
TTCCCGTTGTTTGCTTTTCGCCATCTGATTTTTCATCTCGTGGGCAATATGAGGAACAAG
TATTGAAACATTTAAAAGAGCATCAGATCGATTTAATCGTGTTAGCTGGTTATTTGAGAA
TTATCGGCAAGACTTTACTGGAGGCTTATCCAAAGAGAATCGTCAATATTCATCCTTCTC
TGTTACCTAGTTTTCCAGGTCTTCACGGAATTGAAGAAGCATTTCATTATGGAGTGAAAA
TAACAGGAATCACTATCCATTATGTTGACTCTGGGGTTGATACAGGACCGATTATTTTCC
AAACAACCACCAAGATTGATACCGAAGATACAGTGGACACATTAGCAGAGAAAATTCATG
CTCTTGAGCACGAATGGTACCCAAAAATAATTTCACAAATTGTAAAGGAGACAATGAAAT
GACCAAAAGAGCATTGATTAGCGTTTCAGACAAAACAGGAGTGACAACATTTGCAGCAGG
CTTAGTTGCAAATGGCTTTGAAATTATCTCCACTGGGGGAACAAGGACTGTCTTGGAAGA
AGCGGGGGTACCGACACTTGCTATTGACGACATCACTGGCTTTCCAGAAATGTTAGATGG
CCGTGTCAAAACGTTACATCCGAATATCCATGGCGGACTTTTGGCAAAAAGGGGAAACCA
AGCGCATCAAAAAGCACTGACTGAACAAGGCATTCACTTTATTGACCTTGTAGTAGTGAA
TCTTTATCCATTTAAAGAAACAATTTTAAAACCAGCGATCTCTGAAGCAGAAGCGATTGA
AATGATTGATATTGGCGGTCCTAGCATGTTACGTTCAGCGGCAAAAAATTATCAAGACGT
AACAGCAGTGGTTGATCCTAGTGATTATGAACAGGTATTAAGTGAAATTAGCAGCACTGG
AACTAGCCAGTTAGCCACTAGAAAAAGATTAGCAGCAAAAGTCTTTCGTCATACCGCTGC
TTATGACGCGCTTATCGCTGACTATTTAACGACGCAAGTGGGTGAAACTGAACCAGAGAA
ACAGACGCTTACTTATGAACGTAAGCAAACATTGCGTTATGGCGAAAATAGCCATCAACA
AGCCACCTTTTATCAATCCGTTGTACCTGTATCATTATCCATTGCTTCCGCTCGACAACT
TCATGGCAAAGAACTGTCATATAACAATATTCGAGATGCTGATGCAGCACTCCGGATTGC
TAGCGAGTTTACAGAACCTACGGTCGTCGCTGTTAAACATATGAACCCATGTGGAATTGG
AACAGGAAAAACGATTTTGGCAGCCTATCGTCAGGCATTTGAAGCAGATCCAGTTTCAAT
TTTTGGTGGCATTGTTGTTTTGAATCGTCCAGTGGACCAAGCGACTGCGGCTGAAATGCA
TCAAATCTTTTTAGAGATAATTATTGCGCCTAGTTTTGAGGAAGAAGCTTTGGCACTGTT
ATCTCAGAAAAAGAATCTTCGTTTGTTAACGTTAGATTTTCATGCTCAAGAAAAAAAAGC
GGTGGAATTAGTTTCTGTTATGGGCGGGTTATTAATTCAAGAACAGGATACAGTTGTTGA
AAATGACCAAGCATGGCAAGTTGTTACAGAGCGCCAACCCACACCAGCCGAAAGAGACGC
ATTGAACTTTGCTTGGAAAGCAGTCAAGCATGTAAAATCAAACGCTATTGTTTTAGCCAA
TGAAAGCCAAACGGTGGGGATTGGCGCTGGTCAAATGAATCGAATTGGTTCAGTAAAAAT
TGCAGTTGATCAAGCCCAAGCAGCTGGAAAATTACAAGGGGCCGTCTTAGCAAGTGATGC
CTTTTTCCCCATGGCAGATAGCGTGGAATATGCTGCACAACATGGCATTCAAGCAATTAT
TCAGCCAGGCGGGAGCATTAAAGACCAAGCATCAATCGATCTAGCGAATCATTATGGTAT
TGCGATGATTTTTACTGGGACTCGTCATTTCAAACATTAATTTTTAAAGGAGAAACCGAT
GAATATATTAGTGATTGGGCGTGGTGGTCGTGAACATGCAATCGCCAAAAAATTACAGCA
AGAAGACAAAGTCAAGACTGTTTATTGTGCACCAGGTAATCCTGGTATGAGTGGTGATAA
TATTCGGACTGTACCTATCGGTGAAGAGCAGCAAACGGAACTAATTCAATTTGCGAAGGA
TAATCAGATTGATTGGACATTCGTCGGACCGGAAACGCCATTAATTGAAGGAATTGTAGA
TGCCTTTCAAGCAGCGGGATTACTGATTTTTGGCCCGACGAAAGCAGCTGCAATAATTGA
AGGTTCAAAAAGTTTTGCGAAAGATTTTATGCAAAAATACCAGATTCCAACGGCGGAATA
TCGGGTCTTTCGACGTTTGGCACCTGCCTTAGAATATATTGAACAGCAAGGAGTACCAAT
TGTTATTAAGGCAGATGGTTTGGCAGCTGGAAAAGGAGTAGTAGTTGCCGAAACAAAAGC
AGCCGCAAAACGGGCGCTAGTTGCGATGATGGAGGACCAACAATTTGGAGCAAGCGGTCA
AACGGTTGTAATCGAAGAATTTTTGCAAGGAGAAGAATTTTCCTTAATGGCTTTTGTTTC
TAATGAGAAGGTATATCCGATGGTGATTGCTCAAGATCATAAGCGGATTTTCGATGGGGA
TGCTGGTCCGAATACAGGGGGGATGGGCGCTTATACACCAGTGCCTCAGGTCCCAGAAGA
AGCGGTTCAGCAAGCCATTAGCCAAGTCCTGAAACCGACTGCTAAAGGAATGGTGGCTGA
AAAACGTCCGTTTCAAGGGATTTTATATGCTGGTTTAATCCAAACAGCAACTGGCCCCAA
GGTTATTGAATTTAATGCTCGATTTGGGGATCCAGAAACACAAGTTGTGTTGGCACGTTT
AGAGAGTCCCCTTTCAGAAATAATTTCTTCATTGCTGGTGAAAGAGCAACCAACGATTGC
ATGGAATGAGTTAGCGAGTGTTGGTGTTGTTGTAGCAGCAGAAGGCTATCCTAATCAATA
TAAGACAAATCTACCATTGCCAGAAATGTCTGGTGCAACCATCTATTATGCAGGGGTAAC
TCGTTCAGAACAGGCTCTGGTTTCGGCTGGCGGACGAATCTTTTTAGCAGAAGCAACTGC
TTCGACTCTTGAAGAAGCCCGCAAAAAAGTTTATCAAACATTGGATAATTACTCATTTCC
TGGAATGTACTACCGAAAAGATATAGGTGTGAAAGGCTTGATTTAGGATTTTCAAAAACA
GAGGCAAGGACATTTAATCGAATGTTTCCTTGTCTTTTTTTTATTGCAAATTCAGATAGG
GAGGCATAAACTGAAAGTATATCCATCATTAAACTAAAGGAGAAAGCTAAGATAATGAGA
AACAAGCAGATTGAAAAAGTTAGTCAGGGGTTGTTTATTGTTACAAGTGTCTTGGCAGTC
TGTTTACTGTTATTAAGTGCGGTGGTTTATCCTGATTTACCAGCTCATGTGCCCATTCAT
GTGAATTTTTGGGGCGAGGGGAATTCGTTTGGCCCAAGATCTAGTATATTTATGTGGCCA
GCGGTCCTGTTTGGCTTGAGTATTTATCAACGAAGTTATCAATCAGTACAACCATATGGC
AGATGGCTGAAGGTATTATTAATCATTGTTAATCTTGGCGCTTTGTTTAGTATTCTGCGT
CTATTTATTCATTTGTTGATTTGAAGGGGTCGAAAGGTGAGAAAATGAGAAAGTTAATTT
TAGTTTTTGTGGGTTGTGCCATGGCCTTTTGTTTATGGCCTAATCAAGCGGCGGCTGTAG
CTGGTGGCTATGGCGGCGGGCGTGTAGAAAGTCCTAGCGGAGGTAATCCCTCGAATGGTT
TTTCGCCAAGCGGTGATGGATCAAGAAGTTATGTTCATCATAACGAGACCGGGACCAGCA
ACACAACGCCACTGGAAGGCTTAATTTCAACAGTGTTTTTTGTTCTTTTTGGGGGCACGA
TGATTTGGCAAAGACGCCGTAGAAATCAACCAGTCGATGAAGGAGCTTTTCAAGAAATGT
GGGCAGCATTACCTGGAACATCAAAAGAAAAAAAGGCACTCTTAAAAGAAATACAACAAA
CGTTTTTAGAAATACAACAAGCGTGGGATCAAGAAAACTTGTCTGTGGTCAAAGATAACT
ATACAGAAAAACTTTATCAAAAACATCTTGCAGTATTACAAGCAAATCAACAAGTGGGCA
TCAGAAATCATGTGAAAAAAGTGAAAGTAGCGCCAGCTTCGAATTATCATCATATTAGTG
AAACGAGTTTTTCACTGATGCTTCATTTTTCTTGTATTGACTACGAGGAAGATACTCAAA
GCGGTCGTGTTTTATCGGGATACAAGCATCAAAAACAATATTTTTCACAACTTTGGTATT
TTGATTACAATCCATCTCTTGGAAAATGGCAAGCAGACTTCATTCAACCTAAAGGATAGT
GCTAAAAAGCGCTTGGGGTTTAAATCCCAAGCGCTTTTTTATTCTTCGATGCGTTTTACA
AGCTGTATTTTTTTATTTAATACGTAAATCAGGATACCGCCGACGGTCATTGAAAGAAGT
TCACCAAGTCCAACGGTCAACCATGTGTACCAAAAAGGTAACTGATAAAAGAACGTTAAG
GGTCCGGCGACAGTGAACATGGACAAAGCAAAAAGAATGGCCGTCAGCATTAGTTTAATC
AATAAATTTTGCTGATTTTTTGTCGCAAAATAGGCAATCCATAAGACTGCGCACGTTCCA
GCACTACCGATGACTATATCGATGATACCAAGAGGCGAAGCGGTGTTGGCAATCGCAACC
CCTAACGTAATGGACCAGATATATCGCTTGTTAAAAACGCCTAAATAAATAAATAATTCG
GCAAGACGAAGCTGTATCGGACCAAAACTAAGCGGAGCGAGAAGTACAGTGACAACGACA
TACAAAGCGGTAACCAGCGCCATTTTAGCCAACGCCGTAGCTGACCACGTACTGGTTTGT
GGATTTGATGAATGATTCATTTAAGATTCTCCTTTATAAAACAACGACGTGTTTTAGTGA
TAACCATAACCAAAGGAAGGGCAGTAAAGCCAACTGAAGTGTTATGGTGTGAGTTGCCTC
ACTGTGTTACATGTTACTGAAGAACAGACACTCTGTAAAGTCTTTTTATTTCATGGTCCA
ACCACCATCAATGGTCATAACTGTGCCATGGATATAATCAGCGTCATCACTAGCTAGAAA
TAATGAAAGTTTTGCTACCTCTTGTGGCTGTGCCCAACGGCCCGCGGGTGTTTCACGTGC
TACCCAAGCAGCCATTTCACCTTCTCCTGCAAAATCAGCTGCGTTCATGGGTGTTTGGAT
GGCACCTGGCGCAATCGCATTTGCTCGAATGCCTAATTTGGCATAATCGTAGGAAAGTTG
TTTTGTATACCCGATGATTGCGTGTTTGGAGGCAGTGTACGCTGCGCCGCCGCCCCCAGC
TACTAAGCCAGCGATAGATGCCATATTAACGATTACTCCTTTTTTTTGTTGGAGGAAATA
AGGTAATATGGCATTGGTCACTAAAAAGACACTTTTTAAATTGGTTGCTAAAATTTGATC
CCATAAAGCTTCTGAAGTTTCTAGAGAAGGGCGATAATCATCTAAAATACCTGCCGTATT
TAATAAAATATCAATTTGGCCGTTGTTTTTCACAATTTGTTTCATCGTGGCTTGCACAAA
TGAGGGAGAAGACACATCACCGACAAAATAAGTAAACGACTTAGCAGAATCTGGGTCAAC
CAGTGCGGCTGTCTGCTTTAACCCCGTTTCGTCTAGGTCGATGCCAATAACTTCAGCACC
TTGCTCAGCAAAGGCAATTGCTTGTGCTTGGCCAATCCCTGAAGCTGCACCGGTTACAAG
CACCCGTTTTGTTTCAAATTCTTTTGGCATAAGAAAAACTCCTTTAAACATTTATAAAAT
TAAGGTCTGGAAGAACGAGCAATCGCCGTAATCTGCCAGACCTTATGCGTGTAGTTATGC
TTCAACAATCACCCAATCTTCTGCTAAGACATCACAGGGTGTTGGTGAAAACATGCTGTA
GCCTTCATCAGAAGTTTTGATTAAAAAATACGGGGTAACTTGTAAAAATTCACCTTCGGA
GGTGCCAATTTCATCACGTAATTCAATAAAAAGTTCAAAACCGCTCCAGCCTTTACGTAC
GGCTTTTTTTCCTGCTTTAATCTGTGGCAATACTTCTTCAAATGTCATTTGCTTGTGCTC
CTTTTTCGTTAAATGGTAGTTCGTGATAGCTCGTTGCGCCTTTTTCAATTGTCAACTGAC
CGTTAAGTAGATCCGTCATTTCAGCTATAAATGTTTCTGTTGCTTGTTCATCTACTAAAC
AAATTAACTGAATAGACTCTGTGTAAATAGTTTCTTTAAGCGTGTAGGGACTATGTTCCA
AAAAGGCTTGGGCTTTTCCTAATAAAGGATAGGCGATCGTAATCAATAGCTCTTGTTGCA
ATTTGCCAATGACTAAACCAATTTCATCTAAAGTGTGGGAAAGAGCATGACTATATGCTC
GGATTAAACCACCAGTGCCTAATTTTATTCCGCCAAAATAACGAGTGACAACAGCCACTA
CGTTGATTAACTCTTTTTTCTTTAAGACTTCCAGCATTGGAACACCAGCAGTGCCACTAG
GTTCGCCGTCATCGCTGCTCCGCTGAATGTCATTTTTTTCGCCGATCACAAAAGCACTAC
AATTATGATTGGCTTTCCAATGTTCTTTTTTTATTGCGGCGATAAAGGCTTTTGCTTCTT
CTTCTGATGTTACGCGCTTTACAGAACAGATAAACCGCGATTTCTTGATTTCAATCTCGC
TGAAACCATCTTGTTTGACTGTAATATAGCTTTCTAACATATGGGTATCCTTTTCTCTCG
TAATAAAGTCAGTATAAAAAAGAATCAACTGAATAGCAACTTTTTCTCTCATCTTTTTTG
TGAGATTTTTTGGAAAAAAACGTTATAATAAGGTATGATAGAGAAAAGGGAGGCGCTGGA
AATGGTACATACACGACAGAAAAAATATGATACAATTACTCATTATTTGAAAACGAATGG
CGGTTCCCAAGTTACCTTGACCTTTACCCAGTTTGATGAATTGTTATTCCCTCATTCTGG
TTTACCAAAAACTGCTAAGACAGATGTCGATTGGTGGGCAAACGATTATAAGCATCCAGA
AAAGGGCGCTTATGGTTGGTTGAATGCGAGTTACCAAGTAGTTCAAGTGAATTTGGAAAA
AGAATATGTGGTATTTAATAAATTACTGAAATCAGCATGGTACGTTTAAACCAAGATTGT
ATCCGCTTTAAAAAACAAGAATGATTGACAAAAATTAACTTTACACTATAATATTTTTAA
TAGATAATGTTGAAAATTGAAAAAGGCAATGGTAAAAGGGGCTGTTAAAATGTCAAAAAA
AACAATTATGTTAGTTTGCTCCGCAGGAATGAGTACTAGTTTACTTGTTACAAAAATGCA
AAAAGCAGCATTTAATCAAGGCTTAGATGCCCATATATTTGCGGCTTCTGCATCGGAAGC
AGAAACAAATTTAGAAAATAATCCAGTCGATGTGTTATTGTTAGGTCCACAAGTTCGTTA
TATGAAGAGTGATTTTGAAAAGCGTCTATCACCAAAAGGTATCCCAACAGATGTCATTAG
CATGTCTGATTACGGCTTAATGAACGGGGAAAAAGTGCTGGAACAAGCCTTGGGTTTGTT
AGCACAAGCAGATAAAAAAGAGTAAAAACAAGTTGTTTTTTCGAGAATCTTCGAAAAAGC
AACTTGTCTTTTTTTATGACTTTAGTTAATTGGAATTGAGCTGAAGCAGTCATTCTGGTT
TATCAGTTCCATAAATTATAGAGCCGAAATTAGTCCTGTGAGCTAGAGAAAGACAACTGT
CTTTAATTTTTTACTTTAATCTAGATACTAAAAAAACATACTTAACAATCTATTTTCTGA
ATAATGAACGCCTTTTTCCGTAGTCTGAAAGTAGTAATTCAAAGAATGATTAACAATATT
TTATATACGAGTCATTATAGTATGGCATAAGCATTTCGAATAACAGACTTATTCAGCAAA
TAAATGAGAGAGAATTCTGTTTTTATTGTTTAAAAATAATGAGGTTATTTCATAAGGCAT
ACTTTCTTCATACGTGATTTCTAAAGGACTATCTTTATCAAAAGAAATAATTTGTGAGTC
AGGCATTGCAAGTAATATAGGTGAATGAGAGACAATAATAAACTGAGACCCCTCATCAAT
TAGTTTTTTTATAGATATCATTAAGGCTAGTTGGCGTTGAGGTGAGAGAGCCGCTTCAGG
TTCATCTAACAGGTACAGACCATTTCCTCTAAACCGATGGTTCACCAGATTCAAAAAACT
TTCGCCGTGTGATTGATGATGTAGGGATTTATCGCCGTATTCAGAAAAATCTAAGTCTAT
ATTTTCTGCATATGTAGCAACATTGTAGAAACTTTCAGCTCTTAAAAAGAAACCATCCGT
AGCACGCTTTACACTTTTTCCAACAGTTAAATAATTATGTAAATCCAAGTGAGTATCTTT
TGTAGAGAAATTAAAATTAATACTACCGCCTTCAGGATTAAATCCCCAGTTGACTGCGAT
TGCTTCTAATAAAGTGGATTTTCCAGTTCCATTTTCACCTGAAAAAAAAGTAATAGGTTT
TTTAAAATTTAGTGAATTAAATTTATTCAGCCCTTCAATTTTTGAAAAAACAGAATCTTC
TTCAAAAGCTTTGAATTCTAGTCTTTTTAAAAAAATATTTTCCATGATAAAGCTTGCTCC
TTTCTAGTCTTTTCAAATTAAAGCTTGGATTACTAGATATACTTTAACATTAATTTTTCT
TTAAAGGTAGATAAATTTGTTATAAAAAATCTGCATATAGGTAAGTCGAAAGTGGAAGAT
TCGTGTAAACAATAAAGCGTATCAAGAGTTTGTTTAGTAGGTAACGACTAGATAAGAATA
GAAAGATAACGGTGGGAGATTTCCTTTTTCGCAAAAAAGCTAGAGAAATGCGTATTTTAT
AATTGAGGTGGTTAACATGGAAGATTTGCATGGACGTAAAATAATTATTGAAGAAACAGA
ACGTTCAATACAGACAAAACTGGTTTATTTACCAACAATGTTAGAGCGTTCCCCCCTAAC
AATTCAATGTCAGCGGTGCGGGGAAGTCGTATCCAAAAAAGAAAACAGACTGGCGACAAA
TGTATACTACTGTCATGCGTGCATTCAATTAGGCCGTGTGACTTCTTGTCAAAAATTTTG
TCATTTACCAGAAAGGCCCAATAGCCCAAGAACTGTCTTTTTTGAGTGGTCTGGACAATT
AACAAAGGGACAGCAAGCGATCTCGGTTGAACTTTGTGAGACAGCAAAAGCAAGAGAGAA
TCGCTTAGTGTGGGCAGTTACAGGTGCAGGCAAAACAGAAATGTTATTTGCTGTTTTACA
CCAAACCTTACAAGAAGGGGGGCGGATTGCGCTGGCTTCGCCGCGTGTCGATGTTTGCTT
AGAACTGTTTCCCAGAATCCAAGCGGTTTTTCCTCATGAAGCAATTGCTTTACTCCACGG
AAACAGTCAAGAATCGTATCGTTATACGAAACTAGTGATTTGCACCACCCATCAATTATT
GAAATTCCATCAAGCGTTTGATTTACTTATCGTTGATGAAGTCGACTCTTTTCCTTTTGT
TAATAACGAACATCTTTATTATGGAGTGCGTAACGCACGAAAAAAAAGAAGTAGTTTGGT
GTACTTAACAGCAACGCCTACGAAAGAATTGCGGAAGCTTTTACAGCAAAAGAAGTTAGC
AGCCAGTATTTTGCCAGCAAGATATCATCGTAGGCCATTACCTGTGCCACGCCGATTTTG
GGTTCAGTCGTGGCAACGTCTTTCTAGCAAAAATATTAAAATCATTGCACATCATTTGAA
ACGTTTATTGGTGCGTAATTCAGTTTTACTATTTTGCCCAAGCATTTCATTAATTCACCA
ATTGCATGCATTAATAGCTGAGCGATTTTCCGACAAAGAAGTTGTCGCCGTTTATGGTAG
TGATGAGCTTCGCCTGGAAAAAGTTCAAGCAATGCGTCAGCAGAAAACGGATATTTTGAT
CACTACAACCATTTTAGAACGTGGTGTGACTTTTGATGCAGTCTCAGTTATTGTTTATGG
TGCCAATCATCGAGTCTTCACTTCTTCAACACTTGTCCAAATTGCGGGCCGAGTCGATCG
AAGACAAGAATTCAATTACGGCGAAGTTTTATTTTTACATGATGGGGAAACAAGAGACAT
GAAAGAGGCAATTCGGCAAATAAAGCAAATGAATCGCTTGGCTAGTAAACGAGGGATGTT
AGATGGATTGTAAAAATTGCGCAAGCCCCATTCGTTTGGAGATAACATTAAAAATGCTCT
TACGTTTTAACAAATGGATGAGCCCTTCACTTTGCCAGCACTGCCAAGCAAAGTTCCAGA
AACTGCCAATGACAGGCACTTGTTTTGGCTGTAGTCGCGTCAGCCAAGAGCGCTATTGTT
TTGATTGTCAAAGGTGGCAGCTGCTTTATCCAGAGTATTCTTTTCATAATGCAGCGTTGT
TTCATTATGATGAAGGAATGCAAGAGTGGATGGAACGCTATAAATTTCAAGGAGACTATC
GCTTAAGAATGTGTTTTAACGAGGAAATCAACTTTTACTTTCAGCAACAGTCTGCGGACT
ATATTATTCCGGTGCCCTTATCCGAAAAACGAATGCAAGAACGAGGCTTCAACCAAGTAA
TTGGCTTACTAGAAGCGGCTGATGTTCCGTACAGCCCTTTTTTAATTAGAAAAGAGGAAA
ATGTTCCGCAATCTAAGAAAACTAGAAAGGAAAGGATGCAGTTGCAACAACCATTTGCCA
TCCAAAAAGAAAACCAAAAAAAATTAAAAAAATGTTCTGTTATTTTGGTGGATGACATCT
ATACCACTGGACGAACTCTTTTCCACGCAGCTGCTGTTATCAATGACTGTTATCCTAAAA
GTTTGAATACGTTTACTCTCGCGCGATAAAAAGAAAAGAATTCATAAATTTGATGACTAT
TTTGTTGGCAAAACCCAGATTATTCGATATAATGAAATTAAGAAGAAGGGAATTAAAGAG
TGGTCCTTTAATCTTTTCTTTACTGGTAGATGAAAGGGGTAATTGTTATGTTTAGATATA
ATGTACGTGGAGAAAATATCGAGGTAACCGAAGCGATTCGAGACTATGTTGAGAAAAAAG
TCGGTAAATTAGAAAGATATTTCAGCGATTCACCTGAAGCAACGGTTCACGTGAATTTGA
AAGTGTACACTGAAAAAACAGCCAAAGTCGAGGTTACTATTCCTCTTCCTTATCTAGTTT
TACGAGCTGAAGAAACGTCACCTGATTTATACGCAAGTATTGATTTGGTTGTCGATAAAT
TAGAACGACAAATTCGTAAATTTAAAACAAAAATCAACAGAAAATCTCGTGAAACAGGAC
GTAACAATACAAAAGCCGCTGTCTTCTTAGTTGGTGAAGAAACAGAAGAAACACCTTCAG
AATTAGACATCGTTCGTACAAAACGTCTATCATTAAAACCGATGGACAGTGAAGAAGCTG
TTTTACAAATGAACATGTTAGGACACAACTTCTTCATTTTTGAAGATGCTGAAACAAATG
GAACAAGCATTGTTTACCGTCGTAAAGATGGCAAATATGGCTTGATTGAAACAGACTAAA
GCTTAAAATAAGAGCTGAAATGCCTTCGTGCATTTCAGCTCTTTAAACATCTTTAAAGCA
CGGAGTAAAGAAAAAATAAAGAAATACATAAAATAACTTTAAAAGTTCCTCTTTTAAAGG
AAAATGTCTGTAAAATAGAGAGAAATGGTTTTCTTTCTCGTCAAGTAATGATAAAATAAA
ACGGATAGATTGTGCTTCTTGTACAAAAAGGATACAAAAATAAAAAGAGGTAATTGAAAG
GAACACAGATACCAATGGCAAATTTTTTGAAAAAAATGATCGAAAACGATAAAAAAGAAT
TAAGACGATTAGAAAAAATCGCCGATAAAATTGATGCACATGCAAGTGCAATGGAACAAC
TAAGCGATGAACAATTACGTGAAAAAACAGATGAATTTAAAGCCCGTTATCAAAAAGGGG
AAACCTTAGACGAACTATTACCAGAAGCGTTTGCGGTTGTCCGTGAAGCTGCTAAACGAG
TACTAGGTTTATTCCCGTACCGTGTCCAATTAATGGGTGGGATTGTGCTTCATGACGGGA
ACATTCCTGAAATGAGAACAGGTGAAGGGAAAACCTTGACTGCCACAATGCCTGTATACT
TGAATGCACTATCTGGCGAAGGAGTACACGTTGTTACAGTTAATGAATACTTAGCAACCC
GTGACTCTAACGAAATGGGAGAATTATATAATTTCTTAGGCTTAAGCGTTGGCTTAAACA
TTAACTCTAAATCTTCTGATGAAAAACGTGAAGCGTATAACTGTGATATCACTTATAGTA
CAAATAACGAATTAGGATTTGACTATTTGCGTGATAACATGGTTGTTTATCGCAGCCAAA
TGGTTCAACGTCCATTAAACTATGCAATTGTCGATGAAGTGGATTCAATCTTAATTGATG
AAGCAAGAACCCCATTAATTATTTCTGGACAAGCTGAAAAATCGACAGCACTTTATACGC
GTGCCGATAATTTTGTCAAACGCTTAAAAGAAGATGAAGATTACAAAATTGATATTCAGT
CTAAAACAATTGGTTTAACAGAAGCAGGTATTGAAAAAGCTGAACAAACTTTTGGATTGG
ATAACCTTTACGATATTGAAAATACAGCATTAACGCACCATTTAGATCAAGCGTTACGGG
CAAACTATATCATGTTACTAGACATTGATTACGTGGTTCAAGACAATAAAGTCTTAATTG
TTGACCAATTTACTGGTCGTATCATGGATGGTCGTCGTTATTCTGATGGCTTGCATCAAG
CGATTGAAGCAAAAGAAGGCGTCGAAATTGAAGATGAAACAAAGACAATGGCGACGATTA
CGTTCCAAAACTACTTCCGGATGTACAAAAAACTAGCCGGGATGACTGGTACTGCTAAAA
CAGAAGAAGAAGAATTCCGTGAAATTTACAATATTCAAGTCATTCAAATCCCAACCAATC
GTCCAATTATCCGTGACGATCGTCCAGATTTACTTTATCCAACCTTAGAAAGTAAATTTA
ATGCAGTGGTGGAAGATATTAAAGAACGTTACCACAAAGGGCAACCAGTGTTGGTGGGGA
CTGTTGCGGTAGAAACGTCAGAATTACTTTCTGATAAATTAAACGCAGCTAAAATTCCTC
ATGAAGTATTAAATGCGAAAAATCACTTTAAAGAAGCCGAAATCATTATGAATGCCGGTC
AAAAAGGCGCAGTTACAATTGCAACAAATATGGCTGGTCGTGGAACGGATATTAAACTTG
GTTTAGGTGTACTTGAACTAGGTGGTCTAGCAGTTATCGGGACAGAACGTCATGAGTCAC
GTCGTATTGATAATCAGTTGCGTGGACGTGCAGGACGTCAAGGGGATCCAGGGGTTTCAC
AATTTTATTTATCTTTAGAAGATGACTTAATGAAACGCTTTGGTTCAGAACGAATTAAAA
CATTCTTAGAACGAATGAATGTGCAAGAAGAAGATGCAGTTATTCAAAGTAAAATGTTTA
CTCGCCAAGTAGAGTCTGCTCAAAAACGTGTGGAAGGAAATAACTATGACACACGTAAAA
ATGTCTTACAATACGATGACGTGATGCGCGAGCAACGTGAAGTTATTTATGCGCAACGAC
AAGAAGTAATTATGGAAGAAAATGACTTGTCTGATGTATTGATGGGCATGGTAAAACGGA
CGATTGGCCGAGTGGTGGATAGCCATACACAATTAGAAAAAGAAGAATGGAATTTAGATG
GGATTGTCGATTTTGCAGCCTCAACACTTGTCCATGAAGATACGATTTCTAAAAAAGATT
TAGAAAATAAATCAGCTGAAGAAATCAAAGACTACTTAGTGGCACGTGCGCAAGAAGTAT
TTGAAGAAAAATCTCAACAATTGAATGGCCAAGAACAATTGCTAGAATTTGAAAAAGTAG
TCATCTTGCGTGTTGTCGATACTAAATGGACAGATCACATTGATGCAATGGATCAATTAC
GCCAATCTGTCGGGTTACGTGCGTACGGTCAAAACAACCCATTAGTAGAATATCAAACAG
AAGGTTATTCTATGTATAACAATATGGTGGGTTCAATCGAATATGAAGTAACACGTTTAT
TCATGAAATCGGAAATTCGCCAAAATGTCCAACGTGAGCAAGTAGCTCAAGGACAAGCGG
AACATCCAGAAACAGAACAAGATGCAGCTGCACAAAGCAACACAAGTGCGAAGCGTCAAC
CTGTGCGTGTAGATAAAAAAGTGGGCCGTAATGATTTATGCCCATGCGGAAGTGGCAAAA
AATTCAAAAATTGTCATGGAAGAAACGCTTAATTAAAGAAAAAACGCAGGGTGGGGCAAT
TTGTCCCGCCTTTGCTCTTTTTACAATAAAAAGAAAGAAGGAATCATTTTGGAAAACCCA
GAAATTCGTACATTATTAGACGAAATGACACAAAAAATTACTAGCTTCAGGAGGTCTCTT
TGACTTAGACCAGTTAGAAGAAGACATTGCCGAGGCGGAAAATCGGATGGGAGAACCTGG
TTTTTGGGACAACACAGAAACGGCTCAAAAGCTAATTAATGAAACCAATAGTTTGAAAGA
AAAATATCAACAATTTCATCAGCTCTCTGAGGAAATTGACGAATTAACGGTGATGTTTGA
ATTACAACAAGAAGAATATGATGCAGAGATTCAAGAAGAATTGGAAGAAAGAATTCATCT
CTTGCAAGAACGTTTAACAACGTATGAGCTATCCTTACTACTAAATGAGCCATATGATCA
TAATAACGCCCTAATTGAATTACACCCTGGTGCCGGTGGTACTGAATCACAAGATTGGGG
AAGTATGCTTTTACGAATGTACACACGTTGGGCAGAAAGTCACGGTTTCCAAGTTGAAAC
GTTGGATTACCAAGCTGGAGATGAAGCAGGGATTAAAAGTGTCACCTTATTAATCAAAGG
TTACAATGCTTATGGTTACCTAAAATCTGAAAAAGGTGTCCATCGTCTTGTGCGGATTTC
GCCCTTTGATTCCGCTAAACGCCGTCATACTTCGTTTTGTTCAGTTGATGTAATGCCTGA
ATTAGACGACACAATAGAAATTGCGATCAATCCAGATGACTTAAAAATTGATACCTATCG
AGCAAGTGGTGCCGGTGGTCAGCATATTAATAAAACAGAATCGGCTGTTCGAATCACACA
TATTCCAACAGGTACCGTTGTCGCAAGCCAAGCACAACGTTCTCAATTAAAAAACCGTGA
GCAAGCAATGAGTATGTTAAAAGCCAAATTATATCAATTGGAAATGGAAAAGAAAGCCCA
AGAAGCAGCAAGTTTACGTGGTGAACAAATGGAAATTGGCTGGGGCTCACAAATCCGTTC
TTACGTGTTCCATCCGTATTCAATGGTCAAAGACCATCGGACAAATTACGAAACCGGCAA
TGTACAAGCTGTGATGGATGGAGACCTTGATGGTTTCATTGATGCCTACTTAAAACAGCG
CTTAAGTTAAGCTCTTCATTAAATTGAAATAAAAATGTAACTTAATGCAAGAAGTTTGCA
ATATTGACATGTTATAATGAGTAGGATTGAAGAAAAAAGAGATGGAGAGAACGCCATGAT
TGAAATGAAAGATGTAATGAAGAAATATTCGAATGGTACAACAGCGATTCGGAATATTTC
AGTAGAGATTGACCAAGGCGAGTTCGTCTATGTGGTTGGTCCCTCAGGTGCAGGGAAATC
AACCTTTATTAGATTAATGTATCGTGAAGAAAAAGCAACAAAAGGTAATTTGACAGTTGC
AGGTCATGATTTAATGAAAATAAAAAATAAAGAAGTTCCTTATTTACGTCGTGAAATCGG
CATCGTTTTCCAAGACTATAAACTATTACCAAAGAAAACTGTGTATGAGAACGTGGCCTA
TGCGATGCAAGTTATCGGACGGCGTCCTCGCGAAATCAAAAAACGCGTGATGGAAGTTTT
AGATTTAGTCGGTCTAAAACATAAGGTACGTGTTTTTCCAAGCGAACTTTCTGGTGGGGA
ACAGCAACGGGTATCCATTGCACGAGCAATCGTAAATACACCGAAAGTTTTAATTGCCGA
TGAACCAACTGGGAACTTAGATCCAGAGAATTCATGGGAAATCATGAAATTGTTGGACCG
GATTAATGCACAAGGAACAACAGTCGTGATGGCAACGCATAATAGTACAATTGTAAATAC
GATTCGTCACCGTGTTATTGCCATTGAAAATGGTCGCATTATCCGTGACCAAGTGGAAGG
AGAATACGGCTACGATGATTAGAACATTCTTTTCTCATTTATTTGAAAGTATCAAAAGTT
TAAAACGGAACGGTTGGATGACTGTTGCCTCAGCAAGTGCGGTTACAATTACATTAGTTT
TAGTTGGTATTTTTATGGGCGTTATTTTTAATGCAACGAAACTTGCTGATGATATCGAAA
AAAACGTGACAGTGTCTGTCTTTGTCGATATTGGTACAAAACAAAATGAAATGAAAACAT
TAGAAAAACAACTTAAAGGATTAGACAATGTTGAAGATATTTCTTATTCAAACAAAGATC
AACAATTGAAAAAAATCCAAGAACAAATGGGGGATGCCTGGAATCTTTTCGAAGGCGACA
GTAACCCATTATACGACGTGTATTATGTCCGTGCAAAAACACCAGAAGACACGAAAGATA
TTGCGAAACAAGCAGCTAAATTCCCAAGTGTTTTTAAAGCCGATTACGGTGGTGTAAACT
CAGACAAAATCTTTAAAATCGCTCAAACCGTTCGAACTTGGGGCTTAGCAGCTGCTGCAT
TACTTTTATTCGTTGCAGTGTTCTTAATTTCCAACACTATTCGGATTACGATTTTATCTC
GTCAAAAAGAAATCCAAATTATGCGTCTTGTAGGAGCCAAAAACAGTTTCATTCGTTGGC
CGTTCTTCTTAGAAGGTGCTTGGATTGGGTTGATTGGCGCAATCGTGCCAGTCATTATTA
TGACGTTAGGCTACCATCAAGTTTATAACATGTTCAACCCGCAGTTATTGCGTTCGAATT
ATTCATTAATTCGTCCAGAAGATTTTATCTGGAAAGTCAATCTATTAATGATTGCAACAG
GAATGATTATTGGATCACTAGGTTCAGTTATTTCAATGCGTCGTTTCTTGAAAATTTAAA
CGAAAAAAAGCTCTCCATTTTGGAGAGCTTTTTTTGTTTTAGTTTTAAAATACTTGTTAT
TTAATTTAAGAGTTTTCTCAGTTGTACCAACAAATTGATAACTTATAATTTTCAAGTCCT
ACATATAATGGTAAAATAGAATGGATTGAAATTAATTGGAGGAATAATGAATCGATGAAA
AAAAGATTGCTATTATTTATTGGTTTGGCAAGTATACTTACTTTGACAGGATGTGCAAAA
TGGATTGATCGTGGTGAATCCATCACAGCGGTAGGCTCATCAGCTTTACAACCATTAGTA
GAGACAGCGAGTGAGGAATATCAAAGCCAAAATCCGGGAAGATTTATTAATGTCCAAGGT
GGCGGAAGCGGAACAGGTCTGAGTCAAGTCCAATCTGGCGCGGTAGACATTGGTAATTCT
GATTTATTTGCAGAAGAGAAAAAGGGCATCAAAGCGGAAGACTTAATTGATCATAAAGTT
GCTGTCGTTGGGATTACACCAATCGTTAACAAAAATGTCGGTGTCAAAGATATCTCAATG
GAAAATTTAAAGAAAATCTTTTTAGGTGAAGTAACAAACTGGAAAGAACTTGGCGGGAAA
GACCAAAAAATTGTTATTTTGAATAGAGCGGCCGGTAGTGGTACGCGTGCGACTTTTGAA
AAGTGGGTCTTGGGAGATAAAACAGCCATTCGTGCGCAAGAACAAGATTCCAGCGGCATG
GTTCGTTCCATTGTTTCTGATACACCAGGAGCGATTAGTTATACCGCATTTTCATATGTT
ACTGATGAAGTAGCTACGTTAAGTATTGATGGTGTTCAGCCAACAGATGAAAATGTAATG
AACAATAAATGGATTATTTGGTCTTATGAACACATGTACACTCGTAAAAATCCAAGTGAT
TTAACCAAAGAGTTTTTAGACTTTATGTTGTCAGATGATATCCAAGAACGTGTGATTGGT
CAATTAGGGTATATTCCTGTTTCGAAAATGGAAATTGAACGGGATTGGCAAGGAAATGTC
ATTAAATAATTCTCTTAACACAAAATTTACAAACTTAACATAAAATTTACATGTTATTAA
AAACAAATTGATGTAAAAAAGGTACACTATTTTTATCTGTAAAAGTTGGATTGTTTGAGG
AGGAAATATTCTTGGAAGATGTACAGAAAAAATTATTAACAAAATCGAAAAGAGCCAAGA
TGGAGCAACGAGGGAAATTTATTAGTTTCCTATGTATTGCCTTAATTGTAGCAGTGGTTG
TTTCAATTTTCTATTTTGTTGCAAGTAAAGGACTTGCTACATTCTTTAAAGATAAGATTA
ATGTGTTTGATTTCTTATTTGGAACAAACTGGAACCCAAGTGATATCGGTGCAGACGGTA
AACCCATGGTTGGGGCTTTACCGATGATTGCGGGTTCCTTTATTGTAACGTTTTTGTCAG
CGATTGTTGCGACGCCATTTGCGATTGGAGCGGCTGTTTTTATGACAGAAATTTCACCTA
AAAAAGGAGCAAAATTTTTACAACCAGTTATTGAATTACTTGTAGGGATTCCCTCTGTTG
TTTATGGATTTATTGGTTTATCTGTCATTGTTCCTTTTGTCCGTTCAATCTTTGGCGGAA
CTGGCTTCGGTATTTTAGCTGGTACGTTTGTGCTATTTGTCATGATTTTACCAACGGTCA
CTACGATGACCGTAGATGCATTAAAAGCCGTGCCTAGACATTATCGTGAAGCGTCGTTGG
CGCTTGGTGCTACGCGTTGGCAAACGATTTATAAAGTTGTCTTGCGGGCAGCTGTGCCTG
GTATTTTAACTGCGGTTGTCTTTGGTATGGCTCGTGCGTTTGGTGAAGCCTTAGCAATCC
AAATGGTAATCGGAAATGCAGCTGTGATGCCAACTAGTTTGACAACACCAGCTTCGACAC
TAACAAGTATTTTGACAATGGGGATTGGGAATACAATTATGGGAACAGTTGAAAACAACG
TTCTTTGGTCTTTAGCCTTGATTCTATTGTTGATGTCTTTACTATTCAACATTGTTATCC
GAATTATCGGTAAGAGAGGAGCCTTAAAATAATGAATGCAAAAAAAGCAGATAAAATCGC
AACAGGTATCTTATATGCCGTATCTGGCGTCATTGTTTTAATTTTGGCGGCCTTACTGAT
TTACATTTTAGCTAGAGGAATTCCACATATTTCGTGGGAATTTTTAACACAACCATCCAG
AGCCTATCAAGTTGGTGGTGGGATTGGTATTCAGCTGTTTAACTCACTATATTTACTATT
GATTACAATGATTATTAGTATTCCAATTTCATTAGGTGCTGGAATTTACTTATCGGAATA
TGCGAAAAAGAATTGGTTAACTGATTTAATTCGTACCTCGATTGAAATTTTAAGTTCATT
GCCTTCCGTTGTTGTCGGGCTGTTCGGCTTCTTGATTTTCGTTGTACAAATCGGATATGG
CTTTTCAATCTTATCAGGTGCGTTAGCATTAACATTTTTTAACTTACCATTATTGACTAG
AAATGTTGAGGAATCTTTGAAAGCCATTCATTATACACAGCGTGAAGCGGGGTTAGCCTT
AGGTCTTTCACGTTGGGAAACAGTTAAAAAAGTTATTTTGCCAGAAGCATTACCAGGAAT
TTTGACAGGTGTTATTTTGAGTTCTGGTCGGATTTTCGGTGAAGCCGCTGCGTTAATTTA
TACAGCAGGACAAAGCGCACCTGCCTTAGATTTCAGTAATTGGAATCCATTGAGCGTTTC
AAGTCCAATTAGCATTTTCCGTCAAGCGGAAACGTTGGCTGTGCATATTTGGAAAATTAA
TACCGAAGGAACGATGCCAGATGGCGCTGCGGTCTCAGCAGGTGCCTCCGCTGTGTTAAT
TTTAGTAGTTTTACTTTTCAATTTCGGCGCTCGTTTTATCGGCAACCGTCTTTATAAGAG
AATGACATCAGCTTAATGTTAGGGGAATTAGCATGAAAGAATACAATTTAAATGATACCC
ATTTACTTCAACTAGATAGCCAAAAAGACCCGATTGCGTTACACACGGAAGACTTACATG
TCTTTTACGGGGACAATGAGGCTATCAAAGGTGTTGATTTGCAATTTGAAAAGAACAAAA
TAACCGCCTTAATTGGACCTTCTGGTTGCGGTAAATCCACGTATTTACGTTCGCTAAATC
GTATGAACGATGGCATTGCCAATTCACGTGTTACTGGAAAAATCATGTATAAAGATGTCG
ATGTCAATACGAAAGAAGTTGACGTCTACGAAATGAGAAAACGCATTGGCATGGTTTTTC
AGCGGCCCAATCCATTTAGTAAATCTATCTATGAAAATATCACATTCGCATTGAAACAGC
ATGGTGAAAAGGATAAGAAAAAATTAGATGAAATCGTTGAAACAAGTTTGAAGCAAGCCG
CACTTTGGGATCAAGTGAAAGATAACTTAAACAAAAGCGCCTTAGCTCTGTCTGGTGGGC
AACAACAACGTTTGTGTATCGCTCGGGCAATTGCGATGAAACCAGATATTTTATTGTTAG
ATGAACCGGCAAGCGCGTTAGATCCGATTTCAACAGGAACGGTTGAAGAAACGTTAGTGA
ATTTAAAAGATGATTACACGATCATCATTGTGACACATAACATGCAACAAGCGGCGCGGA
TTAGTGACTATACAGCTTTCTTCTATATGGGTAAAGTCATTGAATACGACCATACAAGAA
AAATCTTTACACGACCAAAAATTCAAGCAACGGAAGACTACGTTTCAGGACATTTTGGTT
AGGAGGAGCAAGATGGGCAAAGAAATTATTTCATCAAAAGATTTACATTTATATTACGGG
AAAAAAGAAGCATTGAAAGGCATTGATTTAACTTTTAATCAAGGAGAATTAACTGCCATG
ATTGGTCCTTCTGGTTGCGGGAAGTCAACGTATTTACGTTGCTTGAATCGTATGAATGAT
TTAATCCCAGACGTAACTATTACTGGAAGTGTCGTCTATAAAGGAAAAGATATTTATGGA
CCGAAAACAGATAACGTTGAATTACGTAAAGAAATTGGCATGGTTTTCCAACAACCTAAT
CCATTTCCGTTTTCAGTTTATGAAAATGTGATTTATGGCTTGCGCCTAAAAGGAGTCAAA
GACAAGCAAGTCTTAGATGAAGCAGTTGAAACCAGTTTGAAAGCTGCTGCCGTTTGGGAG
GATGTCAAAGATAAACTTCACAAAAGTGCACTTTCACTTTCTGGTGGACAACAACAGCGG
GTTTGTATCGCTCGTGTTTTAGCTGTGGAACCGGATATTATTTTATTAGATGAACCAACT
AGCGCCTTGGACCCAGTTTCTAGTGGTAAAATTGAAAACATGCTGTTAACATTAAAAGAG
AAATATACCATGATTATGGTGACACATAATATGTCACAAGCATCACGGATCTCTGATAAA
ACGGCCTTCTTTTTACAAGGTGATTTAATTGAATTTAATGACACGAAAAAAGTATTTTTA
AATCCAAAAGAAAAACAAACAGAAGATTACATTTCTGGTAAATTTGGTTAAAAGGGGGAA
AAAGAATGTTACGGACACAATTTGAAGAAGAACTATTGAATCTGCACAATCAATTTTATG
AAATGGGTATGATGGTTAGTAGTGCCGTCCATAAATCCGTGAAGGCATATATTAATCATG
ATAAAAAATTGGCTCAAGAAGTGATTGATCGCGATATTGAAATTAATGATATGGAAGTCA
AACTTGAGAAAAAGAGTTTTGAAATGATTGCGTTACAACAACCAGTGACAACAGACTTAC
GTATGATTATTACTGTTATGAAAGCTAGTTCGGATTTAGAAAGAATGGCGGACCATGCCG
TTTCAATTGCTAAATCAACGATTCGCTTAAAAGGAGAAACACGTATTCCTGAAATCGAAA
AAGAAATTTCAGATATGTCTGATTATGTGAAAAAAATGGTGGATAATGTTTTAATCGCCT
ATGTTAAAACGGATCAAAAAGATGCACGAATGATTGCACAAATGGATGATCGTACTAATG
AATATTTCGATAGTATTTACAAACATGCCGTAGAAGCAATGAAAGCTAATCCAGAAACGG
TCATTAGCGGAACTGATTATCTACATGTGGCACAATACTTGGAAAGAATTGGCGACTATG
TCACAAATATTTGTGAGTGGATTGTTTACTTGGCAACTGGTAAAATTACCGAATTGAATA
GTAATCGTGACGAACAATTTTAAGAAAAACAAATAAAAAAAACTAGGAGACGGCCTTTTT
TAGACCAATTCCTAGTTTTTTTAGCGTAAAATGAACTGATTTTATAAAACTAGTCCTTAC
TAATGAGAAGAAATCGTTCTTAAGTCCTATGACAAATGATCAAAAACAAGGCATAATAAT
GCATGTAAGGAAAACACTATTGAGTGAAAAATTTGCTAAGGAGGCAATATCCATGAAAGA
AAGAGAACGCGTATTAGAATTAGTGAAAAAAGGTATTCTAACGTCAGAAGAAGCGTTAAT
TTTATTAGAAAATATGGCAACTGAAAAAGATGAAAAACAAATCGAAAAAGCTGCTGAAAA
AGTTGATACACAAAATATTGGAACAACAAATAAAGAAGATCAAGTCGCAGATTTAATGAA
TGCATTAGAAAAAGGCGAATCAGAAGGACCTACTGTTGATTCGTTTGAAGAAAATACACA
GGACAGTGCAGAAAAAGATCGTGAAAACTTAGAAAGAATTCTTGATGAGTTAGCAACAAA
AGCCAATCGTGCTTCGGCTGAATTGGACGAAGTCAACGCAGAAATTGCCGGCATCAAAGA
AGAAATTAAAGAAGTCGCAGAAGAAATTGGAACATTAGATACAAAAGAAGAATTAGATGC
ATTAACAGAAGATGAACAAGTTCAACGAAAAGACTTGCACGTTTTACTTGCACAATTAGA
AGAAAAATTAGCGACTCAAAGTACTGAAAAAACAGCACTGGAAGAAGAACTAAAAAACAT
TCGCAAAGAACAATGGAAAGGTCAATGGAATGATACAAAAGAAAAAGTTTCTTCTCAATT
CTCTGAAGAGTGGAAAGATCAAGCCACAGACACCTTTAACCAAGTCGGCGGCAAAGTTGC
CGAAGTTGGTGGTCAAGTGGGAGAATTCTTGAAAAAAACATTTAATTCTTTCAGTGATAC
CATGAATGATAATGTGGAATGGAAAGACATTAAAATGAAAGTTCCTGGTGTGGCAACAAC
TAAGTTTGAACATGAGTTTAACTATCCAAATCCACAAGCAAGTTTAATTGATGTCAAGGT
AGCAAATGGTACCGTGGTTTTCAAAACTTGGGATCAAGAAGATGTGAAAGTCGAAGCAAA
AATCAAATTATATGGTAAAATGGCAGGAGATTCACCAATGGAAGCTTTCTTAGAACGAAG
TGACATTGATGTGGATGATGAAACGATTTCTTTCCAAGTGCCAAACAAACGGGTGAAAGC
AGATTTAACGTTCTATTTACCAAAACGCACTTACGATCATGTATCTGTTAAATTATTAAA
CGGAAATGTCTTAGTAGAAGAGTTAACAGCGAAAGATGTTTACACAAAATCAACGAATGG
GACGATTACGTTTAAAAAAATTGATGCAACTATGTTAGAAATTGAAGGTGTGAATGGTGA
AATTAAAGTCCTAGAAGGAACGATTTTAGATAACATTATTGAAACAGTCAATGGTGATGT
GTCTATTTCCGCGGCACCAGAAAGTCTAAGTGTCTCTCTGATTAATGGAGATATCCGCAT
TACAGCTAAAGAAAAAACGCTTCGCCGTGTTGAAGCAAGCTCTGCAAATGGGAATATCAA
ATTGGCCTTGCCAAATGACTTAGGTGTTGAAGGGCAAGTGAAAACTAATTTAGGTAGTAT
TAACAGCCGTTTAACAGATATTGAAGTTGTTCGTGAAAAGAAAGATCGCGGCAATCAACA
ATTACATTTTAGACGTGTACTGGAAGAATCAATGGCTCAAATTAATGCTTCTACAACAAC
GGGAAGTATTTTCCTAAAAGATACGGATAAATAATTAACAATTTTAAGCTAGATGGGCTG
ACGAATCAGCCTTTCTAGTGTAAAATTTAGTAGATGAGGTGAAAACATATGAAAAGAAAA
CTAACAAAATCTCCGAATAACGTGGTTTTAACAGGAAGCTTAGCTGGGATTGCTGATTGG
CTAGGAATTGACCCAACAATTATTCGTGTCGTTTATGTCTTGCTCAGCTTTTTCTCAGCA
GGATTTCCAGGCATTCTCTTATACATTGCTTTAGCAGTCTTGATCCCTTCTGGAAGAACA
GGAAGCGATCGCGGCTACGGCCATCAAAATCCTTATAATAGAAATGTTCGCAATGAAAAT
CCTTATGCTGCCAATAAAAAGCAACGTAAAGAAGCGGAAAAAATTGATGATGACGAATGG
AGTGACTTTTAATGACATATTTTCAGCGATTGGTTGTTAATACACTGACATTCATTTCTT
TATCAGTTGTTTTTCCTGGCATGATTCATGTGAGAGGCATAATGCCTGCAATTATTGCCG
CCTTTGTTCTCTCAATCCTAAATATGTTGGTGAAACCAGTCTTAACAATCTTGTCGCTCC
CATTTACTTTATTAACGTTTGGTCTATTTAGCTTTGTTGTCAATGCAGCGATTTTACAAA
TGACCTCGTTTTTTGTGGGGGAAATGAACTTTGGCTTCTCAAGTTTTTGGGCAGCGGTGC
TAATGGCTGTAATTATGTCAATTGTCAATACGATCGTTACGGATCACAATTTATCGAAAT
ATGAATAAAAAAAGCCTGAAGAACGTAGCATAAAATGCGTTCTTCAGGCTTTTTCGATGG
TTAAATTTTCTAGGTGACATTCTGGATGGCGGCTGATATAGCCATATAAAATGTTTAAAA
AATCAACTTGTTGCTTCGAGTAATGCTCAATTGTTTTCGGTGGTTTTTTGGGCATGATTT
TTTTTGCTAGTTCAAGCGGTGAATATTTTTGAAACGTTTGTTTAGTTACAACACGTGTTG
CTACCACCAAGCCTTGGTAAATTAAATAGTATTTGATTTTTTTCTGACAAGGTAACCACA
TCAGTTGCCAATCTCGTTGGTTAGCTTGACTAATTCGTTGATTTTGGTTTGCAAAGCGCG
TCAGAAAGAGCCAATCTTCCTTGAGTTTTGCCGCTTTTTCGAAGGCTTGTTTTTCAGCAG
CCTCTTGCATTTGTTGAGCAATTCGTTTGATTGGTTCTCGTCCTTGATTATGGAAAAAGT
CGAACAATTCTTGTTGAAATAGTTCGGTCGGAATGGCACTCTCTTTTTGAAAGGTTTGAT
GCCAGTAGTTGGTTGGGACGAGATCGTAGATACTATCCAAAATTATTTTTAAACGGTTTA
ATTTTCGGCGAATCGAATAAGGACCAAAACAGTTCTCTTTAGTGGGAATATTTAAGAGTT
TAATCTCTAATTGCCGCTCATTAACGGCTACCGATACATAAGAATATTGTTCATAAGCAT
TCATTTGGCGATTGTAGCGCGGCCGATACTGTTGAATCAGTTGACATTCTAGGAGGAGTG
CATCCAATTCTGTGTCAGTATGGAGAACATCGAAGTCTATAATTTGTTTGACTAAACGCA
TCGTCTTTCGAGAATGTTGATTACTATTAATAAAATAGCTCGACACGCGATTTTTTAATT
TTTTGGCTTTACCCACATAAATAATTGTGTCGGTTGCGTCTTTCATTAAATAAACACCCG
GTGTTAACGGTAATTGATGGGCTTTTTCCTTTAAATATTCTTTCATAAGTTTCCTCTTTT
CTTAAAAGGATCGGCTTCAAGTATACAAAGTTTTCTGAAATAGTCAAGTAACAGAAATAG
CATAGGTAATTTCACTGAAAAATAGTTTCATTTTTTTAAAATATGATAATTCTAGGAATT
ATCTAGTGAATAGCTAGAAACTTGTATTTTTAAATGATAAAATATAACAAGTAGCAGAAA
GGACTGACATTCGATATGACAGAAGTGGTAAAGATTTATCAACTGGTAGAAAATCTTTCT
TTAGAAGTAGTATACGGAGATGAAGAAAGCTTAAATAGAACAATTAAAACTGGTGAAATT
TCCCGGCCAGGTTTAGAATTAACTGGGTATTTTAATTATTATTCCCATGACCGTTTACAA
TTATTTGGGAGCAAAGAAATTACCTTTGCGGAACGAATGATGCCTGAAGAGCGTTTATTA
GTGATGCGCCGTTTATGTGCGAAAGATACTCCAGCCTTTATAGTATCCAGAGGACTAGAA
ATCCCCGAAGAATTAATTACAGCAGCAAAAGAAAATGGCGTTTCTGTATTACGTTCACCG
ATTTCAACTTCCCGTTTACTAGGGGAACTATCCAGTTATTTAGATGGCCGTTTAGCTGTT
CGGACAAGTGTCCACGGAGTTTTAGTTGATGTTTATGGACTTGGTGTTTTGATTCAAGGA
GATAGCGGTATTGGTAAAAGTGAAACAGCTTTAGAGCTTATTAAACGTGGACATCGGCTA
ATCGCAGACGATCGCGTCGATGTTTATCAGCAAGATGAATTAACCGTGGTTGGAGAACCA
CCAAAAATTTTGCAGCATTTAATTGAAATTCGTGGTATCGGAATTATTGACGTCATGAAC
CTGTTTGGAGCTAGTGCGGTCCGTGGCTTTATGCAAGTTCAATTGGTCGTTTATTTAGAG
GCATGGGAAAAAGACAAGAAATATGATCGTCTTGGTAGTGATGATGCAATGGTTGAAATA
GCTAACGTTGATGTCCCTCAGATTCGTATTCCTGTTAAGACCGGCCGAAATGTGGCCATT
ATCATTGAAGTAGCAGCAATGAACTTCCGCGCGAAAACAATGGGCTATGATGCAACAAAA
ACGTTCGAAGAGCGCTTAACCCGTTTGATTGAAGAAAATTCAGGAGAATAGAAGGAGAAG
ATGTGATGATGTTAGCCCAAGTAAATTCAATTGCATTTCGCCTTTTCGGTATTCCCGTCT
ATTGGTATGCAATTATTATTGTTTCAGGGATTGCTTTAGCTGTTTGGCTAAGTAGTCGTG
AAGCCGTTCGTGTTGGTTTAAAAGAAGATGATGTCTTTGACTTTATGCTCTGGGGATTAC
CTGCAGCAATTGTTGGCGCGCGCTTGTATTACGTCGCTTTTCAATGGCAAGATTATGTAG
ACAATCCGATTGAAATTTTCTTTACTCGAAATGGTGGCTTAGCGATTTATGGTGGTCTTA
TTGGTGGGGGACTGGCGCTGTTTTTCTTTACGCGTCATCGTTTCATTTCTACATGGACTT
TTTTAGATATTGCCGCACCAAGTGTGATTTTAGCGCAAGCAATTGGTCGCTGGGGCAACT
TTATGAATCATGAAGCCTATGGGCCAGCGACCACCAGACAATTTTTAGAAAATCTCCATT
TACCAACGTTTATCATTGATAACATGAATATCAACGGAACATATCATCAACCAACATTTT
TATATGAATCTGTCTGGAATGTTTTAGGCTTTATCGTTTTAGTGTTATTACGCAAAAAGC
CACACTTTTTAAAAGAAGGCGAAGTCTTTTTAGGTTATATAATATGGTATTCTTTCGGCC
GTTTCTTCATCGAAGGCTTACGGATGGACAGTTTGTATGCGTTTAGTAACATTCGTGTCT
CACAATTGTTGTCTTTAGTGATGTTCGTGGCAGCAATTGTTATTGTGATCGTTCGCAGAA
GAAATCCCAATTTGAAATTTTACAATCGGGAGAAACAAAAGAAAAAAATAACAACTTCTT
AATCCAACTTGATTGAAGAATATGGTAAACTAAAGAAGTAACGTTGTTTAGCGAAAGGAG
AGTTTCACCGATGAAACAAAAAGTCGCTGTTTTAGGTCCAGGTTCCTGGGGGACAGCTTT
AGCTCAAGTATTAGCCGAAAATGGACACGAGGTCTGTATTTGGGGAAATAAACCAGAGCA
AATCGATGAAATAAATACAAAACACACCAACAAACATTATTTACCAGAATTAATCTTACC
TACTTCAATTCAGGCAACCACTGATTTAGCCACTGCTTTAGTAGATGTTGATGCGGTACT
GTTTGTGGTACCAACTAAAGCCATTCGTTCAGTAGCACAAGAAGTGGCCCAACATTTAAA
AACAAAACCAATTATTATTCATGCAAGTAAAGGGCTCGAACAAGGTACACATAAGCGGAT
TTCAGAAGTGATAGCGGAAGAGATTCCAGCAGAAAAACGGCAAGGGATTGTGGTTTTATC
TGGTCCAAGCCATGCAGAAGAAGTCGCTGTTCATGACATTACAACCATTACAGCAGCAAG
CGAAAATTTAGCAGACGCTGTGTATGTGCAAGAGTTGTTTATGAATGATTACTTTAGAAT
TTATACGAATGATGATGTGATTGGTGTAGAAACAGGGGCGGCCTTAAAAAATATTATTGC
TTTGGGCGCCGGAGCGATTCATGGCTTAGGCTTTGGTGATAATGCCAAAGCGGCAATTAT
GACTCGTGGTTTAGCAGAAATTAGTCGTTTAGGGGTTGCGATGGGAGCAAACCCATTAAC
ATTTATTGGTTTAAGTGGTGTTGGGGATTTAATTGTTACTTGTACAAGTGTCCATTCTCG
AAATTGGCGTGCGGGTAATTTATTAGGAAAAGGCCATAAGTTAGATGAAGTCTTAGAAAA
CATGGGCATGATTGTGGAAGGTGTTTCAACAACTAAAGCAGCCTATGAATTGGCACAACA
ACTAGAAGTCGAAATGCCAATCACAGAAACAATCTACAATGTCTTGTACAATGACGAAGA
TGTACAACAAGCAGCAAAAGAAATCATGTTGCGCGATGGCAAAACCGAAAACGAATTTAC
ACTTGATTTTTAGGAGGAAAAAAGATGAAAGTTAAAAAGGCAGTTATTCCAGCAGCTGGG
TTAGGAACACGTTTCTTGCCGGCTACCAAAGCGATGGCAAAAGAAATGTTACCGATTGTT
GATAAACCAACGATTCAATTTATTGTAGAAGAAGCACTAGCTTCAGGAATCGAAGATATT
TTAATTGTGACAGGCAAAGCCAAACGTCCGATTGAAGATCATTTTGATTCAAATGTTGAA
TTAGAAAATAACTTAAAAGAAAAAAATAAAACCGATTTATTGAAATTAGTCGAAGAAACA
ACGGATGTTAATTTACATTTTATTCGTCAATCCCATCCGAAAGGCTTAGGACACGCTGTT
TTACAAGCGAAAGCATTTGTTGGCAATGAACCTTTTGTCGTGATGTTAGGCGACGATTTA
ATGGAAGATAAAGTGCCATTAACGAAACAATTAATGGATGATTACGAACAAACACATGCT
TCGACAATTGCGGTAATGAAAGTACCCCATGAAGATACTTCAAAATATGGTATTATCAAC
CCAGAAAAAGAAATCGAAAAAGGACTATACAATGTCGAGAATTTTGTTGAAAAACCAAAA
CCCGAGGAAGCACCAAGTGATTTAGCGATTATCGGCCGTTATTTATTAACCCCTGAAATT
TTTGATGTACTTGAAAATCAAAAACCAGGCGCTGGTAACGAAATTCAGTTAACAGATGCG
ATTGACACTTTAAATAAAACACAACGCGTTTTTGCTCGTGAGTTTAAAGGAGAACGTTAC
GACGTTGGCGATAAATTTGGGTTTATGAAAACAAGCATTGAATATGGTTTGACTCATCCA
GAAGTAAAAGATAATTTACGAGAATACATTATTAATTTAGGTGCTCAATTAGCGAAAAAA
GAGCAACCAAAAGAAAAATAAATAAAAATAAGCGTAAAATTTCAATTCGTTAGAAGGAAA
TTTTACGCTTTTTTTCTTAAAGAAAAGGGCATGAGAATTTTATAAAATAAATTGTCATTC
TTAGCTTTATGAGTTGTGAAAAATATAAGTTGGTGTTATCCTAAGATTATAAATAAAATT
TCAGAGGGGAGTAATGATATGTCAGGTGGGGAAATTGCTGCCTTAATTGCAGCGGTAGCA
TTTGTTGTTTTAGTCATCTTTTTAGTACTTGTGTTATATAAAGTCTCTCAAGTTGTTTCA
AAAATTGAAGATACAATTGATGAAACAAATACAACAATCAAAGTCGTGACTAGCGATGTG
AATGTATTGAGTCGCCAAGTGGAAGGCTTGCTTGTTAAAAGTAATGAACTATTGACAGAT
GTGAATCAAAAAGTGGCAACGATTGATCCGTTGTTTACGGCCGTTGCTGATTTAAGCGAA
AGTGTCTCTGAATTGAACACCTCAAGTAAACATTTGATTACAAAGGTAGGAACCGTAGGG
AAAGGCACAGCGAAAGCTGGTTTAGTGAGTAAAGTAGGCGGTTCTGCTTTTAGAGCAATG
CGTTCAAAAAATAAAAAAACAAATAACTAATTGGAGGAGATTTTTATGGCTAAAAAAGGC
GGATTTTTCTTAGGAGCAGTAATTGGTGGAACAGCAGCAGCCGTTGCCGCATTATTACTT
GCACCAAAATCAGGTAAAGAATTACGTGATGATTTATCAAATCAAACAGATGATTTAAAA
AACAAAGCGCAAGATTACACAGATTATGCTGTTCAAAAAGGAACAGAATTAACAGAAATC
GCAAAACAAAAAGCCGGCGTTTTATCAGATCAAGCCTCTGATTTGGCAGGTTCTGTCAAA
GAAAAAACAAAAGATTCATTGGATAAAGCACAAGGTGTTTCTGGCGACATGCTTGATAAC
TTTAAAAAACAAACAGGTGATTTATCTGATCAATTTAAAAAAGCAGCTGACGATGCTCAA
GATCACGCAGAAGATTTAGGTGAAATTGCCGAAGATGCAGCAGAAGATATCTATATTGAC
GTTAAAGATTCTGCGGCAGCGGCCAAAGAAACTGTTTCTGCTGGTGTCGATGAAGCAAAA
GAAACCACCAAAGATGTTCCTGAAAAAGCTGCAGAAGCAAAAGAAGATGTTAAAGATGCA
GCGAAAGACGTAAAAAAAGAATTTAAAGGGTAACAAGCGTTTAGCTTATGAAAGTTAGCA
ACGGATCGTGTTGCTTTTGTTCAGCGGCTTACCTTAAAATTTAGAAATGAGGCCATCAGT
CCGGTTGACTGATGGCCTCATTTTATTTTTATGCTATTGAATAATTTGCAATTCTTTGGT
TGTCTTAGTGAATGGTTCGGAGCCTGTTTTCGTTACGTGTAAACAATCTTCAATACGAAC
GCCTACTTTTCCAGGAATGTAAATACCGGGCTCAATAGAGAAACACATACCTTCTTCAAT
GACTAAATCATTGCCATGAACTAGCGATGGGTATTCATGGACAGTGGTTCCAATGCCATG
GCCTAAGCGATGGTTAAAGTATTCACCATAACCAGCTTTTGTAATTACACCTCGGGCAAT
ATCATCTAATTCGCCTGCTGTAACACCAGGTTTCACCGCTTCAGTTGCTGCTAATTGTGC
TTCTAAGACAATTCCATAAATTTCTTTTTGGAAATCAGAAGGTTCCAAGTAGCTGACTGT
TCGTGTGGCATCACTACAATAGCCATTATGAACGACACCTAAATCAAATAACACTAAGTC
ATGGGGCTCAATTTTTGTTTCGCCAGGTACCCCGTGAGGACTAGCTCCGTTTTTTCCTGT
TAAGACTAACGTATCAAAACTCATTGAGCGAATACCTTGACGTTTTAATTGATACTCGAT
TTCTGCAACAATTTCTTGTTCCGCAACGCCTGCTTGAATTGCTTTGAAGCCAATCTCAAA
AGCGACATCAGCCCAACTACCAGCTTCTAGTAAACGTTGAATTTCAGGTTCTGTTTTAAT
TAATTGAAGTTTTTCAATTAAAGGCGTAACATCATGCGAAAAATCGCTAGCTGGGAAATA
GGTTTTCAATTGATCGAAACGAGCTAAAGAAAGAGCTTGTTTTTCTAAAGCAAAGCGTGG
TGTGCCTTGTGTTCGTTTATTTAATAAAGCCGCAATTTTTTCCCAAGGATTTTCGCTATC
TAAATAACCATAAACGGGATAAGTCCAACTACTCTTTTCGGCATCTTCGACTTCCAATGC
AGGTGTAAATAAAAATGATTGGTCGTCCGCAGCGATAAACAAAGCTAACACGCGTTCATG
AGGTTCGCTTTCGTAACCGGAAAAGTAAGCGATATGACCAGGATCACTAATATAAGTGAA
GTCAATCTTTTCTTGGTGCATCCAATTTTTTAAATCGGCAATTTTTTCTTGATTCATAAA
ACATCCTTCTTTCTTTTATTCTGAAGTGAATCACAGTACTATCATAACATGAAATGACAA
AAAGTTCCTTTTGAAATGGAAAGTAAATTTTCATGAAAAAACGATAAAACGGTTGCAAAA
ATAGAAGAATTTTGATATTCTAGGCTAGGAAAGAAATGTAAACAGTGTTTTCAGAAAATG
AGAACAAATTCATATTTATAGGAGAAGAAACATGGAAAAACAAACAATTACAATTTATGA
TGTTGCTAGAGAGGCAAATGTATCTATGGCTACTGTTTCTCGTGTTGTCAATGGTAATCC
CAATGTAAAACCAGCAACGCGTAAAAAAGTCTTAGAAGTGATTGATCGCTTAGATTACCG
TCCTAACGCAGTCGCACGTGGTTTAGCAAGTAAAAAAACGACAACAGTGGGTGTCATTAT
TCCAGATGTTAGTAATGCATTTTTTGCTTCATTAGCACGTGGCATTGACGACGTAGCTAC
AATGTATAAATACAATATCATTTTAGCTAATTCAGATGGAGACGATCAAAAAGAAGTTAC
TGTATTAAACAATTTACTTGCCAAGCAAGTAGATGGGATTATCTTTATGGGTCATCGCAT
TACAGATGATATTCGTGGTGAATTTTCACGTTCAAAAACACCTGTTGTCTTAGCAGGTTC
AATTGATCCAGACGAACAAGTTGGTAGCGTTAATATTGATTACACAGAAGCAACGAAAGA
TGCAACAGCGACTTTAGCGAAAAATGGAAACAAAAAAATTGCTTTTGTTAGTGGTGCATT
AATCGATCCAATTAATGGTCAAAACCGAATGAAAGGCTACAAAGAAGCTTTAGCCGAAAA
TGGCTTATCTTATAATGAAGGCTTAGTTTTTGAATCTGAATATAAATTTAAAGCAGGCAT
TAATTTGGCTGAGCGTGTCCGTAATAGTGGGGCAACTGCTGCCTTTGTTACAGATGATGA
GCTAGCAATTGGCTTATTAGATGGGATGCTAGATGCTGGTGTGAAAGTTCCAGAAGAATT
TGAAATCATTACAAGCAATAACTCATTGCTTACAGAAGTCTCTCGTCCACGTCTATCAAG
TATTACACAACCTTTATATGATATCGGTGCCGTGTCAATGCGTTTATTAACAAAACTAAT
GAACAAAGAAGAAATTGAAGAAAAAACAGTTGTTTTACCTTATGGAATTGATCAAAAAGG
TTCAACAAAATAAATTGAATTAAACGGCTAAACTAAGAGCGTTAACTCTTAGTTTAGCCG
TTTTTTGATACCTAAAAATGAGCCAGAAAAATACGTTTTCTGGCTCATTTTAGCGAGTTA
ATTATTATTCTTTTTATTATCGTTGTTTTTATTGTTATTGTTGTTATTATTTGTAGTGGC
ACGTGGAGCAAGATTTCCCCAGTAAGAAGCGTAATTGCTGTCTGTTCCACCGATCCCAAA
TTTATAGGTACTTTGTGGTGCACCATCTTTGGCATAGTATGAAGTCGTTGTTTTGCCAGG
TGTGTTGAACTTGGCACCATTATAGGTAATTGAGCCAGGTTTTTCACCAGTAAATTCAGA
AACTTTTGATTTAATAACGCTTGGATCTAATTCAAATTTTTGACCAATGCCAAACAATTC
TGGATTCGCATAGTACAGCGCGTTGGCTAAGTTCGCCATATAATTCCCATTATTGTCGCC
GCTGGTCATCGTCATTGGTGCTGGTAGATCATGTCCTGCCCAAGAACTTAGTGTCACAGT
TGGGGTAGAGACAATCAGCCATGAATCTTTAAACTCATCAGTTGTCCCAGTTTTTCCGAC
CCAATCAGCACTAGCTAGATGAGGATTCAAGCCAGCTAACGTTGGTTTGAATTTTGTCGT
ATTCGCAGAATCCACCACTGAGCGCAACAAGTCATTCATAATAGAAGCGGTCGCCGGTGA
ATAAACTTGCGTTCCTTCATCTTTGTGTTCGTAGACCACATGTCCGCTATTGTCTGTGAT
TTTTTCAATCATGTAGGCTTTTTGATATTTACCTTTGTTAGCAAGCGCTTGGAAGCCGTT
TGTTTGTGTTACAACATTTGTTTCTACTGAACCCAATGGCGCAGATTCGTAAGCCCAAGC
ATCTGAAGCTGGATAGTTCATTTTACTTAAGTAGTGATTGTAAGAGAAATTATCATCACC
CATTTTTTTTCTTAGCTCATTATTAACATGAACGACAGGGATATTGAAAGACCAATTCAA
GGCATTCCGAACAGTCACGAATTGATTTAAATCCACATTTGTGGAATTAACAAATTCACG
ACCATCAGCATAAGTCGTTGGGTAGTTGGCCAGACGACTTTCAGAACCAATGATTCCTTG
ATCAATCGCAGGACCATAGACAGAAATTGGTTTAATCGTAGAACCAACTTGACGATCGGC
ATTAAAGGCATGGTTGTTTTGATTAATATCGAAGTTTCTGCCGCCGATAAAACCAAGGAT
ACGACCAGTAGCGTTATCCATTAAAATATTGCCAGTTTCAATCATTGTATTCCCATTGAC
ATCTGCAGTGCCATCATCAAGCAAATAACCATAATTTGCGACAGCGGTTTGCATCGTGTT
GTAAATATTCTGATCAATGGTTGATTGGATTGTATAGCCTTGCGACTGGATTTCGCGACG
TGCTTGTTCTTCATATTGATCTAAACCAACTTGATCTAAATCATCACGATTAACTTTAGC
TTTTTTCATATCTAAATCCATGACAATCTCAACTGCTTTATCTAACACCGTATAGTATAG
ATAGCCTTCTGTATTGACATTGGCCTGTTCAGTTGGTAAAAAGTCTTTTTTCAAGTCGTA
AGCTTTGGCTTCTTCATATTCCTTTTGCGAAATAGCTTTTTCTCGGTACATACTGAAAAG
AACAAAATCTTTTCTCTTCATTCCTAAAGACAAATCGTCTTTCAAGGCACCAGTGTTAGT
ATAGGGCGTGTAAACAATGGGACTTTGGGGAAGTCCTGCGATAAAGGCCGCTTGAGGAAG
ATTCAAGTCCTTGACACTTTTACCAAAGAGTCCTTTGGCTGCTTCTTCCACGCCTGCAAT
ATTTTCACCTTTGTTATTACGACCAAAAGGGGAGACATTTAGATAAGTTGTCACGATTTC
GTCCTTAGAAAAGTATTTTTCAATACGTAAAGCTAATAAAATTTCGTTGGCTTTCCGTTT
AAAGGTCGTTTCATCAGTTAAAATCTGTTGCTTGACCAATTGCTGAGTCAATGTTGAACC
ACCAGAAGAACCGCCGATACCTGTCGCATCAGAAATCAACGCTCGAACTAGCGCTTTTGG
TACCACCCCATGATGTTCTTCAAAATATTCATCTTCTGTTGAAATAATGGCTTTTTTTAG
CAATGGAGACATTTGATCGCCATTAATTCGTGTCCGAATTAAATCTGATTTGATGTTAGC
AATCGGAGTACCATCTGCGTAAGTCATTTTTGACACTTCGGTAATATCACTGATTTCTTT
TTGCAATTCTTCCTTCGTTGGGGGCTGTGTATCTTCAACTAGAAAAGCAAAATAGCCCAT
TCCAATACCTAAGCCAAGAGAGCCACCTAAGACAATCAGAATAACCCCAAAAACCACTAA
TGACTGAAAAACGCGAATAATGACATTTAAAATAAGTAAAAAGACATTGCCGCCAGAAGA
GGTCGTTGGTTTTTGCTTATTGTTACTTGAATTATTTTTCAAAAGCTTCACCTCAATAAA
ATGATACATTCTGTGTTATTATAGCAAAAAAAAGCTTCTATGAATAGTTTCTACACCAAT
TGCCATTTTTTGTTGAAAAAACTTAAGAGAAAATAGGGAAATCTCATTTTTTGACTTTTC
AAGTGTGACAGAATCGGTTACTATGAATAGGGGAATTTGATCTATTATTATGTTTTACTA
TAGGAGGAAAATCATGAATTCAGCTTTTTTTGAAGAATTAAAAGCCCGTGGGTTGGTCTA
CCAAGTCACAGATGAAGAAGCCTTACAAAAACAATTAAATGAAGAATCTGTTAAATTATA
TATCGGCTTTGATCCAACGGCAGACAGTTTACACATCGGGCATCTACTGCCAATTCTTAT
GTTACGTCGTTTCCAACAAAATGGTCATGTGCCCATTGCTTTAGTTGGTGGCGGAACAGG
CATGATTGGTGATCCATCATTCAAAGATGCAGAACGTAGTTTAAACACACTTGATACAGT
GAAAGCTTGGTCTGAAAGTATTAAGGGCCAGTTGTCACGTTTTATCGATTTTGAAGATGA
AAAAAATCCAGCGATTCTAGCAAATAACTATGATTGGCTTGGAGAGCTTTCGTTAATTGA
TTTCTTACGTGATGTTGGAAAAAACTTTACAATTAACTATATGATGAGTAAAGAAAGTGT
GAAACGTCGAATCGAAACAGGAATTTCTTATACTGAATTTGCGTATCAATTATTACAAGC
GTATGATTTCTTGAAATTGTACGAAACAGAAGGTTGTTTATTGCAATTAGGCGGCAGTGA
TCAATGGGGAAACATTACTTCGGGGATTGAATTATTACGCCGAGAACAAGAAGTTCAAGG
ATTTGGCTTAACTATGCCTTTAATTACAAAAGCAGATGGTACCAAATTTGGTAAAACAGA
AGGAAACGCAGTTTGGCTAGATGCGGAAAAAACTTCGCCATATGAATTTTATCAATTCTG
GATTAACACAGATGATCGTGATGTCGTGAAATTCTTGAAATACTTTACTTTCTTAACATT
GGATGAAATTGCAACAATTGAAGAAGAATTTACAGCGAACCCAGGTCAACGTGCTGCGCA
AAAAGCGTTAGCCAAAGAAGTGACTACTTTAGTCCACGGTGAAGCAGCCTATCATCAAGC
GGTTAAAATTTCAGAAGCTTTATTCAGCGGGGATATCCAAAGCTTAACAGCAGAAGAAAT
TAAACAAGGCTTTAAAGATGTACCGACGTATGAGGTGCAACCAGAGGATCAATTAAGTTT
AGTCGACTTATTAGTTACCTCAAAAATAGAACCATCCAAACGTCAAGCCCGTGAAGATGT
TCAAAATGGAGCGATTTACGTCAATGGAGAACGTAGACAAGATTTAGCAGCTGAATTGAC
AGAAACTGATAAAATCGAAGGACAATTTACTGTGATTCGTCGCGGTAAGAAAAAATATTT
CTTGTTAAAATACTAAAAAAATGAAAGCTTGGGACGAAGGTCGTTTAGACAACAGGTTCC
AAGCTTTCGCTTTTAAAAAAGATAAATTGGGATTAATTCTGTTACAAAAAACTCTTTTTT
ACTATTGGGCATATTCAATTACAGATAACTTGTGCTATGCTAGAATAAAAAGTGCAGTCG
CTATAAGGAGTAGGTTATGAAATCAATTGTCGAAAAGTTAAACTTAACGAAGTATCAGCA
ACTAGTTATTTTAAATAGACCACAGGGAGAGTATCTATCTGAATTTGCTTCAGCCGCGCA
GCAATTACCCTCAGAACCAGTTGAGCTGATTTTTGCATTTGTGAAAACAATGGCGGAATT
TCAAGAGATTGTTTCAATGGTGATTGAAGGTCAACATTTAGTAGAAAATGGGTTGTTATA
TGTGGCTTATCCGAAAAAAGGCAATAAAATGTATCCAACCTTTGTCCACCGAGATGAAAT
TTTTCCAACATTACAAGTAAACGAGGCAGATGGGTATATTAAAGGCTCAACCTTAAAATT
TAATCGCATGGTTAGTTTAGATGAGACTTTTACGGTTGTCGGCATGAAGAATGTTCTTAA
AAAGCTAGCGAAGAATCAGACCAGTTCTGCTGTTGGGGATTATGTTCAATATTTACCGGA
AATTGAAGCGTTGGTACAAACAGAACCAGCTGCTGCAGCGACATTCGCTGCATTAACGCC
TGGTTATCAAAAAGAGTGGGCGCGGTATGTATTTAGTGCAAAGCGAGCGGAGACACGGAA
AAAGCGGCAAACTGAAATGTTAGTCATTTTAAAAGAAGGCTATAAAACCAAAGCGCTTTA
TCAGCAAAGGAAGAAATAATGGCGCAGTCAATTGAAACAGTTACAGCATACATCGAAACA
GTTGAACCAAACTGGCGAATTGCTTATCAGCAAGTATTAGATGTCGTTTCGCAAAATTTG
CCAGCAGGATTTGAATTAACAATGCAATATGGCATGCCAACCTTTGTTGTGCCGCTTTCA
GTATTTCCAGAAGGCTATCTTAACCGTGGTGATGAACCGTTACCATTTATCAGCTTAGGC
GCTACTAAAAGGCAAGTAGCTTTATATCACATGGGATTAATGGGAAATGAAGCCGTCCGA
AGTTGGTTTCAAGAAGCCTATCAGGAACAAGTGTCAACAAAGCTAAACATGGGGAAAAGT
TGTCTTCGCTTCACTAATCCTAAGCGAATACCCTATGAACTAATTGGCGAATTAGTAACA
AAAATCACGCTAGAAGAATGGCTGCAACAGTATCAACACTACCAAAAGAAAAAGAAGAAT
TATTAGGAGGAACCACATGTTATTAGGATCACACGTTAGTATGAGTGGCAAGAAAATGCT
ATTAGGCTCTGCCGAGGAAGCGGCTAGTTATGGCTCAACAACCTTTATGATTTATACAGG
TGCGCCACAAAACACGCGTCGGAAACCGATTGAAGAAATGAATATTGAAGCTGGGCAAGC
TTTTATGAAGGAACACAATTTAAGTAATATCGTCGTTCATGCCCCGTATATTATTAATTT
AGGTAATACAATTAAAACGGAAAATTTCGGTTTTGCCGTAGACTTTTTGCGTCAAGAAAT
TGAGCGAGCACAAGCGTTGGGAGCAACGCAAATCACGTTACACCCAGGTGCGCATGTTGG
TGCAGGTCCAGAAGCCGGCATTAAACAAATTGTTAAAGGTCTAAACGAAGTCTTGTGGAA
AGAGCAAATCCCTCAAATCGCTTTAGAAACCATGGCTGGTAAAGGAACCGAAATCGGCCG
TACGTTTGACGAACTAGCTGCGATTATTGACGGAGTTACGCTAAATGATAAGCTTTCTGT
CACTCTGGATACTTGCCACATTAATGATGCAGGTTATAATGTAAAAGATGATTTTGATGG
CGTATTAGTTGAATTTGATAAAATTATCGGATTGGATCGTTTAAAAGTTATTCATGTGAA
TGATTCTAAAAATCCTATGGGCTCACATAAAGATCGTCATGCCAATATTGGCTTTGGCAC
TATTGGTTTTGAAGCTTTAAACGGTGTGGTTCACCATGAAAAATTAACTGCTTTACCAAA
AATTTTAGAAACACCTTATGTCGGAGAAGACAAAAAAAATAAAAAGGCCCCTTACGGCTT
TGAAATTGCGATGTTAAAAAATCAAACATTTGATCCAGAATTATTAGAAAAAATTCAAGG
ACAAAACTAAAGCAACAATCGCTCTTAAAGGTCCTATTGACATTTAAGAGCGTATATTTT
TGACTTTTAATCACTATTTTGCAAAAAAATCAGACTTTTTTCATTATTTAAGAGAAATCC
CGCAAAAAGAACTTTTCTTTTTTTGCTATTTCTAGTAAAATAATTCATTGAGAGCAAAAC
TATACGGAGAGGAGAGAGTTTCAATGGCAACAGGTTGGGTAGTATTAATCGCAGTAATCG
CTTTATTAGTAGGCGCTGCAGGGGGCTTTTTCCTTGCACGCAAATATATGCAAGATTATT
TCAAAAAAAATCCTCCCGTTAATGAGGATATGTTACGCATGATGATGGCATCAATGGGTC
AAAAACCGTCAGAGAAAAAGGTTAGACAAATGATGCAACAAATGAAAAACCAAGGAAAAT
AGTAAAGGTTATTCAGGTAATCATGAATAAGTGTAAAAACGGGCTGATTTTCAGTCCGTT
TTTTTGTTGTTTTGCGGGAGAATAGGATAATCTAGGAGGAAAAGAGCGAAACGTTTAATC
AAAAACAACAATAACGAAGAAACCTTCTAGCTCGAAAGTAGTCTTCGTAGAACAACAAAG
TAAAAGGAGGGACAACTGAATGTCCATATTCAAAAAATTAGGCTGGTTTTTTAAGCAAGA
GAAAAAAAGTTATATTATTGGGGTTTTCTCATTAATGATGGTCGCTCTTGTTCAATTAGT
CCCGCCCAAAGTTATTGGCGTCGTTGTAGATGAAATCGTTAACAAAGAAATTCGCTTAAC
GAAAATTATCGTGTGGGTTGCACTCTTGATTGGTGCTGGGCTTGCCCAATATCTTTTTCG
CTATATTTGGCGGATGCATATTTGGGGGAGTGCGGCTCGTTTGGAAAAAGAGCTACGGAC
TCAATTATTTCATCATTTCACAAAAATGGATAGCATCTTTTATCAGAAATATCGGACAGG
TGACTTGATGGCGCATGCAACCAATGATTTAAATGCCATCCAAAATGTTGCTGGAGCTGG
GATTTTAACGTTTGCCGACTCTGTGATTACGGGAGGAACAACGATTATCGCAATGGTTCT
ATTTGTCGATTGGCGCTTAACATTAATTGCTTTATTACCGCTGCCTTTATTAGCCGTCAC
TTCACGAGTTCTAGGTTCTAAGTTGCATGATGCCTTTCGAGATTCACAAGCTGCTTTTTC
AGCGATTAATGATAAAACACAAGAAAGTATTACTGGAATTAAAGTCATTAAAACATTTGG
GCAAGAAAAAGAAGATCTTGCTGATTTTACAGAGAAAATTGATGATGCTATCGTCAAAAA
TAAACGAACGAACTTTTTAGATGCACTATTTGATCCGTTTATTACGCTGATTATTGGTGT
TTCTTATGTTTTGACAATTATTATTGGTGGTCGTTTCATCATGGAAGGAACGATTAGTTT
AGGTCAGTTGGTCTCTTTCATTGCCTATATTGGGATGCTAGTTTGGCCAATGTTTGCGAT
TGGGCGCTTATTTAATGTGTTAGAACGTGGGAATGCTAGTTACGATCGTGTGAACGAATT
ATTACATGAAAAAACGCATATTATCGAACGAAAAGATGCCATCAAAACAATGGCGCAAGG
GACAATTTCAATGAAGATTGATTCTTTTTCTTATCCAAAAGAAGAGACGGTGGCGTTGGA
AAATATCCAATTTTCGTTGCAAGAAGGAGAAACCTTGGGGATTGTTGGCAAAACAGGCGC
TGGTAAAACCACTATTTTGAAATTGTTGATGCGTGAATATGACCAATACCAAGGAACGAT
TTCCTTTGGAAAACATAACATTAAAAATTACACATTAGATGCATTGATGGGTGCAATGGG
GTACGTGCCACAGGACCATTTTCTCTTTTCCATGACGGTACGAGATAACATTCGTTTTGC
TAAACCACACTTGGAACAAGCAGCAGTTGAACAAGCGGCAGCATTAGCATTTATTAACCA
AGAAATTAAAGCATTCCCTGAAGGCTATGACACAATGGTTGGGGAACGTGGCGTTTCGCT
TTCTGGAGGACAAAAACAACGGATTTCTATTGCACGGGCCTTGATTGTTGAACCAGAATT
GTTAATTTTAGACGATGCCTTATCTGCAGTCGATGCGAAGACTGAAGAGGCGATTTTATC
AAATCTAAAAGAAACGCGCCAAGAAAAAACCACTATTATTACAGCGCATCGTTTAAGTAG
TGTCATGCATGCCAAAGAAATCTTAGTGTTGGATGAAGGGAAAATTATTGAACGGGGGAC
GCATCCAGAGTTACTGGCTCAGAAGGGTTGGTATCAGCGGATGTGGGAAAAACAGCAATT
AGAAGCGAAAATTGAAGGGAGTGAGAGTTAATGGAAGAAAAGTATCAATCCGAATGGTCC
AGAGAATTACCGATGAAAGAACAATTAACGATTGTTCAGCGTTTGTTTCGTTTTGCCAAA
CCGTTTCGACGCATGTTTTACACAGCTATTCTCTTTGCATTTGGCTTATCAATTATCAAT
ATTCTTTTGCCTAGAGTCATTCAAGTTTTTATGGATAATTATTTAACGCCTAAAACTGCT
ACAATGCAAGTGATTCTAACTTTTGCTGCTATTTATTTCTTTGGTGTCATTGTCAAAAGT
ATTGTTTGGTTTTTCCAATGGTATTTGTATTCGATGGCTTCTTTAAAAACGTATCAATAT
ATACGAGTGAAATTATTTGAAAAATTACACACTTTAGGTATGCGTTATTTTGATCAAACA
CCAGCGGGTTCGACGGTGTCTCGTGTTACAAATGACACAGAAACATTGTTTGAATTCTGG
TATGTATTCCTAATGGTGATTACAGGAATTTTTGCCGTAATCTCGTCATTTTTTGCAATG
TTTCAACTCAGTCCAGAAATCTCATTTTATTGTCTAATTTTCTTGCCGATTTTATTAGTT
GTGATTTGGTATTACCAAAAATTTAGTTCAAAATTATATCGCAGTATGCGGGAAAAATTA
AGTCAATTAAACACCAAACTAAATGAATACATCTCTGGTATGCAAATCATTCAACAATTT
CGCCAAGAAAAGCGTTTGGAAAAAGAATTTGAGGAAACCAATGATGATTATTTAAAAACA
CGAGTAGCAATGATTCGTATGAATTCGTTATTATTAAGTCCCATCATTAATTTGTTGTAT
ACGTTGGCGATTGCATTGGCCTTAACTATGTTTGGCATCGATGCTTTACATTCACCTGTT
GAAGCGGGGATGATTTATGCTTTTGTAACGTATGTCCAAGCTTTTTTTAATCCGATGACG
CAAATGATGGACTTCCTAAGTATCTTTACAGATGGGATTGTCGCAGGTAGCCGTATTTTA
AAAATTATGGATACGGAAGAATTAACGCCGCAACAATCAGTAGGTGCGAATGGGGAAATT
ATTCGCGGGAAAATTGAATTTCGCAATGTTACTTTTTCTTATGACGGCAAAAACGAAGTA
TTGAAAAATATTAGCTTTGTCGCAAATCCCGGGGAAACCGTCGCTTTAGTCGGTCATACA
GGAAGTGGTAAAAGTTCAATTATTAATGTACTCATGCGTTTCTATGAATTTTATGAAGGG
CAGATTTTAATTGATGATCGTGACATTCGTGATTTTCCCATGACAGAATTACGGGAAAAG
ATGGGCTTAGTATTACAGGACGCTTTCATGTTTTATGGAGATATTGCTGGAAATATCCGT
TTACTGAATCCCAATATTACAGATGAGCAAATTAAACAGGCTGCGGAATTTGTTCAGGCA
GATAAATTTATTCACACGTTACCCAATACCTATCATGCGAAAGTCATTGAACGAGGAGCG
AGTTATTCTAGCGGGCAACGTCAATTAATTTCGTTTGCACGAACGATTGTGACTGATCCC
AAAATTTTAGTTTTAGATGAAGCAACCGCTAATATTGATACAGAAACAGAAGGATTGATT
CAAGAAGGATTAGCCAAAATGCGTCAAGGGAGAACGACAATTGCGATTGCGCATCGCCTT
TCGACGATTCGTGACGCAAACTTGATTTTAGTTTTAGACAAAGGGCAGATTGTAGAACGA
GGAACGCACGAAACGTTACTGGCAGAAGGTGGCCTTTATGCGGATATGTATCAGTTACAA
AGTACGGAAGTTTAACGTAACAATAGAAAGAGTTAAATAACCCAAACAAAGGCATTTAGT
GTTAGGAAATTCCTAATTCTAGGTGTCTTTGTAGCTCTTTAAATTGCAAAAAAGAATAGA
AATGGTATGATATGAAGAGAGAAAAACAAACGAGGAAGTTAGGTGGAACTGTGAAGCCAG
TTATAGTCAAAAATGTGCGAATAGGTGAAGGGAATCCCAAAATTGTGGTGCCCATTGTTG
CTCCAACAGCCGAGGATATTTTGGCCGAAGCAACGGCGAGCCAAACACTAGATTGTGATT
TGGTGGAATGGCGTTTAGACTATTATGAAAATGTCGCTGATTTTTCCGATGTATGTAATC
TTTCACAACAAGTAATGGAACGGTTGGGGCAAAAACCGTTATTGTTAACTTTTCGTACAC
AAAAAGAAGGCGGCGAAATGGCTTTTTCCGAGGAAAATTATTTTGCATTGTATCATGAAT
TAGTAAAAAAGGGTGCGTTGGATTTATTGGATATTGAATTATTTGCGAATCCGCTGGCGG
CAGATACGTTAATTCACGAAGCTAAAAAGGCGGGGATTAAAATTGTTCTCTGTAATCACG
ACTTTCAGAAAACACCGTCGCAAGAGGAGATTGTCGCGCGGTTACGCCAAATGCAAATGC
GTCAGGCAGATATTTGTAAAATAGCTGTGATGCCACAAGATGCGACAGATGTACTTACGT
TACTTTCAGCAACCAATGAAATGTACACCCATTATGCATCCGTTCCAATCGTTACTATGT
CAATGGGACAGTTAGGGATGATTAGTCGCGTAACAGGTCAACTGTTCGGATCGGCACTAA
CTTTTGGCTCCGCCCAGCAAGCGTCTGCACCAGGCCAACTATCCGTACAAGTATTAAGAA
ATTATTTAAAGACATTCGAACAAAACAAGTGATTCAGAAGGTGAAAAAAGTGGCAAAGAA
AAAAACACAACAAAAAACGAATGCGATGCGCATGGTGGAACAACATAAAGTACCATATAA
AGAATATGAATTCGCTTGGAGTGAAGATCATTTAAGTGCAGAAAGTGTCGCTGAAAGTTT
AGGTATTGAAAAAGGACGAATTTTTAAAACCTTGGTTACAGTAGGTAATAAAACAGGTCC
AGTCGTGGCTGTCATTCCTGGTAATCAAGAATTAGATTTGAAAAAATTAGCGAAAGCTAG
TGGCAACAAAAAGGTAGAAATGCTTCACTTAAAAGATTTAGAAGCAACCACAGGCTATAT
TCGTGGGGGCTGTTCACCAATTGGGATGAAAAAACAATTTCCCACCTATTTGGCTGAAGA
AGCTCAACAATATTCTGCAATTATTGTTTCTGCAGGCAAACGTGGCATGCAAATTGAATT
AGCGCCTGAAGCAATCCTTTCGCTAACCAATGGGCAATTTGCGGAAATAACGACAAAAGA
ATAAGTGGCTATAAGAAGAAGTCGAGACAGAACCGTTTATCTGTTTTTAAACGTGGAGCA
AAAATCACTTGGAATTTTTGCTCCACGTGTTTAATTATCAAATTAATAAAGGAAAAGCAT
TAAGTAAACAGTGCTACTTTTTATTGGGATAAAATTTTTGTAATGCTTGCCGTGCAAGCA
TATCGGCCGCTTTGTTTTGACTTTCAGGTAGCCATTCGATTAAGAGCAAAGGAAAATTCT
TTTCTAGTTGTTGATATTCTGCTAAATAAGGCTGGTACTTTTCATTTTTAGCATAGTTTT
TTTCAATTGTTTGGACAACAATTTTACTATCTGAGTGGAGAAGAACGGTTTGTTGATTGT
CTTCATTGGCAATCGCTTTTTTTAAAGCTTCAATCAGCACTTTAAATTCGGCTTCGTGAT
TACTAACAATGCCTAAAGGCACATGCAATTGTTGCCGCGATTGGTCGGTGAGGTAAACGA
TACCGCCGCCAGATTCACCTGGATTGCCTTTTGTTGCAGCATCTACATAAATTCTTAACA
TAAAATTACTCCTAATTTCTTTTTGTTCTTAAAAAAAGTATGTTACTATTATAACATATT
TAAATTTAGCGGCGTTGATCCAGAAGTAGTGAGGGCACTTTATGAAAAAACAGAAATTCT
ATTGGCAGCCAGAATTAGCATCAACAATTATTTACTGGTCTTGCACATTTTGTATATTAT
TTATTAGTTTAATTTTAGCATTGGAAAATAATGGTCCTTACTTGATTAGTAATCTGGTGA
TGGTTCCATTTTTTGTGTTTGCTTATCTAGGAATTGCGCGGTCTTTTAATATGACAGAAA
CATCTTTAATTGTCAGAGATGTTTTGTGGTTTCGCAAAAAAGCACTTCCGCTTTCTCAGA
TAGAAAAAGTAACCTACAATGAAAAAAGCATCGAAATTTTTTCCTCAGAATTTAAGGAAG
GCTCAAAAGTCTTTTTAATGAAAAAGAAAACGATTCCGTTATTTCTTGAGGCACTTAAGG
TAAAAAAGCCTGAATTGAAGGTAGCAGAAGATCATTCTTTGGGCCTTCATAAAAAAGAAG
AAAAAAACAAGAGTGAGTCATAAGTCGAAACGACTGGTGACCCACTCTCAAAATCTTAAA
ATAATCAGCTGAAACAAACGCTACGTTTACTTACTTTTTGGAGCTAAGCGCTGTTGGTTC
AGCTTTTTTAGTTATCTATTTTTTTGACATGTGCTGCTTGTAGCCCACGATTGCCTTCCA
TTATCTCGAACTCTACAGATTGATTCTCATCAAGTGATTTGAATCCATCACCTTCTATAG
CAGTGAAGTGGACAAAAATCTCATCTTCTTCGTTGTAAACGATAAAACCATAACCTTTTC
TGTTATCGAACCATTTGACAATTCCTTTTTGCATCCAATTCACGCTCCTTTTAGATTTGT
AAAGACACTTTCATTATACGAGAAAAGGCTACCAAACGTCAATGGTTGGGTTGTTTAAAA
AAGGTTATTCTAGCCATTCTATTCAATACAAGCTATAATTTAAAAGAAACAATGTGTCAC
AAAGACGATAAAGAATTGAAAAGGGGTCCGTTATGAAGACAGATATTAACATTGCACAAG
CAGCAACATTAAAACCTATTCAAGAGATTGCCGAAACAATCGGTCTTTCAGAAGATTCGC
TCGAACTTTATGGAAAATACAAAGCGAAAATAGATTTTCCAACGCTTCAATCCTTAGAAG
CGCAACCAGAAGGTAAATTAATCCTCGTTACATCGATTAATCCAACACCAGCAGGAGAAG
GAAAGTCAACCGTGACCATTGGTTTAGGAGATGCATTAAATCAAATCAATAAAAAAACAG
TTATTGCCCTAAGAGAACCATCATTAGGTCCTGTGATGGGGATTAAAGGTGGCGCAACAG
GTGGCGGTTACGCACAAGTATTACCAATGGAAGAAATCAATTTGCATTTTACTGGTGATA
TGCATGCGATTACGACAGCCAATAATGCCTTAGCTGCGTTACTAGATAATCATTTACAGC
AAGGAAATGAATTAAAGATTGATTCTCGACGGGTGATTTGGAAACGGGCAGTGGATCTAA
ATGATCGTGCGCTCAGACAGGTCGTTGTTGGTTTAGGCGGTCCTTTCCAAGGTGTACCAA
GAGAAGACGGTTTCGATATTACTGTGGCAAGCGAAATTATGGCGATTCTTTGTTTAGCGC
AAAATTTAACGGACTTAAAAGAACGCTTAAGTCGGATTATTGTCGCCTATAATGACCAAA
GAGAGCCGGTGACGGTTAAAGATTTAAACGTGGCAGGTGCGCTGACTTTATTATTAAAAG
ACGCCTTAAAACCTAATTTAGTTCAAACGATTGAAGGAACTCCAGCTTTTGTTCACGGTG
GTCCTTTTGCCAATATCGCTCATGGATGTAACAGTATTTTAGCGACAAAAACGGCTTTGC
ATCTAGGGGATTATGTCGTAACAGAAGCAGGTTTTGGTGGCGACTTAGGTGGCGAAAAAT
TTTTAGATATTAAAGTACCTTCTTTAGGAAAAGCACCCGATGCCGTTGTGATTGTGGCAA
CGATTCGCGCGTTGAAAATGCATGGCGGTTTGGCGAAAGATCAGTTAGCAGAAGAAAATT
TACCAGCGTTACAAAAAGGCTTTGCCAACTTAGAAAAACATATTCAAAACATGCAACGTT
ATGATGTACCAGTAGTTGTTGCAATTAATGAGTTTACACAGGATACAGAGAAGGAAATTC
AACTGTTGAAAGAAGCCTGCCAAGCGTTAGGCGTGCCCGTCGAGTTAACAAGTGTTTGGG
CGCAAGGTGGCGCAGGTGGCACGAATCTAGCGAAAACAGTAGTAGCAGAGATTGAAGCCG
ATACAAAACAGTTTCAACCTTTATATAATCCTCGCCAAACTATTGAAGAAAAAATTCAAG
CCATTGTACAAACGATTTACGGCGGGGAACAGGCGATTTTTTCTCCGAAAGCGCAAAAAC
AAATCGCAGACTTTACAAAAAATGGTTGGGATCAATTACCAATCTGCATGGCGAAGACAC
AGTATTCACTTTCTGACGATCCTCAAAAATTAGGACGGCCAGAAGGATTTACGATTACAA
TTCGTGAACTAGTTCCAAAAATCGGTGCAGGGTTTATCGTGGCGTTAACGGGTGACATTT
TAACGATGCCTGGCTTGCCGAAGGTTCCTGCTGCGTTAAATATGGATGTGGACGAAACGG
GTCAAGCGAGCGGTCTCTTTTAAAGCCGCTCTTTCCTGAGACCTATTTTTAGTATATACT
TGAAAGTAGCTCAATAAAAAATAATGACGGAAATTTATTGCGTAGTTTATTATAAGGAGC
AACGACTATGGGGGAACGAGCAGATACATTTTTAGCACACTTTAATCGCATTGAAAAGTG
GATGAGAGAGAGACTGAACAATCCTGTCAACATGGGATTCAGTGAAATGACAAGACGTCT
TTCCCGAAAAGAAAAAGGACAGATTGCTCAATTTGAAGAGGATTTGCTTCAAATGGCTCA
GTTAAGAAATGCCATCGTTCATGAGCGAATTGCTGATGATTTTGTAATTGCAGAGCCAAA
CGAATGGGCAGTTCAACGAATTGAAACGATTGAACAAGCTTTAACAAAACCAGAAAAAGT
AGTGCCTAAATTTGCGAAACGTGTTACAGCTTTTGAAATCACCACTTCTTTAGAAACGTT
ATTAACGATTATTGCAAAAAAACAATATTCTCAATTTCCGATTTATGAAAAAGGTGTATT
TAAAGGATTAATCACGGTTCGAGGGATTGGTGTATGGTTTGCCATTGAGAGCACCAAAGG
CGAAGTTCACATTGCCAACCGAACGGTGCGAGAATTGTTGGCATCAAATTATAAACGCAG
CAACTATCAATTTGTTTCAATTGAAGCAACCGTTTTTGAAGTTGAACAAATGTTTCGGGA
GCAGCCACGCTTAGAAGCTGTGCTTATTAGTAAAAGTGGCCATCCTAATGGTGAGTTAGT
AGGCATTGTTCGACCAAGAGATTTAGCAAGTATTCATAGAGAAAAGGAATGACGCGATTG
TTAGTAGTATATTTTTTAATCAGTGCCTTATTAGTAGGGCTTGACCAATGGAGCAAATAT
TTGACGGTCCAAAACATTTCTTTGGGTGAAACAAAAGAATTCATTCCTGGATTTTTGTCG
CTGACCCATTTAAGAAATACCGGAGCTGCTTGGAGCTTATTAGAAGGAAAGATGATATTC
TTTTATGTCATCACAGTAATTGTTAGTGTCGTGATTATTTATTTATTAATTAAGAATTAT
AAAAAAAGTATCTGGTATTCTGTAGGTTTATCTTTTGTCTTAGCAGGTGCCATTGGGAAT
TTTATTGATCGTGTACGTTTAGGCTACGTAGTGGACATGCTCCAAACGGATTTTATGAAT
TTTCCTATTTTTAATGTTGCAGATAGTACGTTAGTGGTCGGCGTTATTTGTATATTTATT
TATTTGATTTTAGATGAAAAAGCAGCAAAGGAAGGCAAAAATGGAACAAATTAACGTAAC
GATTCAAACAGAAAAAGGCCGGATTGATAAAGTATTAAGTGAACATTTACCCAATCATTC
CCGCTCGCAAATTCAACAATGGTTAAAAGAAAAACACGTAACAGTTAATGGTGAAACGGT
CCGCGCAAATTACAAAGTTACAGCAGGCGATGAAATTGTTGTAACAATTCCTGAACCAGA
AGTTCTAGATATGGTAGCAGAGGATATTCCTTTGACCATTGTTTATGAAGACAATGATGT
GATTGTTGTCAACAAACCTCAAGGCATGGTCGTTCATCCTTCGGCAGGGCATCCCAAGGG
TACATTAGTGAACGCGTTACTTCATCATGCGGATCACTTATCGGCGATTAATGATGTGGT
GCGACCGGGAATTGTTCATCGAATTGATAAAGATACTTCGGGGCTATTGATGGTGGCTAA
AAATGATCAAGCCCATGAATCATTAGCGAAACAGCTAAAAGAAAAAACATCGTTACGTAA
ATACGTTGCCTTGGTCCACGGTGTTATTCCTCACGATAAGGGAGAGATAAATGCGCCTAT
TGGTCGTTCCAAGGTTGACCGCAAAATGCAAGCGGTCATTGAAGGCGGTAAAGAAGCAGT
CACGCATTTTACTGTTTTAGAGCGTTTTGATGCATTTACCTTAGTTGAATTACAACTAGA
AACAGGCCGGACACATCAAATCCGTGTTCACATGAAATATATCGGTTATCCATTAGCTGG
AGATCCGTTATATGGACCGAAAAAAACATTGCCTGGCAATGGACAATTTTTACATGCGAA
GTTATTAGGCTTTACACATCCTACTACAGGTGAACAATTAGTCTTTGAAGCACCTTTACC
AGAAGTTTTTGAAAAAACTTTACACCAATTAAGAAATAATCATTGATTTTTTTCTGAAGA
AGAGGTAAACTCTTTTTTAAGAAGAAAAATAACTAAATAACTGTAACCTTTAAGTTTAGT
CCCGTGAGGCTAAGAAGGAATCATGCAAAAGAACACTAGGTGCGCTTAGTTAGTAAGTTG
TGTGGGCTACATGGTACCCTTGTACCTTTTTAAACTGTAACCAACATCCTCCTATCCTCA
TACGGGTAGGAGGATTTTTTGTTGGAAAAAATAACAGGACAATTTCAATAAAAACCCACT
TATTTTTCAGCTGCTCAATTGAAGGAAGAATCGCTGACCCCAAGACAGCGAGGACGTAGA
TAAAAAAGAAATGAGGAGGAAATTATTATGCCAAAGAAAGAAGTTGTTGACGCAGTCACA
ATGAAACGAGCGCTTACTCGAATCTCGTATGAAATTATTGAAAGAAACAAAGGAATTCAA
GACATTGTTTTAGTAGGAATTAAAACGCGTGGGATATACATTGCACAACGTCTAGCCGAA
CGCTTAAAACAATTAGAAGATATTGACGTGCCAGTTGGTGAATTAGATATTACTTTGTAT
CGTGATGATGTGAAAGATATGGAGGAACCTGAATTACATTCTTCTGACGTACCAGTCTCA
ATTGAAGGTAAAGAAGTTATTTTAGTGGATGATGTCTTGTACACGGGCCGGACCATTCGT
GCTGCGATGGACGCTGTTATGGATTTAGGTCGTCCGAGAAAAATCTCTTTAGCAGTCTTA
GTAGATCGTGGACATCGGGAACTACCGATTCGTGCCGATTATGTAGGAAAAAATATTCCA
ACATCAAAAACTGAGGAAATTATTGTGGAAATGGAAGAGCGTGACGGCGCAGATCGTATT
ATGATCAGTAAAGGAAACGAATAAAAAGGAGTGAACAACGTTGTCAGAAAAAGAATTTCG
AAATGAGGATGCAGTCTTAGATATTAAAGACAGACCGCAAGCTTTTCACTGGGTTGGCCT
AAGTTTACAACATTTATTTACGATGTTTGGTGCAACGGTTTTAGTACCAATCTTAGTGGG
AATTGACCCAGGGATTGCTTTAGTCAGTTCAGGATTAGGAACAATGGTCTATCTGATTAC
TACAAAAGGAAAAATCCCCGCTTATCTTGGCAGTAGCTTTGCTTTTATTGCAGCGATGCA
GATGTTAATGAAGAGTGATGGTTATCCAGCCATTGCCCAAGGTGCTATGACAACCGGCTT
GGTATACCTAATCGTTTCATTAATCATTAAAAAAATTGGTTCCGACTGGTTGGATAAAAT
TTTACCGCCTATCGTTGTAGGACCTGTCGTGATGGTTATCGGTTTAGGCTTGGCGGCTAA
TGCCGCAAATAACGCAATGTATAACAACAACGTTTATGATTTTAAATATATTGCCGTAGC
CTTAATTACTTTAGGCTTAACCATTTTTTACAACATGTTTTTCAAAGGCTTCCTAGGATT
AATTCCAATTCTTTTGGGAATTGTCAGTGGGTACCTAGTCGCTTTAGCTTTCGGAATTAT
TGATTTAACCCCTATTAAAGAAGCTGCGTGGTTTGCTTTACCGAATTTTGAAGTACCTTT
TGTTCAATATGAACCGAAATTGTATTTAAATGCCATTACAACAATGGCACCAATTGCTTT
TGTAACAATGACAGAACATATTGGTCATTTAATGGTCTTGAATAAATTAACCAAGCGCAA
CTTTTTCCAAGACCCAGGCTTATCTAAAACTTTAATGGGAGATGGCTTAGCGCAAATTGT
AGCAGGTTTTGTTGGTGGACCACCAGTTACAAGTTATGGTGAAAATATCGGCGTGCTAGC
AATTACAAGAGTACACAGTGTCTTCGTGATTGGTGGAGCCGCGGTGTTCGCTGTAGCTTT
AGGCTTTGTTGGAAAATTAAGTGCCTTGATTCTAAGTATCCCAGGACCAGTTATTTCAGG
AATTAGTTTCGTCTTGTTCGGTGTGATTGCCGCAAGTGGTTTGAAAATCTTAATCGATAA
TAAGATTAATTTTGATAAGAAAAAGAATTTATTGATTGCTTCAGTAATTTTAGTCATCGG
CATTGGTGGCTTAGTCTTCAAAGTAGGAACTTTTGAATTGTCTTCAATGGCATTAGCAAC
TGTCTTAGGAATTGTTTTGAATTTAATTTTACCGGAAAACGCACGTAGCGAAGAACAGTA
GGAGGACTGGACGAATGATTATTACATCTGAACGAATTAGTTTAAAACATCTTTTAACTG
CTGAGGCTTTAACCGACCGTGAAGTCATGGGGTTAATCCGTCGCGCAGGAGAATTTAAAC
AGGGGGCAAAATGGCACCCAGAAGAACGTCAATATTTTGCAACAAACTTGTTTTTTGAAA
ATAGTACTCGAACACATAAAAGTTTTGAGGTAGCTGAGAAAAAATTAGGCTTAGAAGTGA
TTGAGTTTGAAGCAAGTAGAAGTTCTGTTCAAAAAGGAGAAACGTTATACGACACAGTAC
TAACGATGTCGGCAATTGGTGTAGATGTAGCAGTCATTCGTCATGGTAAAGAAAATTATT
ACGATGAATTGATTCAAAGTAAAACGATTCAATGTTCTATTATTAACGGTGGGGACGGGA
GTGGACAACACCCTACACAATGTTTATTGGATCTGATGACTATTTATGAAGAATTTGGTG
GATTTGAAGGCTTGAAAGTGGCGATTGTGGGAGATATTACACATTCTCGCGTTGCTAAAT
CAAATATGCAGTTATTAAACCGTTTAGGCGCTGAAATTTATTTTTCAGGTCCAGAAGAGT
GGTACGATCATCAGTTTGATGTCTATGGACAATATGTGCCGCTAGATGAAATTGTTGAAA
AAGTCGATGTGATGATGTTGCTTCGCGTGCAGCACGAACGTCATGATGGTAAGGAAAGTT
TTTCAAAAGAAGGCTATCATTTGGAATATGGTTTAACCAACGAACGGGCAACTCGTTTAC
AGAAACACGCAATTATTATGCATCCAGCGCCAGTCAATCGGGATGTTGAACTGGCAGATG
AATTAGTGGAAAGTCTGCAATCAAGAATCGTCGCGCAAATGAGTAACGGAGTCTTTATGC
GCATGGCAATTTTGGAAGCAATTTTACATGGAAAGGCCTAGGTGGAGAAATGAAGACGTT
AATTAAGAATGGAAAAATCATCAAAAAAGAGAATCAATTGATTGAGGCAGCACTTTGGCT
AGAAAATGGTGTGATTCACGCAATCGGGGAATCGTTTGACGAAGCAGATTTTGAGCAAGT
GTTTGATGCGAACGGGCAACTAATCACGCCAGGCTTGGTGGATGTGCATGTTCACTTTAG
AGAACCAGGCTTTACGTATAAAGAAACGATTAAAACGGGTAGTAAAGCTGCTGCTCGCGG
TGGTTTTACTACGGTTTGCGCAATGCCCAATTTGAATCCAGTACCAGATACGGCTGAAAA
ATTAAGTGAGGTTTACGACTTAATTCAAAAAGATGCAGTCGTGAAAGTTTTACAATATGC
CCCCATTACAGAAGAGCTACGGAGTGAAGTTTTAACCAATCAGAAGGCCTTAAAAGAAGC
GGGCGCCTTTGCATTTACGAATGATGGTGTTGGTGTCCAAACGGCAGGAACGATGTACTT
AGCCATGAAAGAAGCGGCTGCATTAAATATGGCACTTGTTGCGCACACGGAAGATGAATC
TTTATTATTTGGTGGTGTGATGCATGAAGGAGAAGTTTCTAAGAAATTAGGCCTACCAGG
GATTTTAAGTGCAACGGAAGCTTCACAAATTGCTCGGGATATTACTTTAGCGAAAGAAAC
AGGCGTTCATTATCATGTTTGTCATGTTTCAACAGAAGAAAGCGTGCGCGTTATTCGAGA
TGCTAAAAAAGCAGGGATTCACGTAACAGCCGAAGTTTCGCCACACCATTTAATTTTAGT
CGATGAGGATATTCCTGGTGACGAAGGGTTTTGGAAAATGAACCCGCCATTACGTGGTTT
AGCAGATCGACAAGCATTGATTGACGGCTTGTTAGATGGCACGATTGACTGTATTGCTAC
CGACCATGCGCCCCATGGTTTAGAAGAAAAACAACAATCATTTTTAAACGCACCTTTTGG
TATTGTCGGTAGTGAAACGGCCTTCCAATTGATTTATACGAACTTTGTCGAAACAGGCAT
TTTCACATTAGAACAAGTGATTGATTGGATGGCAGTGAAACCGGCAGAAATTTTTGGATT
AAACGCAGGAACACTAACAATTGGTGCACCAGCAGATATTGCAGTTTTTGACTTAGCAAC
AGCTGCACCAATTGATGCAGAAGCATTTGAATCAATGGCTGTCAATACACCATTTACAGG
GTGGACAGTCAAAGGAAAGACACTTATGACATTTGTTGACGGAGCATTAGCTTGGTCGGA
GGAGGCGCAGTAGGTTTGAAAAGGTTATTGATTTTAGAAGACGGAACAGTATTTGAAGGA
AAAGCGTTTGGTGCAGAAGGCAATGTAGTAGGAGAAGTTGTTTTTACTACTGGCATGACA
GGTTACCAAGAAGCAATTACTGACCAAAGTTTTAATGGACAAATGATTACTTTTACGTAT
CCATTAGTTGGGAATTACGGGGTCAACCGAGATGATTATGAATCCATTGCACCAACCTGT
AAAGGTGTCATTGTTAAAGAGCATGCGCGGGTTGCTTCAAATTGGCGTCAACAAATGACC
TTGGATGAATTTTTAAAGCGCAAAGGGATTCCGGGAATTTCAGGAATTGATACGCGTGCG
CTGACTCGTAAGTTACGATCAGCTGGAACAATGAAAGGGAGCATCATTGATGCCGTGGAT
GATTTGCCGCATGCGTTTGATCAATTAAAAGCGACAGTCATGCCGAAAAATCAAGTGGCA
CAAGTCTCCACCACTAAGCCTTATCCGAGTCCAGGTATTGGGCGTAATGTGGTCGTCGTT
GATTTTGGGTTGAAACATAGTATTTTGCGAGAATTATCAAAACGGCAATGCAACTTAACC
GTGTTGCCTTATAATACAACGGCCGAAGAGATTTTAGAATTAAGTCCCGATGGTGTCATG
TTGACAAATGGGCCTGGAGATCCCAAAGATGTGCCTGAAGCTATTGAAATGATTCAAGCA
ATCCAAGGAAAAGTTCCGATTTTCGGCATCTGCTTAGGTCATCAGTTATTTTCATTAGCG
AATGGTGCGGATACGTATAAGATGAAGTTTGGACATCGCGGTTTGAATCATCCTGTACGA
GAAATTGCAACAGGACGCATTGATTTCACTTCACAAAACCACGGATATGCCGTAGATGAA
GCAACAATTGATCCAGAAAAATTACTTGTGACCCACGTGGAAGTCAATGATGGAACGGTT
GAAGGCGTGCGTCATCGAGATTATCCTGCTTTTACTGTGCAATATCACCCAGATGCGGCT
CCAGGACCGCACGATGGTCTTCATTTATTTGACGAATTTATGGAATTAATGGATGCATGG
AAGGAGCAAAACTAATGCCAAAACGAACGGACATCAAGAAAATCATGGTGATTGGTTCAG
GACCAATCATTATTGGACAAGCAGCAGAATTTGACTATGCAGGCACACAAGCCTGTTTAG
CGCTAAAAGAAGAAGGGTATGAAGTTGTCTTAGTAAACTCAAATCCAGCGACTATCATGA
CCGATAAGGAAATCGCGGATCATGTTTATATCGAACCGATTACTTTAGAATTTGTTTCAA
GAATTTTGCGAAAAGAACGTCCTGATGCTCTTCTACCAACATTAGGTGGTCAAACTGGAT
TAAATATGGCGATGGAATTATCGGAATCAGGAATTTTAGATGAGCTAAATGTAGAATTGC
TAGGAACAAAGCTCAGTGCGATTGACCAAGCGGAAGACCGTGATTTATTTAAACAATTGA
TGGAAGAATTAGAACAACCGATTCCAGAAAGTGAAATTGTCAATACGGTGGAACAAGCCG
TGGCTTTTGCCAAACGAATTGGCTATCCAATTATCGTTCGTCCCGCATTTACTTTAGGTG
GAACAGGCGGCGGCATGTGTGATACGGAAGAAGAACTCCGCCAAATTGCTGAAAACGGTC
TGAAATTATCACCAGTTACACAATGTTTAATTGAAAAAAGTATTGCTGGTTTTAAAGAAA
TTGAATATGAAGTGATGCGTGATTCGGCTGATAATGCGATTGTGGTTTGTAACATGGAAA
ACTTTGATCCTGTCGGCATTCACACTGGGGATTCGATTGTTTTTGCTCCGAGTCAAACCT
TATCAGATTATGAATACCAAATGTTGCGAGATGCGTCTTTGAAAATTATTCGTGCATTAA
AAATTGAAGGTGGCTGTAATGTTCAATTAGCTTTGGACCCGCATAGCTTTAATTATTATG
TGATTGAAGTGAATCCTCGTGTTTCTCGCTCATCTGCACTTGCTAGTAAAGCCACAGGGT
ATCCCATTGCGAAGTTAGCTGCAAAAATTGCTGTTGGTTTAACATTAGATGAAATGAAAA
ATCCAGTTACTGGAACCACTTATGCCGAATTTGAACCAGCTTTGGACTATGTTGTTTCCA
AAATTCCTCGATGGCCTTTTGACAAATTTGAAAAAGGTGCTCGAGAACTAGGAACGCAAA
TGAAAGCAACCGGGGAAGTCATGGCAATTGGCCGCAATATTGAAGAATCCTTATTAAAAG
CAGTTCGTTCTTTAGAAATTGGTGCTTATCACAACGAGTTAGCAGAACTAAGTCATGTCA
GTGATTTGGAATTAACGAAGAAAATGGTCCATGCGCAAGATGATCGATTGTTCTACTTAT
CAGAAGCCATTCGCAGAGGATATAGCATCGAAGAATTACAAAGTTTAACGAAAATTGATT
TATTCTTCTTGGATAAACTTTTACACATTATCGAAATTGAAACAGCCCTTGAAAGTCACG
TGGACAACGTAGCTGTTTTGAAAGAAGCCAAACAAAATGGTTTTTCTGATCGGAAAATCG
CAGCACTTTGGGGACAAACAGAACAAGCCATCGCTGACTTCCGCAGAGCCAATCAAATTG
TGCCCGTCTATAAAATGGTGGATACGTGTGCTGCAGAGTTTGAATCACACACGCCTTATT
TTTATAGCACGTATGAAGTGGAAAACGAAAGCAATGTTTCGAAAAAGCCTTCTGTACTAG
TATTAGGTTCTGGTCCCATTCGCATTGGTCAAGGGGTCGAGTTTGATTATGCAACGGTTC
ATTCTGTCAAAGCGATCCAAGCGGCTGGTTATGAAGCAATTATTATGAATAGTAATCCTG
AAACAGTTTCAACAGATTTCTCTGTTTCTGATAAATTATACTTTGAGCCATTAACTTTAG
AAGACGTCATGAATGTGATTGATTTAGAAAATCCGATTGGCGTGATCGTCCAATTTGGTG
GACAAACAGCGATTAATTTAGCTGAGCCGCTCACAAAACAAGGCGTTAAAATTCTTGGAA
CAACGATTGAAGATTTAGATCGTGCGGAAAATCGTGATTTATTTGAACAAGCTTTGCAAG
AGTTAGCGATTCCTCAACCACCAGGAGATACGGCCACAAGTGCAGAAGAAGCAGTCGTGA
TTGCTGATCGTATCGGCTATCCCGTTTTAGTTCGTCCAAGTTATGTTTTAGGTGGTCGTG
CAATGGAAATTGTCGAAAATCAAAAGGATTTGGAAGATTATATGCGACATGCAGTCAAAG
CTTCTCCAGAACATCCTGTCTTGGTTGATAGCTATTTATTGGGACAAGAATGTGAAGTTG
ATGCCATTTGTGATGGTGAAACAGTACTAATTCCAGGGATTATGGAACATATTGAACGAG
CTGGCGTGCATTCTGGTGATTCAATGGCGGTTTATCCACCGCAGTATCTTTCTCAAGAAA
TTCAAGCAACAATTGCCGATTATACAAAAAAACTGGCACTTGGTTTAAACTGTGTAGGTA
TGATGAATATTCAATTTGTTATTCATGAAAATCGTGTTTATGTGATTGAAGTGAATCCTC
GTGCGAGTCGAACAGTTCCTTTCTTAAGTAAAATCACAGGGATTCCGATGGCCCAAGTTG
CTACAAAAGCGATTCTTGGTGAGAAACTGACTGACCTAGGATATCAAGATGGATTATATC
CTGAAAGTAAACAAGTTCATGTGAAAGCCCCTGTATTCTCCTTTACGAAACTACAAAAAG
TAGATACGTACTTAGGGCCTGAAATGAAATCAACTGGGGAAGTTATGGGTAGTGATTATT
ATTTAGAAAAAGCCTTGTATAAAGCCTTTGAAGCATCTGGCTTGCATTTGCCAAGTTATG
GGGCTGTACTTTTCACCATTGCTGATGAAACAAAAGAAGAGGCGTTAGAAATTGCTAAGC
GTTTTTCAGCAATTGGCTATAGTTTAGTCGCAACGGAAGGAACCGCTGACTTTTTAGCGA
AGCATCAGTTGCCTGTTAAGAAAGTGACGAAAATTTCTAATCCTGAAGGGGAAACCGTGC
TGGATGTCATTCGCAATGGGAATGCGCAAGTGGTAATCAATACCATGGATAAAAATCGTT
CCAGTGCCAACCAAGATGGATTTTCAATCCGTCGGGAAGCAGTCGAACATGGGATTCCAT
TGTTTACCTCACTTGACACAGCAAATGCGATTTTAAAAGTTTTAGAATCAAGAGCCTTTA
CGACAGAAGCCATTTAAGCAAAAATCTGGAACAATCGTCTGAGGAGGACTGTTCCAGATT
CTTTTACGAAGAAATAGAAAATCATTTATAGGGGAATCAGAGAATAAAGGAGTGAAGGAT
ACTGATGCAGAGAAAGCAAGAAATGATGACCATTGTAGCTCAAAAACAGTTAGCGCCACG
GATTTATCAGTTAGACTTACAAGGCGAGTTAGTGAAAGAGATGACACGACCTGGACAGTT
TGTGCATATCAAGGTTCCGCGTGCAGATTTACTTTTGCGGCGACCGATTAGCATCAACCA
AATTGATCATTCGAACGAAACCTGTCGTTTGATTTATCGAGTCGAAGGCGCTGGAACGGA
AGTGTTTGCCACCATGAAGGCTGGTGAACAATTAGATATTTTAGGTCCTTTAGGAAACGG
CTTTGATATAACTACCGTAGCAGCTGGTCAAACTGCTTTTATCGTTGGCGGAGGAATCGG
GATTCCCCCATTGTATGAATTATCAAAACAACTCAATGAAAAAGGCGTGAAAGTGATTCA
TTTTCTTGGTTATGCATCAAAAGAGGTTGCTTATTACCAACAAGAATTTATGGCATTAGG
AGAAACACATTTTGCCACAGATGACGGCTCGTTTGGCGCTCATGGCAACGTGGGCCGTTT
ATTGTCAGAAGCGTTAGCAAAAGGACGGATCCCTGATGCAGTGTATGCTTGTGGTGCGAA
TGGTATGTTAAAAGCAATTGATTCTTTATTTCCAACACATCCACACGTTTACCTTTCTTT
AGAAGAACGGATGGCCTGTGGAATTGGGGCTTGCTATGCCTGCGTTTGCCATAAAAAAGG
AGACACTACTGGAGCAAAAAGTGTCAAGGTCTGTGATGAAGGTCCGATTTTTAAAGCAAG
TGAGGTTATCTTATGATGAAAAATCCTTTAGCCGTTTCAATTCCAGGTTTAACATTAAAA
AATCCAATTATTCCCGCCAGTGGTTGCTTTGGGTTCGGGGAAGAATATGCTAACTATTAT
GACCTTGATCAATTAGGTTCAATTATGATTAAGGCAACAACGCCCCAAGCACGATATGGA
AATCCCACGCCACGTGTAGCTGAAACACCTAGTGGTATGCTAAATGCCATTGGATTGCAG
AATCCAGGTTTAGAAGTGGTTATGCAAGAAAAATTACCGAAATTAGAAAAATACCCTAAC
TTACCGATTATCGCAAATGTTGCAGGTGCTTGCGAAGAGGACTATGTGGCTGTTTGCGCA
AAAATTGGGCAAGCGCCTAACGTCAAAGCAATTGAACTGAATATTTCCTGTCCCAATGTG
AAACATGGCGGCATAGCTTTTGGTACAGATCCAGAGGTTGCTTTTCAATTAACACAAGCA
GTCAAAAAAGTCGCCTCTGTTCCGATTTATGTTAAACTATCACCAAACGTAACGGACATT
GTGCCGATCGCCCAAGCAATTGAAGCAGGGGGCGCAGACGGTTTTTCTATGATTAATACA
TTGCTAGGGATGCGCATTGATTTAAAAACGAGAAAACCTATTTTAGCCAATCAAACTGGC
GGACTATCTGGCCCAGCCATTAAACCTGTTGCTATTCGCTTAATCCGACAAGTCGCCAGT
GTTTCTCAGTTGCCAATTATTGGAATGGGCGGTGTTCAAACAGTGGATGATGTCTTGGAA
ATGTTCATGGCAGGTGCTAGCGCTGTCGGTGTTGGTACGGCCAACTTTACAGATCCATAT
ATTTGTCCGAAGTTGATTGACGGATTACCTAAGCGAATGGAAGAGTTAGGTATTGAATCG
TTGGAACAATTAATTAAAGAAGTGAGAGAGGGGCAGCAAAATGCACGATAGACCAATTAT
TGCGTTAGATTTTCCCACGCAAAAAGAAGTGGCTGTTTTTTTAGAAAAATTTCCTAAGGA
AGAAGCCTTGTTTGTTAAAGTGGGGATGGAACTTTTTTACGCAGAAGGACCAGCGATTGT
TCGCTGGCTTAAAGAACAAGGACACGATGTTTTCTTGGATTTAAAATTACATGATATTCC
GAATACTGTGGAAAAAGCGATGACAAATTTAGCAAAATTAGGCGTTGCCATTACTAATGT
CCATGCAGCAGGGGGCGTTCGAATGATGCAAGCAGCTAAGGAAGGTCTAATCAAAGGGAC
TCAGCCAGGCGCTAAGGTTCCTGAGTTAATTGCTGTAACCCAGTTGACTTCTACTAGTGA
AGAAGAGATGCACCATGATCAATTAATCAACGTTCCTTTAGAGACAAGTGTCATTCATTA
TGCTAAATGTGCGGAAAAAGCGGGTCTGGATGGCGTGGTTTGTTCAGCATTAGAAGCACG
TGGTATTCAAGAAGCAACCAAGCAGACGTTTATTTGCTTAACACCTGGTATTCGTCCAGC
AGGAAGTGCAGTAGGTGACCAACAACGGGTCGTTACGCCGCAACATGCTCGCGAAATTGG
GTCCACATATATCGTTGTTGGCCGACCTATTACCCAAGCAGAAAATCCTTATGAAGCCTA
TCAAGAAATCAAAAAAGACTGGAGCGAAAAGTAACATGACAAAAGTAGCAAAAAAGATTG
CCAAAGATTTATTAGATATTGAAGCGGTATTTTTAAACCCTAATGAGCCGTTTACCTGGG
CAAGTGGCATAAAAAGCCCGATTTATTGTGATAACCGTATCACGATGAGTTATCCTGCTG
TGCGTAAAGAAATTGCAGAAGGCTTAGCGGCAAAAATTAAAGAGACTTTCCCAGAAGTCG
AAGTGATTGCTGGGACAGCTACCGCAGGGATTCCACATGCGGCATGGGTAGCCGATATTT
TAGGATTACCAATGGTTTATATCCGCAGTAAAGCCAAAGATCACGGCAAAGGGAATCAAA
TTGAAGGCCGAATTTCTGAAGGACAAAAAATGGTAGTTATCGAGGATTTAATTTCAACAG
GCGGTAGCGTGTTAGAAGCGGCAGAAGCGGCGGAACGTGAAGGAGCAACGGTTTTAGGCG
TTGCGGCAATCTTCACTTATGAGTTACCCAAAGGAACGGCAAATTTTGCAGATAAACAGA
TGACGTTACTAACGTTAACCAATTATTCAACTTTAATTGATGCTGCATTAGAAGCAAATT
ATATCGAAGAAAAAGATGTTACCTTATTACAAGAATGGAAAAAAGATCCTGAAAACTGGG
GCAAATAACCGTTGAACTAAAGAAGGTTCTTGTCGTCTGATTTTTAGTGTCATTTTCAGT
AACCAGATTTAACGGTAGGAGAACTTAGGTCATTTGCCGAGGAGCGTAATGATCTAAGTT
CTTTTGTTTGACGTAGAAAAGATGTTAGGATAGAGTTTTAACATGAGTTTTACCTGATTA
CTATGTGGAAATGAAGGAAGAGTGTATGAAAAAAATAAAAAATATGGACGTTGAATGGAG
CTATACAGGCAACGATGGACCAGAACATTGGCATACGCTATGTGACTGGTTTGCAGAAGG
TGCTAAGTTTGCTTATCAATCGCCAATTGCTTTAGAAAAAGAAAGTGCTGAGACAGTAAA
TTCTCAGATTACGTTTCATTATAAAAAAGAAGAATTCACTGAAAAAGAATTCAAAAATAC
GTTTCATTTTGTACCACCAAATACGGAAAGTTACGTAATGTTTGAAAATGTTGCGTATCA
TTTAACCGATATCCATTTTCATATGCCTAGCGAACATTTGCTATCGGGAAAGCAGTATCC
GCTAGAATTCCATTTGGTTCATATGAACGATGCTGGCGAAAATTTAGTTGTCGGTTGCCT
GTTTACCATCACAGAGGAAGAAAATCGTTTTTCAGAAGCGAATCATCCGATGGACTGGGA
AAACGGCACGCACCAACAATGGTTTAATCCGTCAATCTTTTTACCAGAGGAGCGTCTACA
CTACCATTATGTAGGCTCGTTAACAACACCGCCAACTAAGGGTCCAGTGAAATGGTTTGT
ATTTGATACCATTCAAAAAATGGATCAAGCCTTTTTAAATAAGATTAAGGAAGGTATGTT
GGCCTTTAACAATCGGCCCCTTCAGCCGTTGAATGGGCGTAAGATTTATTTTTCAAATGA
TTAGTGTGTGGAGGAAAAAGGGTTGAATATTCAACAAATGAAGTATGTTGCTGCCATAGC
TAACAATGGGAGTTTTCGGGAAGCAGCCAAAAAACTATTTATTACACAACCTAGCTTGTC
AAATAGTATTCGAGAATTAGAAGAAGAACTAGGGATTTCCCTCTTTTTACGTACCAATAA
GGGCGCTTTTTTAACAGAAGAAGGAATGGTTTTTTTAGAACAAGCAGAGAAAGTTTTAGT
TCAAATGGAGTTATTGGAAAATCGCTATCGCGAGACAGTGACCAGCGAACGATTCTCCAT
CTCTTCGCAACATTACGATTTTTTAGGTGAGGTAATTGCCAAAGTTCTTAAAAAGTATGG
GGATCAATATAAAGATTTTCGTGTCTTTGAAACCACGACCTTAAAAGTAATTGAAGATGT
CAAAGGATTTCACAGTGAGCTGGGGATTATTTATTTAAATGAACAAAATAGTGTCAGTAT
TGAACGGTATTTAGAACAAGCTAATCTAGCCTACGAGGTAATTAGTACTTTTAATACACA
CATTTTTTTAGGAAATCATCATCCTTTAGCCAAGCAAAAAGAAATTCATTTAGAGGAATT
AGTTCCCTATCCACAAGTTCGCTTTAATCAAGAAGGAAGCAATTTTTCCTATTTTTCTGA
AGATTTAGTTGAAATTCCTGAACAGGAATCGGTCATTCATACTACGGATCGTGGAACCTT
GATGAATTTGTTGGTAGAAACCAATGCTTATGCTTCTGGTTCAGGAGTCGTAACGGGTTT
TACGAAGAAAGAAATTCGGTTAGTGCCATTGGCGCCAGCTTTGGAAAATCGTATTTGTTT
ACTCTTTCCCAAAAATCGGGAAATCAGTCCAATTGGTCGCTACTTTATCAAAGAATTAAA
AGCGTTGTTTAAAAAAGAGGTAGATACCAAAACATTTAGCACTAAGGAATAAAAAGAAGA
GGTCGGGACAGAAGTGTTTAACTCCGAGAAATAAGAAGGAATTTCCGAAAATTGTTCTTT
AATTTTTGGAGAATTTCGGCTTATTTCCGAAGGATTTGCTTCTGTTCCCGCCGTTTATTA
GTTTTTGAGCGTGGAGCAAAAATCCAAAGTGATTTTTGTCCCACGCTCTTCTTTTTTGGC
TCATTTTGAAACAGTAGAAATGGTTTCTCTTTCAATTAATGTGACAGGCACTTGAATGTC
TTCTATGATTTGAAGGTCTTGTTGCATCGTTTGTAATAACACTTCACCAGCTAGTTTTCC
CATTTCTTTAAAGTCTTGCGCCATGGTTGTTAATGGCGGTTCGACAAATGCTGCTGCTTG
AATATCGTCAAAACCAATAATCGATAATTCTTCTGGCACATGAATACCTAGGTTTTTACA
GTTTCGTAAACAATGTAACGCGCTGAAGTCATTATCGCAGACCACGGCTGTGAGTTGGTG
CGCCTCAAAATACTGTTTAAAGTTGTGTTCATCTAAGAGATTGGTTTCCGTGATTGCTGT
ATGAAACGCCAGATTGGCTTCTTTTAAAGCTTGGAGATAACCTAAATAACGTTGCCGAAC
GGATTGTAGGGCTGGACTTCCTGAAAGGATATATCCAATTTTTGTATGTCCTAAGCCAAT
TAAGCGTTCGGTTGCTGTTTTACCACCAGCAAAGTTGTCTGATTGAATGGTTGCAAAAGG
TAAATCATGGATCTTTTTATCCAAGACAACGACTGGAAAATTCATCAAAGCCAACTCGAA
CAGTAAGTCGAGATAGTCATTACTAGTAGCAGCATAATAGACAAGCCCGGCAAACTCATT
CACAATGTCCGCAGCATTTTTCTCTCTCAAAAAATTAGGCGAGGTCATAAAGACTTCTAA
ACCAGCTGCTTGAATAGTAGGGGCCAAACCGCTATAGAAATTTCCTACTGATAAATCGTC
TGCAAAAGGCAATAAAAAAAGAACTTTATTTAAAGAGGTATGAAGAGGATGCTTTGGTGC
TTGAACAAAACTTCCTTTTCCTTGGTGACGTTGGATTACGCCTTGCGTTTCCAACTCAGT
TAGCGCTCGTTTGGACGTAATTCTACTGACGTTAAACTGAGCCGATAATTCTTTTTCGGT
AGGCACTTGCGCTCCAACAGGCAATCGCCCTGAATCAATTTCATTTTGTAAATAATCAAT
AATTTGTTGATATAATGGTTGCTTCATTCATTTCACCTCACAATAAGATATATCTTATTT
ATAGTTTACCATAAATTAATTGGTTTTAAAATGAAAAAAATGATCGAAATCACTAGACAA
AGTGAAATGTAAACGCTATAATTCAATTGTTAAATGATATATCAAATTTAAGAGGTGACG
AGAATGGTTTATACAGAAGTTCCAAAATCCGTAGCAACATTTATGGAGACAATTACAGAA
AAATGCGGTGAAGCACATCAAGATTGGGCAAAAAACTTTCAGGCGGCCTTTGCCAATACT
TTACTAACAACAGTGAAACGTCAAGAAGATGGTACTACCTTTTTATTAACAGGCGATATT
CCAGCAATGTGGTTGAGAGACTCAACAGCACAAGTTCGTCCCTATTTAGTGATTGCGAAA
GAAGACGAAGACCTTGCTCAAATGATTGCTGGTTTGGTTAAACGCCAGTTTCGTTATATT
TGCATTGATCCTTATGCCAATGCGTTTAATGAAACAGATAATCATGCAGGCCATCAAACT
GATAAGACAGAAATGAATGGCTGGATTTGGGAACGGAAATATGAAATTGATTCATTATGT
TACCCGGTCCAATTAGCCTATTTACTTTATAAAAATACTGGGATGACCGAACAATTTAAT
TCAGATTTTGTGGAAGGCGTCAAAAAAATTCTCAACGTTTTTACAACAGAACAAGATCAC
GCACAGTCACCTTATTTATTTGAACGAGATACGTGGCGTCAAGAAGATACGTTGGTTGAA
GCAGGGAAAGGAACACCAGTTGGCAAAACAGGGATGACATGGTCAGGCTTCCGTCCTAGT
GATGATGCCTGCCAATATGGTTACTTAGTTCCTTCTAATATGTTTGCAGTCGTAATTTTA
GGCTATATTCAAGAAATTTTCTCTGATGTTTTAGAAGATGCTACGATTGGGGCGATTGCT
AAAAAATTACAAGAAGAGATTGAAGAAGGCATCCAAACATTTGGACGAACAAAAAATCAA
AATAACGAAACGATTTACGCGTATGAAGTGGATGGCTTAGGCAATGCAAGCGTGATGGAT
GACAGTAATGTTCCCAATTTAGTAGCAGCCCCTTATCTGGGTTATTGTTCAACAGAGGAT
GAACAATATTTAACAACGCGTCAAACCTTATTAAGTAAAGAAAATCCTTACTTCTATGAA
GGCAAATACGCGAAAGGGATTGGTAGCTCGCATACACCAGAAAATTACGTGTGGCCGATT
GCTTTAGCAATGGAAGGAATGACAACCAAAGATAAAGCAGAAAAAGAACGAATTTTAGAT
TTATTAGTTGCCACAGATGCGGGGACTCATTTGATGCATGAAGGTTTTGACGTAGATAAT
CCTGAAAATTATACAAGAGAATGGTTTTCATGGGCTAATATGATGTTTTGTGAATTAGTT
ATGGATTATTTTGACATCCGAGTGGAAAAATAGGAGGAAAAGTAATGACAAAGAAAAAAG
TCTATATTGTTTCCCATAGTCATTGGGATCGTGAATGGTATCTGCCTTATGAAGAACATC
ATATGCGCTTAATTGAATTAGTGGATAATGTATTAGATTTAATTGAAAATGATCCAGAGT
TTAACAGTTTCCATTTAGATGGACAAACGATTATCTTAGACGACTATTTACAAGTTCGCC
CAGAGAAAAAAGAAGCCGTGAAAAAAGCTGTCCAAGCAGGCAAACTAAAAATCGGACCAT
TTTATATTTTACAAGATGACTTTTTAATTAGCTCTGAATCCAATGTTCGAAACATGCTGA
TTGGGCATTTAGAAAGTCAAAAATGGGGAGCACCAGTTCAATTAGGTTACTTCCCGGATA
CATTTGGGAATATGGGTCAAACGCCTCAAATGATGCAATTAGCAAATCTGCCTGCGGCTG
CCTTTGGACGCGGGGTGAAACCGATTGGCTTTGATAACCAAGTCTTAGAAAGCGACTATA
GCTCACAATATTCTGAAATGTGGTGGGAAGGTCCTGATCAAACGAAAATTTTCGGCTTGC
TTTTTGCTAACTGGTATAGTAATGGGAACGAAATTCCTTCAGAAAAAGAAGCGGCAATCG
CTTTTTGGAAACAAAAATTGGCTGATGTGGAACGTTACGCTTCCACAAACCATTTATTGA
TGATGAATGGGGTCGACCACCAACCTGTACAAAGAGATATTACTAAGGCCATCGCTTTAG
CCAATGAACTATTCCCAGAATATGAATTTATTCATTCCAATTTCGATGACTATTTGAAAG
CTGTTCAAGAGGAGTTACCAGAAGATTTAGGAACAGTAACAGGTGAATTAACGAGTCAAG
AAACGGATGGCTGGTACACATTAGCCAATACTTCTTCTGCTCGCGTCTATTTAAAACAGT
GGAACACAAAAGTCCAACGCCAATTAGAAAATATCGCAGAACCTTTAGCAGCAATGGCTT
ACGAAGTAACTGGCGACTACCCACATGACCAATTTGATTATGCTTGGAAAACATTGCTTC
AAAACCATCCGCACGATAGTATTTGTGGCTGTTCTGTCGACGAGGTTCACCGAGGCATGA
TGACTCGCTTTGAAAATGCCAATGATGTCGGGCATTTCTTAGCAGATGAAGCAACACGAC
AATTAACAGAAGCAATTGATACAAGTGTTTTCCCAGAAAAAGCGCACCCGTTTGTTTTAT
TTAATACTAGTGGCTATCAGAAAACGGAGGTTGTCACTGTGGAAGTGGAGATTGAACGAT
TGCCATTTTATACAGGAAAACCTGAAGATCTTTATCATGAATTAAAACAAAAAGCCACCC
CAGATTATCAAGTGATTGATCCAACTGGAAAAGCCGTTGCAAGCCGTATTGTCAAAGAAG
ATGTTCGTTTTGGTTACGATTTACCTAAAGATGCTTTCCGTCAACCGTACATGGCCAAAT
ACTTAACGGTCGAATTATCTGTCAAAGAAATGGCGCCATTCTCTTGGGATAGCTTTGCAT
TGATTCAAGGAGAAACGAAAGCTTTTGAAGGAAGTCTTTTGGCTCAACCAGCAACAAATG
AAATGGAAAACGAATTTATTCAAGTGAAAATTGAAAACAATGGTAGCTTAACCATTGCTG
ACAAAAAAACAGGAGAAACATTTTCAAAATTGTTAACATTTGAAGATACTGGCGACATTG
GGAATGAATATATCTTTTTCAAACCGACCGAAGACCAAGGAATTACAACCGAAAATGTAA
CGGCTGAAATCACGAATAAAGAAAATTCCCCTGTAAAAGCAAGTTATCAAATTAAACAAA
CCGTCATGTTACCAGTTGCGGCAGATGAACGATTAGAAGAAGAACAAAAGGCTGTTCGTG
AGTTTAGAGAACGCCTTGCACAACGTTCAACGACGCTTCGCCCGTTCGAAATAACGACAG
TGGTTACAATGATCAAAGAAAGTAACCAATTGTTCTTTGAAACAACCATTAATAATCAAA
TCAAAGATCATCGTTTACGCGTGCTTTTCCCAACTGGCATGGTCACAGAAACACACGAAG
CGGATAGTATTTATGAAGTCGTGACACGACCAAATCAAGTAAGCGACACATGGGAAAATC
CAACAAACCCGCAGCACCAACAAGCGTTTGTGAATGTTCATGACCAAAACAAAGGCGTGA
CTATCTTCAATGAAGGCTTAAATGAGTATGAAGTCTTAGCAGATGGAACCATTGCGGTCA
CATTAATTCGTTGTGTTGGCGAACTAGGTGATTGGGGCTATTTTGCGACACCAGAAGCAC
AATGCCAAGGAGAATATACCTTTAAATATGGTTTGTCATTGCATGGAAAACCAGAAGAAC
GCTTTGCTACGTATCAACAAGCCTATAGTGCACAAATTCCTTTTACTGCAGCTACTACTG
CGCGTCATGAAGGTAAACTAGCACCGAACCATGTCTACTTGACAACGGCAGAAGGACCAA
TTGGTTGGACAGCCGTTAAACGTCAAGAGCAAACAAATCATTTAGTCGTTCGTGGCTTTA
ATCTAACAGCGCAAAATATTCCTTGTGAACTTCACAAAGAGACACAACCAGCGACTTGTT
TAACAAATGTATTAGAAGAACCGTTGACACCAGCGATAGAAGTTGATGCACCATTACGTC
CGTTTGAAATTCGGACATGGCGTTTCGAAAAATAAATAAATAGGAGAACTTTGTTGAAAA
GGACAAAGTTCTCCTATTTTCTTTTCTGTCGTTTTTTTGAGATATTTATAATAAAAATCT
AGCGAAACAATGAGAAAATCATTCATTTTACGGTCAATTTGTGCTACTATAACGTCAACT
GAAGGAGTGAAGCTAAATGGATTTAACCAATCGTTTTAATCGTCAAGTAAATAAAATTGC
TGTTTCTTTAATTCGTCAATTTGACGAACAAGTCTCAGGAATTGAAGGTATTTTAAAATT
AACGCTAGGAGAGCCGGATTTTAACACACCTGAGCATGTCAAAAAAGCAGCCAAAGAAGC
AATTGATGCGAATTTTTCTCATTATACAGGGATGTCTGGTTTATTAGATGTCCGTGAAGC
AGCCGCTTATTTTATGAAAGAAAAGTACCATTTGACTTACCAGCCTGCGACAGAAATTTT
AGTAACAGTTGGAGCAACAGAAGCGATTTCAGCTTCGTTATTAGCAATTTTAGAACAAGG
TGACAAAGTGCTATTGCCAGCACCTATTTACCCAGGGTATGAACCAATTATTACATTGGC
GGGGGCGGAACCGGTATATTTGGATACACGAGACAACGATTTTGTCTTGACCCCTGAAAT
GATTGAAGCGGCAATGGCCGAGCATGGGGAACAAGTCAAAGCAATTATTTTAAATTATCC
TAGCAACCCAACTGGTGTCACCTATAACCGCCAAGAGTTGCAAGCAATTGCTGATGTTCT
AAAAAAATACGACATTTTTGTGATTAGTGATGAAATTTATAGTGAGTTAACTTATGATGA
GAGTCATGTTTCGATTGCTGAAATGTTACGTGACCAAACGATTTTAATTAACGGTTTGTC
GAAATCACATGCCATGACAGGCTGGCGGATTGGCTTTATTTTTGCACCAGCGATTTTAAC
AGCGGAGATCATTAAAGTTCATCAGTATTTAGTTACTGCGGCTGCAACTGTGTCTCAAAA
AGCGGCTGTTCGTGCCCTAATCGAAGGAATGCATGATGCTGAAATTATGAAAGAAGAGTA
TCGGAAACGGCGCGATTTTGTTTATGAACAGATGACTCAATTGGGGTTTGAGGTTGCGCG
TCCAAATGGGGCCTTTTATATTTTTGCTAAGATTCCTACTGGTTATGAACAAGATTCTAT
GAAATTTTGTATTGATTTAGCGCAAAAAGAAGCAGTAGCGTTGATTCCAGGTATTTCTTT
TGGCCCAGAAGCAGAAGGATACGTCCGAATTAGTTATGCGTCCGATATGGATAAATTAAC
AACGGCCATGGAACGAATTGCACATTACATGGCGACACAACGCGTAACGCACTAGCCTTT
ATAGATTCTTTACACACCTTTACCTTTTATTTACATTTAATTGAAACAGAATTAACAGAG
TCTTGGTAGACTAAACTTGTAACTAATTGAAAAGGAAGTGCAAAGATGAAAAAACGTGTA
ATTGCAGCAACTATGCTGAGTCTAGGGTTATTATTAACTGGGTGCGGAGCTCAAGGAGGC
ACAACTGAAAAATCCAGCGAAGCGGATAGTAACAAACCAGTTAAAATTGTCGCTGTTGGT
TCCACCGCTTTACAACCGTTAGTAGATGCTGCGAAAGATCAATTTACACAAGAACATCCT
AATTATACAGTTTCTGTCCAAGGTGGCGGCAGCGGAACAGGACTTTCGCAAGTTGCAGAT
GGCGCAGTGACCATTGGAAATTCCGATGTGTTTGCCGAAGAGAAAGATGGCGTGGATGCC
TCTAAATTAGTCGATCATCGGGTGGCCGTGGTCGGTATGGGACCAGTGGTCAACAAAGAA
GTCGGCGTGAAGAATTTAACGAAGCAACAATTGATTGATGTCTTTACTGGCAAAGTCAAA
AACTGGAAAGAAGTGGGCGGCAAAGATCAAGAAATCGTCGTAATAAACCGCGCAAACGGA
AGTGGCACCCGAGCAACATTTGAAAAATGGGGCTTAGATGGAGCTAAACCAGTTCAATCA
CAAGAACAAGATTCTTCGGGAACAGTTCGTAAAATTGTTGAACAAACACCAGGAGCAATC
AGCTATTTAGCTTTTTCTTATATGGATGATTCCACTGTTGCCTTAAGCATTGATGGTGTT
GAACCAAAAGAAGAACACGTGAAAGACAATTCATGGAAAATCTGGTCTTATGAACATATG
TATACAAAAGGGGAGCCTAATAAAGAAGTAAAAGCCTTCTTAGACTATATGGTCACCGAT
GATGTTCAAAAAACAATTGTCAAAGACTTAGGTTATTTAGCCATCACAGACATGCAAGTA
GAACGTGATGTAAATGGAAAAGTAACTGAAAAATAAACAAAAAAACTCAGCCAATAAACA
GGATTGGCTGAGTTTTTTTAGGCTTCTTTTTTTGTTAAAGGCAAGGTGATTGTAAAAGTG
GTCCCTAAGCCTAAGTGACTATCAATGGCGATTTTACCGCCTAATAATTCTGTGTAATTT
TGGACAATAGCTAGACCTAGACCGGTGCCACCAGAATGACGGCTACGTGCTTTATCGACA
CGATAGAACCGTTCAAAGATCCGTTCTTGGTCTTTTTGACTAATGCCAATGCCAGTATCT
TGAACAGATAAACGTAATTGCTGATTTTCTATAGCATAAGAAATAGTAATCTGACCATTT
TCTTGGGAATACTGAATGGCATTTTCAATTAGATTCTTCACGATTGGATAAAACAATTCG
TATTTGGTGAAAAACTGGCTCTCTGGCAGACCATGAACGACTGTTTTCAGCTGTTTTGCT
GCCAATTGTTGCTGATAAGAACCGAGAATTTCTGTAATAAATTTTTCTAAAGTAATTTCT
TGTTCTGCATAAGGAATTGTCGCACTGCCCCGAGAAAGTTCTAAAATTTCTTGAATTAAT
TGTTGCAGACGCTGGGCATCTTTTTGCATGATGTGCAAAAATTGATTAAGGACTTCCGGA
TCTTCTTTGGCACCGTCTATGAGTGTCTCGGTAAAGCCCAAAAGAGAAGTGACAGGCGTT
TTTAATTCATGAGACACGTTTGATACAAAATCTTTTTGCATTTTTTCTAGTTGGCGAACG
CGCGTTAAATCATAGGCAATTCCTAACACTTGATAATCATTGGCGCTTTGATCATCCAAG
TAACGAAGAGAAAGATCTAATCGTAAAGGTGTTGGTCCTTGTGTCACAGTGATTTCTTGA
TGTAAACTGTTTTTTTCAGCGACGACTTGATGGATTAAATGAATCAAATCGGCGTCTTGA
ATCACTTCGAGATAATTGCTTTGCATATTTTTAGCAGAGAGTCCTAACATTTCCTGCATT
TTAGGGTTCAACAGACGAAGCCGTCCTTGCGTATCAATGATAAAGACACCAATCATCAAC
TCATCTAAAAGTTCGTGAAATTGCTCATCCGCAGACGTATACGCTTTATACGTTTGACTT
ACTTGTTGACTCAGTAGGTTAATAGTTTCGTAAAGTTCATTCCATTCAGAAGATTGCTGG
ATAATGGATCGATTTTCATCTGGATGTTTAAGCATTCGTTTCAGAATCGGTAAGACAGTC
ACTAGCGGTTGATTTTTTTGCCGTAACAATAAAAAGATAAACAAGGTAATTAGTAGGAAC
AAGATGCCAAATGTAAAGATAATATAGCGACGAAAAGATTGAATATTTTTAGAAAATAGC
GCGGTTTGTTCCGAAATCCGAATAATGCCAACGATTTCTCCTGATTTTAAAACAGGCGTG
GCAACGTACAGAAGTTCTTTATTTAACGTTTTACTCTTTCGTAAAGCTGAACCATAGGTA
GCTCCTGATAGAACCGCAGCGATTTCAGGTCGTTTTTTGTGCGACTCTAGCGGTTCATTT
TGGCTGCTGTCAAAAAAGACGGTACCATTTTTTTGCAACAAAGTTACCCGTTCTTCTGCA
TCATCTAACGCATGGGTGACAAGGAGTTGTTGTTGGTTTGTCAGTTGCCCTTTTTCGAAA
ACGGAAGGGGGCAACTGGTCTGTTAAAAGGGTATTTTTTCTTCTTAAATAGGTTTCTTGC
TGAGCAACCATTTCTTTTTGAAAGAAAAAATTGGTCGCTGCAATACTCCCGACAAATAAT
AAAAGCATGACTGCCGCAACTAAAAAATATTCAATCCGCAGTCTCTTTTTCATCGTTTTG
GCTCCTGAAAACGGTAGCCAAAGCCACGGACAGTTACTAAGTAAACGGGCCGTTTGGGAT
CGGGCTCGATTTTATCACGTAAATGACTAATGTGGACATCGACGATGCGACTTTGTCCAG
CGAAGTCATATTGCCAAATTCGTTCCAACAAGGTTTCCCGATTAATGACCCGATCTTTGC
GTTTCATGAAGTAAACGAGTAATTCAAATTCTTTCGGTGTTAGCTCAATGGGCTGATTGC
GCACAAAGACTTCATAATTTTGTTCATCCACACGAATCTCGCCAATCACAAGCGGAGCTT
TAGGTGTGTCCTCTTGAAGCGTTTCGGTCGTGGTAGGTTTTAAACGACGGAAAATAGCTT
TCATGCGTGCTAGGACTTCTCTGGGACTAAAAGGTTTTGTTAAATAATCATCTGCCCCAA
TTTCTAAGCCGATGATTTTATCTACTTGTTCATCTTTGGCAGTTAAAATCAAAATAGGCG
TGTCAATTTTTTCTCGACGAAGTGCTTTGGTAATTTCTAAGCCATCCATACCAGGAAGCA
TTACATCTAAAATTATAAAATCATATTGATTAGACAAAGCTAATTCGAAGCCGTTTTTAC
CATCTTCGGAAGTAGTCACCTGATAGCCTTCTTTTTCCAAATTAAAGGTTAACAAAGTTA
AAATCGATGGTTCATCATCGACGACAAGAACTTTTTTCATTTACATAACTCCTTCAAGAA
ATTTCTGAAAATAAGTGTATATTTCACTATTGTTAGTTTAACATATTTTTAGAGGAAGAA
CGTACTTTAAAGTAAGCGAGAATGCTACTTTTGAGAAAAGTCAACTCATGGTATAATAGA
GAAATGAAATGAGGAGAAGCGAATGATTGGTATTAGTAGTTGCTTAGGTGGGATTTGTTG
CCGTTACGATGGAAAATCTCAAGAACAAGAAGCGTTAAAACAACTTGTAACTAATGGAAA
AGCAATAATGATTTGTCCCGAAGTTTTAGGGGAGTTGCCTATTCCACGTCCGCCAGCAGA
AATCATTGGCGGGGATGGCTTTGATGTTTGGGCGAATACTGCTTATGTATATACGGATAA
CGGGGAAGATGTGACTGAGACATTTAAAGCAGGGGCACAACGCGCGTATCAAAAATTAAA
AGCCCTACAAATTACAACCTTGATTTTGAAAGAAAAAAGTCCCAGCTGTGGCAGCCAGCT
GATTTATGATGGACAATTTTCTGGCATTAAAAAAGCTGGAGTTGGAGTCGCAACTGCTTA
TTTTATTCAACAAGGAATGACCGTTTATTCTGAAGAAACATGGCAACTTGCGGACATTTC
TTTTTAAAAGGTAAAAACTTAGTAAAAAAAGATTGACTATTCCCTATGAAATCGGTAACC
TATAAGGGATTGAAGATGGGAGCACGGCTCATGGAAATGGAAAAAACAAACCGCATGAAT
GCGTTATTTGAATTTTATTCGACATTATTAACGGAAAAGCAGATGAATTATATGGAGCTT
TACTATGCTGATGACTTTTCTTTAGGAGAAATTGCGGAAGAATATGAGGTTAGTCGCCAA
GCGGTTTATGATAACATTAAACGAACCGAAAAAATTTTAGAAGAATACGAAAAAAAGTTA
CATCTTTATTCAAACTATGTTGTACGGAAAGAATTTCTTGAACAACTACAGCAGTATGTT
CAAGAAACTTATCCCAAAGATAGTGAAATCAAAAAATATATTGAACAAATTCAAGAAATA
GAGGAATGAAACTATGGCTTTTGAGAGTTTAACAAACCGCCTACAGCAGGCAATGAGTAA
AATCCGTCGTAAGGGAAAAGTTTCCGAAGCCGACGTAAAAGAAATGATGCGAGAAATCCG
TTTGGCTTTATTAGAAGCCGACGTTAATTTACAAGTGGTCAAAGATTTCACAAAACGTGT
CAGAGAACGGGCAGTAGGAGTCGAAGTATTAGAAAGCTTATCACCAGCCCAACAAATTGT
AAAAATTGTTGATGAAGAATTAACGAAAACGTTAGGTTCAGAAACGGTTGAACTGAATAA
ATCTCCAAAAATCCCGACAGTGATTATGATGACAGGGTTACAAGGGGCTGGTAAAACAAC
TTTTACTGGTAAATTAGCAAAACACTTAATGAAAACTGAAAACGCTCGTCCGCTTTTAAT
CGCTGGTGACGTTTATCGTCCAGCAGCGATTGATCAGTTGAAGGTTTTAGGTCAACAATT
AGAAGTTCCCGTTTTTGATATGGGAACAGATGCTAATCCAGTGGAAATTGTTCGTCAAGG
GTTAGCATTAGCAAAAGAAAAGAAAAATGATTATGTCTTAATTGATACGGCCGGCCGTTT
ACACATTGACGAAGCTTTAATGGACGAATTGAAACAAATTAAAGAGTTGGCTGATCCCAA
TGAAATTCTGTTAGTTGTTGATGCGATGACGGGGCAAGATGCTGTCAACGTTGCAGATAG
TTTTAATGAACAGCTTGGAATTACTGGGGTTGTTATTACCAAAATGGATGGCGATACTCG
TGGGGGGGCTGCGCTGTCAATTCGGGCAGTAACGGGTGCTCCGATTAAATTTGTCGGTTC
TGGTGAAAAATTAACCGATTTAGAAATTTTCCATCCCGATCGTATGTCGAGTCGTATCCT
AGGTATGGGGGACATGTTGACGCTAATTGAAAAAGCGCAACAAGATTACGATGAGAAAAA
AGCAGAAGAACTTGCTCAAAAAATGAAAGAAAACAGTTTTGACTTTAACGATTTCATTGA
GCAATTGGATCAAGTTATGGGCATGGGACCGATTGAAGACTTATTAAAAATGATCCCTGG
AATGAGTAACATGCCTGGTATTGAAAATGTCAAAGTCGATCCAAAAGATGTGGCACGGAA
ACGGGCGATGGTCTTATCAATGACCCCTGCAGAACGTGAAAATCCTGATCTATTAAATCC
TAGTCGCCGCCGCAGAATTGCAGCTGGTTCAGGAAATAGTGTGGTTGAAGTCAATCGTAT
GATTAAACAATTTAAAGAATCCAAAAAAATGATGCAACAAATGTCCAAAGGGGATATGAA
CATTCCTGGTATGGATCAAATGTTAGGTGGCGGCGTTAAAGGCAAGCTAGGTAAAATGGC
CATGAATCGTATGATGAAGAAAAACAAAAAGAAGAAAAAGAAAAAAAGATAAACAGGCTT
TAGTTAATTATTGGAAGAAACAGAAAGTGCGTCATCAGTCTCTTCGACTGATGGCGCACT
TTCTGTTTAAGCGTAGTTTTGGATAATTGCGTTTAACGCTTCGGCAAAACCAGCGCCGTG
TTGTTCATAATATGACGTAAATCGTTCATCGCCAACATACATAAGGCCTAACCCTTTGTG
TGCTTCTGGCGAATAGCTTGACCAAGAGTACATTAACCAATCTTTGTGTAATTGGAAAAT
TTCTTGCGCAAGTTGGCTAGTCAACTTGGGTGATTTTTGATACATGGCTAACTTAGAAAA
TAAATCTTTTTCCACGTTCTGCATTGCTTGCATGTCTTTTTCCGTCAAGTTTAAATATTT
TTTGTTGGCTTGTTCAATCGTTTCGTTGCCATATTTTTCCCGAATCTCTTTACCATATTT
TTCTTCGTTTTCTTGAACTTTTTGTTGTTTGAATGCTTCGAATTTTTGCTGATCTGACAT
GTTTATCTCTCCTTTGTAATGGTGTAAGGTTTGTTGAACAGAGGCTAAAAGACGATCAAT
TTCATTGCGCTTTTCCAATAGTTTTTGTTGATGCTCGTATAAAGCCTGTTCAACATTAAA
GTCAGGTTGCTCCAAAATTTCTTTAATTTCATCTAGTTTCAGATCCAATTCACGGTAAAA
AAGAATTTGTTGCAAACGATTCACCTCGGCTTGCCCGTAAATTCGATAACCAGAAGAATT
AATTCTGGCTGGTTGAAGAAGACCAATTTCATCATAATATCGTAACGTCCGTGCACTGAC
GCCAGATAGTGAAGCCATTTTTTTAATTGTATATTCCATCATTCATTCCTCCTGACAAAA
TCTATCATAAACCTTTACGTAACGAGAGGGTCAAGCAAAAAAATAAAAAAAGTGAGACAA
CCTGTAAAAAGTTGCCTCACTTTTTCTCGATTGATTCAATTAGGCAGTTAAGCGATTAAA
GAAATCCACGTAAGCATCTACAATTGATTGTAAGAAGCCAACAGTGCCATCAATAATTTT
ACCATCTTCACCAATTAAGTTCGTAATACCGCCAATATAGGCTTCAGGTTGTTGTAAAGT
TGGAACATTTAAGAAGACTAATGATTGTCTTAAATGATGGTTCGCACCAAATCCGCTAAT
TGCACCTGGTGAAACACTCACCACAAGTCCTGGTTTTTTATCCCAAACGCTTTCGCCATA
CGGACGTGAACCGACATCCAATGCATTTTTTAAAACAGCTGGTACTGAACGGTTATATTC
TGGTGTTACAAACATTACGCCATCTACTTGTTTAACTTCTTCACGGAATGTTGTCCAAGC
TTCGGTGGGGGTTCCTTCATCATCCAAATCTTGATTGTATAATTCTAAATCACCTATGTT
AATGAAAACAGGTTCGAAATCAGCTGGAAATAAGTCCGCCATTGTTTTTGCTACCAATTT
GTTAAATGAATCTTTTCTTAAACTCCCTACAAAAATACCAATTTTTTTTGTCATGTAAAT
CCCTCCATTTTTCTTTTACTTACTTTATGATAGTACTTTTTCAAAAAAAGCGCAAACGTT
TTATCCTTGTACATTGTTGAACTTCGTAACTTCACGTATAATAGCTAGTAAAAGGATGAG
TAAAGGAGCAACTGCTTGAATAAAAAAATAAATTGGCGCCGACAGTTAACACAGTTGGAG
AAACAAACATTGACTGAATTAAAAAACAAGGAAATGATTAAACAAGGAACTTTTTATAAA
TTGGAACAAACATTTCCTGAGGAATCAGCTTATACTTATTATGGTTTATACAGGAAGGAA
CAAACCATTCAAGCATATATCGTAGGGTATTGTTTTGATGGGGAAACCTTGGAAGCGACG
ATTGTTGCGCCAAATGTAGGACCATTTTTTGAAGAACTTGTTCAAGAACTCGAAAAGCAA
GCAGCTTTGTGGGGAATGAAAGAAGTCTTTCTCGTGATGGACGACAAGCAATCTGTTGGC
CTGAATTATTTTAATAGACAAGGAATTGTGCCAGCTTTTTCAGAACAGTATCTGGTTTTT
CAAAGAGAAACTTACTCACAGGCGTTGGCGAAGCTGACACTTCTCCGACCACAAGTGGCT
GATTTGGATTCCTTGGCTAGGTTACTCGAAGGTACGCCTTTGCCGGAGGACCTTCAACGA
ACACTTATTTATAAAGAAAACAATCAACTTTTAGCCACGCTACGTTTGGATCATTTTGAA
AACGAATGGGGGATTTATGGCTTTGTTGTGACAAAAACGCAACGAGGTCGCGGTCTTGGC
CGTCAAGTGTTACAGTCTGCGCTCCGAATGATTTTAGAAAATTCAGCTTCAGCGACTATT
TTTTTAGAAGTTGAAACAGAAAATCAAGCAGCGCTTCATCTCTATCAAACAGAAGGCTTT
CAAGTGAGAAACCAGTACAACTATTATCAAATTTTGTAAAAATTCTTCATTATTTCGTTT
GTTTTCCTGCAAATTGGCTAAAAAAATTGAAAAAAAGTAAAGGTGTCAAGAAAAAACTCT
TTACAGGTTGTTGTTAATCTGTTAAACTAACTCTTGTGATTAAGTTAATGGAGGTGTATT
TAATAATGGCAGTTAAAATTCGTTTAAAACGTATGGGTTCTAAAAAGAGTCCTTTTTACC
GTATTGTAGTAGCTGATTCTCGTTCTCCTCGTGATGGACGTTTCATCGAAACTGTAGGTA
CTTACAACCCTTTGAAAGACCCTGCAGAAGTAGTTTTAAAAGAAGATTTAGTTTTAGATT
GGTTATCTAAAGGTGCGCAACCTTCTGATACAGTTCGTAACATCCTTTCAAAAGAAGGCG
TTATGAAAAAACATCATGAAGCTAAAAACGTTAAGAAATAAGGTGATTGAACATGGCAGA
TGTGAAAGAGTTAATTTTAACTATTGTCCGTCCGTTAGTCAGTCAACCTGAAGCAGTCTC
ATTAGAAATTGAGGAATCAACTGATTTCCTCGAGTATAATTTGACTGTGGCCAAAGAAGA
TATTGGACGTATCATTGGTAAACAAGGGCGTGTTGCAAAAGCAATTCGGACAATTGTTTA
TAGTGTACGTATCGATGGTCCGAAAAAGGTCCGTTTAAATATTCTTGATGGTAAATAAGC
ATTAACAAGGAGGTAGCCTAGCTATCTTCTTTTTTTATACATAACCAAAAAGTTTTCATT
GCTAGAGATAGGCCTTTCTTGCTAAAATAGATGTATCCAGAATAAAGGAGCGATTTGTAT
GGCAAAACGAATTATCATTATGAACTTTGATATTGAAAGTAAATCGTACCAAGCATTTTC
CGAAATAAAAAAGATGCAGGCAGAAAGACAGCTTAAAGGTGAGCAAATGGCGGTTGTTAC
GCATGTTAATGATGGCCAGCATCAATTTAAAATCAATGATTTTATCGATTTTACAGGCAA
CAATCATACATCAAAAGATAGCATGATTGGGATGCTAGTAGGCATATTAGGTGGTCCTCT
GGGCATTCTTTTTGGCTGGTTTGCTGGAAGTATGTATGGTGCAAGCAAAGACGCCAAAGA
AATTCAAGAAGCACAAACGGTTTTTGAACATGTGATTCAAAAGATTGATGAAGGACAAAC
GGGATTGTTATTAATTGCAGAAGAAGAAGACAACCGTCCGCTCAACCAATTGGTTATGTT
TGACTTAGGTGGCGAAATCACGCGGCTTGATTCAGAGGAAGTCCAACAAGAAATTAACGA
TGCGAACGAAGTTGCAAATGAAGCGAAACAATCGTGGCAAGCAAAAAAAGAACAACACAA
AGAAGCAACATCGAAAGAAGAATAAGGAGCAAAGACTGTTTTCTGAATAAAGGAAAACAG
TCTTTTAAAATACTAAGAAATCACGGTTTTTTATGGTAGTTTGCTAATTTTTTGTTATTT
TATCGTAAAATACGGTAAACTAAGAAGGAAACTTTGAGAAAATAGATAAATTATTATTTG
CTAAAGGAGCAAACTTCTTCTAAAATAAAAAGGAAGTTTAAAAGAAAGTATGGTAGCAGA
TGGAAATACAATTTTTAGGAACAGGCGCTGGTGTACCAGCAAAACATCGCAATGTCACAG
GAATTGCGTTGAAATTATTAGATGAACGAAATGCAGTTTGGCTCTTCGATTGTGGGGAAG
GGACTCAATTGCAAATTTTAAAAAGTAGTATTCGCCCAAGAAAAATTGAAAAGATTTTTA
TTACACATTTACATGGGGATCATATTTTTGGTTTACCTGGTTTGTTAAGTAGTCGTTCTT
TTCAGGGCGGGACAGAACCTTTAGAAATCTATGGACCAGTTGGGATTGCTGACTTTGTCA
AGACTTCTTTACGGGTCTCGCAATCGCGGTTGTCCTATCCACTGAAATTTATTGAATTAA
CGAAAGAAAATGACGTTATTTTTAAAGATAAACAATTCACTGTTCGCTGTAATATCTTGG
ACCATGGCATCACGAGCTTTGGCTATCGAATTGAGGAAGCAGCGCATGAAGGAGAATTAC
AAGTAGAGAAACTTCAAGCTTTAGGGATTCCTTCTGGGCCGTTGTATGGCAAACTCAAAC
GTGGTGAAACGATTGTTTTTGATGGACAGGAAATTAATGGACAAGCGTTTGTGGGAGAGC
GTAAACCTGGACGAATCGTGACGATTTTAGGAGACACTCGCAAAACCAAAAATAGTGTAA
CTTTAGCACGACGAGCGGATGTTTTAGTCCATGAAAGTACGTTTAATAAACACGAAGCAA
AAATGGCAAAAGCCTACTTCCACTCAACCAGTCAACAAGCAGCTGAAGTTGCAAAAGAAG
CGCAAGTAAAACAACTTATTTTAACGCATATTAGTGCCCGTTATTTAACCAAAGAGGCCT
ATCAGCTTCAAGAAGAAGCCCAAGAAATTTTCCCCAATACAAAAATCGTAAAAGATATGG
ATATCATTGAGATTCCATTTGCCAATGAAGGAGGAGCTTAGATGGATTTAACAAATAAAG
TCGTTGTCGTAACTGGAGGTTCAGCTGGTTTAGGTGAACAAATTTGTTATGAAGCAGCTA
AACAAGGGGCGGTCGTCGTTGTCTGCGCCCGCAGAATTAATTTGATTGGTAAAGTTCGCG
AGCAGTGTGCTGTTTTAAGCGGACGAGAAGCATTTTCTTATCAATTAGATATTGCCGATC
CAGAAAGTGTTGAACGTGTGGTTGAAGCTATTTCAGCAGAAGTTGGTCCTATAGATGTTT
TAGTCAACAATGCTGGTTTTGGCTTGTTTGAAAATTTTGTTGAAATTGACTTGGCTGTTG
CACGCCAAATGTTTGATGTCAACGTTCTAGGAATGATGACGTTTACTCAAAAAGTAGCTA
TTAAAATGATTGAAGCTGGGCAAGGACATATTATCAACGTTGCTTCAATGGCTGGGAAGA
TGGCTACAGCTAAATCAACCGTTTATTCTGCAACGAAATTTGCTGTGTTAGGTTTTTCAA
ATGCTTTACGTTTAGAATTGAAACCGTTGGGTGTAGCAGTAACGACTGTCAATCCAGGAC
CAATCCAAACAGAATTCTTTGATAAAGCGGACCCGACAGGCACATATCTAGCTGCGGTGG
ATAAAATTGTTTTGGACCCTACGAAATTAGCGAAAGAAGTGGTTGGGAGTATGGGGACTT
CTCGACGTGAGATTAATCGTCCATTTGTCATGGAAGCGGCAGCCCGCTTTTATACATTGT
TTCCACATTTAGGAGATTTCATAGCGGGAAATATTTTAAATAAAAAATAAAGGAGTCGAT
CAAGTCATGAAAAATCAATGGCGTGTTATTTTGGGCCTTGTGTTGGTCTTAATTGTTGTT
ATTTTTGCTGTTTTAAATAATCAAGCTGTTCCAGTAAACTTTGGTTTTACTAAAATTAGT
GGACCGTTAATCTTAATTATTTTAGGTTCTGCAATTATTGGCGCACTAGTTGGATTACTA
ACCTCCACAACCACCATTTGGAACCAACGTAAGGAATTAAAAGCTGTACAAAAAGAGTTG
GATATTTATAAAAATGATATGGATAAATTAGTCAAAGAAGAAACGGAAAAAGTTCAACGT
TCTTTTGATAATCAATTGGCTGATTTGCAAGCCAAACAAGCGGCAGCACCACAAGTCTCA
GAACCAGTGGTCAACGAACAAACGTCAAACACAGAAGTAGACGTAACGCCTGTGTCAGGT
AGTCGTATTGATCGTTATGTGAAACCTCGTGTGAATGAAGAGGAACAAAAATAAGGAAGA
GACTTTATCACTAAGTTTCTTTTAAAATAAAACTGTGATATCTGCTATTTATCTAACAGA
TATCACAGTTTTTTTCTCAGATTTAAAAAAATGCTTTCTTTAGTTTTTGGAAAAATTTTG
CTATAATTACTTGGTTAGGAGTGACGTCGTGAAAAAATCAAACTATCAATGGCAGTTACA
GACAAAGACAGAATTACCTGTAGAATTTATAGAACAATTAAAAAAAGAAGAAATTAATCC
ATTAATTGGCCAACTTTTATGGCACCGCAATATCCGGACAGAAGAAGCATTACGTAAGTT
TCTACATCCGACTATCGAAGATATTTATGATCCGTTCTTAATGCATGATATGGAGAAAGC
GGTAGCCCGCATCCAGCAAGCCGTCGAAGCGGGTGAACAAATCCTTGTCTATGGGGATTA
TGATGCAGATGGCATCACTAGTACCACGGTTATGAAAGAAGCAATCGAATTAGTCGGTGG
CATGGTTCAGTACTTTCTACCGAATCGTTTTGTTCATGGCTATGGGCCTAATAAAGACGT
ATTTGCTGAACAAATTGAACAAGGAGTCCAATTAATTGTAACCGTTGATAATGGTGTAGC
CGGACATGAAGCAATTAACTACGCTATGGCACAAGGAGTAGATGTAATCGTTACTGACCA
TCATGAATTGCCTGAACAATTACCAGAAGCCTATGCGATTGTCCACCCTAGACATCCACA
AGGTGACTATCCTTTTGGAGATTTAGCTGGTGTTGGCGTGGCTTTCAAAGTCGCTACTGC
GTTACTTGGTGAATTGCCAATTGAGTTATTAGATTTGGTAGCAATTGGGACGATTGCTGA
CTTGGTTTCATTAACCGATGAAAATAGAACGTTTGTCAAAATGGGCCTTCAAATGATTCA
AACTGGTGATCGAATTGGTTTAGACGTTTTATTACAAGAAGCGGGTGTGAAAAAGGAAGC
TGTTTCAGAAGAATCAATTGGCTTTACCATTGGACCTCGTTTAAACGCATTAGGTCGATT
AGGGGAAGCCGCACCAGGTGTTGAATTGATGACTACATTTGATGAAGAACAAGCGCTGGA
AATCGCTAAATATATTGATCAACAAAACAATGAACGAAAAGACATTGTAACGACGATTGC
CAAAGAAGCCCTGGATTTAATCGACCCGAATGCGCCGGTCCATATTTTAGCGAAACAAGG
CTGGCATGAAGGCGTCTTAGGGATTGTCGCGGGCCGCATTATGCAAGAAACGGGGAAACC
AACCATTATTTTAGCAATAGATGAATCTGGTACGACTGCTAAAGGCTCTGGACGCAGCAT
TAGCGCATTGAATCTCTATGAGGCGTTGAACGAAGTGCGTGAGCAATTCACTCATTTTGG
TGGGCATCATATGGCAGCGGGAATGACTTTACCTGTTGAAAATATTCCTTTTGTTCAAGA
ACATTTGGCACACTTTATTGAAAAAAATCAAATTGATATGGCTAATGGACAAGAGTTGCT
CATTAGTGAGAGCTTAGCGGTTTCGCAGGCCACGACTACTTTTATTGATCAATTGCGTAT
TTTGGCGCCTTTTGGGACCGATAATACTGTTCCAACTTTTGTATTTAAGGAAATCACGCC
TACGCAAATTCGGCAAATTGGTGCAGATAATGCACATCTGAAATTTCAAATGAATCAAGA
AGGGGCACAATTGGATGCAATTGCTTTTCAAATGGGGCCTCAAGCGGATGAACTAGCACA
AGGAACCGCCGATGTGGCAGGCCAACTTTCCATCAATGAATGGAATGGTCGTAAGAAACC
ACAATTAATGGTGACTGATTTTGCTGTATTGGGAAGACAATTATTTGATTTTCGTGGCAA
AAATAATCAAACGAAACCAATTCCTTCAGAAGCAACAGCTTATCTTTTGTTTGATGAAAA
AAATCAAAAATTCATTTCAGATCCAACCGCTAATATTATTGTTTGGTCAAACCAAGAAGA
ATTGGTGGAAGCTGTTTCTCAAAATCAAATCGAACAACTGGTTTTTGTCGACTGTCCTGT
GGAAGCAATCACGGTTAAAGAAATTGTTGAAGCGACTGAGATACAACGTATATACATGAT
GTTTATTTCACCAGAAGAAGCTTATTTAAACGGTATGGCTTCACGTGAACAATTTGCAAC
ATTGTATAAATTTATTTTGCAGCAAAAAGAAGTAAATCTACGTTCCCAGCTATCGAAGGT
GGCAAATTACTTAAATATCCAAGAAAAATTATTAATTTTCATGATACAGGTGTTTTTTGA
CTTAGGATTTGTTACAATAGAAAGCGGTGTTTTAAACAGTATTGAGAAACCCGACAATCG
ACCATTGACTGAAAGTCAAGTGTACCAACAACGATTGAAAAAAATAAAAACAGAAGAATT
TCTACTTTACAGTGATTGTCAAACAATACAACAATGGCTGTGGAATGAGGAGGACAAATA
AAAATGGATTTAAGAGATTACATTGCAAGCATTCCAGATTATCCTGAGAAAGGGATCGTG
TTCCGTGACATTTCTCCATTAATGGCTAATGGGGATGCCTATCGTGAAGCAACGAAACAA
ATCGTGGATTACGCGAAAGAAAAAAGAATTGATATGGTTGTAGGACCGGAAGCTCGTGGC
TTTATTGTCGGCTGTCCAGTGGCTTATGAACTAGGGGTTGGCTTTGCTCCGGTTCGTAAA
AAAGGAAAACTTCCTCGTGAAACCATCGAAGTGACTTATGACTTAGAATATGGTTCAGAT
ACATTAACGTTGCACAAAGATGCCATCACACCAGGCCAACGTGTTTTGATTTGTGATGAC
TTGTTAGCAACTGGTGGTACAATTAAAGCAACCATCGAATTAGTCGAACAATTAGGTGGT
ATTGTGGTTGGTTGTGCGTTCCTAATTGAATTAATGGATTTACATGGCCGCGATAAAATT
GATGGCTACGATATTGTTACCTTAATGGAATACTAATCTAATTTAATTAGAAAGAGCGAA
GGATTTAATCCTTCGCTCTTTCTTTGACATATTTATAAAAACGGAGCGTAGCTTGGGGGG
AACACACCGTTTTATTATTTATTAAGGGAACTTACGATAAACGTATCTTGCTTGCTGTTG
TTTACGTGTACGTGTATAACGCTTCTCATCCCATGACATAAACCAAAGAATAAATAACGG
CGTCACGATCATAAAAGCAAGACGTAATCCTAATGTTCCCAAGAAAATACCTATAACCAA
TACAAAAAATAAAAATCCAACACGACGAATTGCTTCCATGTGTATCACCTCTTCATTTGA
TTCGAACGAGTGTTCGTATTGTTATTATACGAATGTATGTTCGTTTTGTAAAGTCTTTTC
TACTAATTTATGTTAAAATAATTCGAAAAGAAGAATAATCCTTTATAATAAAGAGATTTA
GGGCAATAAAAGAACACGATGCTTTGAGCATCGTGTTCTTATTGTGCTGTGATTACGTAT
AAAAGAGAACAGAAAAATACATGAGGATCGCTGCAAGCATGACGAACAAATGCCAAACCA
CATGCATAAACCGCACATTTTTCAATGAATAGAAGGCTGCACCTAATGTGTAAGACACAC
CCCCTGCGACCAATAACGCTGTTCCTGTAAACCCAAGAGATTCATATAACGGACGAGCAG
CTATGATACAGAGCCAACCTAAAACAATATAAATAATCGTTGAAATGTTTTTCACTGTTT
CTTGTTTATGCAACGTGAGGGATTTATAGACAATACCGACGATGGCGATTAACCAGACTA
AACTAAATAAGGTCCAACCTAACCAACCGCCAATACTAATTAAGCAAAACGGCGTATAGC
TGCCAGCAATCAATAAGAAAATAGAACTATGATCGAAGACCTGAAAGACCTTTTTGGCTC
TTGTAAAAATTAAACTATGAAATAACGTTGAAGATAAAAAAAGTAGAATCAACATGGAGC
CATAAATAGCATAAGATACCACGTGAATCGGTGAGCCTAAACGAGCTCCTTTAACAAGTA
AAATGACTAAGCCAGCAATACTTAAACCTGCGCCTATGCCATGTGTAACTGCATTCAAGA
CTTCGTTCACGATTAGGTATTTTTTTGAGAAATGCGTTTTTTCCAATAAATTCACTTCCT
TTATTTTAATTTGATGAAAAATTCGGCAGTGTCTGTTATACTATAACTAGATAATTAACC
GTTTAATGGTATTCTACCATGAAAACAGGTTCCTTTTAAAGAAAGAGTGATAAATTTATG
ACAAACGTTAAAATCGTAACGGATTCTTCATGTACGATGGAAAAAAGTCTTAGAGATGAA
TTAAATATCCATATGATGCCTTTATCAATTATGGTTGATGGCGTTGTTTATCCAGATGAT
GATCATTTGCCAGGCGAAAAATTTATGGACATGATGGCTAATGCGAAGGCCTTACCCAAA
ACGAGTCAACCACCAATTGGTGAATTTGTAGAATTATATGATCGCTTAGGTGAAGATGGC
AGTGAAGTAATTTCGATTCACATGACAAAAGGCTTAAGTGGAACGGTTGAAGCGGCCCGT
CAAGCTAGCAACTTATCATCAAGTAAAGTAACGGTGATTGATAGCGATTTTACAGACCAA
GGTTTGTCTTTCCAAGTCATTCAAGCAGCAAAATTGGCACAAGCGGGAGCGGGTGTTCCA
GAAATTTTAGCTGAAATTGAACGCGTCAAACAAAATACTAAATTATACATTGGCATTTCA
ACATTGGATAATTTGGTTAAAGGTGGACGAATCAGCCGTACAACAGGATTATTATCAAAC
ATTTTTAATATGAAAGTTGTCATGGACTTTGAAAATACGGAATTGATTCCTGTAGCGAAA
GGCCGAGGCGTTAAAACGTTTAATAAATGGTTTGACGAATTGAAATCAGAATTAAGTAAG
ATTCCAAATGTTCGACAAATTGGCATTTCTCATGCGGATGGGCTAGAACTAGCAAATGGA
TTCAAAGAAGGATTACAAGCAATCTTTAAAGACATGGATATTCCCGTATTACATACGAAT
CCAGTCATTGCAACACATACAGGAAAAAATGCCTTTGCTATTATGTACTATACAGACTAA
GAAATAACGAGGTTGGGTCTCACTCTTAAACGAGTAGACGCAACCTCTTTCTAACAAGAA
AAGGAAAATTTCTTGTTGGTTTATTTAAAAGGAAGTGACGAAGATGAAAAAACAAACACA
GCATATTTTGCTGACCGTCTTAACACCTATCCTCATTGCGCTAGGTGTTTTTACATTGTT
AAGTGTGGCCATCCCCAAAGCAAAGCCACTATTAAAGCAAGAGAAAGTGGCCACAACTGC
TCAAAAAAATCAAAAAGAAGTCATTCATTATACAGCTATCGGTGATTCTTTAACTGAAGG
AATTGGCGATTTGACGAATAGTGGAGGTTTTGTTCCTATTGTGGCAGATGATTTAAAAGA
ACACTACAACTTGAACGGTGTTCAAACAGACAATTTTGGGAAAAATGGGGATCGTAGTGA
TCAAATTTTAAAACGAATCAAAGAGAAACCTGAAATTCAAAAGGGCCTTGCCTCTGCGGA
CGTGATTACGCTAACGGTTGGTGGAAATGACTTAATGAAAGTAATTAGTAGTAATATTTT
CGACTTGAAAGTCAGCTCGTTCAATCGTCCACAAAAAGCCTATCAACGCCGAGTAAGACG
ACTACTTGAAGAAATCCGAGAGTACAACGAGAAGGCCCCTATTTATGTCTTAGGAATTTA
CAATCCCTTCTACTTAAACTTTTCCGAAATTACAGAAATGCAAGAAATCGTTGATAATTG
GAATCAAGCAACCGAAGAAATGGTTCAAGAGCAAAAACGAGCCTATTTCATTCCTATCAA
TGATTTACTCTATAAAGGTCGTGGCGATGAAGTTGGCGTAACTGGTGGTGACTCAGAAAC
TACAGGAAGTAGTGCTAGCAAAGAGGATTTAAACAATTTGTTATATGAAGAAGATCGCTT
CCATCCGAATAATCTTGGCTACCAAATTATGGCCGGAGCTGTCCGGGATGAAATGGTCAA
GACAGAGAAAGAATGGATAACCAAATCAGAAGGTAGTGAATAAAATGAATGAAGAAAAGC
CAAAAACAAGTAAATCAATTAAAAAGACACAACCAACCAATCTTAAACGAAATCCCTGGA
AAATCGCTTTTCTTGTTCTAGTGGGTTTAATCATTGGTAGTGTAGCTTTCGTGACATTTC
GAGCAACACAAGTTCGCGAACCAGATTTAAAGAAAATACCAGCAATTGTTGAAAAAGAAG
GCGAGCCAGTCGTCACCATTCAGTCAAAAAAACAACAAGTGAACAAACTGATTGACTTTT
ATTTAGCCGACTTTCAAAAAGGTTCGGAGATCAAATATAAATTTTATTTAGAAAATGATG
CTTTATTAAATGGAACATTTCAGGTGTTAGGGCATGACATTCCTTTTTACTTATATTTTG
ATCCTTACGTGATGGCGAATGGTAATGTACAATTAAAAGCAAAAAGTTTATCTATAGGAA
CGTTAGGCTTGCCAATTAAAGAAGTATTGAAATTTGCTAAACGTTCTTACAAACTACCTA
AATGGGTTGAAATCAATCCAGATGATCAAACTGTTTTATTACGTTTAGATCAGTTTAGAA
TGCAAAATGGTCTATTTGTTCGAGCAGAAAAGATTAATTTAGTTGACGATGACATTCGTA
TGAATATATACTTGCCAAAAGAGAAATAAAAAAGGAGTGTTAGAGATGGAAGAAAAAGCA
ATTTTTGCAGGCGGCTGTTTCTGGTGTATGGTGCAGCCTTTTGATACACAACCAGGGATT
ATCTCAGTTGTTTCGGGTTATACAGGTGGGCACGTGCCTAATCCAACATATGAACAGGTT
CTAACACACACAACAGGCCATACGGAAGCAGTAGAAATCACTTTTGATCCAGCGATTATT
TCTTACGAACAATTAGTGGATATTTATTGGCAACAAACGGATCCTACTGATGCTTTCGGC
CAGTTTCAAGACCGCGGCGATAATTATCGGCCAGTTATTTTTTATCGTTCTCAAGAACAA
AAAGAAATTGCTGAGAAAAGTAAAGAACGTCTAGCTAATAGCGGCCGTTTTACAGAACCA
ATTGTTACCACCATCGAACCAGCAGCACCATTTTATCCTGCTGAAGAATACCATCAAGAC
TTTTATAAAAAAGACGCTTTGCGTTATGGATTGTCCCATCAACGTAGAAGTGAATTTATT
GAAGAAAAATGGAGTGATTAATTTACATGAGACGAAGCTTTTACCATTACTTAATGACAT
TAAAAGGTCCGGCTAAAGATTCTGAAACTGATTTTGCCAATGAAGCGGCCAAAGATATTC
AGTTTCCAAAACAAACCGAGGATTATCATGAACTTTCTTCTTATTTAGAAATGAATGCTG
ACTATTTAAGCAACATGGACATCTTTGATGAGTTATGGGAAAAGTACCTTGAAAACAATA
AATAAATCCAGAGGAAAAGCAAACAAAGCTTTTCCTCTTTTTTCATTCATGTTATAGTAA
ACAAAAGTAGTGACGAATTTGTTAGAAATGAGATGAAATCTATGAAGAACAAACGAACTG
TTCCTTTTTATCAATATATTATTTCGCTCCTCTGTGTCGCATTTTTAGCTGGAGGAAGTA
GTTATATTTATTTTGATCATCGTGTTAAAAAGATGAGTCAAGAAGGGGCAATTACCAATG
CTGATTTAAGCAAAGTGCAGGATTTATATAATGAAATTAGTACCAATTATGTAGGTGAAG
TAGATAAAAATGAATTAGTTGAAGGCGCCTTAAAAGGCATGTCTGAAGCCATTGGAGACC
CATACTCAACTTATCTAAATGAATCTGCTGCCAATGATTTAAACGAAAGCTTATCTGGTG
ATTTTGAAGGAATTGGTGCCACTATGACAATGAAAGATGGCGAACCAGTTGTAGCAGAGG
CCCCTGTAGCAGATTCCCCAGCTGAAAAAGCGGGAATCAAAGAAGGCGATATTATTGAAA
AGGTTGATGGTACAGCTACAAAAGGGATGAAACTAGCAGAAGTCGTCTCAAAAGTCCGAG
GTAAAAAAGGAACTTCCGTTGAATTGACTATCCAAAGAGAGGGAGAAACTAAAAATATCT
CAATCAAACGTGGGAAAATTCCCGTTAAAACAGTGACTGGTGAGTTAGACAAAAATGATG
CACAAATTGGCTCGATTAAAATTACGTCCTTTGGTAAAAAAACATATCAAGAATTGAAAG
AAACAATCACGAATTTACGTGACAAAGGAGCTAAATCCTTTGTAATTGATGTACGCCAAA
ATCCTGGTGGACTGCTAGATCAAGCAGAGCGAATGGCCAGTATGTTTTTAAAAAATGGCG
AAACAATTGTTCAATTTGAAGACAAAAAAGGACGTACGATGAAAGAAGTTGCTTCCAAAG
AATTAGACGGCGGCTTTAAAGTAAAAGAACCTGTTGCAGTTATCATTGATGGCAATAGTG
CCAGTGCATCCGAAATTTTTGCTGCAGCACTGCATGAATCTGCGAATGTCCCATTAATTG
GAACGAAAACATTTGGCAAAGGAACGGTCCAAACGGTGAAAGATTTAAATGACCAAACCG
AAATAAAATTGACTGTTTTAAAATGGTTAACACCAAAAGGCGAATGGATCAACGAAAAAG
GAATTGAACCAACCATCAAAGCTGATTACCCCGAGTATGCCTATTTAAAATTGATTCCTC
GCGATAAAACGCTAAAAGAAGGAGATCAATCTGAAGATATTCAGAACTTAAATGCTATTT
TAGCTGTATTAGCGTATCCTGTTGATGAAAACAATGCAAACTACACCGCAGAAACAAAAG
CAGCGGTTAGCGATCTTCAACAGAAAAATGGCTTGCCTGTAACTGGAGAAATCGACAATG
AAACAGCCACAAAAATTGAAGCCACTTTAGGTAAATTAATTCTTGAAAATGACGCTGCTT
ACGATACAGCAGTCAAAGAAATTCAAAAAAACTAGAAAAAGGTGGCACGAAGTTGAAGAA
GAAACGTGATTATGTTGGGTATTTAATGTACTTTCTGAAAATTTTAGTACCAGCAATCGT
AGCCGTTTTTATTTTAAGAGGATTTTTCCTGATTCCTGTTCGGGTGGATGGCCATTCTAT
GCAAAAAACCTTGAATCAAGGAGATATGATTGTGATGGAAAAATTCTCCGCCATTAAACG
GTTTGATGTGGTGGTCTTTAAAACAGATACAGGATCGATTCTGATTAAACGTGTGATTGG
TTTACCAGGAGAAGCTGTGCGTTACGAAAACGATCAATTATATGTCAATAATCAGCCAAT
CGCTGAACCGTATTTAACTAAAAACAGAAAAAAAGATCATGAAACGATGCCTTACACTAC
GAATTTTGATTCAAAAGAATTGTTAATGCAAGAAAAATTACCTAAAGATAGCTATTTTGT
GCTTGGTGATAATCGCCGTATGTCCAAAGACAGCCGTTCTTTTGGTGCAATACATGCAGA
TCAAATCTTAGGGAAAGCACAATTTGTTTATTACCCACTCACTCATATGAAGATCATTCC
TAAATAAGTAAGACCACTAGTTCGTTTATTTAAATAACGACTAGTGGTCTTTTCTAATCT
GAAAAATTGTTCTCTTAGCTGAAAAATGTTAAGGTTAAAGTAATGATAGATGTAGGAGGT
CATGCAAATGATTAGAAAAACAATTTTAGCAAGTTCTATCTTAGGCGTTGGGTTGCTAAT
TGGTGCATGTGGGAATCAAACCCAAACTCAAATGAATTCAACTAATACCAGTGAATCATC
ACAGCCTAAAGTAACCGAATCAAGTCGCAAGTCATCTGAAAGTGCGTCTAATAACGAAGG
TGTATCAAGCGATTCTAGTAAATCCACAAGTTCCACTACAGAATCAGAAATCTTAAAAGG
TCTGGCGGAAGAAAAAACGCTAAAAGAAAAAATCCCGTCCTTAAATCAAACAACGATTAA
GAAAGTCACTGATAATGAGTATAAACGCATTCTTGTGATGGAAGAAAAGGCTACAGGAAC
GACCTATAAAAGTATTTTGATAAAAAAACAAAATCGCTTAAAAATTGTCAACGAAACAAC
CGATGAATTGTTATACAATGGAACCCTATAAGAACGAAACCATTCAATAAACTCAAAAGT
ATAGCCATTGTTTTCAAAGAAAAATTTCTTTGGAAACAATGGTTTTTTTATTGACAAAAG
AATTTCTAGGATATATAGTTAGTTACATAAGTAGTTAACCGTTTAAGCGAGGTGTAAAAA
TGGAATTTAATTTTTCGGGGGAAAAGCCTTTATTTCAGCAAGTAGCCGATCAGATTGCCG
AAGGAATTTTTAATGGCGCTTACTTAGAAGGCGAACAAATTCCCTCAACCACAGAAATAT
CAAAAAGTTATCAAATCAATCCAGCCACCGTTTTAAAAGGAATGAATTTATTAGTAGAAC
GACAGTTGATTGAAAAGAAACGGGGGATTGGCATGTTTGTTTTACCAGGCGCTCAAGAGA
GAGTAAGAAGTGCACGGAAAGAAGAATTTTTAAATAAAGAAGTCTTAGAAGTTGTCGCAG
AAGCTAAAAAATTAGGGATTACAGCTGAACAATTAAAACAACTAATTGAAAGAGGGTATG
ACGCATGAGTTTGCGGGTGGAATCAGTAAGTAAAAAATATCATCAAAAACAAGCACTAGA
TAATATTTCAATTACTTTTGAAAAAGAAACGATTTATGGGCTCTTAGGCAGAAACGGGGC
TGGTAAAAGTACGTTATTAAATATCATAAATAATCGAAGTTTTGCCACTTCAGGTTCCGT
TAAATTGGCGGGAGAAACAGTGACCGATAATGAGGCTGCTTTGACTCATATTTACTTAAT
GAGTGAAGATAATTTGTTTCCTCCTCAGTTAAAAATTAAAGATATTTTTAAAACGACTGA
AGGTTTTTATGGATCCTTTGACTGGTCTTTAGCCGAACAAATGTTAAGCGATTTTGATTT
AGATGGTAAAAAGACATTCAAAAAATTATCAACTGGTTATCGGAGTATTGCTAAACTAAT
AGTGGCGCTATCCGTCCCCTGTGAGTATATTTTTTTAGATGAGCCAGTCTTAGGTTTAGA
CGCCAATCATCGGGAATTATTTTATACTTATTTAATTGAGACATACCAAGAACGTCCCCG
TACGTTTGTGATTTCTACCCATTTGATTGAAGAAATTGCGAATTTATTAGAAGATATTAT
CATCATTGATCAAGGAAAATTGATTCGCGCAGAATCTATTGAAACAATTTTGAAAAACGG
TCGCATTGTTTCTGGGCCGAAAGAACAAGTAGAGCGCTATACTCAGTCATTGGAAATCTT
AGGCATGGACACTTTAGGTGGAGCAGTTACGGCTTACGTGTACGGCGACTTGCCGACTGA
AAAAGCAGAGGTTCAAATTGCGCCGCTAAATTTACAAACATATTTTGTACAATTAACCAA
TAGAAAGAAGGAAAAGTAAAATGAAATTTAAAACAGCTTTGCGGTATCGTGTTATTTATC
AAGTCCGTTCCTTAGCAATTTATTTTGGCTTTTATGCTTTGTTCGGCATTCTTTTTCCTC
TTATTGGGTTGCTCTTTTCTAACGACGTGAACACTGTCAGCTCTGATGCAGTAATTCCTT
GTCTGGTTTTTATGGGGATACTATCATTTTTGGGGATGAACACAGATTTTAAACTGTTTA
TTCAAAACGGGCTTTCCCGCTGGACAATTTTTTTGGTGAATTTTGTAAGTAATGCTATTT
TATCTTTGGTTGGATCCTTGGCTGTACTTGTACTGATTAAAGTATTTAGCGGCAATTTCA
TTTCTCATTTTCAATTATCAATGAAATTAATTGATGTCTATGCACAAGGAAACTTTTTCA
TGTCGTGGTTGCTCTTTTTTATCTTACTAATGCTTAGTGGCTCACTTGGCTTGTTAGCAG
GTGTCTTTAATGATCGGATAGATGGCGTAAAAAAACTCATTGTTTTATTGCTGTTATTAA
TGATTCCTATTTTACTGGGCACGATTGCACAATTAGGGGGGGCACCAATGCGCCTGAGAA
TGCTCCACATCTTGCAAACAATGGTTGGTTATCAATCCACTGGTTTTACTGTCCTACCAC
TTCTTCTGACAATCAGTTGCTTTGTTGGTATTAATCTTGGCTTGGCCTATTTATTGAATA
AACATCGTGAAATTAAACGCGTAAATGCATAACTAATTAATAAGAACATGTTCAATGAGG
TGAATTTGGAACATGTTCTTATTGTTTTAATTGAGAGATACATCGGAAGTACCATGACAA
AGGAAAGGGCTTCCGTCAAAATAGAAAGAGAAGAAAGGAGTATGAAAAGAGTAAAAAACT
TTGTAAATAAGTAAACGACAAAGAATGAAAAATGGAGGGGTAACATGGCGGTAATTGAAG
CAAAAAATATCAAAAAAAGTTATGGAAAGAACGAAACAAAATTTGACGCGTTAAAAGGTG
TTGATTTAAAAGTTGAAAAAGGTGAATCTGTGGCCATAATTGGTAAAAGTGGCTCTGGGA
AATCAACATTTATGCACATTTTGGCATTGTTAGATCAACCAACTTCAGGAGATATTTATT
TAAATGGTAAAAATGTTACTAGTATTAGAAAGAAAGTGCTGAATAAAACGAGAAATGAAG
AATTTGGTTTTGTTTTTCAACAATTCTTTATGAATGCCAAGGATACAGTTTTAAATAATG
TTCTTTTACCATTAAAAATTGGTGGGATTTCCGGTAGCAAGAGGAAAAAGATGGCTTTAG
ATGCGTTAAAAGCAGTCGGTTTGGAAGATAAAGTTCAAAATAAAGCGAATAATTTATCTG
GTGGCCAAAAACAACGGGTATGTATAGCGCGTGCTTTAGTTAATAATCCGCAAATTATTT
TTGCAGATGAACCTACAGGGAATTTAGATTCTGCCACTGGGAAGAAAATTGAAGAATTGT
TATTTGATTTAAATAAAAATAAAGGAATTACCTTAATTATTGTGACACATGATCCAGACT
TAGCAGCACGTTGTGATCGGCAAGTTCATGTTCGAGACGGCTTGATTGTAGGAGGAGATG
AGTAAATGAAATTTAGAGATATTTTAAAATCAGCTAGTACCAATTTAATGCGTAATAAAG
GTCGAACCGTATTGACCATTATTGCAATCTTTATTGGAGCATTTACCATAGCTTTAACTA
CAGGAGTCAATATTGGTGTAAATGATTATATTGACAAACAAGTCGGCAGTGTCGGTGGTG
CAAATCAGTTATTTATTCAGCCAAAAATGGAGATGAATGTTGGTAACGGAACAGAACCAA
GTAAATATAATCCAGAGAAAAAAACCAGTACGATTCAACAACAAAGTATGCTTGCTGAAA
AAGATATTGAGAAGATTAAAAAAATCTCGGATGTTACATCAGTGGAACCAATGAAATCCG
TTGCTATCGATTATATAAAAGGAGCAGATAAGCATAAATATGTATTTTCAGCAACTTCTG
CGCTAGATGAGATGACCATTGATTTAGCGGCTGGCCGTAAAGTTTCGCAAACGAGCCAGG
ACTTCGAAATTAATTTGTCACCAGAATATGTAAAAGCGCTCGGCTATACATCTAGTAAAG
CTGCCGTGGGGGAAACAGTTCAATTAGGTATCTCAAGTTCCTTGAAAGGACAAGAGCAAG
TTATTGAAGCAAAAATTGTTGGCGTTAGAAATGCCAGTGTCATTCAAAATGGGCTCTCGC
TGATGAATAAAGCATTGATTGATAAAGTTGTCTCAATCAATCAAGCAGATCTTCCAGAAC
ATTTAAAAAATCAATACGCGATGATTATTGCTGAAGTTAAAAAAGACAGCACGCCAGAGC
AGATTAAGGACATCAAAAAAGATTTAGACAAAGCTGGCTATTTAGCGACTACTGTCGAAG
ATGAAATTGGCATGATTCGTAATATAATCAATGCAATCACTGGTGTCTTAACCATGTTTG
GTGCAATTGCCTTGTTAGCTGCAAGCTTTGGCATTATTAACACGCTGTATATGTCTGTCC
AAGAAAGAACGCGAGAAATTGGTTTAATGAAAGCCATGGGTCTTAGCAATGGGAAAGTCT
TTACAATTTTTAGTGTTGAGGCGGCTTTAATTGGCTTTTTTGGCTCAATATTAGGCATTT
TAGGAGCTGTTGGGGTTGGAAATTTAGTTAATCGTTTGGCAACGGATTCTTTTTTAAAGG
CTTTAACAGGATTTAAATTAATTCAATTTTCATTGCCATCTTCACTAACGATTATCTTAG
TTATTATGTTTATTGCTTTTTTAGCAGGAACTTTACCAGCTCGAAGAGCAGCAAAATTAG
ATCCAATTGAATCTTTACGTTATGAATAATAGACTAAAAACAGCTACTTTCTCTCAATTT
AACTAAAGCATATTCTTATATAAAAAGAAGGCAATAGGCGTATACTAAAAGTGTGAAAAA
TGAAACAAATGAGAGGAAGTTGGTTTATGAAAGCTGTTGTGATTAATCAGTACGGAAGTA
AAGAGGTACTTGAAGAAGCAGAAGTAACACTGCCAGAATTATCGGAACATCAAGTGTTGG
TAAAAGAATACGCGACATCAATTAATCCGATTGATTGGAAATTGCGTGAAGGATATTTAA
AACAGATGTTTGATTGGTCCTTTCCGATTATTCTTGGTTGGGATGTCGCTGGTGTGATTA
CAGAGGTGGGGAGTCAAGTAACGGATTGGCAAGTTGGCGATAAAGTTTTTTCTCGTCCTG
AAACTACTCGTTTTGGTACCTATGCAGAAGTAACGATTGTGGATGATCATTTATTAGCAA
AAATCCCTGAAACAATTAGCTTTGAAGAAGCGGCTGCCGTTCCGTTGGCTGGTTTAACCG
CTTGGCAAGCATTGTTTGATCATGGTCACCTTAAAGAAGGAGAAATTGTTTTAATTCATG
CGGGTGCAGGTGGGGTCGGTACTTATGCGATTCAACTAGCAAAAGAAGCGGGCGCACATG
TCATCACGACCGCTAGCGCAAAAAATCATACCTTACTGAAAAAAATTGGTGCAGATGAAG
TGATTGATTATCATACAACGAATTTTGCAGAGGTATTAACTGATGTTGATTTAGTCTTTG
ATACAATGGGTGGTGAGGTTCAAAAAAATAGTTTTGCCGTCTTAAAACCAAACACCGGTC
GTCTTGTTTCAATTGTGGGAATTGAAGATAAACAATTGGCAGCCGAAAAAAATATTTCTG
CTGAAAGTATTTGGCTTCAACCAAATGGAGAACAATTACAAAAAATTGCTGATTTGATGG
CAGCTGGAAAAGTTAAATCAATTATTGGTGAAGTTTTCCCTTTTTCTAGACAAGGGATTT
ATGATGCACATGCACTCAGTGAAACGCACCATGCAGTTGGTAAAATAGTTGTTCAAATGG
CAGAATAAAAAGAAGCTCAGACAGTGAATTATCTTAAAATAGAAAAAGTGGGTCCTAAGT
CGAAATGACTTAGGACCCACTTTTTTGTTAAGAGGACAGATGTGCCAACCAAGTTTGTGT
TTCCTTAATTTCTTGATAAGTTAATTGATGACTTTGTGTCCAAACCTCTTGTACGGTTGC
TCCATGATTCTGAAATAGTTGAATCACACGCATACTCTCAGGAAGTGGGACAATCGGGTC
ATGCTCTCCTAGAGATAATAAAACAGAAGTGTCGGTCAAGTCTGGTTGATTGGTCAATTC
AACAGGAAACATGGGATGATAGAGGACAGCTTGATGGTAGCTGTCGGGATGAGTAAGCAA
TAATTGAATAGCGATATTGGCCCCATTTGAATAGCCAATAAAAATAATTTTATCCAATGA
AAATTGATGCTCGTTAGCGGCTTGTTGAATAAACTTATGAAGCGCCTCGCCGCGTTTTTC
TAGATCTTCTAAGTCATAATGACCTTCCGCTAGGCGCTTAAAATAACGATTCATTCCATT
TTCTGAAACATCACCACGAATACTTAGCACAGTAGCTTGTTTATTTAGTTCTTGGGCAAT
TGGTAGGAGAGATGTTTCATCACCACCTGTACCGTGAAGTAGCACAAAGACAGGTGCTTC
AGGATGTCCTTTTTTAAAAATTGAATGCATGTTTTTTCCTCCTTAGGCTCGTTTTGTATT
GAAAGGCTTGATCACACTCTCAATATATTCACGACGGTTTTCTAAAAATGGCGCAAGAGA
TAACTTTTCTCCTAATGTTTCGTAAGGTTCATCCCCCATAAATCCTGGTTCATCGGTGGC
TAATTCGACTAAAATATGCCCAATGCGAACATACAATGATTCAAAATAATAACGATCGAC
ATAGCCAGAGTTTTGTAAGCCTAAATGATCAAAGAGCGCTTGCCAAGTCCCAAGTGATTT
ACGATCCGCTAGGCGGAATGCAACGTGATGTACTTCACCATATCCTTGTTGCGCTTGTGA
GCTAGTATCATCGTCTACCAAAACGACTTGGGCACCATTGCCACCTTGTCCAACTTCTAG
TAAATAGCGATTGCCTTCTTGTGCCACTACGTGAAAGCCTAGAATTTCTTCAAAGACTTC
TTTGAATTCATGAAAATAGGAAATAGCTATTTCGACAGGTCCTAAGCCATAAATCGCAAA
TTCTGTTGGAACAGGTCCTTTTTTCCAAGGGGTGCCCGCTGCAACGCCCTGATTTAATTC
ATCAGAGATTAATTGATACGCTTGATCATCAAAATCCCAAAAGCGAAGGACTTTTTTCCC
GAATTCTTCAGAAATGCCTGTGTGTTTGACAGCAAATTCATTGAAGCGATTTTCATAATA
AGTCAAAGCTGCATCTGAAGGAACCCGGAACCCTGTTCTTGAAATTGTATTGGTTCCTTT
TAATCCTTTAGGGTTATTGGGAAAATCGAAAAAGGTCATGGTTGTACCTGGTGTACCCAA
ATCATCAGCAAAATAGGTATGGTAAGTATAGATATCATCTTGATTCACTGTTTTTTTGAC
TAAACGCATCCCTAAAACATCTGTAAAGAAGTGATAGTTTTTTTCTGCATCACTTGTCAT
AGCTGTAACGTGGTGGATTCCTAATAATTGATCTTCTTTTTTCATCATTATTTCCTCATT
TCGTTTCATTTGTTATTTTTCGTAAAGTTTTTTGAAGAAGTGTTAATTCTTCGGAAGAGA
GTTGTTCAAATGCTTCTGCAATTCGCTTTGCATGCGTCGGGAAAATTTCTTCAATTAATG
TTTTTCCAGCTTCTGTTAATTCAACGTAAGTAATGCGTCGGTCTTTTTCACTGGGGGTGC
GCGTTACATAGCCTTTTTTATGTAATTGGTCAATAACATAAGTGGTGCTACTGCTAGCGA
TTAAAATTTTCTCCTTAATTTTTTGGATGGTCTGAGGACCTTTATGGAGTAACAGCTCTA
ATACTGAAAATTCTGTAATGTTTAAGTCATAACAAGTGACATCTTGCTTGGCAAGTTGCT
CTAGTCGATGGCTGGTTCTTAATAAACCGATATAGGCTTTTAAAGCTTCTTGCTGTTGGT
TCATTGTTTCACCTCTTTTTATTTCGAATTCGAGATAAATATAACTTACTTTTGGTAAGT
AATCAATTAATATGCTTAAAAAGACAGCCAGCAAAAAATGTGAATTTTTGCTGGCTGTCT
TTTTTGTTTATTTTAGAAGATTGTTGGAACTAAGCCGCCATCGATTCTTAAGGCTTCTCC
TGAGAAAGAAGAAGAATCTGGGCTGGCCACAAAGGTAACAAAACGACCAATTTCTTCTGG
TCGAATGAGCCGTTGGATTTGTGAACGAGAACGATGATTTTTCATGAAATCTTTTTCCCA
ATCCTCTTTGGGAATGTCTGAATCAGCGTACATATCTTCCAACATTTTTTCTACACCTTC
GGTAAGGGTTGAGCCAGGCATAACCGTGTTAACGGTGACATGTGTGCCAACAGTTAAGTT
GGATAAACTTTTAGCTAAGGAAAGATTCATCGTTTTTGTCATGCTATATTGGGGCATTTC
GCCAGAAGGCATCACCGCTTCTTCGCTAGCGATGAAAATAATGCGACCAAAATCTTGTGC
AAGCATTTTAGGTAGATAAGCTTTTGCTAATGCATTGCCTGACAACACGTTCACAGTAAA
AAATTTTTCCCAAGTGGCGTCATCGATGTCCCAGTATTCCATTGGCTCAAAAATCCCCAT
ATTGTTCACTAAAATGTCGACTTTAGGGAATTTTTCAAGCAAAGTAGCTCGTTGACTTTC
AATGGAAATATCGGCAGTCCCTGCTTGAGGATGAGTGTCTGGAAACATTGTTTGTATTTC
TTTAACAACTTTAGTTACTTCGGCTTCATTGCGCCCATTGATAATGACATCGGTCCCTTC
ACGAGCCATTTCAATCGCAATTGCTTTGCCAATTCCTTTGGTTGAACCAGTAATTAATGC
TAATTTATTCGTTAAGTGTAAATCCATTTAAATCCCTCCAACGTTTGTCTATCTCTAGTG
TAGGTCTTTTTCTGGACTTTTAAAAGGAAAAAGTTTTTTCGGCCCTAGGGAAACAAGCCC
CAATAATTACTTAACAGCTAGATTTTCACTTTTTGGGCGTAAAACGAGTAATTATTGTCA
GTAAAAAAGCATCACTTTTTTGATAGAATAACTAGAGACGAAATTGGCTAAGACCAATTT
TGTAAAATTGTACATAAAAAAGAAGAGTGGGAATGCTATGAAGAAACAATATTACTGGAA
TATACCCGATAACTTACTAAACTCGTTAAAACAGCGGAAAAAGTTATACAACTTTTATAA
AAATGAACAAAATAAGGCAAGAGAATTAGTAGAAAATTGTCAGTCGGTTCTTTTTCCTGA
ATTAGTCGCTTCGCTGAATAAAATAGATGAACGGATTAAATTATTGATATTCTATCAAAA
TTTAGAAGATTGTGAGCTTTCAGAAGAAGAAATTATTACTGTGATTGAGCGAGAATATTT
TGTGACTTTTTATGAAACAATTGAAGAACCGACCACTGAAATTATTAGTAGTCATTCTAT
GTATTATTTATTGCAACAGCCGACTAAAGAAATGCTTTGGGATTTAGACTTTAGTAACAT
GTTAAAACAAGGTCAGTTAGTTGATTTAATGGATTACCAAAAATTGACCAAATGTTATCA
AAAGCTGCAGAATCAAGCTAAAAATTTGATTGAAAAATTAAATAAAGAAACATTTTACAC
ATTCTATAGTCAACTTTTATTGATTGATTGCCAATGCAAATTATTAATAGAAGAGGCGCT
TCTAAAAGAAGAATCATTGATGACGGTCGATGAATGCTTAACAGCCATTAAGCAAGAAAT
TCGAAAAATTCATTTTGAACAATTTAAATACCAACATTATTTATTTGAAGATTTATCTTT
GCGGTACCAAGTTTAACAAAAGTGACAAAAAGAATGGTTGAATCTAACAAGAATGTTCGT
TGTTTTCTGTTATATAAAAAGATATGATAGTTTCTGTAGAAAAAATAAAGGAGACGATTC
ATGAACGCAAATCGCTTAAAGTTATTGATGATGGGGTTAATGGTTCTTGACCATATTAGT
TATTTTGTTCCGCCAGAATGGGCACTGATTTTTCATGTAATTACTCGTTGTGTCGGTGTG
TTTTTTGGTTACATGGCTGTAGAAGGTTTCAACTATACACGGAATGTTTATCGTTACAAT
GGTCGTTTGTATATTTGGGCAGCAATCATGTTTGTTGGAAATACGCTTCTAAATCATTTA
GTGAATAATCCAGCTGTCGCTGTTCACAACAATATTTTCTTCACCTTAGCCCTTGGTGTC
AGTATGTTAATTGTGACAAAAGCGATGCTAGAGATGCCAAAAATCAGTTTAAAAATTGTT
TTATTGATTAGTATACTAGCAATTTTAGGAATAGGAGCAATGTTTGCTGAAGGTGGCATT
GTGATGTTACCTTTTATGTTGATTACGTATTTAGCCAGAAAGAGACTTGTCTTACGGAAC
TGTTTATATGGTGCATTAGCGCTCTTTTTCTTAGTTACAAGTTTTCAATGGTTGGGAGAT
TGGCCAACGACAATTGAAATGTTAGCTTATAATTCTGATTTTATGTTTATCACTGTGTTA
CCCTTTATATCGCTTTACAATGGTGAGAGAGGGAGCAAAGCACCATTTTTCAAATATTTA
TTTTACGGATTCTATCCGCTCCATTTATGGCTGATTGCATTGATAGCCAATTACGTTCAT
TAAACCTTTTTATATTAAAAGAATAAAAACAGCGACTCACAAAAATGTGAGTCGCTGTTT
TTTTAGATGGGTAAGATACTGATTCCTAAAAGAAGAGTGACAAGTAGAAAAACAAAAAGC
ACAATTCGCTTATCATGAACCAGTAAGGCAATGTATTCTCGGATTAGAGCAGTTGGTAAA
AAATATAAGGCAGTTGGCGCCCCGACACCTTCAGCTTTTAAGCCGACACGATGGGCATAC
ATAGCTCCTCGTAAGACATGATAGTTATTTGTTGAAAAAATAACAGAGGGTTGTTTAGAA
TCAGACGGCATCTTTTGCCAATCTGCCTGAATTATTGCTTTAGAAAACAACATATTTTCA
TAAGTGGTTGTGGATTGGTCCTCCATCAAAATTGCTTCTGCAGGAATATTTTGTGAAAGC
AAATATTTTTTCATTGCGAAAGCTTCGGCCACAGGTTCGTCAGGACCTTGACCACCGCTG
ACTACAAATTTAGCAGTGGGATTTTTTTCATAATATTCAATCCCTTTATCTAACCGACTC
TTCAAAAGTGGAGGTACTTCCTCGCTACGAATTCCCGAACCTAAAACAATGATATAATCA
ACCGCTTTTTTTAAAGGAATCATTTGGTACATCCATGAATACAAGACGTAAGCAGCAAAT
AGAAAGGTCAGCAAAAGATCCATTAACAATAGAAAAAGTAAGAACAGAAAAAGCACATAA
GGTATTTGCGCTGTGCCAACTGATAATAAATATAGAAAGGCTGGTAAAGCAATTAATAAG
TTCAGCCCTAAGCCCGCCGACAATTTAGCCGTGACACTTTTGCCTTCTTTCGTTTGCATC
GTACGTGAGTTAAAAATAAAGTAAAGGCAAATGCCGATAAACACAGCGGGAATTAATAGA
TAAGCAATGGCCAAGGTAATTAGGTCGCCATTCTTAAAATGTAAATAAATTTTGTCTAAT
CCGATAAATAGTAAGGTGACTAATGACAATAAGGTGCCGGAAGCCAGAGTGATACCGCCG
AGGATACTGCGGTTATTAATTTTTAATATACCAAATCCTAGTAGGGCGATAAACAAAAAG
AATAGTAGTAGTGCCATTTAATTCCTCCTAAAAATAAGTATCTAAAGTATAACATGCTTT
AGGATCTGACATAAATAAACAGCTGTGCCGAAGCATAAGTTTTCCTTTCATTCTTAGAAA
AGAAGTTTTTTCATGAAAAGTAAATTAGATAACAATTGTTTAGAGAAAGAAAAGCTTGAT
TTACTAAGCTTTTCCTTCTCTATAAAAAATATTAATGAGGACATAAAAATTAACAATTTG
TATGCGTTTACATACTAAGGTAGATTTAAAGTGTAAAGAAGAAAAAATGAGGTGAGAAAA
TGATCACTGTTTCAATTGCAGGAGGTTCACAACCAGAGATTTTACAGTTAGTTAAAAAAG
CACTAAAAGAAGCCGAGCAACCGTTGCAGTTTATTGTATTTGATACAAATGAAAATCTTG
ATACTGAAAATCTTTGGAAATATGTTCATTGCTCAGATGAGGCCGCGGTAGCACAGGAAG
CTGTCAGTTTAGTTGCAACCGGTCAAGCACAAATTTTATTGAAAGGAATTATTCAGACCC
ACACATTACTGAAAGAAATGTTGAAAAGTGAGCATCAATTAAAAAATAAACCGATTCTTT
CCCATGTAGCAATGGTGGAGCTGCCTGCGGGAAAAACCTTCTTGTTAACCGATTGTGCGA
TGAATATCGCCCCCACTCAAGCGACCCTCATTGAAATTGTTGAAAATGCTAAAGAAGTCG
CCCAAAAATTGGGACTGCATCACCCGAAAATTGCTTTGTTAAGCGCAGCGGAAAATTTCA
ATCCTAAAATGCCTTCGTCTGTTTTAGCAAAAGAAGTCACGGCACATTTTAATGATCAAC
AAGAGGCTACGGTTTTTGGGCCACTTTCGCTTGATTTAGCGACCTCTGAAGAAGCGGTTG
CGCATAAACGTTACAGCGGTCCTATCATGGGGGATGCAGATATTTTAGTGGTCCCAACTA
TTGATGTTGGAAATTGTTTATACAAATCATTAACCTTGTTTGGGCACGCCAAGGTGGGAG
GAACGATTGTTGGCACAAAAGTCCCAGTTGTTTTAACATCTAGAAGCGATTCGACAGAAA
GCAAATTCCATTCATTAAGATTTGCCATGAGACAAGTTTAAAAAAAGGAGCAGAAAACAA
TGGAAACAGTATTGGTTATTAATCCTGGCTCGACCTCCACGAAGTTAGCGCTTTTTGCTA
ATCATGATTGCTTGGCAGAAGAAACGCTTAGACATAGCGTCCAAGAATTGGCACCTTTTG
AAAATGTTGTCAGTCAAACATCATTTCGAAAACAAATGATCGCGGAATTTTTAGAAACAC
ATAACATCATACAATTAGCCGCTGTTGTAGGGCGTGGTGGTTTGCTTAAGCCTATTCCTG
GCGGTACGTATCTTGTCGACCAACAAATGCTAGAAGACTTGCGGACAGAACGCTTTAATA
CCCATGCTTCAAATTTAGGGGCGATTTTAGCTAATGAGTTTGCAGAAAAATATCACGTGC
CAGCCTTTATTGTCGATCCTGTTGTTGTAGATGAGCTACAGCCATTAGCCAGGATTTCTG
GATTAAAAGGCATTCAGCGGCGTAGCGTTGGTCACGCCTTAAATCAAAAAGCGGTCGCTC
GAAAAATCGCTGAGGATTTAGGGAAAACATATGAGCAAAGCAATTTTATCGTTGTTCATT
TAGGTGGGGGCATTAGCTTGGGGGCGCATCAAAAAGGCCGCATGGTGGATGTGGTAAATG
GGCTTGATGGTGAAGGTCCTTATACGCCAGAACGCAGTGGTGCCTTACCGCTCGTTGAAT
TTGCGCAATGGATACTTGAACAGGAGTTAACGATTAGCCAAGTGAAAAAGCTAATTGCGG
GGAATAGCGGTCTTAAATCATACCTAGGTGAAACAGATTTACGGCATATCCAAGCACAAA
TAGCTGCAGGTGATCAAACAGCAAATTACTATTTAAAAGGAATGTGTTACCAAATCGCAA
AAAGTATTGGCGAGATGGCCGTGGTTCTTGAAGGCACAATTGATGCAATTATTTTAACAG
GGGGCGCAGCCTATTCGCAAACCGTTGTTCAAGAAATTAGTCAAAAAGTCACTTGGATTG
CACCAATTAAGGTTTACCCAGGTGAAATGGAGATGGCTGCTTTATATGAAGGCGTCAATC
GAGTATTAACAGGGGAAGAACAAGCTTTAAATTATAGTGAAGCAAAAATTGAGCAGGAGT
GATCAAAATGGCGGAACAAACAGATTTACTGATTTTAGGTGGCGGAACAGGAGGCTATGT
AGCAGCAATTCGAGCTGCACAAAAAGGGCTAAACGTCACAATTGTTGAAAAATACAAATT
AGGTGGCACTTGTTTGCACAAAGGCTGTATCCCTACAAAAGCTTTATTAAGAAGCGCAGA
GGTTTTTGATACCTTAAAACAAGCGGCTTCTTTTGGGATTGAAACAGAGGCAGCGTCCAT
TGATTTTTCTAAAATACAACAACGGAAAGAAGGAATTATTGAGCAGTTACACAAAGGTGT
TGAAGGCTTATGCAAGAAAAATAAAATCAAAATTTTAGCAGGCGAAGGTGCGATTTTAGG
TCCCTCCATTTTTTCACCAGTCTCTGGCGCAGTGGCAGTTACGTTTAATGATCCAACACG
AGAAGAAGAAATTATCGTTCCTAAAAATGTCATTATTGCGACAGGCTCTAGTTCTAAAAC
GTTACCTAATTTGCCATTGGATGAAGAATTTATCTTATCTTCTGATGGGATGCTTGAATT
AGAAGAGCTACCAGAATCAATTGCAATTATTGGTGGTGGCGTTATTGGTGTCGAGTGGGC
TTCTTTATTAAATAGTTTAGGTGTCAACGTAACTATCATTGAATTTTTGGATCGTTTACT
TATAAATGAGAGTGCAACAATTTCTAAAGAATTAAAGAAACGTTTAGAGCAACGAGGAAT
TAACATTTTATTAGGAAGCAAAGTCCAAGAAGCGAAAGTTACTGGACAAAAGGTTCAAGT
AGAAGTTGCAGGACAAGAAACCCTCACCGTTGACAAAGTCATGGTAGCAATTGGACGTCA
GCCCAATATCAATAAGTTAGGGTTACAGAATACCTCAGTGAAATATACTGACAAAGGCAT
TGAAGTAAATGAATTTTATCAAACCACAGAAGGACATATTTATGCGATTGGTGATTGTAT
CGATACACTCCAACTAGCACATGTGGCTATGAAAGAAGGAGAGTTAGCTGTTCAGCATCT
TTTAGGCGAGACAGTTGAACCTTTAAATTATACAAACGTACCTCGAGGTGTTTATACAAA
TCCTGAAATAGCAAGTGTCGGCTATACTAGAGAAACTTTACCAGCAGAAAAAGAAGTAGT
AATTGGCACCTTTAATTTTAATGGTAATGGTAAATCACTTGTTTATGGAGAAACAGATGG
CTTTATAGAAGTAATTCGTGACAAGAAGACCGATGATTTATTAGGGGTTTCTATGATTGG
CCCACATGTCACGGATTTAATTGCCGAAGCAAGTACTGCCATGTATTTAGATGCCGCGCC
CATTGAAATTGGTGAAGCAATCCATGCGCATCCAACAATGACAGAAGTATTGCAAGAAGC
AGCCTTAGATACTTATGGCTTAGCGATTCACAAATAGAGAAAGGTTGATGAAAATGAAAG
CGCTTAAAAAATCAGGTTTATCAAAAGAAGAATTGATTCAGGCATATCGTGAAGTACTAA
GAGGACGTCGTTTAGACGAACGGTTGTGGCAATTAACAAGGATTGGTAAGACCTCTTTCA
ATATTTCTGGTCAAGGGGCAGAAGTTGCACAAGTAGCGATGGCGATGGCTTTTGATCCTC
AAAAAGATTATTTTTTACCGTATTATCGTGATATGACCGCGTGCTTGGTTTGGGGCATGA
CCTCCAAAGATATTTTAATGGGTTCTTTTGGAAAAGAAGCGGATCCTTCTTCCCATGGTC
GTCAAATGCCGAATCATTATGGTTCAAAAGAGCATAATATTGTTTCCTTCTCTTCAACAG
TAAGTACACAAATGCCATTAGCGACAGGTGTTGGTTATGCAGCGCAACTTCAAAAAGCTG
ATTTTGTTGCATTAACCACCACTGGGGAAGGCTCTGCCAATCAAGGAGAAGTCCAAGAAG
CTATGAACTTTGCAGGCGTAAAAAAATTACCAGTTATTTTTGTTGTTGAAAATAATGAAT
ATGCGATTTCTGTCCCAATTGAAGAACAGTATGCCAATAAACGAATGGCCGATCGCGCGA
AAGCTTATGGCTTTGAAGGTGTAACCGTTGATGGTAGTGATTTTACTGAAGTCTATCTAG
CATTTAAAGAAGCAGTAAAAGCGGCTCGCGGGAAAAAAGGACCAAAATTGATTGAATTAA
TGGTTTCGCGCTTGACGTCTCATTCCGCTGACGATGATCAATCTGTTTATCGTTCAAAAG
AAGAAATTGAAGAAATGAAAAAGAACGATGCAGTGAAGCTTTTTGAAAAACAATTATTAG
AAGAGGGCTATTTAACAGACGAAGACATTGCCAAAATTGATGAAGAAATTCGTGCAGAAA
TCAATCAAGCAACGGATGAAGCAGAAGCAATGCCAGATCCTGTACCGACATCAATTTTAG
AAGAAGTGTATGCAAAATAAGAGAAGAGGAGAAGAAATATAATGGCTGAGATGACTTATT
TAGAAGCAATTAACTTAGGAATTTCTGAAGAAATGGCTCGTGATGAAAAAGTAGTTATTT
TTGGAGAAGATGTCGGCGGCGACAAAGGCGGCGTGTTCGGTGTAACAAAGGGCTTGGCTG
CTAAATACGGTGACGAGCGTTGTTTTAATACACCGTTAACAGAAGGCTTAATTGGTGGTT
TAGCTGTCGGCTTAGGTTTAATGGGCTATCGCGCAATTGGTGAATTTCAATTTGCGGATT
ACATTTTGCCTGCAACCAATCAATTGTTATCAGAGGCTCGGACAATGCGCTATAGAACAA
AAGGCGATTGGACTGCGCCAATCGTTTATCGGACCCCTTATGGCGGCGGTGTTCGTGGTG
GGCTGTATCATTCTCAGTCTACAGAAAAAGTCTTTTGTGGACAACCAGGATTGAGAGTGG
TGACCCCTTCTAATCCTTATGATGCAAAAGGGATGATTAAAGCAGCGATTCGTTCCGATG
ATCCAGTCATTTTTTACGAACATAAGCGTTTATATCGTTTACTAAAAGATGAAGTGCCTG
CAGATGATTATATCGTACCAATTGACAAAGCCAATGTCGTTAGAACGGGTAGTGATTTAA
CCGTGATTAGTTACGGCATGACCTTGCAATTAGCTTTAGCTGCGGCGGAAAAACTAGCCG
CTGAAGGAATTGATGCCGAAATCGTCGATGTTCGCTCATTATATCCTTTAGATCGCGAAA
CATTAGTGGCTGCAGCTAAGAAAACAGGGAAGGTCTTACTCGTAACAGAAGACAATAAAG
AAGGCAGCGTGATGAGTGAAATTGCGGCAATGATTTCAGAAGATGCTCTCTTTGATTTAG
ATGCACCGATTCAACGACTTGCAGGACCTGATTGTCCAAGCATGCCTTATGCATTACCTT
TAGAAAGAGAATTTTTAATCAATGAAGAGCAAGTATTAGCAGCAATGAAAGAATTAGCAG
AATTTTAATTGAAGCAAGGAGGAAAAAATAAATGGCCACAAAAGAAATCAAAATGCCTCA
TCTAGGCGAAAGTGTCACAGAGGCAGCCATTGTCCAATGGTTAGTTAAACCAGGAGATTC
AGTGAAACGCTATGATCCCTTAATGGAAGTCGTTTCTGATAAAGTCACCACGGAAGTCCC
ATCAGATTTTGATGGTGTAGTAAAAGAATTTCTGATTTCTCTAGATACAGATGTGCCCAT
CGGAACAGCGGTGATGACGTTAGAGACAGAAGAAACAACAGAAGAAACAGAAGTAGCTAC
TTTAGCACCAGTGAAAGAAGCAAGTGCGGAACAAGCGCAAGAACATGAAACGGCTGAAAC
AACAAGCACTGCGACGTCCCATCAAAAAAATAATGGTCGTTATTCCCCAGCAGTCCTTAA
AATTGCCCAAGAAAAAAAGATTGATTTAACACAAGTTACAGGGACAGGTCGTGATGGTCG
AATTACTAGAAAAGATGTTACAAACTTTACACCAACACAGGCAAGAACACCTGAGAAAAC
AGTGAGTCCAGGAACTAGCCCTTCAATTTCAGAGGAGCCAGTTGCTTCGCAAAATGAAAG
CGCCGCAACAGCTAGTCCAACTGAAACAAGCACAGATAAAATTGTCTCTGCAGATCCTGT
ACGTAAAGCAATTGCTAAAAAAATGGTCCAAAGCGTCAACGAAATCCCTCACGCTTGGTT
AATGGTGGAAGCGGATGTGACCAACTTAGTCCAACTTAGAAATTCATTAAAAGATGAATT
TAAACAACAAGAGGGCCTATCTCTAAGCTTCTTCCCATTTTTTGCCAAAGCAGTCATTCA
AGCGTTAAAGAAAAATCCAAAAATCAATACATCTTGGGATGATGGCTCAATTATTTATCA
TAAAGATGTTAATTTATCCATAGCTGTAACGACAGACGAGCATCTTTATGTGCCAGTGAT
TCAACAAGCGGATAACTATTCGATTGCAGGGCTAGCCAAAGAAATCAATCGCTTGGCACA
AGAAGTCCGACAAGGAACGCTAGCAAGCAAAGAAATGCAAGGAGGGACCTTTACTCTTAA
TAATACTGGAACACTAGGTTCCGTCCAATCGATGGGAATTATTAACCATCCACAAGCTGC
GATATTACAAGTAGAGTCAATTAATAAACGCCTTGTGCCAACCGCAGATGGAGGCTTTAA
AGTGGCAGATATGGTTAATTTATGTCTTTCTATTGATCATCGAATTTTAGATGGACAACA
AGCAGGTAAGTTCTTGCGAGATGTTAAAGATAATTTAGCGAAATATAATGCGGATACGGA
TATATATTAAAAATCGTTCCTTGCTTTAGTTAAAAAAAAAGCGCCTCAAAGAAATAAGCG
CTCTTCTTTGAGGCCGCTCTTTATCTAATAGAAAGTTCAATCATTCTCAAACTTGTTCTA
AAAAAACAAAAATAATCAATAGGAGTGTTGAAAATGCCCACTGATAAACTGGATGCTCAA
TTAACCCCAAGAATATTTTTTAACAAAGTGTTAGCTGGAACAGCTTCCGGCACCATTATC
GCCTTAATTCCCAATGCTGTATTAGGAGCCATTTTAAAATATTTTGCAGAATACAAGATT
ATCGAAATGATTATTCATGCGGCGCAAATTTTCCAACTAGCCACCCCTTTAATTATTGGT
GGACTGATTGCTTTTCAATTTGGCTTAACGCCACAGAAAATGATGATTGCTGGCGGTGCA
GCATTTGCTGGCTCTGGCGTGATTAAATTTAATTCAGAAGTGAAAGGCTTTATTGGTGCA
GGCACTGGTGACATCATTAATATTATGATTACCGCTTCTGTTGCAGTCTTACTTTTATTA
GTCATCGATAAAAAATTCGGTTCAGTGGAAATCATTGCTTTACCGATCGTTGTTGGAGTA
GGTGCAGGTTTGTTTGGCATGTTGATTTATCCATATGTGACACAAATTACGGTTGCCATC
GGGAAAGTGATTAACAATTTTACTGATTTTCAGCCAATTATCATGAGTATTTTAATTGCT
TGTTCATTTGCTGCACTGATTATTTCGCCAATCACTACTGTGGCAATTGGTTTGGCGATT
CAGTTGAATGGCTTGTCTGCAGGTGCTGCTGCAATGGGAATTGCAGCCACAACTGTTGTT
CTTGTGATTAATTCTTGGAATGTCAACCAATCGGGAGTGACACTGGCTGTCTCTTTGGGC
GGCATGAAAATGATGATGCCTAACTTATTTAAATACCCAATTATTTTAATTCCTTGTTTA
TTTACAGCAACTATTTCAGCAATTCCTGTGGTTCTATTCAACATTTCAGGAACCCCACAA
TCGGCTGGATTTGGCTTGGTTGGACTCGTGGGACCACTTGCTTCATTGGATGCGGGCTTA
GGGATCTTACCCTTACTCTTTTCTTGGTTTGTTGTTCCAATTGTCGCGGGTTTATTCTCA
AAATTCTTATTTGAAAAAGTGTTGAAAATTTATGATAGTAAAATCGTCTTTGCTTATCAA
GGCTAGATTATCCATTAATTTTCTTTAATGATTTGGATAAAATCTCTAACATCTTCTGTC
AGACTAAAATCGCGGCGCAAAGCAATGCCGATGGGGAAATAGTCAAACTTATCTTTTAAA
GGAATCCATTTCAGTCCCTGACTTTTTCCCACTTCATAATATTCAATCGGCAGCAAACAA
ATCGAATTATTTTTTTGCAAACTATAAAGAAGTACTTGTAAATCATCGTTATGCAAAATG
ATATTCGGCTCATAACCGAAGCTCCGAGTCCGATCTAGTAGTAGGCGACCAATCATAAAA
TTATCACTTAACGATGAAAATCGTTGATCTTTCAAATCTTTAAAAGTTAATTTTTCATAT
TGGGAGAGAGGATTTGATTCTGGAACTACGACATAAACATGGTAGCCTTTGGTAGTCGTT
TCTAAAGGTTCAATATGAATAATTTCAGGTAAGGTATTTGGGAAAGAAATTAGTCCCATA
TCAATTTCTTTATTTGCTAACATCGTTTGTAATTTTGGCGAGCCGTCTTGCTGTAATATT
AAATTCACATGTGGATGGGTTGTTAAAAATCGTGAAATTTCTTTCATAAATTGTACAGCA
AATAAAGTAGTTAACCCTAAACGCAATTGCTTTTTAACTGGTTTCTGGTTCATTTCACGA
ATATCTGTTACCAATTGATCGAATTGAAAAACAACTTCTTGGCCATGTTCATATAAATAA
ACACCAGTATCGGTCAATTGAAACGGTTGATCAGAATGATCAAACAACGCTGTGCCTAAC
TCAGATTCCATTTTTTTCAATGCTAAAGAAAGTGTTGGTTGGGTGACAAATAAATTGCGA
GCGGCCGCCGATAAACTGCGGGTATTAACAATTTCAATGAAGTACTTTAAAAGCTGAATA
TTCATCAGAAACTCCCTTTCTTTTTAAAAGCGCTTACACAAATGTGCTTGGATAAAAAAT
AACAAATAGATCACTTATAATATAACATATGTTTTGCCTTTTTATTGCTATAAAAGTAAG
AGATAGAGATTTTCTTAGCAGATTTTTACCTAAAAATAAAAAATTGAACGGAGGAAAAGA
AATGAAGATTATTATCGCAGGTGCTGGCGCTATGGGCAGTCGCTTTGGACTAATGTTACA
TCAAGCAGGAAATGATGTTATTTTTGTCGATGGTTGGCCAGAACATATTGAAGCAATAAG
AAAAAACGGGTTAGTTGCTGATTTTAATGGCGAAGTGGTGACCGCTAAAATTCCTATCTA
TCCTCAGACAGAAGTAGCAAGCATCGATTTTACAGCAGACTTAGTTATCCTATTTACAAA
AGCAATGCAACTGGCAGGAATGCTTGAAGCATTAGAACATTTCCTTAATAAAAATACGAA
AGTTTTATGCTTGTTAAATGGAATTGGGCACGAAGATATTATCAAAAAATACGTGCCTTA
CGAAAATATTTTATTAGGAAACACAATGTGGACCGCTGGGTTAGAAGGACCGGGCAAAGT
AAAATTATTTGGTAATGGTTCGATTGATTTACAAAATTTAGGGGCGCAAAGTGAACAAGC
AGCAGAAGCAGTCATTAAGGTATTAAATAACGCTGGCTTAAATGCTCGTTATTCTGAGAA
TATTTTATCATCCATTTATAAGAAGGCCTGTGTGAATGGAACAATGAATGGTTTATGTAC
TTTGTTGGATTGTAATATGGCAGACTTTGGCGAAACAGAGCAAGCAGATCAAATTGTTCA
ACAAATAGTTAATGAATTTTTAGCAGTCGCTGAAGCGGAACAAGTTACGTTAGATAAACA
AGCAGTTCTTCAACAAATCCGCTCGTGTTATAATCGAGAAACAATTGGTTTGCACCATCC
ATCGATGTATCAGGACTTAATAACCAATCATCGTTTAACCGAAATTGATTATATCAATGG
AGCAATTGTTCGCAAAGGGAAAGTCTATGGGATTGCTACACCGTACTGTCAGTTTTTAAC
AGAGTTAATTCATTGTAAAGAAAATTTACTTCATGCTAAATAACAAGTAAAAACAGAAAT
ACTCTTGAGTCGGTCTTGAGAAGAGCTTGACCTACTTCTTTCTATACTTTGCCAGTGTAC
AAGGCTGAGACAAAATCCAAAGTGAGTTTGGCTCAGCTTTTTTGTTTTTTAAAGAACACT
GCAGAAAATAAATCAAATCCGTGAAAAATATGTTAAACTAGAGAAGGTGTTTTTTCGCAA
GAATCTACGCGGAACACAGGACTCGTTGAAGAATTGAATCAAAGAAACAATGTGTTAAAG
AAGGGATTTGAACAGATTATGACCATTCAATGGTTTCCCGGCCATATGGCCAAAGCAAGA
AGAGAAGTTTCTGAAAAAATCAAATATGTCGATATTGTATTTGAACTAGTTGATGCGCGG
TTACCGCTTTCTTCCCGTAACCCAATGATGGACCAAATTGTCCAACAAAAACCACGATTA
GTCCTTTTAAATAAAGGGGACTTAGCAGATAACGACCAAAATAAAAAATGGCAACATTAC
TTTCAAAAGAAAGGGTACCAAACCCTAGTTATCAATGCCCAACAAAATAAAGGAATCAAT
AAAATTGTGCCAGCAGCCAAGGAAGCGTTAAAAGAAAAATTGGCTCGTGAACAGGCGAAA
GGCTTGAAACCGCGTGCGATTCGCGCCATGTGTATTGGGATCCCCAATGTTGGTAAGTCA
ACCTTAATGAATCGTTTAGTCGGAAAAAAAATTGCGCAAACTGGGAACAAGCCAGGTGTG
ACAAAAGGACAACAATGGTTACGCTCTGGTTCCCAATTGGAATTACTGGATACACCAGGG
ATTCTCTGGCCAAAATTTGAAGATGAAGAAATTGGAAAAAAATTAGCTTTAACTGGCGCT
ATAAAAGATCAATTATTGCATCTAGATGATTTGGCGATTTATGGATTAGAATTTTTTGCA
CGTTTTTATCCGCAACGTTTGACGGAACGATATGGTTTAACAGAGGAAGAGCTATTTTTA
CCTGCCCCAGAACAGTTGATGTTAATTAGCCAAAAACGTGGTTTTAGAGATGATTATAAT
CGAGCCAGCGAAATGATTATTTTAGAAATTCGCAGTGGAAAATTAGGTACGTATACTTTG
GACCGCTGGGAAGAACTAGGAGACGAATAACATGGCAAAAGAGTCGATTCAGGCAATCAA
AGAAGCGTTGTTAACTGTCACTGATGCAACCGATGAACGATTAGCAAGCTGGCGAGAAGA
TGAACGTTCAGGAGTGCAACAAGCGATCAAACAATGGGAACGTCGCCAGTTAGCCAAAGA
AAAAGAGTGGCAACTTTTTAAAGAAATGAGTCAATTTGAGGAAGCGGCCTATAAAAAAGG
CCATCGTTTAATTGCAGGAATTGATGAAGTAGGCCGCGGACCATTAGCTGGCCCTGTTGT
GACAGCTGCAGTTATTTTACCGAAAGATTGTCAGTTATTAGGCTTAAATGATTCAAAAAA
ACTATCTGCTAAAAAACGGGAAACGTTATATAACCAGATTCAAGAACAGGCTGTCGCTAT
CGGGTTAGGTATCGCTGATCAAGGAGTCATTGATCAAATTAATATTTATCAAGCAACTAA
ACAAGCGATGAAAATGGCAATTGACGATTTAGCTTTTACACCAGATTATTTATTAATTGA
TGCAATGCAGTTAGACGTTCCCCAACCACAAGAAAGTTTGATTAAAGGGGATGCACGCTC
CATTTCGATTGCAGCAGCCAGTATTATTGCAAAAGTAACAAGAGATCGATTAATGGAAGA
ATATGATGAATTATATCCTGGATATGGATTTAAAAACAATGCAGGTTATGGAACAAAAGA
ACATCTTCTCGGGTTAGAAAAATACGGTGTAACGCCCATTCATCGACGTACGTTTGCGCC
AATAAAAGATATGATTTAAAAATAAAACACTTTTTTTACGTATTCTTATTTTAAGAAGAT
GTGAAAGAGGTGTTTTTTGTTGGAAATTTTACAACGACAATTATTATTTAAATTAGCGGT
ATGCCAAGGAATTGGCAATTTAGGGATCTTAAAAGTGTTACAAGAAGCTATCGCACAAAA
GCGTGTTGATTTTTCCAGTACAGAAATTATTAGAATTGCTGAAATCAAGAAATATCGTGA
ATTATTTGAACAATCTTGGTTACACCATACGATTCATAGTGAAGCGTTATATATACGACA
ATGCCAACACCAATTTATGACAATTTTAGATGCCGTCTATCCTAAATTATTACGAGAAAT
TTATAATCCACCAGCAATTCTTTTTTATAGAGGAAATTTACAATTGTTAAGTAGAAGGAA
AATTGGCATCGTCGGCGCTCGCTATGCCACTTCGTATGGGTTAAGAGTGACTGAAGCTCT
GGTTCCTAAAATAGTCAAAGAAGGGTTCACAATCGTCAGTGGTCTTGCCAAAGGTATCGA
TAGTCGTAGCCATGAGATGGCCATCCAGAACGGGGGTCAGACAATTGGAATTTTAGGCAC
TGGATTAGATGTATATTATCCGTATGAAAAGAAAGAATTACAGCAAACTATGAAGCAGAA
TCAGCTTGTTTTAACAGAATATGTGAATGGGAGTGGGCCGAAAAAATATCATTTTCCTGC
ACGTAATCGCATTATTGCTGGATTATCTTTAGGGGTCTGCGTGATGGAAGCTCGTAAGAA
TAGTGGCTCTTTAATTACTGCACAAGCGGCGATGGATTACGGGCGCGAGGTATTTGCCGT
ACCGGGAAGTATTTTCCAGTCTTTTTCAACAGGCTGCCATGAATTAATTCAGGACGGCGC
TAAATGTGTTCAGACAATTGATGATATTTGTGAAGAATTGTGACTTTTACTAATTGTGAA
TTGACAACCTACGTTCACTTCGGTACTATTTAATCAGATTTTAATCTTTTGGTTGTTAGT
TAGGAGTGTCTAAATGGAAACGGTTGTTAGAAAAAGATGGTTGTTTGGTATGCAGCTACT
GGGCTTTTTGATTTTGGATCAAATTCCTTTGATGATGGTCTCAGTTGTTCAATTTTCTAC
AGAAAATTTTTGGTTTCGCTTTGTTAGTGGATTAGTGGCTGTTGGACTTGGTGCCTATTT
CGTCTATCTATTTGTTGCTTTTTTGAAAAAGAAAAAGCTCATAATTTGGACTTTTTTAGG
AATCAAAGAAACCTTGCCAGTGGTCTTGTTAGGTTTGGTGATAATCTTTTGTGTGGGAAT
ATTTGGTGATTTCTTATTACGTCTGGAAGGATTAGAGACGACCTCTAACCAACAAAGTGT
TGAAGAAATTGTCCAATCTATTCCTAAAGGGCTTATACTTATTTTTGCAGGTGTGATTGG
GCCAATTTTCGAAGAGGGAATTTTTCGTGTCGGGATTCAAGCGTTTTTCAAGCCAGCTTC
AAAAATAGGCATACTCGTTTCTTCTATTTTATTTGCACTTGTGCACACGCCGACAGATAT
AGGTAGTTTTGTTATTTATTGGGGCATGGGTTTAGCTTTAAGTTGGGTCTATCTACGCAC
GGGTCGCTTTGAAGCTGCTGTCTTGACTCATTTTATTTGGAATGTTTTGGGTATTTTAAT
GCTTTAGGATAAAATCTATAAATCATAGGCATTTTTTATTTATAAATTCGGACAGTCAAA
CAGAAATGACAGAAATGTTAGAAAGCCTAGTCTTGACAAACCTATTCTATATAGCATATG
ATGTATTACGATTTGTGCGTTTTTTACATATATTATATAGTAGGAAAGCGAACGCGAAAG
GAGCTAATTGAATGGCCTATAAGTATCTCGTGATTGTAGAATCACCTGCCAAAGCCAAAA
CAATTGAAAAATATCTAGGAAGAAACTACAAGGTGGTTGCCAGTGTTGGTCACATTCGCG
ATTTACCAAAAAGTAAAATGGGGATTGATATTGAAAATAATTATGAACCTCATTATATTT
CGATTCGCGGAAAAGGCGATGTCATCAAAAGTTTAAAAGCGGCTGCAAAAAAAGCTGAAA
AAGTCTATCTCGCAGCCGATCCGGACCGAGAAGGTGAAGCAATTGCTTGGCATTTAGCTT
ATCTTCTTGGCCTTGATTTAAAAGATAAAAACCGTGTGGTATTCAATGAGATCACTAAAG
AAGCGGTAAAAGCGGCATTTAAAGAACCTAGAACCATCAACGTTGATTTAGTTGATGCAC
AACAAGCACGGCGCATTTTAGACCGTTTAGTTGGATACTCGATTAGTCCTATTTTATGGC
GTAAAGTCAAAAAAGGTTTGAGTGCTGGTCGTGTGCAATCTGTTGCTTTAAAAATGATTA
TTGATCGAGAAAATGAAATTCGAGAATTTAAACCTGAAGAATATTGGAGCATTGATGGGA
ATTTCCAAAAAGGTCGCAAGAAATTCAAAGCAAATTTCTGGGGCGTAGATGGTAAAAAGA
AAAAATTACCAAATGCAGAAGCGGTGAAAGAAATCACTTCTCGGATTGACGGTAAAGATT
ACGATGTTACAAAAGTTGAGAAAAAAGAACGGAAACGTAATCCTGCATTACCTTTTACAA
CCAGTAGTTTACAACAAGAAGCGGCACGTAAATTAAATTTCCGTACCCGTAAAACCATGA
TGGTTGCGCAACAATTGTATGAGGGAATTGCTTTAGGGAAACAAGGCACTGTGGGGCTGA
TTACCTACATGCGTACAGACTCAACCAGAATTGCTGATTCCGCCAAAGCAGAAGCTGCTG
AATTCATTGAAAAGACCTACGGAGATGAGTTTTCAGCACATGGCGGCCGCAAAGCAAAAA
ATACGCAAGGTGCACAAGATGCCCATGAAGCGGTTCGTCCGTCAAGCGTTTTAAGAACAC
CTGATGAAATGAAGAAGTATTTAGATAAAGATCAATTAAAATTATATACTCTTATTTGGT
CGCGCTTTGTTGCTAGTCAAATGACACCAGCGATTTTAGATACCATGAAGGTCACGCTTC
AACAAAACGGCGTAACGTTTATTGCCAATGGCTCCAAAGTGAAATTTAAAGGGTTTATGC
AAGTATATGTTGAAGGACGCGATGATGGTAAAGAAGACAAGGAAAATATTTTACCTGAAT
TAGTGGAAGGTGACGTTGTTAAATCGGTCGATATCGAACCGAAACAACACTTTACTCAAC
CACCGGCTCGTTTTAGTGAAGCCACGTTAATCCGGACTTTAGAAGAAAATGGTGTGGGCC
GACCATCAACGTATGCGCCAACATTAGAAACCATTCAACGGCGTTATTACGTGAAGCTAA
CCAATAAACGGTTTGAACCAACGGAATTAGGTGAAATTGTGAATTCCCTAGTTTCAGAGT
TTTTCCCACAAATTGTCGATACACATTTTACAGCGACAATGGAAACGGACTTAGATAAAG
TCGGTGAAGGCCAAGAAAAATGGGTTGAAGTTGTCGATCGCTTCTACAAGCCCTTCGAAA
AAGAATTAACAAATGCCGAAGAAAAGATTGAAAAAATCCAAATTAAAGATGAACCAGCAG
GCTTTGACTGCGAACTATGTGGACATCCAATGGTGATTAAACTGGGTCGCTACGGAAAAT
TTTATGCATGTAGTAATTTCCCAGATTGTCGGAATACAAAAGCGATCGTTAAAGAAATTG
GCGTGACGTGTCCTGTGTGTCACGAAGGACAAGTTATCGAACGCAAATCAAAGAAAAATC
GGATTTTCTATGGCTGCAGTCGGTACCCAGAGTGTGACTTCACTTCTTGGGACAAACCAG
TAGGCCGACCATGTCCAAAATGTGGGCAATATTTAGTAGAGAAAAAAGTTAAAGGCGGCA
AACAAGTCGTTTGTATCAATGGCGATTATGAAGAAAACGTCCAAAAATAAGAAAAATTGA
GACCGAAGAATTTACTTCGGTCTTCTCTTTTAGTAAAATGAATTGAGTTTGTAAGAGACA
GCTCTTAACTTCTTGATATAGAAAGGAATTTTTATACATGACAAAAAAAGTCACAATTAT
TGGTGCCGGTTTAGCCGGAAGTGAAGCGGCATGGCAAGTGGCCAATGCTGGGGTACCAGT
TGATTTATATGAAATGCGCCCTGTCAAAAAGACACCAGCGCATCAAACAGAAAATTTTGC
AGAGTTAGTTTGTTCTAATTCATTACGTGGAAATAGTTTAACCAATGCGGTAGGTGTTTT
GAAAGAAGAAATGCGCCGTTTAAATTCAATCATTATTGGTAGTGCAGATCAAACCGCTGT
ACCAGCTGGCGGCGCCTTAGCAGTTGACCGTGATTCTTTTTCTGAAACAATCACTGAAAA
AATTAAAAGTCATCCATTAATTACAATCAAAAATGAAGAGATCACCGATATTCCGGAAGG
GATTGTAATTATTGCAACGGGTCCTTTAACCTCTGAAAGCTTATCTCAAAAAATTCAAGA
ATTTAATGGTTCTGAAGGCTTTTATTTTTACGATGCAGCAGCACCAATTATTGATAAATC
AACAATTGACATGGATAAAGTTTATTTAAAATCTCGTTATAACAAGGGGGAAGCGGCTTA
CTTAAACTGTCCGATGACTGAAGAAGAATTCAATGCTTTTCATGAAGCACTAGTCAATGC
AGAAGTGGTTCCTTTACGCACGTTTGAAAAAGAGAAGTTTTTCGAAGGCTGTATGCCCAT
CGAAGTAATGGCGCAACGTGGCATTAAAACCATGTTGTTTGGCCCAATGAAACCTGTCGG
ACTAGAAGACCCTAAAACAGGTAAACGCCCTTATGCTGTAATTCAATTACGTCAAGACAA
TGCTGCAGCTTCTTTATACAATATTGTTGGTTTCCAAACGCATTTAAAATGGGGCGAACA
AAAACGAGTATTCCGTATGATTCCGGGATTAGAAAATGCTGAATTTGTTCGCTATGGCGT
CATGCATCGTAATAGTTTTATGAATTCTCCAGAGTTGCTAAAACCAACCTACCAATCAAA
AAAACGTGACGACCTGTTTTTTGCTGGACAAATGACTGGTGTTGAAGGATATGTTGAAAG
CGCGGCAAGTGGTTTACTCGCAGGTATTAACGCAGCTCGTCTTGCCAAAGGGGAAGAGCC
GATTGAATTCCCTCGCGAAACGACTTTAGGAAGTATGGCTTATTATATTACACATGCAGA
AGGCAAACATTTCCAACCAATGAATGCAAACTTTGGGCTTTTCCCAGAGTTACCTGAACG
AATTCGTGACAAAAAAGAACGCTATGAAGCAATTGCTAATCGGGCCTTAGATGTTCAAGC
TCAAGTTATCCAATCTTTAGATTAAATTAGAAAAAATATGAGAAAAGACCGAGCATCATT
GCTAAGAAATGCGATGATACTCAGTCTTTTAATTTTTAGAAAAAAATAACAAAAGCTAAA
GAATAGTTAAAATTGTGAACATATTTAGAAATATTGATTAAATTCTGACAACTTAATTGT
CTTTTGAAAAAGGTTATGCTAAAGTTACTTTGTAATCGAATGAGGAGGGCTATCACATGG
AAGAAAAGAATTGGCCTGAGTTATTTGCTCGTTATCTTATTGTCGAAAGAGGCTATTCAG
AAAAAACAAAAAAAGCATATCAAGAAGATATACAACATTTTTTTTCGTTTTTAAAGACTT
CAGGTAATGACAATTATTTGACTGTGGAACATTTGGATGTTCGGGCTTATTTGAGCGAAT
TATATGATCAGGAATATAGCCGCAATTCGATTAGTCGAAAAATTGCCAGTTTGCGTTCTT
TTTATCAATTCTTATTAAAAAATGAAGCAATCCAAGAGAATCCTTTTTCCTATGTTCATA
TGAAAAAGAAACAGTTACGGTTGCCCCGTTTTTTTTATGAAAAAGAAATGGATGCATTAT
TTGAGAGCGCACAAGGGGAGCAACCGCTTGATTTGAGAAATCAAGCATTACTAGAAGTTC
TGTATGGGACTGGTATTCGGGTCAGTGAATGTGCGAACTTAACGGTGGACGCAGTTGACT
TTCAAGCTTCTGTTTTATTGGTTCACGGAAAAGGAAATAAAGACCGTTATGTGCCTTTTG
GTTCATTTGCACAAGACGCCTTAAAGGATTACTTAGAGAATGGCCGCGCGCTATTAATGA
CAAAATATCAAAAAAAACATCCGTATGTCTTTGTTAATCATCATGGTGAACAAATCACGC
CAACAGGGATTGAATATGTCTTAAACCAACTAATTAAAAAAAGTTCATTAAATGCGGAAA
TTCATCCCCACATGTTACGCCATACATTTGCGACACATTTATTAAATAATGGCGCCGATA
TGCGGACAGTTCAAGAATTATTAGGACATGCTAATTTATCAACAACTCAGATATATGCGC
ATGTGACAAAAGAAAGTTTACAAAAAAATTATCGAACGTTTCATCCTCGTGCATAATGGA
GGTAAACGTCTAGGAGGAACAATAATGGTTGAATCACAATTTCACTCTACAACAATTTGT
GCAGTTGAAAAAGATGGAAAATTTGCAATGGCTGGTGACGGCCAAGTAACAATGGGCGAA
TCTGTCGTTATGAAAGGTACGGCCAAAAAAGTGCGCCGTATTTACAATGATGAAGTCGTT
GTCGGTTTTGCAGGAAGTGTGGCAGATGCCTTTACATTAGAAGAAAAGTTTGAAGGAAAA
TTAAATGAATACAACGGAAACTTAACGAGAGCTGCGGTTGAGTTAGCCCAAGAGTGGCGT
ACACAACAGTCTATGCAAAAATTAGAAGCTATGCTGATTGTGATGAATAAGGAAGAAATG
CTCTTAGTTTCAGGAACTGGGGAAGTCATCACACCAGACGATGGTATTTTAGCAATTGGT
TCAGGCGGTAATTTTGCTTTGTCCGCTGCAAGAGCCATGAAAAACTTTGGCGATAAAGAA
ATGCCAGCGAAAGAGATTGCTAAAAATGCCTTAAATATTGCTGCAGATATCTGTGTATTT
ACGAATCATAATATCATTGTAGAAGAATTATAAGCGAGGGAAAATCCATGAATGAATTAA
ACAAAACACCAAAAGAAATAGTCAAAGAACTAGATCAATATATTGTTGGACAGCAAGCTG
CCAAAAAATCAGTGGCGGTAGCTTTACGTAACCGCTATCGTCGCTTGCAATTAGAAGAAA
ATATGCAACAAGATATTACGCCTAAAAACTTACTAATGATTGGACCAACAGGTGTTGGTA
AAACTGAGATTGCTCGTCGTCTCGCAAAAATTGTCAATGCGCCTTTTGTAAAAGTTGAAG
CAACCAAATTTACAGAAGTAGGCTATGTTGGTCGGGATGTCGAATCAATGGTGCGGGATT
TAGTAGAAAATGCGATCCAAATTGTTGAAAAACAACAATACAGTCGCGTGTATGCGCAAG
CATTAAAAAAGGCCAATCAACGTTTAGTCAAAGTATTAGTGCCTGGAATTAAAAAAGAAC
AAAAACAGGCTGGCGGTAATCAATTTGAACAAATGATGAACATGTTTAACATGGCTCAGC
AACAGCAAGAAGCACAAGAAGAAGTAACGGAAGATATTCGAACGAATCGCCGAACAATTT
TGGAACAGCTGGAAAAAGGTCTATTAGATAATCGTGAAGTAACAATTGAAATTGAAGAAC
CGAAGAAAACGATGCCAGCTATGAACAATGGCCTAGAACAAATGGGTATCGACTTAAATG
AAACGTTAGGCGCTCTGTCACCAAAGAAAAAAATCGAACGTACTGTAACGGTGAAAGAAG
CACAAGAATTATTAGTGAAAGAAGAATCAGCAAAAATTGTCAATGACGCTGATATTCATA
GTGAAGCTATTCGTTTAGCTGAATCAAGCGGAATTATTTTTATCGATGAGATTGATAAAA
TCACCTCTAAAAGTCAACAAAATTCGGGCGAAGTCTCTCGTGAAGGAGTACAAAGAGATA
TTTTGCCGATTGTTGAAGGCTCCCAAGTTAACACGAAGTATGGTCCTTTACAAACGGATC
ACATTTTATTTATCGCTTCAGGTGCTTTCCACTTGTCAAAACCAAGTGACTTGATTCCAG
AATTACAAGGCCGCTTCCCAATTCGAGTTGAATTAGATGATTTAACGGCGGATGACTTCG
TAAGTATCTTAACTGAGCCAAACAATGCTTTAATTAAACAATATGTAGCATTAATTGGCA
CAGAAAATGTTTCAGTCATCTTTACAAAAGAAGCAATTGAACGGTTAGCACACATCGCTT
ATGATGTAAACCGTGATACAGATAATATTGGGGCGCGTCGTTTACACACAATTTTAGAGC
GTTTATTAGAAGATTTATTATATGAAGCACCAGATATGCAAATGGGTGAAATTACGATTA
CCGAAGCATATGTCAATGAAAAATTGAATGACATTGTTCAAAATGAAGATTTAAGTCGTT
ACATCTTATAAAAAAGGCTGGAGGAGAAAAGATGGCTACATTATTAGAAAAAACACGTCA
AGTGAACGAGCTTTTGCAAAAAAACAATCTGTTTGACGTACAAGCAGAACTTCCGTACAA
CAAAATGGCAATGATTTTAGGGGATATTTTAGAAAGTAATGCGTATATTATTAGCAGTTC
AGGGGATTTGTTGGGGTATACTGAAAAATTAGATGTTAATAATGCCCGTATCAAAAATAT
GTTTAAAGAGAAAAAATTTCCTCAAGGATACACCGAGGCCGTGGATATGCTCAAAGTAAC
CGAAGCCAATATTCCAATAGATAGTGATTTAACTGCATTTCCTTTTGAATCACGAGAGCT
GTATCCGTTTGGTTTAACCACTATTGTGCCTTTGTACGGTGCTGGCAAACGCTTGGGTAC
GATTATTTTAGCGCGTGTTGAAAAATCCTTTAACGAGGATGATTTAGTGTTAGCTGAATA
TAGTGCGACCGTTGTCGGCATGCAAATTTTGTATCATCAATCCAGAACAATTGAAGCAGA
AGTTCGCAGTGCGACTGCCGTGCAAATGGCCATCAACACTCTTTCCTATAGTGAATTAAA
AGCCGTCCATGCCATTTTTGAAGCCTTAGATGGCGAAGAAGGTCGTTTAACTGCTTCAAG
TATTGCAGATGAAATAGGCATTACTCGTTCCGTAATTGTGAATGCCTTAAGAAAATTAGA
ATCAGCTGGAATTATTGAATCACGTTCTCTTGGTATGAAAGGGACTTATTTAAAAGTATT
AAATCAACAATTTATTAAAGAGTTGGAAAAATAAGCAATTGCTCGTATCAACTAGGAGGA
CAACGCAATGACTGTACAAATTGAAAATGAATTTCTAATCGCAACATTTGCTGAAGAAGG
AGCAGAATTAGTAAGTTTACAATCAAAAGAAACCGGCATTGAATATATTTGGCAAGGAAA
TCCTGAATTTTGGGCCCGCCATGCGCCCGTACTTTTTCCGATTGTCGGTCGTCTAAAAGA
AGATACGTATATGTACCAAAATCAAGCGTATCATTTAACTCAACATGGTTTTGCTCGTGA
TCAAGTATTTGATGTGATTGAAAAAGGTGGAGAAGAAGTTTCTTTTTCACTAAAATCAAC
AAAAGAAACCAAGAAGAAGTATCCTTTTGATTTTGAACTAGTGATTACTTATACATTAGA
ACATCAAGAATTGACTGTAAACTACCAAGTAGAATACACAGGGAAAGAAGAGATGTATTT
TGGGATTGGTGGTCATCCAGCCTTTAATGTACCTTTAGAATCTTCACTAACGTTTGAAGA
TTATTATCTAAGTTTTTCACCTAAAAAATCACGGACACAAATTCCCTTAGCAGGCCCGTT
TATTGATTTAGCGAATAAAACGCTAGCCCAAACGAATACCAGCTTTGACTTAACGCATCA
ATTATTTGAAAATGATGCAATGATTTTTGAAACAAAAGGTCAAACAGCAATTACGATTGC
CACAGACGAAAGTGACCATCAAGTCACTTTGAGTTATCCAGAAATGCCTTTTGTGGGGAT
TTGGTCACCGACACCGAAAGAAGCGCCTTTTGTCTGTATCGAACCTTGGTGCGGGATTGC
TGATGCTGTCGACGCAACTGGCCAACTTGCTGAAAAATTTGGCATCAATAAGTTACCAGC
TAACGAACTATTTAAAACACAGTATATGATTAGTGTAAAATAAAGAAAAAGGCTGTGAAC
ATTATTTGTTCACAGCCTTTTTCTTTATTTTTTTTGCACGTAAGCCAAAAGAAAGACGAC
TTTCTGTTCCATTTTTAATTCGCTGAATGTTTTCACGATGACGGACAAAGATAAAAGTAG
TCAAAGCAATCGCAATCACGGTTAATAACCAGTTAAATGTTGGTAAAATAGCTGGGACAG
TGAAAGGCAAAATAATAGTAGAAAGTGTAATTAGTACAGCGCTAATCATACTTGTTAAAC
TCACCATACTGGTTAGATACAGACAAATCACAAAAATAAGAGCAGAATAAATAAAAAATG
TGGGGCTGTATGCTAATAACATGCCAGCGCTAGTGGCTACGGCTTTACCACCTTTGAAAT
TGGCAAAAATAGGGAAGGTATGCCCTAAAACAGCTGCTACCCCAAAGAAGAGCGGATTCA
CGCCTTGTAAACCAAACAAATAGGGTAATGAAGTGGCTAACGTTCCTTTCAAGATATCCA
TTAATAATACCGTAATTCCGGCAGGTTTCCCTAAGACACGAAATGTATTGGTTGTTCCTG
TATTCCCACTCCCAAATTGGCGTATATCTTTTTTAAAGAAAAGTTTACCAATCCAAACAC
CTGAGGGAATCGAACCTAATAAATAGGCAACAAGTAACAAAATGACGATTTTCATCAAGT
TAACCTCTTTCTTATTCAAACTAGGATTTATTTTATCATGAATAGAAAAACGGAACAACG
TCTAATAACTAAAACAAGAAAAGTTTTTCTTTTGCTTGAGGAAGCGTTGACAAATGGTTG
ATAACCGTTATAATAAATGTGTGTCATTAGACAAAGACGTCTAATCACTGGTTTGAAAAT
TAGTTATCAACGAAGATACAATATATATGTACTTATGAAGTGTCAGGGAAAGAGGTGCGA
ATCCTCTACAGACCTACCTACTGTATGGTGGATGAAACCAATAAGACCACAGATTATTCT
GGAAGGATTGGGAGTAAGAAGAAGCTAAGTCAGGATACCGGCTTGATAAGTCTAATCATT
CTTTTGTAGGAAAAAGAAGGGGCTTTGAAGATAACTGGCTGAGTATATCATTAGCATAGT
TAAGTGACTGCTTTTTTTCTATTGGAGAAAAAAGTGGTTTTTTTGTATTGTTTTGACGTT
GAGACAAAGGAGGTTCATTTCAGAAAATTTTCCCCAAAATAAAATAGACGAATGCGAGGA
TGAAAAAATGAAAAAATTTACTTTAACAATGATGACTTTAGGTTTAGTAGCAACACTTGG
CTTAGCAGGATGTGGTAAACAGGAAAAGAAAGCAACTACCTCTTCTGAAAAAACAGAAGT
AACGTTACCAACCAAAGACCGTAGCGGCAAAGAAATTACTTTACCCAAAGAAGCAACCAA
AATTATTTCCCTAGTGCCATCAACAACAGAAGTGATTGAAGACTTAGGTAAAACCGACCA
ATTAATCGCAGTTGATACTCAAAGTAGTACAATGATGACTGATTTAAAAAAATTACCACA
AATGGATATGATGGCTGTCGATGCCGAAAAATTGATTGCCTTGAAACCACAAATTGTTTA
TGTGAATGACATCAATTTAGCTAGCTCAGAAAGTGTTTGGAAGCAAGTGGAAGATGCTGG
AATTACAGTCGTTAATATCCCCACTAGTACAAGCATCAAAGCAATCAAAGAAGACGTCCA
ATTCATCGCTGATAGCTTATCTGAACATGAAAAAGGACAAAAGTTAATCAAAACAATGGA
TCAAGAAATCGACGAAGTAGCGAAAATTGGTAAAACTATTAAAAAACCAAAAACTGTTTT
GTTTGAAGTGGCTGCCTTACCAGACATTTATAGTTTTGGTAATGGGACATTTTTAAATGA
AATGATTGAAACAATTGGGGCAAAAAATGTTTTGGCAAATGAAAAAGGCTGGTTACCAGT
GACAGAAGAAGCGGCCATTGCTGCAAAACCAGAGGTCATTTTAACCAATGTTAACTATAT
GAAAGATCCCGCCAAAGAAATTTTAGCTCGTAAAAACTGGGAAAGCGTTCCAGCAGTTCA
AAACAAAGAAGTTTTCGAAATCGATAACATGTCTAGCTCTTTACCAAATAACCACATTAC
CAAAGCATTAAAACAAATGGCAAAAGCTGTTTATCCAGAGGAATACAAGGATTTAAAAGA
TGAGTAAAAAAACGTGTCTCATACTGATGCTCTTGATTAGTATGAGCATGCTCTTTTTGG
GTATTAAAATTGGAAGTGTTCAGATTTCGTTAACGGATTTGCTTCAAATTTTAGTGAAAA
AGACGGTTTCAGAAGATGGGATTTTAGAAGGAATCATCTGGAATGTTCGGTTACCGCGTG
TCGTGATGGCCTATCTCGTGGGCGCAGGCTTAGCAGTAAGTGGCACGGTGATGCAATCGC
TCTTAGGTAATCCTTTAGCTTCTTCGTATACTTTGGGCGTATCAGCGGGAGCATCCTTAG
GTGCTGCGTTAATCATGGTAACTGGAGTAACTGCTTCGATCTTAGGGGCATTTTTATTGC
CTTTAACTGGTTTTATCTTTGGCTTAGCAACGGTCTTTTTAGTTTTGTTATTTACGCAAA
CAATGGATAGTCAAATGTCCAATCAAACAGTTGTTTTAGTAGGAATGATTATGACCTTGT
TTGTCGGTGCTATTTTGACGTTGATTACAGCACTTTTCCAAGATTATTTGAAACAATTAG
TCTTTTGGCAAATGGGTAGTTTTTCTGGCAGTAATTGGCAAAAAATTGCTATTTATTGTC
CAATCTTGCTTGTCAGCAGTCTGTTTCTTTGGTTTGATGCCAACGCATTGGATGTTCTCG
GTTTAGGAGAAGAACATGCGATGTTAGCGGGAGTAGAAGTCAAAACAGCAAAACTACGCA
TTATTCTTTTGGCTAGTTTATTGGCAGGAAGTGCGGTTTCATTTGTCGGTGTGATTGGTT
TTGTTGATTTAATAGCACCACATATTGTCCGTCGCTATTTAGGGGCGACTCATCGCTGGC
TGATTCCCGGTTCAGCAATCTTAGGTGGGACCATCATGGTACTAGGGGACACGATTGCCC
GCACGATTTTATCACCAAGAGAAATTCCCATCGGGGCCGTAACAGCCTTGATTGGAGCGC
CATTCTTCTTGTATATTTACTTTAAAAAAAGGGGCGTTGCTGCATGATTGAATTAAAAAA
AACAGCTGTAACGCTCCAACAAACCCCCATTTTAAAAGATATTTCCCTCGTTTTTCCGAC
AGGTAGTAAAACTTGTATTTTAGGTCCAAATGGTTGCGGTAAAACGACACTTTTAAAAAC
GATTGCCGGACTTGTCCCTTATAGTGGTTCTGTTTTAATTGATGGTCAAGAAGTTCATGG
ACAAAAGCGGAAGGAATTGGCAACGAAAGTAGCGATGATGAGTCAATTCACGACAGTTGC
TTTTGATTATACGGTTTACGAAACAGTTTTGATGGGGGCGTATCGACAACAAGCACAACG
TTTTTTACCTATTGTTTCTAAACAAGAAAAAGAACGAGTCCTTTATTATTTAGAACGCAC
GGGTTTATTGCCTTTAAAAGATAAAGTTGTCAATCAGCTTTCAGGAGGACAACAACAACG
AGTATTTTTGGCTAAATTATTTGTACAAGATCCAGAAATTATTTTATTGGATGAACCCAA
TAATCATTTGGATATTCGGTATCAACAAGAATTGATTCAGCAGTTAAATGAGTGGAGTGC
GCAAGAAGGGAAAACGTTAATCGGGGTGTTTCATGATATCCGTTTAGCGTTAACGCTAAG
TGAAAAAATTGTGTTTATGAAGCAAGGGAAAGTGGCCGCGCAAGGTGATTTTCAAACGTT
GGCTTCCAAAGAATTTTTACAAACGATTTTTGAAACAGATATTGTCTCCTATTTTCAGAA
ACAACATAAAGTTTGGGAAACTATTCAATAATTTTGACAAGTTTTTTGGAAACAGGTAAG
ATAAAGGCAAAGAATCAGAAACACAATGGCGTGTTTTAACAAATCGGCAAAGGAGCCCAA
GACTAAGTACGTGATGGTACTTGCTTTGGGCTCCTTTTTTATGGAGGTAACGATGAAACG
AATCATTTTAATGGGAGCTATCGGTTGTGGCAAAACCACGTTATGTCAAGCTCTGCAAGG
CAAAGAATTAATTTATGATAAAACACAGGCGGTGGAATTTCATACAGAAATGATTGATAC
ACCAGGCGAGTTTATTTTGCATCGACAATATTATAATGCATTAAACGTCACAGCGGCAGA
AGCAGATGTGATTGGTTTGGTTCAAAGTGCTGTAGAAACACAACAAGTTTTTTCACCAGG
ATTTGGTAGTATTTTCCCGAAAGAAATCATTGGTATTTTAACCAAGATTGATTTAGCACA
AGATTCTCAGCAGTTAGAGATTGTTCGGCAACAATTAAAAAGTGCGGGTGCAACAAGAAT
TTTTGAAATTTCTTCTGTTGAAAAAATTGGCTTGCAAGAATTAGTAGATTATTTAGAGGA
GGATGAAGCAGAATGAAAATTTATACAAAAACTGGCGATAAGGGAATGACGAAATTAGTC
GGCAGCTCAACCGTCGCTAAGGATTCTGATCGAGTTGAAAGTTATGGAACGATTGATGAA
TTGAATTCTTGGGTGGGCTATATTATCAGCCAACTTCCACAAGAAAATCAAGAAATTAAA
GAAGAACTAGAAGCTTTACAACATTTACTTTTTGATGCGGGAACAGATTTGTCAACACCG
ATTGAAGCACAACGACCATTTAAATTACAAAAGGCAAGTGTGCATTGGCTAGAACAGCGG
ATTGATTTCTACACTGCACAATCACCAGATATTGATCGTTTTATTTTACCTGGCGGAACC
CCAGCAGCCAGTATGGTTCATGTGGCTCGGACGATTGCACGGCGCGCAGAACGCATCATT
GTTCGTTTAAATTGGACAGCCAAAATTAACGAAGAGGTATTAATTTTTACCAATCGTTTA
TCAGATTATTTTTATGCGTTGGCTCGCTATTTAAATGTTCAAGCACAACGACCTGATGTT
TTTTATGAACGAAGCGAAATGGTTTTCCATAAAATTAAAGAAGATGGATTGTAAACAGTT
GCTTTTCTAAAAAACTTATGGTAAATTTCAGATAGATTAAACGAATATTTTATGAAAAAT
ATGAATGGAAGCCAGTGAGAATCTGGCACGGTCCCGCCACTGTGAAGAAGCAAGGTTGCT
TTTAAGTCAGGTCTTTTCATTTTTTCATTATTGGGCATGCTGTTTCGAGGCAAAACAGGA
TGTTTCTTAACAACGCTTGTGTTGAAAATCCAGCCCAAGATATTTGTATTAATCCAATTA
ATGGCACGAGGAAGTGCTTTTGGGAATTTTGGGCTGGTCTTTCAATGTTGAAGGAGATTT
CAGGTACAATGACGTACTGCTATATTCCCTTTTTTTATTGACAATTAATTAAAGGCGTTG
TACTCTATGGATAAGGTTTCGTGTACAATGGCGTATACATAAGGAAGCAAAGACGCTTCA
GACAGATGATTTTTCGTTTGTTTGAAGTGTCTTTTTGTATTTTATTAAGGAGGAATTGAG
ATGAAAACAATTCATTTCCCTACCGAACTATGGGTAGGAGAAGGCGCATTAGCCAATTTG
GAAACACTTCATGATAGACGTGTTTTCATTGTCACAGATCCATTCATGGTTGACTCTGGA
TTTGTGAATGAAGTGACAAAGCATTTAACAAAAAGTGAATGGCAAATTTTTAGTGATATC
ATCCCCGATCCACCAATTGATAAGATTGCTGCGGGAATTAAGCATTTAGCGACATTTCAA
GGAGATACGATATTAGCTTTAGGTGGGGGATCCGCTATTGATGCGGCCAAAGCAATGAAA
TTTTTTGGCAAACGTACTTTGCAAACTCAGATTGCTGAGTTTATTGCGGTTCCTACAACT
AGTGGAACTGGTTCAGAAGTTACGAATTTTTCAGTGATTACGGTTGCTGAAACTGGCACC
AAAATCCCGCTTGTAACGGATGAAATTCAACCAGAAATTGCGATTTTAGATACAAATTTA
GTGATGAGTGTCCCACCAAAAATCACAGCGGATACAGGAATGGACGTCTTAACGCATGTT
ATTGAAGCGTATGTTTCAACAGAAGCAAATCCGATTTCAGATGCGTTGTGCGAAAAAGTC
GTTCGCTTAGTATTCGACAATTTAGAAATAGCCTTTAATGAGGGTAGCAACCAACAAGCC
CGTGAAAATATGCATTTAGCTTCATGTATGGCAGGGATGGCGTTTAATGTTACTTCGTTA
GGCTTGAATCACGGTATTGCTCATGCGGCCGGTGCACGTTTACATGTGCCACATGGACGA
ATGAATGCAATGCTCTTACCTGAAGTCATTGCATATAACAGTGGCTTAGCGAATGGCAAA
GTCACCAACGAACCAACAGCTAAACGTTATGCGCAGTTAGCAAATTGTCTAAATGATACA
CAGACAACCAATGCACGGATTGGTGTTCAACAATTTATTCGACAAATCAAGCAACTCCGT
CAAAAATTAAACATGCCTGCCACTTTTAGTGACTATGGTTTACCAAAAGAAGAAGTCCAG
GCTGCAATCCCAAAAATAGCTGAAGGCGCATTGATGGATGGCTGCACCAAAACAAATCCT
GTCCAACCAACAGCAGCAGAAGTGACAAAAATTTTAAATTCTATCTTATAAGCGATTGAC
AGGATGAAATCGATAACATATAATGTGGGTAGCACAACGGCGTGCTTCAAAATTTAAGAG
CAAAGAAGCTCCTTAGTAGAAAGCGAAAGTGGAACCTTTACGTTTTTTATTGAGGATTTT
TTATTTGCTAAATTAAAGGAGCGAGTCTGGTTGGAAGAAAAACAACGAATGATTCAAGAA
TATGTTCCTGGGAAACAAGTAACGTTAGCGCACATCATTGCTAGTCCTAATAAAGAAATT
TATACAAAATTAGGATTGCCAGAAGGCACCAGCAATGCACTAGGTATTTTGACAATCACT
CCGAGCGAAGCGGCAATTATCGCTGTTGATATTGCGACTAAAAGCGGAGATATCCAAATC
GGTTTTATTGATCGTTTTTCTGGATCGGTAGTCATTTCTGGTGACGTAAGCTCAGTGGAA
GCAGCCTTACAAGCGGTGATTGAAGGTTTACAACAGATTTTAAACTTTTCTGTAACTTGT
AAAATTACCAGAACATAGCGTTGAAAGGACAAGGGCGTGAAGAAAATGGATGGACGAATT
GTAATAGTCGATGATGAACCTATTACGAGACTCGATATTCGTGATATTGTGATAGAAGCA
GGGTACGAAGTAGTCGGTGAAGCAGCTGATGGTTTTGAAGCAATTGAAGTATGTAAAAAA
ACACAACCTGACCTAGTATTAATGGACATTCAAATGCCAATTTTAGATGGTCTAAAAGCA
GGTAAAAAAATTGTTCAAGACCAACTAGCCAGTAGTATTGTCTTTTTATCTGCATACAGT
GACGTACAAAATACGGACAAGGCTAAAAAATTAGGCGCACTGGGTTATTTAGTTAAACCT
CTAGACGAAAAATCATTAATACCTACAATTGAAATGAGCATTGAACGAGGCAAACAAACG
CAGCTGTTACTAAGTCAAATCGATAAATTAAGTTTAAAATTAGAAGAACGTAAAATTATC
GAAAAAGCCAAAGGTATTCTTGTAAAAGAAAATCATATATCGGAAGAAGAAGCCTACCAA
ATGTTGCGTACGTTAAGTATGAACAAACGCGCACGTATGAGTGAAATTGCAGAATTGATT
GTAATGGATGATGAATAAATGAAACGATTAGAGCAATTATGTCACCAATATACCAATCTT
TCAGAATCAGACATTAAAGAATTACAACGTACAGCACGTTATCTTTCTTCGACGACACTC
TATCAAAGTGCAGATGTTTTTATTGATGTGTATAAGGAAATGTCACAGCAAGCACTAGTC
GTTTATCATAAGCCGCCTGCGAAGACAACTTCTTTATATAGTGGAGATGTCGTCGGGATG
GAAGCTTTATTAAAAAATGAACCTGGTGTTCTGCGTACCATGCAAACTAGCTTAAATAGC
ATTGGTTTGTTAGCAGTGACTCAGGAAAATCGTTTGATTAAGCAAAATATCTATCCCATT
CGCAATGAACATCGAACGATTGGTGTCATTATTGTCGAGATTGCGGCAGATGAAGAGATT
CAAGCGGACTTACAAAAAGAGGAGCTAAATAACTGCCAGTTAGCAAAAGTAGCGAAATCA
ACTAGTCAAGTCGACGCATTATTTATTGATCAATTGGCAGAAGCCGTTTTGATTTTTGAT
GCGGCGGGTCACTTATTAATTACCAATCACAATGCACAAGAGCTTTATCGCAAACTTGGT
TATCGGGATAATATCATTGGAATGAGTTATGACAATTTGTCCATCGATTATACAACTTTT
GAATATGTGTTGTATCAAATGAAATATAAAATGAGTAATCAACCAATTGAAAGCAAAACG
ACCTACCTTAATTATTATTTTAAGGTTCGGAAAGTGTGGTTGGCATCAGAAGAACAACTG
ATTATGATTATTCAAGACAATACAGAATTTAAAGAAAAAGAAGCGGAAATTATTTCCAAA
TCTGTTGCGATTCGTGAAATTCATCATCGTGTTAAAAATAACTTGCAATCGGTGGTTTCC
TTATTGCGTATTCAAGAACGGCGAACGCAAAGCCCCGAAGCAAAGAAAGTCCTTCATGAA
AGTGTCAATCGAATTATGGCGATTGCAGCCACCCATGAATTGCTGTCAAAACAAGTCAAA
GATGACGTTGCTTTACGGCAAACATTGGAAGCAGTGATGTATAATTTTAGACATCTTTTT
CAAGGCGCACAACCCATTGAGATGATGATGGATGTTGATCCAGCCATTATGGTTTCTAGC
GAACAAATGGTTACCATTTCCCTTGTTGTCAACGAACTATTACAAAACATTTTTGATCAT
GCATTTGAGCCACAAACAAGTGGCGTTGTTAAACTTAGTGGAACATTAGATAATAAAATG
ATTACCATTACTGTTACAGATAATGGTAAAGGCTATGATGTTCATCAAAGTAACGAGACC
AGTTTAGGTTTGATGATTGTCAAAAGCTACGTAAAAGATAAACTAAAAGGAAAAATTACA
ATTGAATCCAATAAACAGGGAACTAAAACCTGTTTCTATTTCGAACAGAACACCAGTGAT
GTTGTTCATTGATTAAGCAAAGGCGCTTAAAGAAAAGTAGAAAGAAATTTTCTAACGATT
CTTTAAGTGCCTTTTTGTATGCAAAAGGAGGCGAGTCAGGCGATGTCGAAGGAAACACTT
TTAACCGTAGGAATTGATTTAGGGACGTCTACAACCCAATTAGTCTTGTCAGAATTAACT
GTTGAAAATTTTGCCTCTGCGTTTACAGTACCACGTATCAGCATTTCTGATAAAAAAGTC
ATTTATCGAAGTGACATTATCTTTACACCCTTACTTAACCAATCAGAAATTGATGCAGAA
CCTATCAAAGCGTTTGTAGCGGAGCAATATCGCCAAGCAGGCATTCATAAACAAGATATT
CAAATGGGTGCGGTAATTATCACAGGTGAAACTGCTCGAAAAAGCAATGCCAACAATGTG
CTACGAGCACTTAGTGGCTATGCAGGTGATTTTGTCGTTGCTACGGCTGGTCCTGATTTA
GAAAGTATCATTGCCGGGAAAGGCGCTGGTGCTCAAACTTATTCTGAAACGAAACGCAAA
CCAGTGGTTAATTTAGACATTGGTGGTGGAACGACAAATTTAGCTGTCTTTAAAGATGGC
GAAGTGATTGACACGGCTTGTTTTGACATTGGCGGACGCTTAATTAAATTAGATCAACAA
CAAAAAATCACCTATATAGCTCCGAAGATTCAAGAAATTATAAATAAAAAAGGGCTAACC
TTGCACCTTGGTGACCAAGCCACCGAACAAAACTTACTGCCAATTATTTCGGAATTAGTT
GCCGTGTTAGAAAATAGCATTGGCTTGGGGACACAAAGTCCGTTCTACCAGTTATTAGTA
ACCAACCATCCACTACGAAAAGGTGAGGAATTACCAATTGTAACATTTTCTGGTGGTGTG
GCTGATTGCTTAAATACGACAAGTACGAATCTCTTTAAATATGGGGACATCGGCTTACTT
TTAGGGAAATACTTGAGAAAGTCACTGATTTTTTCGGAAAAAGAAGTCTTAGAAAGCGCA
GAAACAATCCGAGCGACGGTCGTCGGAGCAGGTTCACACACTGCTGAAATTAGCGGAAGC
ACGATCGCTTATCGTGAGCAAATTTTGCCGGTAAAAAATATCCCAATTCTAAAATTAGCG
CAAGAGGATGAAACCCTTACTGTGACAGAATTAGGCCAGCGAATCCAAGAAAAACTCAAT
TGGCATCGTATTGAAGAAACACCCCAGATAGCCCTAGCAATTAGAGGCATGAGCAATCCA
ACATTTGCTGATATTCAACGCTATGGTCAAGGGATTGTGGAAGGATTAGCTAGTTTAGTT
GCTGAACAAATTCCCATTATTGTTATGGTGGATGAAGACATGGCGAAAGCTTTAGGGCAT
GCCTTAAGTGCCCATCTGCCAAAAGACTATCCGTTTATCTGTCTTGATTCGGTCAAAGTA
GAAAACGGTGATTATGTAGATATCGGTTTACCAGTGGCAGAAGGAGCCGTCCTTCCAGTC
ATTGTTAAGACCTTAGTATTTAATTAAAAAGGAGCGACACAAAGATGATTTTAAAAACCA
AACTATTTGGCAAAGTCTATCAATTTACATCCGTTAAAGAAGTCTTAGCCAAAGCCAATG
AAGAAAAGTCTGGCGACAAGTTAGCTGGCGTAGCTGCTAATTCAGCCGAAGAACGCGTGG
CAGCAAAAGTCGTTTTATCGGAATTGTCCTTAAATGACTTGTTTAACAATCCCGTCGTTG
ATTATGACGAAGACGAAGTGACACGCATTATTATTGACCAAGTCAATATGCGAATTTTTG
AAAGTATTAAACATTGGACAGTTGCAGAATTACGCGAATTTATCTTATCTTCGGAAACAA
CCGATTTTGATATCAAACGAATTTCCCGTGGACTCACTTCAGAAATGATTGCTGCTGTCT
GTAAATTAATGTCCAACATGGATCTAATTGTTGGCGCAAAAAAAATCAATATTGAAAAAA
CCGCCAACACAACAATTGGCCGTCCCGGAACTTTTTCAAATCGTTTACAGCCAAACCATC
CAACCGATAATGTCGATGGCATTATGGCATCAGTTATGGAAGGTCTTTCTTATGGCGCCG
GTGATGCCTTAATTGGTTTGAATCCTGTTGATGATTCTACAGAAAGTGTTAAACGGATCT
TAAACAAATTTGAAGAGTTCCGCAGTGAATGGGAAATTCCAACACAAACTTGCGTGCTTG
CTCACGTAACGACACAAATGGAAGCCATGCGTCAAGGCGCGCCAACTGGCTTAGTCTTTC
AATCCATCGCTGGTTCAGAAAAAGGAAACACTGCATTTGGTTTAAATGCAGAAATTTTAG
CTGAAGCACAAGATTTAGCGCTTCACAGTGGTCAAGCAGCTGGTCCTAATGTGATGTATT
TTGAAACAGGTCAAGGCTCAGAACTTTCTTCTGAAGCGAACTTTGGCGCAGACCAAGTCA
CAATGGAAGCGCGTTGTTATGGCTTAGCCAAAAAATTTGATCCGTATATTGTAAATACCG
TTGTCGGCTTTATTGGACCAGAATATCTTTACGATTCAAAACAAGTCATCCGCGCTGGTT
TAGAAGATCATTTCATGGGCAAATTAACTGGAATTTCAATGGGCTGTGATGTCTGCTACA
CCAACCATATGAAAGCTGATCAAAATGATATGGAAAACTTAGCAATGTTATTAGCAACAG
CTGGTTGTACGTATATCATGGGGATTCCTCATGGCGATGATGTCATGTTAAATTATCAAA
CAACTGGGTTCCATGAAACTGCGACGATTCGTGAAACATTAGGCTTACGTCCAATTAAAG
AATTTGAAGAATGGATGGAAAAAATGGGCTTAATGGAAAACGGAAAATTAACAAGTCGCG
CTGGCGATGCATCTGTATTTATTAAATAAACGAGGTGAGAATACAAATGAACGAAAAAGA
ATTAAAAGAAATGATTGCCGGAATTTTAACAGAAATGGTCGCTGACAATCAAGCGGTTTC
GACTGCCACTGTGACTGCTGAAGAAAAACCAGTCACAACACACGTCACTGAAACGACAGA
AATTGAAGAAGGCCTAATTCCTGACATTACTGAAGTAGATTTACGTAAACAATTACTATT
GAAAAATGCCGTAGATCCTGAAGCACTATTAAAAATGAAAGCTTTCTCGCCAGCTCGTTT
AGGCGTTGGTCGTGCAGGGACGCGTTATATGACTAGTTCAACATTACGTTTCCGAGCAGA
CCATGCGGCAGCACAAGATGCAGTCTTTTCAGACGTAAGCGAAGACTTGGTAAAAGAAAT
GAATTTTATTTCTACAAAAACAATCTGTAACAGTAAAGATGAATATTTAACACGTCCAGA
TTATGGTCGTCAATTTGATGAAGAAAATAGTGAAATCATTCGGAAAAATACGACACCAAA
AGCCAAAATCCAAATGGTCGTAGGGGATGGCCTTAGTTCAGCTGCTATCGAAGCGAATAT
TAAAGAAGTCCTACCAGCAATTAAACAAGGATTAAACATGTACAACTTAGATTTCGACAA
TGTAGTTTTTGTTAAATATTGTCGCGTGCCAGCAATGGATAAAATTGGTGAAATCACTGA
CGCTGATGTTGTTTGCTTGCTAGTTGGCGAACGTCCTGGTTTAGTAACAGCTGAATCTAT
GAGTGCCTACATTGCTTACAAACCAACTGTCGGTATGCCAGAAGCACGGCGGACAGTTAT
TTCAAATATTCACAAAGGTGGGACACCGGCTGTTGAAGCAGGGGCCTACATTGCCGAAAT
TATTAAAAAAATGTTAGACAAGAAAAAATCTGGTATTGATTTAAAAGAAGCTGAATAAAG
GAGGATTTCTCATGAAAAATGATCGTCTAGGCGCAAATGTCCTAAGTATGAAAGTCATTC
CCAATGTCGATCCGGCATTAGCAAAAGAATTATCATTGAAACCAGAACATCGCTCATTAG
GAATTGTTACTTCCGATTGTGATGATGTCACTTATGTTGCATTAGATGAAGCAACCAAAG
CCGCCGATGTTACTGTAGTTTACGGTAAAAGTATGTATGCTGGCGCAGCAAATGCTTCAA
CCAAATTAGCCGGTGAAGTGATTGGCATTATTGCTGGTCCGAGTCCTGCCGAAGTCAATA
GTGGCTTGAGTGTCATTACGCAAGTCATTGAAGAAGAAGCCAGCTTCTATAGTGCTAACG
AAGATGACAGCATTGTTTATTTTGCACATGTAGTATCAAGAACGGGTAGCTTTTTATCTG
AACAAGCGAATATTCCTGAAGGTGAAGCGATTGCTTATCTGATTGCACCACCGCTAGAAG
CAATGGTTGGCTTAGATGCAGCAATGAAAGCTGCCGATGTTCAAATGGGTGTCTTTTATG
GCCCACCTTCTGAAACGAACTTTGGCGGCGCCTTATTGACAGGTAGTCAATCTGCATGTA
AAGCTGCTTGCAGTGCGTTTGAACAAGTCATTCAAAATATCGCTGACAATCCGTTGAGTT
ATTAAGGATGTGACCTGAATGAAAGCATTAGGAATGGTCGAAGTCAAAGGATTTTTAGGT
GCCATTAGTGTGGCCGATGCGGCATTGAAAGCCGCCGACGTTACTTTGTTAAAAGCTGAA
ATTATTAATGGCGGTTTAACAACTGTGGAACTGATTGGTGACGTTGCCGCGGTTCAAGCT
GCCGTTGAAGTAGGTACGGAAGTAGCTAAAGAATTAAATTGTTTAATTGCTCATCATGTG
ATCTCACGGGTTGATGCTCAAACGGAAGTGATTTTATCAGATCCAGAACCCAAGTCAGCA
CCTGAACCGATGGAACAAGTAGAAGTAATTGAAGAAGAGATTGAAACACCAGATTTGGAA
GAACACACAGGCACACGCCAAAAATTAGAAACACAACGCGTGGTTGATTTACGCAAACAA
GCCTACAAAATGAACCTAAGTAGTTTAAAGAAAAGTGAGATTAAATTTGCCAATAAAGAA
GCTTTAATTCAAGCAATCATGGCTGAAATAGAAAGAAGTGAAGACGAGTGGAATTAGTAG
ATAAAGACTTACGTTCCATCCAAGAAACAAGAAATTTAATCAGAAAAGCCAAAGAGGCAC
AGCAAGTATTAGCAACATTTTCGCAAAAACAAATCGATGCGATTGTTCAAGCGGTTTCAG
AGGCTACATTTAACCAACGAGAAAAGTTAGCGAAAATGGCCAATGAAGAAACAGGATTTG
GTATCTATGAAGATAAAATCATCAAAAATGCTTTCGCTTCAAAAGTAGTATATGACGAAA
TGAAGGACAAAGCTACAGTTGGTGTGATCCATGATGATGCTGCCAAAAAAGTCACTGAAA
TTGCTGTCCCAGTGGGTGTAATTGCAGGATTAATTCCTTCTACCAACCCGACATCAACAG
TCATTTACAAAGCATTAATTTCATTAAAAGCTGCCAACAGCATTGTTTTTTCACCACATC
CCAATGCGTTGAAATCGATTATTGAAACAGTGGAAATTATCCAAAAAGCGGCTATTGCTG
CAGGGGCACCAGAAGGTTGTGTCTCGGTCATCAAAACGCCAACCATGCAAGCGACCAGCG
AATTAATGAAAAATAAAGAAACAAATTTAATTTTAGCTACTGGTGGAAACGCAATGGTTA
AAGCCGCGTACTCTTCTGGAACACCAGCAATCTGGTAATGGACCAGCCTACATCGAACGA
AGCGCAAATGTTCCTCATGCAGTGAAACAAATAATGGATTCAAAAACTTTCGATAACGGT
ACAATTTGTGCATCGGAACAATCAATTATTGTTGAAACTGTCAACCGTGAAGCGGTCAAA
GAAGAGTTAATTAAGCAGGGAGCGTATTTCTTAAGTCCAGCCGAAGCCGACAAATTAGCT
AAATTTATTTTACGACCAAACGGTACAATGAACCCGCAAATCGTGGGACGTTCCGTTCAA
CATATTGCTTCATTAGTTGGTTTATCTATTCCAAAAGATCGCCGCTTAATTGTTGCCGAA
GAAACACATGTAGGCTTGAAATATCCATTTTCAAGAGAAAAATTGGCACCGATTATTGCT
TTCTATACAGTTGAAAACTGGGAAGCAGCTTGCGCGTTATCAATTGAAATTTTGAAAGGT
GAAGGTGCGGGTCATACAATGGGCATTCACACAGAAAACAAAGAAGTCATTCGTGAATTT
GGCTTAAGAAAACCCGTCTCTCGTTTGCTTGTTAACACCTCTGGTACACTTGGCGGCATT
GGTGCTTCAACTAACTTAGTGCCAGCATTAACACTTGGCTGTGGCGCAGTTGGTGGCAGC
TCAACTTCTGATAATATTGGGGTTGAAAATCTGTTCAATTTACGTCGTGTTGCATATGGC
GTGCGTGATTTAGAAGAGATTCGTCAAGAATTTGGTCAAACATCAACCACATCTGTGGCT
ACTTCTTGCGAAACAACCAATCAAGAAGAACTAGTAAATGCCGTGGTAGCTCAAGTTTTA
GCTCGCTTAAACTAACAAGAAACGAGCGAGTAAGAGTAAAACAAATAAATTATTGGATTT
AGGGTTTGGGACCTAAGTCAAATTGCTAATTGTCCCAAATTTTTAAAAATAAAACATACA
TCTTAGGAGGAAATTATAATGTCAAGTACAAATGCTTTAGGAATGATCGAAACTCGTGGT
TTAGTAGGTGCTGTTGAAGCAGCCGATGCAATGGTGAAAGCGGCAAACGTTACTTTAATT
GGAAAAGAACAAGTCGGTGGCGGTTTAGTTACAGTAATGGTTCGCGGTGACGTTGGTGCT
GTAAAAGCAGCAACAGATGCTGGTGCTGCTGCAGCAGAACGTGTTGGCGAATTATTATCT
GTCCATGTAATTCCACGTCCACATACAGAAGTAGACGCTATTTTACCACACGCAACAACT
GAATTATAATTTTGATTTTTTGGGGCAGAGGTAGGTTCATTACTTCTGTCCTAAACTTTC
ATTGAGGAGGGGTGTTATGACAGTTATTACAGAAGATATGCTTCGCATCAAAAGGCTAAA
AAAAGAACTAGAAGATGGCACGGATTTTGTGTTTCCTGTAGGCAGTTTTCTGACGCCAGC
CGCCAAAAGCTATCTACGCGAGCATCGGATTAATAGCAGCTTCTCTTCAACAAACCCATT
GCTTTCTGAGGTTCATTCAGTGAAGGCCTCCTCACAAAAACAAGAACATTTATCGAAAGA
AACAATTTATGAGATTCGGCACTTAAGCCATCTATTGTATTTGCCTTTCTTAACGAATGA
AGCGTTATCAACAGAAGGTTGGTTATATTTCGAACAACAACAACAGTGGTTAGAGAAATT
TATTTTAGAACAGTCGCTTGTAATGGAACCAGTCATTTTGGAATCAAAGGTAACTATTCT
AACTAACCAACAGAGACAATGGCGCTATTCCTCAAAAGAAATTCAATTACAACTAGATAA
AATTATTCTCCAGTTAAAAGGAGAATCACAACTGTTCGGACTTTTTCAAGCTTGGGCTAC
AGAATTAATTAGCACCATGGCTGAAATATCACGAAACTAGGAGATGAACAAATTGGATTC
AATGAATGAAATTGTTGAAGAAGTTGTTAAACGAATTCAGCAACAACAACAAAATACTTT
TGAAGTTGAAGCTTCTGGCCGACATGTTCATTTGTCTCGTCAAGAGATTGATGCATTATT
TGGACCAGGATATCAACTAACAAAAGTGAAAGATTTATCACAACCTGGACAGTTCGTTTG
TAAAGAACGAATTACGGTTGCTGGACCTAAAGGACTCTTTCAAAATGTGGTTATTTTAGG
CCCTGAACGTAGCGAATCACAAGTCGAAGTTTCTATGACGGATACGCGTATTTTAGGAAT
TAATGCCCCAGTTAGAGAGAGTGGCAAGACAGAAGGGACACCTGGCGTCACGCTGATGAA
CGGATCAGCAGTTGTGACATTAAGTCACGGCTTAATTGTTGCCAAACGTCATATTCACAT
GACACCCGAAGACGCCTTGAAAAATAAAGTAAGCAATAGCCAAATTGTGCAAGTCAAAGT
GGAAGGCACACGTCCGTTAATCTTTGATGATGTGGTTGTGCGAATCAGTCCGCGATTTGC
AACGTACATGCACATTGACTACGATGAAGCCAACGCTTGCGGCTTAACCAAAGGAGCTCG
TGGCTACATTCTTAAGTAAAAGGAGGCAAGACAATGAACGTTTCTGAAATGGAAAATTTG
ATTCAACAGATTACTGATCAAATTTGTCAACAATTGCTGTCGTCGTCTTATTCAGTGGCT
TTAGCAGAAGCAAAAGAAGCATTTCCTGAAGAAATGTTTGTTCGTTTTCCTGATGTAAAT
TGGGTAACCAAGGAGCAGAAGCTAGCACGAGGCTTGGTTGTAAAGAGGCTAACGATTTCC
CAAGTAAATGCGATTGCGCATTTACAGGAAACGGATGAATTAGTCAAAAACATCTTAGCA
TTCTTATTTGAAGGTAAGCCGGTATTGGTTTTAACCCCAATACCTTCAGTGAGTAAAAAT
TCACGATTGAAGTATCGTTTGAAACAAACGATTCAGGAAAACGTGGACATGTGCCAACAG
TTTGGGCTGATTTTTTATCATGATTCAGAAAATTACGCTGTGTTTCAGGCGGCCTGTCAA
AAACAACTTCGTTCTTTGGCTGAGACCAAACGAACCTACATTACTGAAAAACAATTGATA
AGAATGACAGAATCAGGTGTTTCTTTAAGTAAAAACGCCTATTTAACCCCGTTAGCGAAA
GATTATGCTAGGAAACATCAATTGCTGACGTAAGGAGGAAAAACGATGCTTTTAGGAAAA
GTGACTGGTAGCCTTTGGTCAACAAGAAAAGATGAAAAATTAAATGGCTGGAAATTTATG
ATGGTTGATATTTTGAATCAAGAGGACGAAAAGCAAGGATTTTTAATTGCTGCTGACAAC
GCTGGAGCTGGTGTCGGGGACAAAGTGTTAATTAGTCAAGGCAATGCTGCCCGTATTTCG
GCAGAAGATCCGAATGTCCCAATTGATGCAATGATTGTTGGTGTCATTGATTCTACAGAG
GAAGAATAGGGAGGACGAGACATGAGCATTAATGAAATTATTATGTATATTATGGTTCTT
TTCATGATTATTGGAGGAATCGATAAATGTATTGGCAACAAACTAGGTTTAGGGGAGCAA
TTTGAGGAAGGGATTATGGCTATGGGTTCTCTAGCGCTTTCTATGGTAGGGATTATCACT
TTAGCGCCTGTCTTAGCCAATCTTTTAAGTCCGATTGTCGTTCCTGTCTATGAATTACTA
GGGGCTGATCCAGCAATGTTTGCCACAACCTTATTGGCCAATGATATGGGCGGCTTTGCG
TTAGCGCAACAATTAGCCAATGATCCGCAAGCTGGTTTATTTGCGGGGGCAATCTTAGGT
GCAATGATGGGACCAACGTTAGTCTTTACAATTCCAGTAGCGCTTGGCATTATCCAAAAA
GACGACCAACAATTCTTAGCAACAGGTGTTTTGAGCGGGATTATTACAATTCCTTTTGGT
TTATTAGCAGGTGGTTTAACAGCTGGCATGCCATTGTCATTGATTATTCCTAACTTAATT
CCAATTATTATTGTTGCCGCTTTAATTATTTTAGGTTTATGGTTAGCGCCAAAGGGCATG
ATTAAAGGCTTCCAAATTTTTGGTCAAGGCGTAGTGATTGTCGCTATCTTTGGTTTAGTT
GTGGGGGCGATTCAACTATTATTAGGAATTACAGTGATTCCTGGCATTGCACCAGTTACT
GAAGGAATTGAAGTCGTTGGCGGGATTGCTTTAACTTTAGCTGGCGCTTTCTGTTTAGTA
GCTGTGATTACGAAAGTCTTTAATAAACCATTGATGAAACTAGGAAAAGTTTTAGGAATG
AATGAAGTAGCGGCTGCAGGAATGGTTGCTACATTAGCTAACAATATTCCCATGTTCCAA
ATGTTAAAAGACATGGATAATCGAGGGAAAATTATTAATATCGCTTTTGCTGTTTCGGCT
TCTTTCGTTTTAGGTGACCACCTTGGTTTTACTGCAGGCGTAGCAAAAGAAATGATTTTT
CCAATGATTGTTGGCAAATTAGTTGGAGGGATTACCGCCATTTTTGTGGCTATCTTTATG
GCAAATCGAATGCTAGGGAAACCCGAAACAGAAGTGAAATAATGAGGTGTAAATATGACA
GAATTAAATCGTGAAATGATTGAAACGCTTGTTCGACAAATTGTCACAGAAAAATTAATG
CCGACTAAACAAGTGGATCCAAGTGGAATTATGTCCATCAAATTACCCGAAATCGACGTA
ACAGAAGACGACCGCTTAGATACAGGCAACCCAGCGGACATTGTTTACACAAAAGATCTG
TTTTCTTTAGAAGAAAGTCCGCGCCTTGGTTGCGGTTTAATGGTGATGAAAGATACCACC
TTCGACTGGACACTAGAATACGATGAAATTGATTATATTATTTCAGGACAATTAGATATA
CTGATTGACGGACGTAAAATTTCTGCAACAGCCGGCGAAATTATTTTAATTCCGAAAAGT
AGCAAAATTCAATTTTCAGTGACGGGTGATGCCCGCTTTGTCTACGTGACTTATCCAGCA
GATTGGCAAAGCCAATAATTATTTTATCGGCAGTCAGAGAATAATTTTGCCAAAACCCTT
TACTCAGCGTTATAATAAATAAGAACGAAAAAAGGGGTTGAGTGAATGACATTTGAGAAT
CCAAGTCAAAATCAAATTTTTGATATTTTAAAACAAGCAAAAAATATTGCGGTGGTTGGT
TTGAGTAACAAGCCCGACCGCACAAGTTACAAAATTGCGGAAATTTTACAGCAACATGGC
TATCGTGTATTGCCTGTCAATCCAGTTTTAAAAGGTGAAACGGTGCTTGGCGAAACGGTT
TATGGGACATTAACAGAGATTCCTGAAAAGATTGATATTGTTGACGTCTTTCGGCGGAGT
GAATTTTTGCCAGAAGTGGCCGCAGAAACATTGAAAACAGAAGCGCCTGTCTTTTGGGCC
CAACTAGGTTTGGAAAACGAAGAGGCAGCGAACTTGTTATTAAATGAAGGTCGTCAAGTT
ATTATGGACCGTTGTATTAAAATTGAATTGGCAAAAATGGCAGATGCTGAATAAACACGT
GTAATTTTATAAAGAAAGAGCGTCCTGAACGGAAAGCTCTTTTTTTTTTGACCCAGATAG
AGTATTATTGTAATGATGGTTTTAGAAGGAGCGAACGGAAAACGCAAGAAACCGGCTCAC
TCTTCTTCTAATTCTTTAAGAAATAGTTAATGTACGCTTATTAACTAAACGAGAATCTAA
GTATAAGGAGTTTTTTCTTTGGCTAAAAAAATTAACAATGAGTACAATGATGCCTCTATC
CAAGTCCTAGAAGGATTGGAAGCAGTGAGGAAAAGACCTGGTATGTATATCGGTTCAACC
GATAGCCGTGGACTCCATCACTTAGTCTATGAAATTGTCGATAACGCAGTCGATGAAGCG
TTATCTGGCTACGGGAATGAAATCAACGTAACTATCCAAAAAGATAATAGTATTTGTGTT
GCAGACTCTGGCCGCGGAATGCCAACAGGGATGCATGCTTCTGGTATCCCAACAGTAGAA
GTAATTTTTACTGTCTTACATGCGGGTGGTAAGTTTGGCCAAGGTGGCTATAAAACTTCA
GGCGGACTCCATGGGGTAGGTGCCAGTGTTGTTAATGCCTTATCTAAGTGGTTAGAAGTT
CATATTGTTCGTGATGGCGTAGAATACATGGAACGATTTGAGGACGGCGGTAAACCAGTT
GGTACCTTAAAAAAAATCGGCAAAACAAAAAAACGCAACGGTACCTCCGTTACTTTTTTA
CCTGACGACACCATTTTCTCTACGACAAATTTTTCTTACGAAATTTTAGCAGAACGTTTG
AGAGAATCAGCTTTCTTATTAAAAGGCGTCAAAATTACTTTAACAGATGAACGTGGGGAA
GAACCCAAAGAAGAAGTCTTCCACTACGAAGAAGGTATTAAAGAATTTGTTGCCTATCTA
AATGAAGAAAAAGATACATTAACACCCGTTGTTTATTTTTCAGGAGCCAAAGAAGGTATT
GAAGTTGAATTAGCTTACCAATACAACGATGGCTATTCTGAAAATGTTTTATCTTTCGTT
AACAATGTCCGCACAAAAGATGGCGGTACCCACGAAGTCGGTATGAAAACGTCAATGACG
AAGGCGTACAATGAATATGCACGGAAAGTGGGACTATTAAAAGAAAAAGATAAAAATTTA
GAAGGTAGCGACTTCCGTGAAGGCTTAGCAGCCGTCCTTTCTATTCGAGTACCAGAAAAC
TTACTACAGTTTGAGGGCCAAACCAAAGGAAAATTAGGTACACCTTTAGCAAGAACCGTT
GTCGATAACGTCGTAGGCGAACAAATGGGCTTCTATTTACAAGAAAACAGTGAAATGAGT
CAATCATTAATTCGGAAAGCGATTAAAGCCCGTGAAGCCCGTGAAGCGGCTCGTAAAGCC
CGTGAAGAAAGCCGGAACGGTAAAAAACGGAAAAAAGGTGAATCGTTACTTTCTGGAAAA
TTAACACCGGCTCAATCCAGAAATCCTAAGAAAAATGAACTATATCTTGTCGAAGGAGAC
TCGGCCGGTGGCTCAGCAAAACAAGGGCGCGACCGGAAATTCCAAGCCATTTTACCGCTA
CGAGGAAAAGTCATTAATACGGAAAAAGCGAAAATGCAAGACATCTTGAAAAACGAAGAA
ATCAATACTATGATCTATACGATTGGCGCAGGCGTTGGTCCTGAATTTTCAATTGAAGAT
TGTAATTATGATAAAATCATCATCATGACCGATGCGGATACCGATGGTGCCCATATTCAA
GTGTTGCTATTAACGTTCTTCTATCGTTATATGAAACCATTAATTGAAGCCGGCAAAGTC
TACATTGCCTTACCACCACTTTATAAAGTCTCTAAAGGAACTGGAAAAAAATCAGTCATT
GAGTATGCTTGGACCGATGGTGAATTGGCAGAAGTGATTGATAAAGTTGGTAAAGGCTAT
ATGCTCCAACGCTATAAAGGTCTGGGGGAAATGAATGCAGAACAACTTTGGGAAACAACG
ATGGATCCTGAAACTAGAACCTTAATTCGTGTTCGGATTGATGATGCAGCTCAAGCAGAA
CGCCGTGTGACCACATTAATGGGCGACAAAGTCGAACCTCGTCGAAAATGGATTGAACAA
CATGTTCAATTTACGTTGGAAGAAGATGGCAGTATTTTAGATCGTTCAGAAGAAGACACT
TCTGCACCAACAGGAGAAAGTCTTTTAGATGCGGAAAAAACAAAAGAAGCAGAACAAACC
GATGACACTGAAATCAGTTTGTTTGACATAGAGTAGGGAGTGACAATTTTGGAAAAACGC
CAAGAAGTTCAAGAATTAACCCTTGAAGAAGTAATGGGCGATCGTTTTGGAAGATATTCC
AAATACATCATTCAAGAACGGGCCCTACCAGATATTCGAGATGGGCTAAAACCAGTACAA
CGCCGCATTCTCTTTTCAATGAATAAAGACGGCAATACCTTTGATAAAGGCTTTCGTAAA
TCAGCAAAATCTGTCGGAAACATTATGGGGAATTATCATCCCCATGGCGACATCAGTATT
TATGAAGCGATGGTGCGTCTAAGTCAAGACTGGAAATTACGGGAAGTACTAATTGAAATG
CACGGAAACAACGGAAGTATGGATGGCGACCCACCAGCGGCGATGCGTTATACAGAAGCT
CGTTTATCACAGTTAAGTGGTGAGTTGTTAAAAGATATCGACAAAAATACCGTCGATTTC
GTCTGGAATTTTGACGATACAGAAAAAGAACCCACTGTTTTACCAGCCAAATATCCTAAT
TTATTGGTAAACGGCTCAACGGGGATTTCAGCAGGCTATGCAACAGAAATTCCTACGCAT
AATTTAGCGGAAATCATTGATGGAACTGTGTATTTAATTGATCATCCTAATGCAAGTTTA
GAGAAATTAATGGAATACATTCCAGGACCAGATTTCCCAACAGGTGGGATTCTACAAGGA
AAAGCAGAAATTAAAAAAGCCTACGAAACCGGCCGTGGTAAAGTAATTTTACGTGCGAAG
ACAAAGATTGAGCCTTTAAAAGGCGGCAAACAACAAATTGTCATTTCTGAAATTCCTTAT
GAAGTCAACAAAGCAACGCTAGTGAAGAAGATGGATGAAATCCGTTTAAATAAAAAAGTA
GACGGCATTGCCGAAGTTCGTGACGAAAGTGACAGAACTGGCTTGCAAATTGTTGTTGAA
CTAAAAAAAGATGTCAATGCAGAAGGTATTTTAAATTATCTATTTAAAAACACTGAATTG
CAAATCAATTACAACTTTAACATGGTAGCCATCGACAACATGACCCCGCAACAAGTGGGC
CTAAAACGGATTTTAGAAAGTTACATTACGCATCGCAAATCAGTTATCATTAACCGTTGT
CAATTTGAGTTGGACAAAGCTCGCAAACGTGAGCACATTGTTGCTGGTTTAATTAAAGCA
TTGTCTATCTTAGATAAAGTGATTGCAACAATCCGTGGCAGTAAAGATAAAAAAGATGCG
AAGAAGAACTTAGTATCCGACTATGCGTTTACTGAAGAACAAGCTGAAGCAATCGTTACT
TTACAGCTATACCGTTTAACCAATACGGATATTACTGATTTACAAGAAGAAGCGAAAACT
TTAGAACAACAAATTGCTGAGTTATTGAACATTTTAAACAATGAAAAAGAACTATTCTCA
GTCATGAAAAAAGAACTTCGCGAAGTTAAAAAGCAATATGGCAATCCGCGCTTAACTCAA
ATTGAAGAGGAAATCCAAGAAATCAAGATTGAAACAGCCGTGTTAGTTGCGCAGGAAGAC
GTGGTCGTAACCGTGACGCACGAAGGCTATATCAAGCGGAGTAGTATTCGTTCTTATACA
GCATCAAAACCAGAAGAAATCGGCATGAAAGAAGGCGACTTTTTATTATATGCTGGCGAA
GTCAATACATTAGATCATCTTTTACTAGTAACAAATAAAGGGAATATGATCTATCGCCCC
GTCCATGAGTTGCCAGATTTACGCTGGAAAGAAATTGGCGAACATATTTCTCAAACCATT
TTAAATCTTGCTATCGATGAATCGATTATTGCTGTATATCCTTATAAAGAGTTAAGTCCG
ACAAAAACCTTTGTTTTCATTACAAAAGCTGGCATGATTAAACAAACCAAAATGGCTGAT
TTTGAGCCTTGGCGCACTTATAAGAGCCGCCCGACATCTTGTATGAAATTAAAATCAGAC
CAAGATGAAATTACCAATGTTTATTTAACAAATGATCAAGACTTATTGGATGTTTTCCTC
GTTAGCAATCGCGGTTTTGGCTTACGTTATCCATTATATGAAGTACCAGTCGTGGGTAGT
AAAGCGGCTGGAGTTAAATCAATGAACCTCAAAGAAGACGATTATGTCGTTAATGGTTTA
CTGGTTCATTCTGAAGGGGATACACCGATTGTCATCGTTACCCAACGTGGCGGTGTTAAA
CGCATGTTAGCCCAAGAATTAACACAATTAGGACGAGCAAAACGTGGACTAATGGTCTTG
CGGGAATTGAAGAAAAATCCACATCGTGTTGTCTTTATGTCTGAAAGTACCGATTTAGAT
TTATTAGTTACTACGCAAAAAGGCACACAAGAAGTTATTCAGTCGAAAAACTATCCAATC
AGTGAACGAACATCCAACGGTTCCTTTGTCATCGATGAACAAAAAGATGGCCAAGTAATG
GAAGTCCACGAGATGCATTCTGCAGTGATTGAAGAAGAACAAACAAACTAAACTGTGTTA
TAAATATCTCCACAGCAGCCATCTGTATTAATACAGATGGCTGCTGTTTTTAATACAGAA
GTACATTTTTCACAAGTGATAACAACTATAAATCGTTCTTATTTTCACAAGTATAAATGT
TTATATATCAGCGTTTAGAATCTTCGTTCCCCATTTATTTATTAAGAAAGTGCAATAAAT
AATAAAAAAACGCTTGCATCTAAAAGGTTATGTGTTATACTAATCACATAAAGCTGTTAC
ATACAATCAAGTAGCAGTTAACTAAGGAGGCAAACACTTCATGAAACAATGGGAAGGCTT
TAAAGGCGACAAATGGAGAACAAGCGTTGACACTCGTGATTTTATTCAAAACAACTACAC
AGAGTACAAAGGCGACGACAGTTTCTTAGAACCAATCGCTCCGAGCACTGACAAATTATG
GACAAAACTACAAGAATTATTTGAAATCCAACATGAAAAAAATGGCGTTTATGACATGGA
TAGCGATATCCCAGCAACTATTACGTCACATGAACCTGGTTACTTAATCAAAGAAGAAGA
AAAAATTGTCGGTTTACAAACAGATGTACCATTAAAACAAGCATTTATGCCATTCGGTGG
TATTAAAATGGCGAACAATGCCTTAGTTTCAAATGGTTATGAAACTGACGAAGAAATGAC
AAAAATCTTCACAGAATACAGAAAAACACATAACCAAGGTGTTTTTGATGCCTACACAGC
TGAAATGCGTTTAGCACGTAAAAACAAAATCATTACTGGTCTTCCAGATGCTTATGGCCG
TGGCCGTATTATCGGTGACTATCGTCGTATCGCATTATATGGTATCGACTACTTAATGGA
ACAAAAGAAAAAAGATCATGATAACACTGGTAACAAAGAAATGACAGACGATGTTATTCG
CTTACGTGAAGAAATTTCTGAACAATACCGTGCGTTAAATGACTTAAAACAAATGGCTGC
TTCTTATGGTTTCGATATTTCTCGTCCTGCTGCAAATGCGCAAGAAGCAATCCAATGGTT
ATACTTTGGTTACCTAGGTGCCATTAAATCTCAAAATGGTGCGGCAATGTCAATTGGTCG
TATCTCAGCATTCTTAGATATCTATATCCAACGTGACTTAGAAGCAGGTTTAATCACTGA
ATTTGAAGCACAAGAAATGATTGACCATTTAATCATGAAATTACGTATGGTTAAATTTGC
ACGTACACCAGAATACAACCAATTATTCTCTGGTTATCCAATTTGGGCAACATTATCTAT
TGCTGGTATGGGTATTGACGGTCGTTCATTAGTTACCAAAAATGACTTCCGTATCTTACA
CACCTTAACAAACATGGGACCATCTCCAGAACCTAACTTAACTGTATTGTATTCTTCTCA
CTTACCAGAAGGTTTCAGAACATATGCAGCTAAAATCGCGAAAGAAAGCTCATCTATCCA
ATTTGAAAACGATGACTTATTACGTGAAAACTGGGGCTCTGACGACTGTGCAATCGCATG
TTGTGTTTCTGCAACAGTTATGGGTAAAGATATGCAATTCTTCGGCGCTCGTGCGAACTT
AGCGAAAGCTGTTCTTTATGCAATTAACGGCGGGGTCGACGAAAAAACTAAAATGCAAGT
AGCACCAAAATATCGTCCAATGACTGGTGACAAATTAGATTACCATGAATTCATGGAACG
CTATAAAGACATCTTAGACTGGTTAGCTGAATTGTACGTTAACACATTAAACATTATTCA
TTACATGCATGATAAATATGCATATGAAGCACCACAATTAGCTTTAATGGATACTGATTT
ACAACGGACATTCGCAACTGGTATTGCCGGAATCTCTCATGCGACTGATAGTATCATGGC
AATTAAACACGGTGAAGTAGAAGTAATCCGTGACGAAGATGGTATGGCAATTGATTATGT
ACCAACAAAAGAATTCCCAACATACGGAAACGATAACGAAGAAGCCGATGCAATGGCTAA
CTGGATTTTAGATTACTTTATGACACAAATTAAACGTCAACACACATACCGTAACTCTAA
ACCAACGACTTCATTATTAACAATCACTTCAAACGTTGTTTATGGTAAAGCAACAGGGAA
CACGCCTGACGGACGTCGTGCTGGCAAACCTCTTGCACCAGGTGCGAACCCAAGTTATCA
AGACGGTAAATTCTTAGGTGAGAAAAATGGCTTATTAGCTTCATTAAACTCAACAGCTCG
TTTAGAATATACAATCGCTTTAGATGGTATTTCTAATACACAAACCATCAACCCTAATGG
TTTAGGTAAAGACGACGACACAAGAATTAACAACTTACGTAACGTATTAGATGGCTACTT
CGATAAAGGTGGTTACCACTTAAACGTAAACGTATTTACAAACGAATTATTATTAGATGC
ACAAGCACATCCAGAAAAATATCCAAACTTAACTATCCGTGTATCTGGATATGCCGTGAA
ATTCCGTGACTTAACTCCTGAACAACAAGCAGACGTTATTTCAAGAACTTCACACGACAG
ACTATAAAAAACATTTACATTATTTAACTGAAAGGGTGACATTTAACGTGTCATCCTTTT
CGTTTGAAAGAAGAGGGATCATTATGACAACACCAGTTACAGGTAGAATTCATTCAACAG
AAAATTTTGGTACCGTTGATGGCCCAGGTGTCCGTTTTATCGTATTTACACAAGGGTGTC
GCATGAGATGTCAATTCTGTCATAATCCAGATACTTGGAAAATTGGTTCCGGTGGTCGTG
TGGTGACGACTGACGAAGTATTAGAGGAAGCATTACGTTTTCGCTCTTATTGGGGCGAAA
AGGGTGGTATCACTGTCAGTGGTGGTGAGCCGCTATTGCAAATGGACTTTTTGATCGATT
TATTTAAAAAAGCCAAAGCACAAGGCATTCATACAACCTTAGATACGTGTGGCAAGCCTT
TTACTCGGGAAGAACCCTTCATTAGTCAATTTGATGAATTGATGAAGTATACAGATTTAC
TCTTATTTGACATCAAACATATTGATAACGAGCAACATAAACTGTTAACAACGCAATCAA
ATGATAATATTTTAGAGATGGCTACCTATTTATCTGAAATTGACAAACCTGTTTGGATTC
GCCACGTATTGGTGCCTCAACGTAGTGATTACGACGAATATTTAATCCGTCTGGATGCCT
TCATAAAAACATTAAACAATGTAGATAAAGTTGAAGTGCTTCCTTACCATACGATGGGCA
AGTACAAATGGGAAGAACTAGGTATTCCTTATCCATTAGAAGGAATTGAGCCTCCTAAAA
ATGATCGTGTTGAAAATGCGAAAAAACTACTACATGTCGAGGACTATCAAGGTTATCTAG
CACGTTAACAAACGAAAAAATAGAAAAGAAGACAATTTTTTTGTTGTTTCTTTTCTATTT
TTTGTTATCATTAAGAGTGAATCAAAACCAAGGAGTGTGTATTATGTCAAAAATTTTAGT
TTTTGGACACCAAAATCCTGATACAGATGCTATCGGAGCAGCAATTAGTTTTGCTTACTT
ACAAAAAGAATTAGGAAAAGAGACAGAAGCTGTCGCTTTAGGAACACCAAGTGAAGAAAC
TCAATATGCCTTAGATTATTTTAATATTGAAGCACCACGTGTTGTCACTGAAGCAGCTAG
CGAAACAAACCAAGTCATGTTAGTGGATCATAACGAATTCCAACAAAGCATTTCAGATAT
CGCTGAAGTAAACATTTTAGCAGTAGTGGATCATCACCGGATTGCCAACTTCGAAACAGC
AGATCCATTGTATTATCGTGCAGAACCAGTAGGGTGTACCAGTACAATCATCTATAAAAT
GTTTAAAGAAAATAACGTGACAATTCCAGCTCAAATTGCTGGTATGATGGTCTCAGCGAT
TATTTCTGATACATTATTATTTAAATCACCAACTTGCACACAAGAAGACATCGATGCAGC
GCACGCCCTAGCTGATATTGCTGAAATCAATTTAGAAGGCTATGGTCTTGACTTATTAAA
AGCAGGAACAAATTTAAGCGATAAATCAGCTGAAGTCCTTTTAGATTTAGATGCTAAGAG
CTTCCCAATGAACGGCAAAACAGTTCGCGTTGCCCAAGTAAATACCGTCGATTTAGCAGA
AGTTTTAGATCGTCAAGCTGAATTAGAAGCAGCTATGGCCGCAGAAAATGCAGCCAATAA
TTATGACTTGTTTGTCTTAATTATTACGAATATCCTAGACAGTGATTCTGAATTATTAGC
GATTGGTGCGGAACAAGCCAAAATTGAAGCAGCGTTCAATGTAACATTAGTTAACAATCG
TGCGTTCTTACCCGGCGTTGTTTCTCGTAAAAAACAAGTAGTACCACAATTAACAGAAGT
CTTTAACTAAAACCGTAAGCGCCTAAGCAACGCGATAAATTCCTTGTTGCTTAGGCGCTT
CAATAGTAAAGGGGCGTTAACATGAATGATTTAGCAATTTACTATCATTCTCCGCAACAA
ACGAAACAATACAATCATTTGCTCAACCAATCACTTTTTTTCCCTCTTGTTACTTTTATG
TATGAACATCGGGAAGAAAGAATCATTTTAAGACAATTAAAAGCGGCCTTTGCAACAGAA
GCCAAGTTAGAACAATTTTTATCAGAAATGATTGATTGTCAGTTAATCATTCGGGAAAAT
CGTCAATATCGTTTGAATTTTCCTATTTATACGGCAGCTGAAGTTGCGAGTTTGCCCTTG
GCTGAAGACGAACTTCCTAAGTTTAAAGGAACTGTAACAGAGCAATTATTTTGGCTAGCT
GAATCTTTTTGGCCACAAGTGTTTCCAGAAGAGGAAGACTATTTTTTTGGCGTGAGCGGT
GGCCTCACATTTTATCAAAAACAAAGATTGGCCTCGGCACAACTATCTATAATTACGCTT
GAAAAAGAAAAGACAGAGGTTCCAACAATGCCTCGTTATTTTGATTACTTGGGCAAAGAG
CAATCCTTGCCAGAAGCCTTCAGCGCTTTATATGACTTGCTAGGGGACGTAAATCCTGAA
TACTATCTTTCGCAAGCGAGAAGAGTCATTAAACAAGCTCTGCGAGGCCGCAAAGTCAGT
ACTGTGCCTAATATTTTTCAAGAAAGTTTGCACTTGACCCAAGTGATTACGATTGACCAG
GACCACTTAAAACTCCTTTTACCAGTAGCAACGGAACAAGCCGAGCCTTTAGAAGCACAG
TCGGATATTCTAGCATTTTATTATGAAAAAATTGCTAACCGATCGGCCATCGAACGCTTA
GTTTTTATGCAACAATTGATTGAGCAACTAGGTACGAACTCTCTAAGTTATCTTAGAATA
AATTAAAGTTACGATAATTTTATTATGTAAACTAAAAATCAATAACAAGAAATGGCGCCG
CTTCTTAGTGAGAAATGGCGTCATTTCTTTTGCGAACTTTTTTCGTCCAAAAACCACCGG
AAATGAACTTAGGCTCATAGGAAATGATAAATGCTCTCGGCTCTAATTGATTGATTAATT
TGTACAATGTACGTTCGTTTTTTCTTGGGGAAAGGATTTCTAAAACCATTCGTTCTCCTT
CGCGTCCGTAGGCGACACTTTGCGTAACACCATAGCCGTGTTCACGAAGTGTTTCTGGTA
AATGAAATTGTTCAGTAGTAGAAGGGAGGATAACCGATACCATAATATAACCCAAGGCCA
AATAGTCTTCGATTTTAATTCCTACACTAATGCCAACAGCGTAACCAAGCGCATAAACAA
GTAAATTTAAAGGATTGTCTAACCGATTCAGAACCATACTCAGCCCTAAGACATAAATTG
TTATTTCAGCCATACTAACCAGCGGTGCAATAACCCGATAACCTTTCATCGTTAACATAA
AACGAATAGTATTTAAGGTAATATACGCAAAATTAATGATAAAAATCATAGCTAACATTT
TCAAATCAACGACCATAAAATAAGTACCTCTTTTCAAAATCTTTACATCCAGCCCTCATT
ATAGTACAGAAAAACTGAGAATCAAAGGCGAAACACTTATAGAAATGAATTCTTTTTTGA
ATACTCGCTCATATTATTCGCCTAATTTAACTGTTATTTGATATAATCTTAGTATGAAGT
AAGAAGGAGGTAAGCGATGAAAATTTTTGTTTGGATTTTGTTATTTTTATTAGTAATTAA
CGTTATTGCTGCCTTAATTACTGTTTTTAGAAAACCTCGTAGTATTTCCAGCGTTTTAGC
ATGGATGATGACGTTGATTTTCTTGCCTGGTATCGGCTTTATTATTTACTTATTCTGTGG
GCGAGGTATCGATGGACAAGAAGTTTTTAAATTGTCTGATGATGAAAAACAAATGGTTCA
ACGAATTAAAGAAAAAGTGGACGTTGATAACAAAAAAGCAGGGCGCGATAAACGTTATGA
TTTACTTTATGATGCGAAAGTTTTAAATCGTTATTTCCGGAATATGGACGCATCACCGTT
GGCCAAAAGAAATAGTTTGCAATTATTCACAGATGGCCAAGAAAAATTCCAAGCATTATT
TGAAGATATTCGTGCAGCGAAAGAAACCGTTCATGTGGAGTATTATGCGTTTTTTAATGA
CACAATTGGCAATCAATTTTTAGATGTATTAATCGAAAAGTTGCATGAAGGCGTGGAAGT
TTACTTAATTTACGATCCTTGGGGTTCACCCGGCGCAAATAAAAAGTTTTTTGCTCGTTA
CGTTGACGCTGGAGGAAAAGTAGCTCCCTTTATTACTTCTCGTGATATGATCCGTAAAAC
ACGTCTAAATTATCACTTGCATCGAAAAATTGTTGTCATCGATGGGAAAATTGGCTGGAC
CGGCGGGTTCAATGTTGGGGATCAATATTTGAATGTCACCGAAAAATTTGGTTACTGGCG
AGATACCCATATTCGTTTGGTCGGGACGGCCGTATTTTCATTGCAAGAGATATTTATCAT
GGATTGGAATGCTTCAGTCAAATATCCTGAAGAACGTATGACGTATCATGAAAAATATTT
TAAATTACCAGAAGATCATGAAGTGGAGCATTTGTCCTTACAAGTTGTTTCAGATGGTCC
TGATTCAGAAGAAGAAATTTTGAAAAGCGGGTTTGTTCGGATGATTTTCTCTGCAGAAAA
GAGTGTCTGGATTCAAACACCGTATTTAATCCCTGATGATAGTATGATTAATGCGTTGTT
AGTGGCGGTTCGTTCAGGTGTCGACGTGCGAATTATGATTCCTTGTATGCCTGACCATCC
CTTTATTTACCGCGCGACACAATATTACGCAAATTACTTACACAAACGCGGCATTAAAAT
TTATATTTATGATAGTGGGTTTATTCATGCAAAAACAATGGTGATTGATGATGAATTAGC
TATGGTTGGGACAACAAACCAAGATATTCGCAGTTATTCATTGAATTTTGAGGTAAGTAC
GTTTATTTACAATCCCGACATTGCGTGGATGTTAGCGCAAGTCTTTGAAGAAGATATAGA
AAAAAGTGTCTTACTAACCGACGAGATAATTAAAAAACAAGGGTACTGGCTACGATTCAA
GCAAAACTTTTCACGCTTGTTGTCCCCAGTCTTGTAATCAAATAAATCAGCAGTGAATGT
AGTAAACTACTATTTTCACTGCTGATTTTAGTAACAAAACACTGAGTTGCTCTACCTAAT
TCATTGATAATCCCTCTAAATAATGGTAAATTAAAAATAAATTCAATCAGCTATTCTATC
GTGAGAAACATAGTTATTACGTAGATCAGATCAAAGGGACATTCACGACGAGCAAATATT
GAGTGTGTTTGCTGAAACGTGCATGTGTGATTTGGTCTTTTTTATTGAGCTGTTATTTTA
TAGATAAGGAGTGGTCACCATGGACTACCAAGCAATAGCAAAAGAAATTTTGAAAGACGT
AGGTGGCAAAGACAATATCGTGGATGTCACACATTGTTATACACGATTGCGTTTCGTATT
GAAAGATACGAAACAAGCGAACAAAGAAGCCTTACTACAAACAGAAGGTGTCATTTCTGT
TGTTGAAAGCGGCGGGCAGTATCAAGTGGTTTTAGGCAATAAAGTCGCGCATGTCTATAA
TGCTCTAGAACCTTTGTTGGCTCAGCAACTTACGACCAAAACATCTACAAAAGAAAAAAA
TTCATTAGGTAATCGAATTTTAAATACTGTTGCGGCGATTTTCACACCTGTCGTACCAGC
AATTGCCGCTTCAGGCATGTTAAAAGGAATTCTAGCTATTGCTGTGATGGTCGCAAACAA
TTTTTACCAGGTCGATTTAAAACCTTTGAATACGTATATTATTTTAAGCGCCGCTTCCGA
TGCACTTTTTTATTTTATGCCAGTTATTTTAGGTTATTCAGCTGCTAAGGTTTTCAAAAC
AAACGAATATATCGCCATGGTAATTGGTGCCACCTTATGTTATCCAACCATCGTTTCATT
AATGACTGAAGAATCAGCGGTTACCTTGTTTGGATTACATGTGACCAAAGCCAATTATGT
TTCCACAGTAATTCCTATTATTCTTGCAATTTTTATGTTAGCTTATGTGCAACGCTTTTT
GGAAAAAGTCATTCCAGAAGTTCTAAAAATTATTATGGTTCCTACGCTGTCATTACTTTT
AATGATTCCAGCCACTTTATTATTATTTGGACCGATAGGGATTTATTTAGGTGACGGCGT
GAATTGGTTGTATTATTATATAATGAATTTGAGTCCCATCTTGTTAGGCGGTTTTATCGG
GGGAATTTGGTGTGTCTTAGTCATTTTTGGGGCTCACCGTGGGCTTGTGCCAATTGGGAT
TAATGATGTCGCTCGAACAGGACGGCAAAATTTGCTAGCGTTTGCTGGTGCAGCAAACTT
TTCTCAAGCGGGCGCCGCATTTGGCGTGTTTGTCCGCACAAAAAATAAAGACTTGAAAGC
TGTTGCTGCCTCTGCAACAGTGACTGCATTATTTGGTATCACAGAACCAGCCATTTATGG
TGCAAACTTGCGGCTAAAAAAACCGATGATTTATGCGGTGGCTAGCGGAGCAGCAGGCGG
GGCCTTAATGGGCTGGGGCGGTTCCTACGGGACAGCCTTCGCTAACCAAGGACTCTTGAC
CATCCCAGTTTACGCAGAAGCAGGAACCAAAGCCTTTATTTGTTATTTATTAGGTTGTGG
TATTGCTTTTTTTGGTGCATTTCTATTAACGATTTTTCTAGGCTTTAATGATTTACCGCT
TGACGAGTCACGTCAAGAACCCAGCTTCAAGACAGAGGCAGGGACAGTCAAAGAAAAACA
ACGGATTCAAGCACCTGTTCAAGGACAACTCGTATCTTTAGACCAAATCAACGATGAAGT
CTTTGCTTCTCAACAAATGGGAAAAACGCTAGCTATTTATCCGACAGAGGAACAAATTGT
TTCACCAGGAAATGGGCAAGTGACGGCTTTATATCCAACTCATCATGCAATTGGCTTAAA
GTTAGACAATGGTGCTGAAATCCTCCTTCACATTGGAATCAATACCGTCGAATTAAAAGG
GCGGGCATTTGAAACGTTCGTAAAAGTAGGAGAAAGAGTCAGGCTAGGACAAAAGCTGCT
CTCTTTTGATAAACAAATCATCCAAGCTGCTGGTTATGATCCAACCGTCTTAGTCATCGT
AACAAATACTGCGGAAATGGCTGTAATTGAGACAACCAAACAAACAGAGATTACACCACA
AACAAATTTATTTTTCATGCAAGTAAAGGAGCAAAACTAATGGTTAAACAATTTAAGAAC
GATTTTTTATGGGGCGCTTCTTCCTCCGCTTTTCAAATTGAGGGCGCTTGGAATGAGGAC
GGCAAAGGCCTAACAGTCGCTGATTACAATTCTTTTAAAAAGTCAGCTGTACAAGCAGAT
ACGAAAGTCGCCAGCGATTTTTACCATCGTTTCAAAGAGGACATTGCGTTAATGAAAGAA
TTAGGCTTAAAAACCTATCGTTTTTCTCTTTCATGGGCACGAATCATTCCAACAGGTGAT
GGCGAAATCAATCAAGCCGGCATCGATTTTTATAATGCTGTCATTGATACACTTTTAGAA
AACGATATTTTGCCGTTTGTCACACTTTATCATTTTGATTTACCTTTTGCGTTGGTGGAA
AAATACAATGGTTGGGCGGATCGTCGCTGCGTTTCCGCATTTCAACGCTATGCGCAAGTC
TGTTATCAAGCATTTGGTGATCGAGTCAAAAATTGGCAAGTTACGAACGAACAAAACTTA
ATGATTCGTGTTGATGAACGAATGAATATGTACGATGTTGCACCAGAAAATGTTGAAAAA
ATTCGTGCACAAATGGATTACCATATGTTTGTTGCCCATGCGTTAGCGACGAATGATTGT
CACCAATTGGTCGCTGGGGGAAAAGTCGGTCCCTCTGTTTCCTCAACGATGACTTATCCT
AGTTCTAATAAGCCTGAAGATGTTTGGGCAGCTCGTATGAATGATAACTTTAAAACGAAT
TACGCTCTAGAAATGTATTGTTTTGGCGAATACCCTGGTTACTATCAAGAGTATTTAACC
AAATGCGGCATTTATCCCGAAACACAGCCAGAAGATCAAGCAATTTTGAAAGCCGCTAAA
CCAGATTTTATCGCTCTTAATTATTATCGGACGTTAGTCGCTAGCTATTTACCGACAGAT
GAGCAACACCCATTGGGTACGAAAGAAAAGGACATTGATTTTGATCTATACGGTTATTTT
AAAATCGAAAAAAATCAACATTTAAAAACCTCTAAGTATGGTGCCCAAATTGATCCAACT
GGTCTACGTTTAGTTTTAAATGATTATTATCGTCAATACCGTTTGCCGTTAATCATTACA
GAAAACGGCTTAGGCACACCAGATCACCTAACAGAGGACGGAAAAATTCATGATGATTAT
CGAATTGCGTATTTGCATGATCATATTGCTGCTTGTCATGCGGCTATTTCTGACGGTGTT
GAGTTGTTTGGCTATTGCCCTTGGTCGGTCATGGATATTTTAAGTTCCCATCAAGGATTC
AAAAAACGCTACGGTTTTATTTACGTTAATCGTGAAGACCATGAGTTAAAAGATTTACGA
CGCATTAAAAAAGATAGTTTTTATTGGTACCAATCAGTTATTAAAAATAATGGGTTATCA
GAAGAATAGTGCCCAAAAAAGGATCATCCATTGCATAAGCGGGTGATCCTTTTGTTTTCA
AGTTCTCTCATTCCGTGTTAGGCTTAAGTTAATAAACCCATTAAAGGTGGTGAGAGAGAT
GAATAATTACGATTTATGGAAATGGGCTGCCGGGAAACGAACCGAAAAAAATAAAAATGA
AACCTATAGCGCCAAAAATTGGTGGTATGTTTTACTAATGCTCGGTGTATTTGTAGGGAT
CATGTTGTTGTATTATTTAATCTCTGTGCTTTGGAATTAAGGGAAAATAGGCAAATGAGG
AATTAAGAATAAAAAAAGACACCTGAAAAGGTGTCTTTTTTAACAGGATTCAGACAATGA
TAGCTGAATCGGAATAGGATAATTTTCCTCAAGTGCAACATCAGGATCCTTCATTCTACG
AAGCAGTAAGTCAATCATAACGTCACACATCTCGTCGATTGGCTGCACAATGGTTGATAG
TTGTGGGGCAATTCTTTTGATTAATTTTGTCCCATCATAACCAATTACTTTTAATTCTTC
AGGAATGGATATCTTCAATTTTTGAGCAATATTCATAACTGTAATTGCTGTCAAATCATC
TGTACAAAAGATGCCGTCTACAGTTTTATTTTGAAGCAAACGTTCGATTTCTAGATTTTT
TAATGTTGTTGAGGTCCCATTATCAATTTGTAGAATCGTTTTTTCTGCGCCATATTTTTC
CATTGTTTGTTTATAACCAGCCAATCGATAATCGCTAGGTGCGCCTGTGTTATTAGCACC
AGTAATAATTGCAATCTTTTGTGCACCACTTGCAAATAAGGCTTCAGTGGCTTTTTGGCC
CCCTTGAAAGTTTTGCGAAGAGACAATTGGAATGCCAGGTGCCAAGAAACGGTCAAAGGA
AACAATAGGTAGTGAAACATTTTCATATTCGTTAATAGCTAAGTTATGGCTACCAGTGAT
TACACCGTCCACTTTATTTGCAGCGAGCATTCGTAAATAGGCGCGCTCTTTTTCTGGATC
TTTTTCACTATCACATAAAATCACTTTATATCCTTGAACAAAGAGCTTTCTTTCCAGTGT
TTCAATTAATTCACCAAAAAATGGATGACTAACAGAAGGGAAGACTAAACCAATCAGCTG
CGTACTTTTTCCTTGGAGGCTTCTGGCTAATCCATTAGGTTGATAATTTAATTCTTCCAT
CGCTTGATGAACTTTATCAATTGTTTTTTGACTAAGATAACCATAATTATTAATCACGCG
GCTTACCGTTGTCGGGCTCACCCCAGCAAGCTTTGCTACATCCGTTAATTTAACCACCAT
CAAAATTCACCATCATTCCTAATTATTCGTATTTTCCAGCTCATAAAAACAAGCTTTTGC
CGTCTTGGATAGATGAAGATACTGTTGCGCTTTATCTGGAAAGAAGCGACCAGTCATCGT
TTTTTCACCTTTATTTACATAGATTTCTGCAACAGAGCAATCAACAAAAATAGTTAACTG
AACTGACTTATTTTTCCTAATTTTAGTTTCACGAATTGTGCCATACTTTTCAGCAAAAGA
TTGGCCAGCAAATGTTCGATCAAGGGTTATTTTACCATGAATCGTATCAATTGTAATTAA
AAGTCCTTTTGAACCCGTTTCGTTCGCTAAAAGCCGAATAAAAGCAATCTCATTTTTGGG
AATATCCACTTCTAATTCAAAAGAAGCAGTAGATAAGAAATGGCAGCCATTTGATAAAGT
AGTAGCGGATTGACGAAGCATTTCTGTTTCAGAAACTGGATATTGAAATAGTTTCCCGTT
GTGAATTGTGAGTTCTTTAACCAGACTTAAGCCATTTGCCCAACCCTCCACATCACTTGG
GTAAGTGATTTCTGGCAACCCAATCCAACTGACCGCAAGTGCACGACCATCTGGCGCATT
AAAGGCTTGAGTGGCGTAGACATCAAATCCTTCATCTAAATTTTCAAAAGGCCCAGCCTG
AACTAAAGAAAGATTCTCCAAATCAAACGTTTCGGCCAATGTGTACATATTCGGATAGAT
ATTCTGATAACTTTTTACAGATGGAGATAGACCTTGTGGGCAAAATAATAAGACAGGCTG
GCCATCAATAAATACCAAATTGGGGCATTCAACCATGTAGCCTAATTCTTGGTTGGTGAA
CGTCAATTCGCCAAGTTGATGAAAATTGTGTACATTTCGATCTTTAGAAAAATAGACCAC
AATTTTTCCTTGTCCATTTAAATCACTAGCACCAATTAATAAAACAAGTCCTTCTTGATA
AGGAAATACCATCGGATCACGAAAATGGGAAGAATAATTGGGGTCAATAGGTAGGAATGG
TGTTGATTCCTTTGTGATCGCACCTAAAGAATTCAGCCATGCAATATTTTGATATGCAAA
TCGTTGCCAAGTTTGATCACGAACATTTCCTGTATAAAATAAACATAGTTGGTTATCTAT
TGTTAAAGCTGAGCCTGAATAGACGCCATGAGAATCATATTCAGAGTCGGGATAAAGGGC
AATTCCTTCATAATCCCAGTGAATTAAGTCGGAGGAAGTTAAGTGGGCCCAACTTTTTAG
TCCGTGAACACTCCCGAAAGGAAACGCTTGATAAAATAAATGCCACTGGTTATTGAAATA
CGAAAAACCGTTGGGATCATTTAGTAGTCCTGTCTGTGGTTGAATATGATACTTAAAACG
CCAACTAGATTGCGCGATAATAGAAGTTAGATTTTCGAGGTGAGCAGATGTCCAAGAAGA
ATAAGGCGCATAACGTAATTCATCCGTCCATTGGTTCATGATGCTTGACATAAGTAATGT
CTCCTTTATTAGAAAATAGTAGTTAGTCTAATAGTATAAACAAATCAGAAAAAAGTCAAA
CGTATAACATATATAAATCTATTTAAATCAAAAGAATATTATAATTTACATTTATTTATG
ATAAACGTTTGACATATTACGCAAAAACGAGTATCATACAAAATGTAAAAACGGTTACAG
AAAAAATTAACAGGACTAGTTTAAGAGTGAGGAGAACCAGAATGAACAGAAATTGGTGGC
[truncated: 2,858,226 more chars]
